# Supplementary material for: A slow transcription rate causes embryonic lethality and perturbs kinetic coupling of neuronal genes
Source: EMBO J. 2019 Apr 15;38(9):e101244. doi: 10.15252/embj.2018101244 (PMC6484407; doi:10.15252/embj.2018101244)
Supplement: Supplementary file 3 — Table EV1 [file EMBJ-38-e101244-s003.xlsx]

## Sheet: Table EV1
WT/WT									WT/slow									slow/slow
enst_id	R_squared	p_value	elongation_b_min	tx_length	FPKM_control	boundary_5min	boundary_15min	gene_short_name	enst_id	R_squared	p_value	elongation_b_min	tx_length	FPKM_control	boundary_5min	boundary_15min	gene_short_name	enst_id	R_squared	p_value	elongation_b_min	tx_length	FPKM_control	boundary_5min	boundary_15min	gene_short_name
ENSMUST00000135047	1	0	20	29693	2.17803	2500	2700	Mkl1	ENSMUST00000124874	0.983884	0.00538645	1043.33	34830	0.024924	3266.67	13700	Ppp1r42	ENSMUST00000114366	0.979999	0.00668943	4513.33	101934	0.0532088	4966.67	50100	Aox2
ENSMUST00000125611	1	0	50	42430	0.0641283	2500	3000	Mecomos	ENSMUST00000186405	0.897883	0.00257416	2350	58521	0.629989	3866.67	27366.7	Sulf1	ENSMUST00000162645	0.969448	0.000225866	4460	207520	2.87786	7966.67	52566.7	Zmiz1
ENSMUST00000071543	1	1.49591e-33	60	225585	0.0565626	5400	6000	Upp2	ENSMUST00000146763	0.969828	0.000220267	1403.33	111232	0.2239	4100	18133.3	Slco5a1	ENSMUST00000178644	0.973391	0.000171148	4396.67	59506	0.0477286	3200	47166.7	Gm21969
ENSMUST00000134374	1	0	90	57818	5.71971	2500	3400	Tbcel	ENSMUST00000038382	0.715659	0.0210977	2840	102952	0.434783	5300	33700	Jph1	ENSMUST00000206662	0.936652	0.0213438	4223.33	87778	8.31214	8766.67	51000	Plekha7
ENSMUST00000170523	0.988722	0.0478513	115	23321	0.0295197	3000	4150	Slc34a2	ENSMUST00000132647	0.847217	0.0170659	2000	34727	0.0329064	2800	22800	Pkhd1	ENSMUST00000113339	0.946398	0.0034632	4090	77790	1.5192	3000	43900	Mitf
ENSMUST00000075087	1	1.19673e-32	120	22640	6.06351	2500	3700	Pfdn4	ENSMUST00000187210	0.73911	0.0391495	605	39344	1.27247	3450	9500	Tram2	ENSMUST00000115073	0.988846	0.00032557	4048.33	127869	2.84587	8766.67	49250	Stag2
ENSMUST00000135185	0.990446	0.0440359	125	25339	0.433954	2500	3750	Espn	ENSMUST00000081544	0.921885	0.00612768	1521.67	519474	0.166626	5150	20366.7	Rims1	ENSMUST00000153515	0.98267	0.00063139	4003.33	56533	2.97535	2966.67	43000	Por
ENSMUST00000108343	0.991803	0.0407833	135	33632	6.99609	2550	3900	Akt2	ENSMUST00000183006	0.694103	0.0245917	766.667	32954	3.87007	4333.33	12000	Dst	ENSMUST00000189990	0.913393	0.0292982	3930	99808	0.79586	7700	47000	Gm12057
ENSMUST00000143919	0.992891	0.0379776	145	56104	0.0410253	2500	3950	Meikin	ENSMUST00000194025	0.992262	0.00258255	600	37716	4.04853	2700	8700	Fam178b	ENSMUST00000140906	0.974846	0.00015289	3833.33	59333	8.03886	4166.67	42500	Pdpk1
ENSMUST00000183171	0.857005	0.0488586	176.667	76605	0.0882399	3833.33	5600	A830082K12Rik	ENSMUST00000088072	0.616737	0.0396424	1256.67	105607	0.112301	11300	23866.7	Tsga10	ENSMUST00000049206	0.998714	0.0161473	3755	165866	2.15894	3050	40600	Arhgef3
ENSMUST00000162882	0.987755	0.00409	180	20737	0.179319	2500	4300	Pde8b	ENSMUST00000212668	0.618251	0.0393089	2343.33	91589	0.221547	10233.3	33666.7	Aff3	ENSMUST00000134864	0.965383	0.000290299	3746.67	70590	0.787637	3966.67	41433.3	Fgf1
ENSMUST00000023271	0.896584	0.0350877	183.333	30325	2.45194	2500	4333.33	Mroh4	ENSMUST00000185376	0.968509	0.000240027	2113.33	48404	2.60498	16333.3	37466.7	Mrps9	ENSMUST00000137969	0.965683	0.0115053	3743.33	168655	2.66292	8666.67	46100	Plcb4
ENSMUST00000166273	0.865546	0.04587	216.667	34046	0.733295	14533.3	16700	Igdcc4	ENSMUST00000179766	0.958859	0.013809	2360	82494	0.021765	5200	28800	Gpr45	ENSMUST00000186989	0.916333	0.00171901	3690	162135	0.323949	9966.67	46866.7	Hivep2
ENSMUST00000144211	0.997041	0.0244914	225	56667	0.215193	2550	4800	Srrm3	ENSMUST00000087933	0.81205	0.00894292	2130	68965	2.78436	13966.7	35266.7	Tpp2	ENSMUST00000074679	0.909196	0.00770292	3676.67	104742	0.0293207	3400	40166.7	Sh3rf2
ENSMUST00000143755	0.95138	0.0163402	235	32579	0.00898409	5100	7450	Gm11264	ENSMUST00000069293	0.72108	0.0202651	210	306809	0.00194071	6500	8600	Dnah7b	ENSMUST00000132444	0.912911	0.0294638	3590	99422	2.79125	5800	41700	Pcca
ENSMUST00000047753	0.794076	0.0270631	253.333	88499	1.89435	2766.67	5300	Abcb1a	ENSMUST00000114565	0.990806	0.000243506	236.667	69959	0.0761072	2600	4966.67	Tmeff2	ENSMUST00000185269	0.993706	0.0357327	3545	148075	11.9542	3650	39100	Dst
ENSMUST00000029346	0.997696	0.0216124	255	561663	1.76952	2550	5100	Schip1	ENSMUST00000147421	0.984797	0.000518539	850	51736	0.330999	3000	11500	Mfsd6	ENSMUST00000159299	0.996556	0.0264237	3545	133968	2.72886	3350	38800	Nhsl1
ENSMUST00000199207	0.793746	0.0271305	256.667	34100	2.50925	9833.33	12400	Rufy3	ENSMUST00000159431	0.947681	0.000666334	1026.67	36232	1.22674	2933.33	13200	Hibch	ENSMUST00000167175	0.973443	0.000170482	3536.67	87974	0.559391	5833.33	41200	Hacl1
ENSMUST00000181623	0.702484	0.0231983	280	38464	2.81939	6033.33	8833.33	C330002G04Rik	ENSMUST00000072235	0.949866	0.00313009	1078.33	29060	0.227524	2566.67	13350	1700019A02Rik	ENSMUST00000087675	0.729344	0.0190311	3503.33	83337	2.01207	7600	42633.3	Dera
ENSMUST00000148997	0.690015	0.0252879	290	21967	0.364624	7800	10700	AI847159	ENSMUST00000027128	0.930258	0.00118977	2626.67	118045	0.155808	10066.7	36333.3	Ccdc150	ENSMUST00000149582	0.848481	0.00574909	3496.67	178477	2.04927	6766.67	41733.3	Mkl1
ENSMUST00000177679	0.834906	0.00685294	306.667	117920	0.425135	3533.33	6600	Ankrd44	ENSMUST00000114415	0.808839	0.00926018	2620	177873	0.811051	15166.7	41366.7	Satb2	ENSMUST00000156333	0.879422	0.00360809	3493.33	69632	4.01358	9000	43933.3	Piezo1
ENSMUST00000212303	0.751136	0.0159781	306.667	24448	0.657086	9333.33	12400	Zdhhc1	ENSMUST00000168905	0.702787	0.0231488	1973.33	105475	0.261126	7666.67	27400	Spats2l	ENSMUST00000097992	0.917841	0.0016569	3453.33	316377	1.60684	9166.67	43700	Focad
ENSMUST00000166080	0.936234	0.0214862	310	30488	0.0287163	2900	6000	Gm28041	ENSMUST00000097722	0.926982	0.00553117	1421.67	42426	0.669638	12333.3	26550	Cflar	ENSMUST00000176924	0.815985	0.00856221	3423.33	78126	2.46028	6533.33	40766.7	Mettl25
ENSMUST00000059648	0.729696	0.0189795	323.333	42910	0.351117	3200	6433.33	4933413J09Rik	ENSMUST00000060608	0.950963	0.00302715	1763.33	44738	2.76377	11166.7	28800	Cyp20a1	ENSMUST00000177451	0.969176	0.00150226	3383.33	197979	5.09158	6266.67	40100	Foxn3
ENSMUST00000098106	0.921283	0.0265927	325	20654	6.49601	2950	6200	Rusc2	ENSMUST00000191493	0.999494	0.00016862	2053.33	34998	1.74665	11366.7	31900	Abi2	ENSMUST00000207571	0.627532	0.0372985	3343.33	67035	0.501483	16866.7	50300	Irf2
ENSMUST00000159746	0.607255	0.0417691	326.667	39891	2.29163	8866.67	12133.3	Arhgef26	ENSMUST00000124873	0.577009	0.0489844	1693.33	146969	0.0889807	8166.67	25100	Map2	ENSMUST00000192637	0.951813	0.0005646	3310	96881	1.49069	15033.3	48133.3	Mbnl1
ENSMUST00000165922	0.877818	0.0121137	331.667	27638	7.00481	12333.3	15650	E2f5	ENSMUST00000114013	0.967699	0.0108255	1730	117470	0.0889807	4200	21500	Map2	ENSMUST00000082104	0.904819	0.0322471	3255	1642745	0.0146166	3200	35750	Csmd1
ENSMUST00000088904	0.899677	0.0089657	336.667	26232	0.0984188	3033.33	6400	Espnl	ENSMUST00000027146	0.930827	0.00117024	2660	154608	0.0940135	11133.3	37733.3	Ikzf2	ENSMUST00000047511	0.872524	0.0129261	3213.33	102712	0.462392	8366.67	40500	Shtn1
ENSMUST00000207794	0.988722	0.0478513	345	34882	1.23346	2650	6100	Mef2a	ENSMUST00000188012	0.911289	0.00193526	1053.33	28448	3.6202	4233.33	14766.7	Usp37	ENSMUST00000094532	0.780177	0.0299556	3195	100040	0.0357943	7300	39250	Gm20449
ENSMUST00000143593	0.998741	0.0159772	345	21298	5.17051	2550	6000	Gm12002	ENSMUST00000134566	0.756511	0.0351369	1100	49019	5.08684	14600	25600	Acsl3	ENSMUST00000102794	0.876055	0.00381614	3190	61267	2.37788	5766.67	37666.7	Ggta1
ENSMUST00000193931	0.776982	0.0127278	353.333	187376	0.109126	4566.67	8100	Kif26b	ENSMUST00000027467	0.827112	0.00753275	3006.67	64500	0.37177	16366.7	46433.3	Serpine2	ENSMUST00000165884	0.824126	0.00780219	3183.33	64556	75.717	3266.67	35100	Slc2a3
ENSMUST00000181912	0.946427	0.000698897	363.333	34392	0.813593	5266.67	8900	4930525G20Rik	ENSMUST00000164473	0.852774	0.0161211	836.667	24632	0.274125	7633.33	16000	Slc19a3	ENSMUST00000169679	0.822247	0.00797435	3173.33	106415	6.58725	6500	38233.3	Zfp532
ENSMUST00000030862	0.846164	0.0059303	383.333	32262	0.529006	5433.33	9266.67	Draxin	ENSMUST00000176559	0.80079	0.0100811	2116.67	298943	1.11092	9533.33	30700	Pid1	ENSMUST00000163193	0.986494	0.000434015	3170	184369	1.1978	12500	44200	Hlcs
ENSMUST00000125640	0.888306	0.0379516	383.333	35088	12.3425	12966.7	16800	Chka	ENSMUST00000027422	0.960664	0.00216999	871.667	29237	0.361225	14433.3	23150	Slc16a14	ENSMUST00000022433	0.988448	3.21242e-05	3146.67	123061	0.0830869	4366.67	35833.3	Dnah12
ENSMUST00000033180	0.674483	0.0280311	390	65985	0.0896309	9866.67	13766.7	Vwa3a	ENSMUST00000188121	0.594371	0.0447615	1783.33	44524	0.631129	12800	30633.3	Dis3l2	ENSMUST00000177069	0.76861	0.0137372	3136.67	115333	4.05297	9533.33	40900	Mta3
ENSMUST00000126964	0.695102	0.0244233	393.333	70949	0.593637	11900	15833.3	Afap1l2	ENSMUST00000027475	0.903857	0.00227792	2310	123794	5.11728	8766.67	31866.7	Gigyf2	ENSMUST00000153695	0.948888	0.0171849	3130	395226	0.00438808	6100	37400	Cpa6
ENSMUST00000035930	0.576902	0.0490113	400	157766	1.45466	3900	7900	Zfp800	ENSMUST00000170300	0.776389	0.0127979	1806.67	44264	8.74641	12100	30166.7	Inpp5d	ENSMUST00000167593	0.990153	2.33304e-05	3120	44928	2.03734	8933.33	40133.3	Agtpbp1
ENSMUST00000141069	0.94	0.0202041	400	36321	7.00387	17600	21600	Lpcat3	ENSMUST00000185341	0.96437	0.011948	2485	83366	2.14133	4200	29050	Hdac4	ENSMUST00000179030	0.872821	0.01288	3116.67	281048	0.347368	9233.33	40400	Ankrd44
ENSMUST00000132668	0.796274	0.0266161	401.667	23614	1.11977	3633.33	7650	Nfkb1	ENSMUST00000062202	0.79707	0.010473	1356.67	65225	0.767048	11200	24766.7	Sned1	ENSMUST00000000199	0.973532	0.00119416	3111.67	50167	0.786715	5233.33	36350	Ncs1
ENSMUST00000102656	0.885671	0.0388649	403.333	20271	1.30039	9366.67	13400	Foxo6	ENSMUST00000188631	0.733615	0.0404521	1961.67	36671	1.95588	11233.3	30850	Panct2	ENSMUST00000135113	0.89931	0.0341463	3083.33	48049	1.4279	6366.67	37200	Ica1
ENSMUST00000156536	1	8.64793e-17	410	63104	0.0617894	2500	6600	Triqk	ENSMUST00000159841	0.988722	0.0478513	115	39763	0.169902	2550	3700	Pam	ENSMUST00000153755	0.744205	0.0169177	3070	78269	0.407156	8166.67	38866.7	Mipol1
ENSMUST00000186411	0.992192	0.0398032	415	184056	0.00523294	2650	6800	2600014E21Rik	ENSMUST00000180837	0.836855	0.00668815	2510	72750	3.31938	9833.33	34933.3	9330185C12Rik	ENSMUST00000185931	0.96046	0.0132682	3043.33	152791	0.476259	4466.67	34900	1600010M07Rik
ENSMUST00000099462	0.579779	0.0482959	420	52742	1.79208	9800	14000	Gng7	ENSMUST00000163147	0.982278	0.000652972	3071.67	100804	1.25444	16733.3	47450	Epb41l5	ENSMUST00000169504	0.652568	0.0321718	3043.33	98128	2.55474	8000	38433.3	Tdrd3
ENSMUST00000079158	0.838605	0.0185685	425	95092	12.9678	15300	19550	Abcc5	ENSMUST00000056038	0.794331	0.0107666	2976.67	66990	0.922274	11033.3	40800	3110009E18Rik	ENSMUST00000149776	0.933943	0.00106625	3026.67	53839	2.89034	7400	37666.7	Dusp16
ENSMUST00000115784	0.791613	0.0275675	426.667	25350	0.908621	3533.33	7800	Synj2	ENSMUST00000171479	0.619354	0.0390669	883.333	25394	0.895721	11500	20333.3	Pfkfb2	ENSMUST00000197622	0.83144	0.00715103	3003.33	131806	2.6118	10366.7	40400	Srpk2
ENSMUST00000122840	0.934931	0.00464436	435	63980	0.383957	2750	7100	Lcp1	ENSMUST00000189219	0.947621	0.000667879	3373.33	76923	0.100793	11433.3	45166.7	Nfasc	ENSMUST00000034984	0.810594	0.00908601	2996.67	92318	1.10456	11266.7	41233.3	Rasa2
ENSMUST00000121618	0.881372	0.0403569	435	21418	3.11385	3350	7700	Lhfpl2	ENSMUST00000186617	0.888679	0.00306716	2936.67	65855	9.0134	6900	36266.7	Mdm4	ENSMUST00000044423	0.982391	7.47711e-05	2996.67	143056	1.33575	10200	40166.7	Brip1
ENSMUST00000180428	0.69695	0.0241135	436.667	28550	0.625681	13566.7	17933.3	Gm26692	ENSMUST00000112264	0.930374	0.00514613	220	39301	0.790708	2900	5100	Atp2b4	ENSMUST00000183096	0.627225	0.037364	2993.33	185083	2.78476	6733.33	36666.7	Sipa1l3
ENSMUST00000126286	0.739213	0.0391252	441.667	23712	3.774	9333.33	13750	Gm14820	ENSMUST00000188842	0.920987	0.00623493	1463.33	102737	0.105064	2966.67	17600	Syt2	ENSMUST00000151112	0.854303	0.00530665	2976.67	55676	0.132138	6466.67	36233.3	Gm14634
ENSMUST00000153843	0.993206	0.0371261	445	25309	0.922335	6950	11400	Cfap100	ENSMUST00000121990	0.699748	0.0488513	368.333	43850	0.105064	3450	7133.33	Syt2	ENSMUST00000192929	0.839768	0.0183629	2970	108168	9.86223	11200	40900	Nr5a2
ENSMUST00000047023	0.57677	0.0490442	456.667	247613	0.108071	12466.7	17033.3	Cntln	ENSMUST00000160641	0.996437	0.0268781	615	66781	0.16598	2650	8800	Cacna1s	ENSMUST00000038753	0.993158	0.000156263	2970	80354	0.252387	4300	34000	Sh3pxd2b
ENSMUST00000179944	0.813618	0.0231881	456.667	27477	0.330676	4133.33	8700	Sgo2b	ENSMUST00000193820	0.699339	0.0237159	1686.67	86229	0.631587	11300	28166.7	4930590L20Rik	ENSMUST00000027521	0.837853	0.00660461	2966.67	442812	3.73988	10366.7	40033.3	Agap1
ENSMUST00000109400	0.718357	0.0441574	460	32115	1.351	3700	8300	Pkig	ENSMUST00000074622	0.725191	0.0424817	2525	407712	0.0413891	13000	38250	Brinp3	ENSMUST00000081219	0.835525	0.00680038	2930	157352	2.4413	11366.7	40666.7	Prdm5
ENSMUST00000161448	0.856589	0.0490043	466.667	20326	1.2622	5200	9866.67	Zfp316	ENSMUST00000190720	0.585745	0.0468321	2173.33	45848	0.233821	10066.7	31800	Gm29282	ENSMUST00000153044	0.780764	0.0122853	2923.33	121847	0.349263	8066.67	37300	2003-03-01
ENSMUST00000093969	0.962855	0.0124591	473.333	31079	5.40531	14166.7	18900	Myo19	ENSMUST00000111775	0.791375	0.0276164	2061.67	138426	0.569108	18933.3	39550	Xpr1	ENSMUST00000040523	0.963526	0.000322448	2916.67	205490	0.118877	10466.7	39633.3	Adamts2
ENSMUST00000180387	0.914847	0.028799	480	54578	0.171693	2500	7300	Gm2115	ENSMUST00000133152	0.910946	0.0301388	130	23771	4.37167	4700	6000	Tor1aip2	ENSMUST00000034510	0.954414	0.000504929	2913.33	63478	4.04578	7500	36633.3	Nectin1
ENSMUST00000042344	0.997399	0.0229621	480	39238	0.652242	2500	7300	4930556J24Rik	ENSMUST00000028052	0.573557	0.0498507	383.333	132398	0.25609	5533.33	9366.67	Rabgap1l	ENSMUST00000070139	0.99294	0.0378474	2910	39576	0.0205747	3500	32600	Cndp1
ENSMUST00000055607	0.883138	0.0397439	480	54715	0.375063	3400	8200	Ankdd1b	ENSMUST00000182660	0.851863	0.00548985	1610	69830	11.5607	13233.3	29333.3	Prrc2c	ENSMUST00000138762	0.829669	0.00730601	2906.67	128292	2.76289	11066.7	40133.3	Cep350
ENSMUST00000074173	0.579349	0.0484024	483.333	24484	0.582436	5233.33	10066.7	Spatc1	ENSMUST00000097493	0.575701	0.0493118	1363.33	48804	2.85637	14766.7	28400	BC055324	ENSMUST00000079300	0.688833	0.0254911	2903.33	123878	2.72458	7933.33	36966.7	Arhgef26
ENSMUST00000156483	0.87686	0.0122593	491.667	57176	3.41041	3633.33	8550	Tex14	ENSMUST00000194694	0.904062	0.0325076	380	35640	0.999468	3200	7000	Nme7	ENSMUST00000207282	0.893406	0.00280841	2896.67	72020	6.34485	8966.67	37933.3	Tacc2
ENSMUST00000162873	0.580099	0.0482166	493.333	38000	1.41628	16766.7	21700	Glis3	ENSMUST00000195686	0.987639	0.000379924	1701.67	93434	0.70298	13033.3	30050	Dcaf6	ENSMUST00000201518	0.903002	0.00851687	2895	140420	0.94644	7600	36550	Scn8a
ENSMUST00000139905	0.994505	0.0333832	495	26973	2.54863	2500	7450	Mgat5b	ENSMUST00000069609	0.998389	0.0180715	915	59219	2.37408	2650	11800	Pou2f1	ENSMUST00000183108	0.937237	0.00439728	2888.33	49032	6.04924	12066.7	40950	Xpnpep1
ENSMUST00000021792	0.705716	0.0473251	510	45346	0.764702	4000	9100	Mak	ENSMUST00000085992	0.983198	0.000602658	1658.33	29744	5.28442	10266.7	26850	Dusp27	ENSMUST00000102946	0.893092	0.00987833	2885	136380	2.943	11400	40250	Exoc2
ENSMUST00000102817	0.763788	0.0335097	510	92210	0.0734406	3500	8600	Gap43	ENSMUST00000072863	0.930083	0.00517878	2193.33	248597	0.362282	6766.67	28700	Pbx1	ENSMUST00000112171	0.97652	0.00785749	2873.33	173908	1.1282	4866.67	33600	Tspan9
ENSMUST00000212835	0.921483	0.0265242	515	25410	0.516883	2600	7750	Gm973	ENSMUST00000193638	0.83832	0.00656578	1193.33	46711	3.38746	14333.3	26266.7	Dcaf8	ENSMUST00000147695	0.97418	0.00864396	2870	43067	0.631087	6700	35400	Lonrf2
ENSMUST00000059930	0.640098	0.0346716	520	87569	0.00318283	5000	10200	Gm12185	ENSMUST00000195324	0.700586	0.0486359	3273.33	433189	0.00571103	14966.7	47700	Rgs7	ENSMUST00000028102	0.751336	0.0363124	2870	155481	2.26488	18200	46900	Kif5c
ENSMUST00000128425	0.736816	0.0396913	520	41359	3.76402	4800	10000	Stk3	ENSMUST00000027785	0.677581	0.0274714	1383.33	205778	0.393244	21733.3	35566.7	Sdccag8	ENSMUST00000172680	0.991213	0.00293347	2856.67	43000	0.981961	4033.33	32600	Greb1l
ENSMUST00000081423	0.788333	0.0282447	551.667	345276	0.0292105	3833.33	9350	Nol4	ENSMUST00000159284	0.863284	0.00466028	1966.67	61492	1.46651	7433.33	27100	Desi2	ENSMUST00000186033	0.916451	0.00678668	2846.67	130712	6.22216	5833.33	34300	Ipo11
ENSMUST00000117093	0.761186	0.0340882	555	29814	2.14487	4550	10100	Dixdc1	ENSMUST00000208001	0.624577	0.0379321	766.667	238183	0.14547	4900	12566.7	Dnah14	ENSMUST00000166439	0.938678	0.000917661	2840	135583	19.5736	6666.67	35066.7	Ctbp2
ENSMUST00000051396	0.998321	0.000559734	563.333	37012	1.06848	3966.67	9600	Soat1	ENSMUST00000027929	0.709999	0.0219868	2963.33	102782	0.675547	15800	45433.3	Mark1	ENSMUST00000163677	0.860961	0.00482327	2840	87484	2.01061	10866.7	39266.7	Snx13
ENSMUST00000106826	0.730698	0.0188329	566.667	168310	0.257831	5200	10866.7	Dab1	ENSMUST00000193482	0.938298	0.0207833	520	20882	1.40563	3200	8400	Rab3gap2	ENSMUST00000077569	0.953887	0.0154911	2826.67	83152	0.22722	4933.33	33200	Smarca1
ENSMUST00000166055	0.919334	0.0272603	585	86782	0.00686583	3000	8850	Neu2	ENSMUST00000183469	0.991843	0.00272283	1686.67	26586	0.0524868	5533.33	22400	Spata17	ENSMUST00000164666	0.934974	0.00103293	2823.33	232987	2.05706	10733.3	38966.7	Mcc
ENSMUST00000155216	0.730969	0.0187935	590	90586	0.121627	3600	9500	Adcy10	ENSMUST00000192778	0.993308	0.000151129	896.667	28709	0.0384142	2933.33	11900	Gm32200	ENSMUST00000153923	0.982776	0.00575804	2803.33	68927	7.11698	3666.67	31700	Fryl
ENSMUST00000161491	0.818211	0.00835067	593.333	33873	0.0479086	3200	9133.33	4833422C13Rik	ENSMUST00000161737	0.847382	0.0170376	358.333	42387	0.00947539	3366.67	6950	Hsd11b1	ENSMUST00000188241	0.985046	5.38873e-05	2803.33	90475	1.93461	9133.33	37166.7	Sh3bgrl2
ENSMUST00000127046	0.719855	0.0204517	593.333	539242	0.0507915	5133.33	11066.7	Adgrl3	ENSMUST00000162650	0.723017	0.0199721	343.333	55424	0.09894	2933.33	6366.67	Cd46	ENSMUST00000173110	0.998089	0.019684	2800	112813	1.3419	3000	31000	Tmcc1
ENSMUST00000156571	0.948946	0.00321726	600	63579	0.441549	3400	9400	Slit3	ENSMUST00000193094	0.783864	0.0291775	1151.67	33963	0.908579	10233.3	21750	Cr1l	ENSMUST00000047013	0.950432	0.0166613	2796.67	54808	0.263732	5833.33	33800	Cmtm8
ENSMUST00000082225	0.922492	0.00605546	618.333	54858	3.57491	5166.67	11350	Pou2f1	ENSMUST00000027986	0.713515	0.0453601	1758.33	43295	1.82199	11850	29433.3	Optn	ENSMUST00000211747	0.833263	0.0195239	2795	87978	0.354978	9750	37700	Tpte
ENSMUST00000187210	0.897082	0.00261528	620	39344	2.12397	3566.67	9766.67	Tram2	ENSMUST00000128467	0.908693	0.00776789	1125	24124	2.74473	3300	14550	Cdc123	ENSMUST00000129105	0.960145	0.000385355	2793.33	127515	1.65007	5966.67	33900	St7
ENSMUST00000144973	0.91845	0.0275631	620	21355	0.796667	2950	9150	D630045J12Rik	ENSMUST00000154269	0.960504	0.000378404	2873.33	76940	0.414658	10966.7	39700	Pter	ENSMUST00000056715	0.987275	0.000396858	2791.67	67844	2.76282	2550	30466.7	Mkl2
ENSMUST00000136415	0.869413	0.0445201	625	33288	0.354664	7750	14000	Morc4	ENSMUST00000114753	0.618403	0.0392755	580	29190	0.453217	17766.7	23566.7	Hacd1	ENSMUST00000058472	0.905369	0.00820238	2790	64661	0.609135	9400	37300	Svop
ENSMUST00000035048	0.969395	0.0102541	630	20603	0.256111	2500	8800	Cldn18	ENSMUST00000114718	0.867262	0.0137522	948.333	98421	0.0179811	2650	12133.3	Cacnb2	ENSMUST00000182719	0.82874	0.00738794	2786.67	132256	2.34568	8400	36266.7	Schip1
ENSMUST00000181454	0.99676	0.0256293	645	102737	0.0039587	2500	8950	2310002F09Rik	ENSMUST00000129278	0.988422	0.00386685	2740	161566	2.95341	3100	30500	Etl4	ENSMUST00000079223	0.881886	0.0115024	2778.33	369433	0.825645	7266.67	35050	Fggy
ENSMUST00000143373	0.982715	0.0057785	645	146208	0.00578363	7650	14100	Atp13a5	ENSMUST00000028113	0.999917	0.00409904	1345	59654	0.0307286	2550	16000	4931423N10Rik	ENSMUST00000155634	0.783833	0.029184	2775	153505	0.019396	9900	37650	Slc2a9
ENSMUST00000207936	0.994916	0.00169617	646.667	21755	0.0922468	2500	8966.67	5930435M05Rik	ENSMUST00000132827	0.823981	0.00781538	2193.33	60709	0.866645	15200	37133.3	Spopl	ENSMUST00000107283	0.872029	0.00407282	2753.33	83237	5.80477	11333.3	38866.7	Snx27
ENSMUST00000140370	0.627542	0.0372964	663.333	20229	2.43068	6133.33	12766.7	Trpc4ap	ENSMUST00000114418	0.996063	0.0282547	585	100909	2.7136	2500	8350	Ehmt1	ENSMUST00000106157	0.970463	0.000211053	2750	55250	7.43699	11266.7	38766.7	Zranb1
ENSMUST00000112250	0.987082	0.00431523	663.333	451208	0.131301	2500	9133.33	Cacna1d	ENSMUST00000114234	0.947451	0.0176726	993.333	28045	1.93772	13766.7	23700	Traf2	ENSMUST00000049242	0.609607	0.0412357	2750	106394	1.08968	7200	34700	Lrrc20
ENSMUST00000209776	0.991556	0.0413949	665	28854	2.39095	2500	9150	Bcor	ENSMUST00000028300	0.882285	0.00343593	2463.33	67284	0.389466	6666.67	31300	Nacc2	ENSMUST00000112027	0.933504	0.0224165	2750	54302	0.120502	6000	33500	Colq
ENSMUST00000163213	0.885992	0.010897	668.333	33726	3.69045	3866.67	10550	Ergic1	ENSMUST00000028139	0.896903	0.0349775	3476.67	177975	1.69062	16033.3	50800	Med27	ENSMUST00000029400	0.980935	8.76789e-05	2746.67	85529	4.74973	8633.33	36100	Mme
ENSMUST00000136250	0.994668	0.0328859	670	140824	1.0516	2700	9400	Jazf1	ENSMUST00000046257	0.851119	0.00554629	3020	65769	4.526	15033.3	45233.3	Sptan1	ENSMUST00000196686	0.964691	0.0118396	2743.33	57135	3.1306	5366.67	32800	Rufy3
ENSMUST00000213887	0.872783	0.0433451	670	36873	0.730887	6800	13500	Gdpd5	ENSMUST00000139454	0.696679	0.049644	848.333	41582	0.0408046	11566.7	20050	Gm28035	ENSMUST00000063989	0.716414	0.0209808	2736.67	124409	0.433298	10766.7	38133.3	Zfp438
ENSMUST00000066121	0.692029	0.0249436	693.333	32934	2.44376	20033.3	26966.7	2002-03-01	ENSMUST00000170476	0.794211	0.0107796	953.333	27541	1.12708	4966.67	14500	Usp20	ENSMUST00000075540	0.983172	0.0056251	2725	94111	4.80361	4200	31450	Mcm9
ENSMUST00000167656	0.900681	0.0336731	695	97643	2.88559	3450	10400	Gnaq	ENSMUST00000149196	0.842949	0.0178048	1145	57369	3.70267	3850	15300	Fnbp1	ENSMUST00000209573	0.995465	0.0303254	2725	70197	0.0946404	3250	30500	Il15
ENSMUST00000196486	0.928367	0.00537283	696.667	43939	0.200753	7133.33	14100	Gm34086	ENSMUST00000055244	0.968033	0.000247375	1820	44703	10.4028	11000	29200	Fubp3	ENSMUST00000017783	0.997243	1.82497e-06	2716.67	106812	5.3261	9600	36766.7	Rab11fip4
ENSMUST00000209211	0.98904	0.0471703	700	64511	8.89548	2500	9500	Trak1	ENSMUST00000131298	0.913354	0.00717277	2278.33	238013	0.75202	10766.7	33550	Ralgps1	ENSMUST00000195271	0.827117	0.00753235	2703.33	110961	0.0246588	4266.67	31300	Brinp2
ENSMUST00000126165	0.890215	0.0372903	705	28834	6.01523	3300	10350	Ubr3	ENSMUST00000113132	0.789895	0.0112515	2873.33	200582	0.521721	12933.3	41666.7	Pbx3	ENSMUST00000099623	0.973198	0.000173649	2700	295723	0.203274	9400	36400	Ano3
ENSMUST00000153597	0.999698	0.00781987	705	20560	2.38268	2500	9550	Nsd3	ENSMUST00000102800	0.719891	0.0437788	3040	80639	2.02892	14200	44600	Gapvd1	ENSMUST00000134375	0.936729	0.000977446	2700	49235	1.58957	11600	38600	Scmh1
ENSMUST00000124738	0.922278	0.0262518	706.667	20552	0.859382	6233.33	13300	Gm12992	ENSMUST00000137528	0.966059	0.0113785	1803.33	29078	2.02892	3966.67	22000	Gapvd1	ENSMUST00000113445	0.796024	0.0105846	2700	106009	2.234	10433.3	37433.3	Prickle2
ENSMUST00000162375	0.698235	0.0238992	726.667	58825	2.826	6600	13866.7	Fancc	ENSMUST00000113037	0.774867	0.0129789	1126.67	46589	1.7776	14200	25466.7	Cntrl	ENSMUST00000032909	0.98949	2.65867e-05	2693.33	123971	0.633028	7900	34833.3	Pde3b
ENSMUST00000141923	0.802188	0.0254272	730	37996	0.288872	5300	12600	A530013C23Rik	ENSMUST00000079424	0.999889	0.00473235	1165	32455	1.81509	2500	14150	Ggta1	ENSMUST00000033598	0.960736	0.000373946	2690	67107	1.0174	9100	36000	Sh3bgrl
ENSMUST00000123140	0.623433	0.0381789	740	49656	1.11829	6366.67	13766.7	Lrp8	ENSMUST00000112983	0.717399	0.0443942	1550	34261	5.09052	4800	20300	Dab2ip	ENSMUST00000090071	0.942826	0.00079682	2680	78924	1.03414	9700	36500	Pla2g4e
ENSMUST00000120051	0.918653	0.0274937	740	39587	3.11385	3100	10500	Lhfpl2	ENSMUST00000140201	0.997504	0.0224939	245	47946	0.11681	2500	4950	Ttll11	ENSMUST00000105547	0.92762	0.005458	2678.33	261002	1.39205	5366.67	32150	NA
ENSMUST00000124290	0.898802	0.00252736	746.667	23625	1.12598	6333.33	13800	Rhbdl2	ENSMUST00000112936	0.72099	0.0202789	1806.67	49732	2.35776	15633.3	33700	Rc3h2	ENSMUST00000176669	0.765312	0.0141462	2673.33	71468	0.644378	5633.33	32366.7	Satb1
ENSMUST00000182753	0.673315	0.0282437	750	26680	0.363422	3933.33	11433.3	Gm26954	ENSMUST00000112920	0.777172	0.0127053	2200	114188	2.97251	11033.3	33033.3	Rabgap1	ENSMUST00000107184	0.98214	7.69215e-05	2670	172157	6.35904	9500	36200	Sh3gl2
ENSMUST00000084736	0.748115	0.0370517	751.667	22618	0.0799941	7033.33	14550	Cnr1	ENSMUST00000183690	0.876721	0.0419738	2155	163992	1.49112	7050	28600	Strbp	ENSMUST00000038628	0.786637	0.0285973	2666.67	142601	1.09467	8433.33	35100	Man1c1
ENSMUST00000134247	0.870956	0.00414268	756.667	21361	1.71278	3833.33	11400	Slc38a6	ENSMUST00000204204	0.768279	0.013778	2086.67	598808	0.0038409	8800	29666.7	Lrp1b	ENSMUST00000148425	0.681823	0.0267151	2656.67	61152	4.95727	11966.7	38533.3	Znrf2
ENSMUST00000145261	0.918034	0.00164902	763.333	36045	12.2974	3633.33	11266.7	C77080	ENSMUST00000146694	0.758388	0.0347143	265	270366	0.341533	3000	5650	Gtdc1	ENSMUST00000122452	0.997032	0.000989665	2653.33	56532	0.0353637	2866.67	29400	Mylk3
ENSMUST00000159107	0.990934	0.0428957	770	274275	0.13137	2500	10200	Lrmda	ENSMUST00000202371	0.887327	0.00314331	3326.67	92268	0.06815	8766.67	42033.3	Zeb2	ENSMUST00000089915	0.970026	0.000217378	2650	68778	3.48883	9500	36000	Casc4
ENSMUST00000175837	0.894693	0.035741	773.333	21408	2.39024	2500	10233.3	Ctage5	ENSMUST00000063886	0.94416	0.000759765	3656.67	89161	1.68151	8300	44866.7	Acvr2a	ENSMUST00000174015	0.861808	0.0146279	2650	108583	1.28329	8600	35100	Zfp943
ENSMUST00000152272	0.972648	0.00915926	780	22244	1.42491	5450	13250	Elp4	ENSMUST00000147023	0.95899	0.00231088	3076.67	115369	0.344599	16133.3	46900	Mbd5	ENSMUST00000022543	0.858652	0.0151435	2643.33	82983	2.61255	8766.67	35200	Micu2
ENSMUST00000123061	1	4.54571e-16	780	25178	3.86841	11300	19100	Manba	ENSMUST00000210179	0.8698	0.044385	456.667	60930	0.33929	3433.33	8000	Neb	ENSMUST00000155055	0.987156	3.97267e-05	2640	49156	4.42978	12066.7	38466.7	Mtus1
ENSMUST00000167322	0.583781	0.047311	783.333	86207	1.70174	6666.67	14500	9030617O03Rik	ENSMUST00000169687	0.85713	0.0153945	1536.67	133042	2.57743	18833.3	34200	Gpd2	ENSMUST00000001319	0.982518	7.369e-05	2633.33	43809	1.06114	7133.33	33466.7	Efnb2
ENSMUST00000212454	0.897811	0.0346638	785	34299	0.38342	4400	12250	Atp2c2	ENSMUST00000047812	0.903111	0.00231387	2696.67	82159	2.31339	17366.7	44333.3	Dpp4	ENSMUST00000194593	0.997834	0.0209555	2630	35389	0.0718556	2500	28800	Tgfb2
ENSMUST00000110442	0.83997	0.0183273	788.333	55549	0.0647233	4766.67	12650	Fgf7	ENSMUST00000176109	0.637036	0.0353018	2310	93810	0.421487	9000	32100	Csrnp3	ENSMUST00000124581	0.941282	0.000840788	2630	73023	0.214157	8000	34300	Akap2
ENSMUST00000102822	0.647142	0.0332465	790	115411	0.698058	9300	17200	Nrp2	ENSMUST00000147939	0.975232	0.00829047	1605	37090	0.099347	3900	19950	Gm13598	ENSMUST00000131156	0.946885	0.000686912	2626.67	88052	0.55762	8233.33	34500	Camk2d
ENSMUST00000188389	0.868025	0.0136312	796.667	46489	2.17506	14233.3	22200	Dstyk	ENSMUST00000090849	0.788202	0.0114395	2386.67	76649	0.627868	14333.3	38200	Mettl8	ENSMUST00000176109	0.709907	0.0220014	2620	93810	1.36014	14033.3	40233.3	Csrnp3
ENSMUST00000166121	0.975164	0.00108508	798.333	20388	0.344872	2850	10833.3	Phf11b	ENSMUST00000184169	0.738593	0.0176999	693.333	92844	1.37612	5866.67	12800	Slc25a12	ENSMUST00000136093	0.846948	0.00586865	2613.33	68799	2.65649	9833.33	35966.7	Jade3
ENSMUST00000098521	0.939715	0.0203009	803.333	35727	0.965545	3566.67	11600	Adcy7	ENSMUST00000155249	0.949335	0.00318033	333.333	28190	3.26529	2800	6133.33	Itga6	ENSMUST00000155139	0.939927	0.0041151	2613.33	49687	6.45987	7466.67	33600	Dcps
ENSMUST00000086831	0.83659	0.0189269	806.667	46370	3.50193	18033.3	26100	Pkd2	ENSMUST00000144111	0.975395	0.000146257	3736.67	57722	0.638367	3666.67	41033.3	Map3k20	ENSMUST00000020706	0.738492	0.0177142	2606.67	115018	0.955776	9866.67	35933.3	Adcy1
ENSMUST00000215293	0.884149	0.0393929	816.667	50091	0.210268	3433.33	11600	Cxcr5	ENSMUST00000133615	0.881274	0.040391	1306.67	42635	6.40348	13333.3	26400	Sp3	ENSMUST00000151926	0.839882	0.00643648	2593.33	306527	0.587155	6566.67	32500	Ube2e2
ENSMUST00000123320	0.585192	0.0469667	820	21550	0.289472	3166.67	11366.7	Ctsh	ENSMUST00000141264	0.972759	0.000179414	1513.33	49006	0.312863	10133.3	25266.7	Wipf1	ENSMUST00000212533	0.819898	0.0219912	2588.33	377621	0.016381	6966.67	32850	Gria4
ENSMUST00000148271	0.64131	0.034424	850	60347	2.53241	18566.7	27066.7	1110034G24Rik	ENSMUST00000112024	0.758648	0.034656	2081.67	164687	0.650637	9833.33	30650	Chn1	ENSMUST00000185982	0.978139	0.000895414	2581.67	51945	1.70479	5333.33	31150	Lncpint
ENSMUST00000062202	0.776258	0.0128135	853.333	65225	0.963684	8933.33	17466.7	Sned1	ENSMUST00000141050	0.782464	0.0120892	203.333	47760	3.22511	10666.7	12700	Atf2	ENSMUST00000063562	0.857807	0.00504926	2576.67	119045	2.59838	11100	36866.7	Mipep
ENSMUST00000201507	0.646992	0.0332765	860	34680	1.90747	6000	14600	Ythdc2	ENSMUST00000099992	0.657658	0.0311814	1890	348863	0.210462	12333.3	31233.3	Pde11a	ENSMUST00000139297	0.965429	0.00028953	2576.67	98251	3.49734	9600	35366.7	Smurf2
ENSMUST00000133709	0.598734	0.0437347	866.667	26670	1.90386	10100	18766.7	Gne	ENSMUST00000131660	0.724557	0.0197408	2443.33	95850	0.614785	19733.3	44166.7	Ccdc141	ENSMUST00000209272	0.939416	0.000895539	2566.67	46053	0.496017	4866.67	30533.3	Gm9725
ENSMUST00000111254	0.998238	0.0188972	875	38952	0.0980406	2650	11400	Alx4	ENSMUST00000102660	0.62113	0.0386788	2040	85429	0.299907	9733.33	30133.3	Sestd1	ENSMUST00000126549	0.984032	6.14564e-05	2563.33	54276	0.27215	9833.33	35466.7	BB557941
ENSMUST00000184949	0.89888	0.0342949	876.667	29400	6.46174	8033.33	16800	Il6st	ENSMUST00000090766	0.995364	0.0306625	2695	309106	0.0400379	3250	30200	Zfp385b	ENSMUST00000160333	0.883485	0.00336506	2563.33	115223	2.69775	9133.33	34766.7	Fancc
ENSMUST00000113010	0.999226	0.0125286	880	21614	0.0199343	2600	11400	4930402F06Rik	ENSMUST00000168621	0.744878	0.0168252	2473.33	147759	0.519399	20100	44833.3	Ptprj	ENSMUST00000030547	0.944618	0.000747271	2560	101862	7.85836	8266.67	33866.7	Hspg2
ENSMUST00000023007	0.580284	0.0481711	880	223255	0.0255086	10300	19100	Adcy8	ENSMUST00000064652	0.80808	0.00933596	1526.67	169555	1.39553	11666.7	26933.3	1110051M20Rik	ENSMUST00000143837	0.769612	0.0136142	2556.67	184102	0.110511	9033.33	34600	Hivep3
ENSMUST00000217514	0.838249	0.00657167	890	37587	4.91433	4700	13600	Pafah1b2	ENSMUST00000138995	0.883584	0.0395891	1980	35140	0.854366	10200	30000	Phf21a	ENSMUST00000190637	0.854131	0.00531945	2556.67	199095	5.23589	9666.67	35233.3	Bckdhb
ENSMUST00000097948	0.937461	0.0210684	895	129530	0.0293929	3300	12250	Sgip1	ENSMUST00000028648	0.702486	0.0481487	420	40961	0.0614	4500	8700	Syt13	ENSMUST00000085513	0.976316	0.000135481	2553.33	59551	10.9894	10666.7	36200	Uri1
ENSMUST00000140574	0.986476	0.000434898	895	114373	1.96687	2800	11750	Sntb1	ENSMUST00000111237	0.822269	0.00797228	1080	105913	0.99987	10100	20900	Ttc17	ENSMUST00000056758	0.935655	0.00101123	2550	265010	2.00458	10933.3	36433.3	Ppp3ca
ENSMUST00000055352	0.880979	0.0116378	910	37335	1.3278	9500	18600	Fam120b	ENSMUST00000136601	0.860192	0.0148911	2298.33	48757	0.401066	3250	26233.3	B230118H07Rik	ENSMUST00000041627	0.989547	0.00349041	2536.67	289845	0.0482638	3833.33	29200	Sdk2
ENSMUST00000132284	0.942969	0.0007928	933.333	29461	0.949828	7600	16933.3	Srl	ENSMUST00000058790	0.724011	0.0427691	2845	236183	1.15675	4300	32750	Ldlrad3	ENSMUST00000065113	0.653639	0.031962	2533.33	417303	1.08159	7200	32533.3	Glis3
ENSMUST00000039987	0.863079	0.0144221	938.333	304447	0.0125689	5266.67	14650	Tox	ENSMUST00000149165	0.903501	0.032701	3270	50319	0.0863467	14000	46700	D430041D05Rik	ENSMUST00000035142	0.984299	5.94133e-05	2530	72982	4.38001	11533.3	36833.3	Ryk
ENSMUST00000034992	0.772911	0.0132135	943.333	44896	0.475878	4433.33	13866.7	Nt5e	ENSMUST00000111124	0.853121	0.0160628	3555	63910	0.897377	18100	53650	Hipk3	ENSMUST00000055128	0.984662	5.6692e-05	2520	51469	3.3652	10133.3	35333.3	Tapt1
ENSMUST00000080335	0.855787	0.0156173	953.333	414242	0.0128034	8166.67	17700	Col25a1	ENSMUST00000127840	0.811089	0.0236769	888.333	83763	1.20816	4366.67	13250	Ccdc73	ENSMUST00000162211	0.767962	0.0325899	2520	81694	0.144314	6400	31600	Lama4
ENSMUST00000068397	0.998521	0.017315	955	29238	3.33207	2500	12050	Gm9961	ENSMUST00000151764	0.698752	0.0238133	736.667	82478	1.20816	4733.33	12100	Ccdc73	ENSMUST00000076532	0.580889	0.0480216	2516.67	84877	2.3493	8266.67	33433.3	Serpinb6a
ENSMUST00000156752	0.703642	0.0478532	966.667	23453	11.2357	5733.33	15400	Zfr	ENSMUST00000016530	0.861351	0.00479573	2690	171602	1.51993	11166.7	38066.7	Mpped2	ENSMUST00000206984	0.938106	0.00430538	2511.67	123343	1.64891	7933.33	33050	Pak1
ENSMUST00000045682	0.784004	0.029148	968.333	162532	3.43126	10466.7	20150	Gramd1b	ENSMUST00000147770	0.771929	0.0317251	1615	149177	0.312064	14600	30750	Mettl15	ENSMUST00000170361	0.969469	0.000225567	2510	89771	2.18664	6400	31500	Pdlim5
ENSMUST00000073490	0.951857	0.0161786	970	43563	0.22436	2500	12200	Lct	ENSMUST00000150183	0.575586	0.0493405	1986.67	155399	1.21884	23200	43066.7	Ccdc34	ENSMUST00000106955	0.994638	0.00178881	2510	66374	1.2981	3300	28400	Raver2
ENSMUST00000103111	0.762224	0.014535	970	107388	0.896666	12833.3	22533.3	Zhx3	ENSMUST00000099623	0.887509	0.00313304	1133.33	295723	0.0820886	21733.3	33066.7	Ano3	ENSMUST00000160893	0.962504	0.000340864	2506.67	57279	1.43195	10233.3	35300	R3hcc1l
ENSMUST00000033161	0.854257	0.0498222	973.333	53475	0.383786	4666.67	14400	Scnn1b	ENSMUST00000151279	0.773266	0.0131707	2373.33	177774	0.61308	7433.33	31166.7	Meis2	ENSMUST00000081265	0.777499	0.0126668	2503.33	390775	0.151392	10233.3	35266.7	Ebf1
ENSMUST00000021592	0.732958	0.0406089	976.667	35192	0.709082	13233.3	23000	Cdca7l	ENSMUST00000110853	0.861134	0.0474128	546.667	20790	0.0618966	6033.33	11500	Pak6	ENSMUST00000132017	0.999136	0.01323	2500	51540	8.60246	2500	27500	Vps54
ENSMUST00000160718	0.976478	0.00787151	980	51378	2.54527	3250	13050	Fbxw4	ENSMUST00000049920	0.736829	0.0179498	3236.67	104646	3.13703	6933.33	39300	Ino80	ENSMUST00000112740	0.951264	0.000577616	2496.67	43328	0.0296293	3666.67	28633.3	Gm15091
ENSMUST00000090287	0.610278	0.0410843	983.333	96882	0.276655	9866.67	19700	Myh11	ENSMUST00000150912	0.617702	0.0394296	2070	53657	0.646976	17600	38300	Stard9	ENSMUST00000159772	0.972175	0.000187206	2496.67	60275	3.81003	8733.33	33700	Kif2a
ENSMUST00000006311	0.798306	0.0262052	988.333	73671	5.9853	29666.7	39550	Tead4	ENSMUST00000154193	0.871105	0.04393	1760	27304	0.646976	5000	22600	Stard9	ENSMUST00000110529	0.911919	0.0298045	2493.33	90830	0.0337921	5666.67	30600	Flt1
ENSMUST00000066133	0.847625	0.0058157	993.333	42648	3.88331	9966.67	19900	Apc	ENSMUST00000103241	0.868626	0.0447945	975	577801	0.00964674	4550	14300	Sema6d	ENSMUST00000131210	0.698385	0.0238743	2490	137824	2.4218	11533.3	36433.3	Svil
ENSMUST00000206425	0.986412	0.00453949	995	28361	0.0881011	11550	21500	Atoh8	ENSMUST00000089776	0.765344	0.0331656	3076.67	62026	2.88743	11533.3	42300	Cep152	ENSMUST00000145202	0.889744	0.00300784	2486.67	65970	10.9585	8200	33066.7	Raly
ENSMUST00000195157	0.994818	0.00172884	1000	93368	0.411881	2500	12500	Gm17359	ENSMUST00000110344	0.999243	0.0123878	890	214451	0.0308383	2600	11500	Acoxl	ENSMUST00000147968	0.817834	0.00838633	2483.33	58843	2.11046	12300	37133.3	BC052040
ENSMUST00000136551	0.760759	0.0341835	1000	67069	0.0788105	4600	14600	Rbfox3	ENSMUST00000151427	0.874882	0.00389001	2960	112061	0.199651	11200	40800	Gm14005	ENSMUST00000081728	0.918919	0.00648451	2481.67	856719	0.89125	7433.33	32250	Ctnnd2
ENSMUST00000114229	0.975991	0.00803543	1000	58030	4.15051	20900	30900	Cxadr	ENSMUST00000110319	0.793424	0.0108649	753.333	26722	0.171754	9433.33	16966.7	Zc3h6	ENSMUST00000103110	0.968105	0.000246256	2473.33	52973	3.05968	7766.67	32500	Atp6v0a1
ENSMUST00000143276	0.841336	0.00631738	1003.33	50981	1.41452	3833.33	13866.7	Acacb	ENSMUST00000110288	0.776003	0.0128437	2006.67	75313	0.560277	13400	33466.7	Ebf4	ENSMUST00000020551	0.610614	0.0410084	2470	148310	1.26334	8766.67	33466.7	Asb3
ENSMUST00000203130	0.910151	0.00757994	1006.67	21816	1.6848	3200	13266.7	Atg7	ENSMUST00000077303	0.791466	0.0110785	2700	103480	1.46224	12266.7	39266.7	Ptpra	ENSMUST00000140873	0.89272	0.00993072	2466.67	45202	1.62376	9833.33	34500	Galk2
ENSMUST00000046485	0.616201	0.0397611	1013.33	165912	1.14964	19266.7	29400	Efcab11	ENSMUST00000061891	0.952382	0.00289568	3580	64125	1.87086	6700	42500	1110034G24Rik	ENSMUST00000194928	0.992001	0.0402873	2460	90274	0.505029	3400	28000	Pcdhgb7
ENSMUST00000177374	0.690318	0.0252358	1013.33	294381	4.13554	15866.7	26000	Asap1	ENSMUST00000131552	0.953011	0.00283809	3233.33	689181	0.0508111	11766.7	44100	Plcb1	ENSMUST00000144326	0.92334	0.0014403	2456.67	78301	6.17132	10633.3	35200	Ranbp9
ENSMUST00000189486	0.99869	0.0162919	1015	28525	0.122762	2650	12800	Dock10	ENSMUST00000146018	0.864242	0.00459396	2063.33	218207	1.2069	8000	28633.3	Plcb4	ENSMUST00000147354	0.856405	0.00515143	2453.33	66799	3.59057	11933.3	36466.7	Lpar1
ENSMUST00000197880	0.768435	0.0324863	1020	20084	6.02807	3500	13700	Snx8	ENSMUST00000180277	0.898044	0.00256592	3283.33	164236	0.751307	8966.67	41800	Slx4ip	ENSMUST00000199774	0.979152	0.000104902	2453.33	50536	3.90685	7933.33	32466.7	Ptpn12
ENSMUST00000162691	0.719783	0.0438055	1020	35225	6.59044	3200	13400	Sucla2	ENSMUST00000150460	0.757362	0.0151587	1780	114694	0.158188	18333.3	36133.3	Macrod2	ENSMUST00000112934	0.995114	5.73744e-06	2450	52835	4.86569	11066.7	35566.7	Rc3h2
ENSMUST00000209767	0.697659	0.0493902	1021.67	56459	0.508845	13533.3	23750	1500002F19Rik	ENSMUST00000210577	0.871654	0.0437386	2385	34238	0.0888583	2800	26650	Gm5535	ENSMUST00000115237	0.868806	0.00428456	2443.33	416193	0.0638776	12100	36533.3	Ntm
ENSMUST00000103239	0.93339	0.0224553	1030	57198	0.0127217	5750	16050	Sema6d	ENSMUST00000146626	0.895282	0.00957126	565	40681	0.754782	7000	12650	Ttll9	ENSMUST00000054178	0.951991	0.000560407	2443.33	82188	3.14796	11000	35433.3	Nrip1
ENSMUST00000132424	0.999445	0.0106015	1040	23863	0.307351	2600	13000	Sh3bgr	ENSMUST00000152766	0.923767	0.00590495	2716.67	82072	2.20572	13033.3	40200	Uqcc1	ENSMUST00000142248	0.979929	9.72046e-05	2440	51908	6.52096	10866.7	35266.7	Luzp1
ENSMUST00000015511	0.587142	0.0464932	1043.33	40195	0.278204	8866.67	19300	Plxnd1	ENSMUST00000142975	0.859146	0.00495267	2393.33	40044	0.350466	10633.3	34566.7	Cpne1	ENSMUST00000200466	0.880494	0.00354311	2436.67	202562	0.936316	5600	29966.7	Amph
ENSMUST00000141244	0.851855	0.00549043	1043.33	20399	5.40431	3333.33	13766.7	Mcph1	ENSMUST00000037401	0.849307	0.00568521	2053.33	113311	4.58821	13433.3	33966.7	Phf20	ENSMUST00000098098	0.990108	0.00330284	2430	41399	5.19248	10000	34300	Rnf38
ENSMUST00000128283	0.93678	0.0213	1045	20476	0.675557	4650	15100	Per3	ENSMUST00000129770	0.686996	0.0258089	1506.67	34209	6.57359	8533.33	23600	Src	ENSMUST00000105682	0.85833	0.00501141	2426.67	340321	8.23277	11300	35566.7	Rere
ENSMUST00000127152	0.963481	0.0122481	1045	28978	2.9473	3300	13750	Anxa4	ENSMUST00000128896	0.725096	0.0196602	2356.67	47914	0.135506	6900	30466.7	Hnf4aos	ENSMUST00000085758	0.869296	0.00425199	2426.67	60187	1.66784	4600	28866.7	Radil
ENSMUST00000148191	0.982119	7.71049e-05	1050	22512	3.428	2900	13400	Cep250	ENSMUST00000088291	0.801516	0.0100056	366.667	45324	3.96955	5600	9266.67	Stk4	ENSMUST00000016172	0.828115	0.00744339	2426.67	135020	4.45633	13133.3	37400	Celsr1
ENSMUST00000132214	0.995631	4.58578e-06	1050	28178	1.25434	3100	13600	Ccdc38	ENSMUST00000109152	0.999366	0.011333	3405	80855	0.249063	2850	36900	Bcas1	ENSMUST00000111178	0.898143	0.00256085	2423.33	76362	0.686459	6100	30333.3	Efr3b
ENSMUST00000166647	0.874059	0.00394229	1053.33	26096	5.21953	2966.67	13500	Coro1c	ENSMUST00000124708	0.90578	0.00218649	2830	336087	0.140438	10266.7	38566.7	Cdh4	ENSMUST00000023462	0.945336	0.00356748	2423.33	61368	12.8876	12666.7	36900	Mapk1
ENSMUST00000045303	0.973916	0.00116816	1055	38267	1.04757	3700	14250	Spns2	ENSMUST00000041618	0.881951	0.040156	3630	64495	3.69579	12500	48800	Taf4	ENSMUST00000173311	0.955083	0.000490137	2423.33	48019	6.47987	10133.3	34366.7	Chd1
ENSMUST00000112983	0.627535	0.0372978	1056.67	34261	7.42106	8000	18566.7	Dab2ip	ENSMUST00000040668	0.83003	0.00727428	1020	43375	1.79194	16500	26700	Osbpl2	ENSMUST00000016672	0.989139	2.83956e-05	2420	44127	2.56187	7800	32000	Mapkapk2
ENSMUST00000140180	0.657012	0.0313061	1056.67	37719	1.99621	2766.67	13333.3	Zmynd11	ENSMUST00000015791	0.842898	0.00619075	1906.67	49487	4.6021	9600	28666.7	Lama5	ENSMUST00000109854	0.901271	0.00240384	2420	82748	2.09677	14333.3	38533.3	Evl
ENSMUST00000122314	0.85045	0.0165139	1056.67	67574	1.06101	3500	14066.7	Slc12a8	ENSMUST00000129073	0.727022	0.0420371	1590	49200	0.100329	8000	23900	Kcnq2	ENSMUST00000023580	0.828158	0.00743957	2420	102711	0.908894	9866.67	34066.7	Usp25
ENSMUST00000020846	0.979849	0.00673972	1060	21516	6.75073	3250	13850	Srebf1	ENSMUST00000029106	0.628799	0.0370288	1836.67	71665	0.316454	10366.7	28733.3	Zbtb46	ENSMUST00000114634	0.918469	0.00163137	2416.67	73849	0.792895	6800	30966.7	Boc
ENSMUST00000156815	0.965537	0.0115544	1066.67	27288	5.98684	3633.33	14300	Adap1	ENSMUST00000153013	0.730552	0.0188543	316.667	25292	3.0966	7266.67	10433.3	Gm14820	ENSMUST00000162655	0.987806	3.58057e-05	2413.33	39944	1.8259	10066.7	34200	Cep63
ENSMUST00000196203	0.802668	0.00988627	1070	20496	3.10241	3433.33	14133.3	Ptbp2	ENSMUST00000115481	0.710954	0.0460016	121.667	37124	1.03584	2833.33	4050	Med14	ENSMUST00000030303	0.957812	0.000432054	2406.67	37524	0.42765	6900	30966.7	Cyp2j6
ENSMUST00000034889	0.654726	0.0317498	1070	39764	0.282744	11300	22000	Hcn4	ENSMUST00000124710	0.778053	0.0126016	2380	219809	0.750752	14133.3	37933.3	Cask	ENSMUST00000195686	0.916565	0.00170937	2403.33	93434	1.84033	9866.67	33900	Dcaf6
ENSMUST00000166203	0.98205	0.00600138	1070	69683	0.0372835	3300	14000	Nrap	ENSMUST00000084383	0.814485	0.0230215	761.667	33119	3.15731	15633.3	23250	Rbm10	ENSMUST00000078459	0.987017	4.05957e-05	2403.33	94178	5.56083	13733.3	37766.7	Memo1
ENSMUST00000215856	0.747069	0.0372932	1075	25767	8.82214	3400	14150	Usp28	ENSMUST00000115313	0.750919	0.016007	1903.33	145812	2.6644	9166.67	28200	Klhl13	ENSMUST00000136704	0.954228	0.000509081	2400	47645	2.41241	7900	31900	Uxs1
ENSMUST00000190186	0.995381	0.0306058	1080	29271	0.492726	2800	13600	Plekha6	ENSMUST00000035973	0.743402	0.0170285	1090	95894	2.6644	6366.67	17266.7	Klhl13	ENSMUST00000132459	0.92092	0.00624301	2400	47937	26.2574	6000	30000	Prrc2b
ENSMUST00000196831	0.866015	0.045706	1086.67	37264	0.772974	4333.33	15200	Mbd5	ENSMUST00000016678	0.853685	0.00535274	1636.67	51393	6.02399	13133.3	29500	Lamp2	ENSMUST00000111916	0.944534	0.000749548	2396.67	46979	1.36338	7700	31666.7	Fam234b
ENSMUST00000147261	0.946299	0.00347287	1086.67	22903	1.73927	7533.33	18400	Carmil1	ENSMUST00000145065	0.877686	0.0416384	856.667	40902	2.38765	10033.3	18600	Xiap	ENSMUST00000014640	0.983526	6.54202e-05	2396.67	130401	7.36229	11800	35766.7	Ankrd28
ENSMUST00000108701	0.995465	0.0303254	1090	25916	0.0759032	2800	13700	Pmp22	ENSMUST00000016294	0.896675	0.0350563	280	742396	0.0295823	2700	5500	Tenm1	ENSMUST00000144893	0.700725	0.0234871	2393.33	133010	4.24905	11066.7	35000	Baz2b
ENSMUST00000084026	0.751596	0.0159167	1103.33	79384	2.38268	4366.67	15400	Nsd3	ENSMUST00000153548	0.767122	0.0327742	2043.33	50467	0.090515	6266.67	26700	Smarca1	ENSMUST00000068747	0.990576	2.13668e-05	2393.33	78955	13.3655	10600	34533.3	Celf1
ENSMUST00000124496	0.980336	0.000763527	1103.33	56235	0.537535	16866.7	27900	Tex15	ENSMUST00000142719	0.658864	0.0309494	1043.33	44621	1.20691	8900	19333.3	Ocrl	ENSMUST00000190770	0.967386	0.000257542	2383.33	88373	2.12473	8100	31933.3	Lrrc28
ENSMUST00000176754	0.644589	0.0337591	1113.33	33618	1.85145	3200	14333.3	Ift80	ENSMUST00000124842	0.998499	5.40584e-07	1720	79518	7.24638	8433.33	25633.3	Firre	ENSMUST00000102838	0.853923	0.00533496	2383.33	91473	7.91251	11200	35033.3	Sptbn1
ENSMUST00000149372	0.822268	0.0215458	1115	42719	2.66306	7200	18350	Rapgef6	ENSMUST00000143142	0.952385	0.0028954	1473.33	24021	0.816691	4600	19333.3	Ints6l	ENSMUST00000031823	0.831446	0.00715052	2373.33	72221	1.50485	9700	33433.3	Herc3
ENSMUST00000119154	0.615074	0.0400109	1116.67	69968	4.12721	18900	30066.7	Usp46	ENSMUST00000033468	0.848293	0.0168815	1336.67	107245	0.109035	3533.33	16900	Arhgef6	ENSMUST00000153184	0.983378	6.66062e-05	2373.33	44760	1.51298	7900	31633.3	Immp2l
ENSMUST00000176371	0.912745	0.0295207	1140	34664	0.108646	2500	13900	Ush1c	ENSMUST00000133295	0.966867	0.00167512	608.333	41208	0.916586	3266.67	9350	Atp11c	ENSMUST00000187951	0.638952	0.0349067	2366.67	63520	3.09383	11366.7	35033.3	Edem3
ENSMUST00000127267	0.98544	0.00486501	1145	20341	2.95625	2550	14000	Vmp1	ENSMUST00000069731	0.867291	0.00438601	920	42729	4.20328	16700	25900	Fmr1nb	ENSMUST00000188829	0.832453	0.00706325	2360	92973	2.56331	5733.33	29333.3	Tfdp2
ENSMUST00000156279	0.579058	0.0484746	1153.33	44013	1.01734	11200	22733.3	Sclt1	ENSMUST00000126208	0.835952	0.0190408	3185	82545	0.853519	13700	45550	Mtm1	ENSMUST00000183156	0.721856	0.0201475	2356.67	1096711	0.0645119	15100	38666.7	Anks1b
ENSMUST00000150344	0.707989	0.0223073	1173.33	23810	1.08954	6666.67	18400	Vezt	ENSMUST00000080035	0.628098	0.0371778	1946.67	72586	0.580192	15400	34866.7	Cd99l2	ENSMUST00000190724	0.907723	0.00209608	2353.33	58146	0.267616	7833.33	31366.7	Serpine2
ENSMUST00000118174	0.800867	0.0256909	1185	123462	2.1907	17200	29050	Phtf2	ENSMUST00000102871	0.997811	0.000730071	1540	26880	0.0767026	3400	18800	L1cam	ENSMUST00000140301	0.955359	0.000484098	2353.33	91998	4.54236	12600	36133.3	Map2k4
ENSMUST00000038343	0.619751	0.0389798	1186.67	48949	3.35272	10133.3	22000	B4galnt2	ENSMUST00000114085	0.904083	0.00226708	1583.33	207323	0.0812288	13333.3	29166.7	F8	ENSMUST00000046898	0.869151	0.00426159	2353.33	244608	0.819674	8600	32133.3	Rfx3
ENSMUST00000150336	0.729922	0.041337	1193.33	31530	0.255342	7866.67	19800	Zfp287	ENSMUST00000113916	0.95189	0.000562784	1570	38586	0.438077	13900	29600	Klhl15	ENSMUST00000149565	0.933618	0.00478712	2351.67	45085	3.42908	8433.33	31950	Agpat5
ENSMUST00000156986	0.865508	0.0458835	1195	93077	0.380674	2600	14550	Cadps2	ENSMUST00000198753	0.587032	0.0465196	2570	88353	0.0285142	12000	37700	Arhgef9	ENSMUST00000109772	0.984136	0.000552812	2350	38277	1.53017	9000	32500	Dnmt3b
ENSMUST00000129050	0.80703	0.0244692	1206.67	297856	0.0182575	4533.33	16600	Sox5	ENSMUST00000037353	0.942586	0.000803557	2500	43377	2.74013	13466.7	38466.7	Eda2r	ENSMUST00000001675	0.979009	0.000842361	2350	53818	2.66167	13400	36900	Stk38l
ENSMUST00000135665	0.660243	0.0306852	1210	59493	0.124186	3866.67	15966.7	Plch2	ENSMUST00000052837	0.592065	0.0453097	1476.67	174447	0.0814346	6666.67	21433.3	Ar	ENSMUST00000191455	0.962723	0.00200093	2346.67	94935	0.0739582	6833.33	30300	Gm16759
ENSMUST00000204143	0.864099	0.0142576	1215	109921	0.221174	10300	22450	Creb5	ENSMUST00000044475	0.931668	0.00500186	2141.67	44288	8.12761	7333.33	28750	Ogt	ENSMUST00000164643	0.964708	0.00184235	2346.67	39671	2.73983	9633.33	33100	Mapk9
ENSMUST00000141740	0.954296	0.0153527	1226.67	41440	1.9609	3633.33	15900	4932438A13Rik	ENSMUST00000127012	0.845876	0.00595302	1010	81755	1.80321	5500	15600	4930519F16Rik	ENSMUST00000169862	0.943027	0.000791161	2346.67	117115	2.56709	9733.33	33200	Taf4b
ENSMUST00000123567	0.7767	0.0127612	1236.67	541794	0.0303404	5066.67	17433.3	Cdh13	ENSMUST00000183315	0.628838	0.0370204	576.667	55146	1.80321	6000	11766.7	4930519F16Rik	ENSMUST00000124842	0.90125	0.00875231	2343.33	79518	12.3444	6766.67	30200	Firre
ENSMUST00000000984	0.837109	0.0066669	1236.67	40019	1.44533	4866.67	17233.3	Slc7a7	ENSMUST00000056502	0.74961	0.0161825	2450	117431	0.516199	9333.33	33833.3	C77370	ENSMUST00000034093	0.979863	9.78503e-05	2343.33	60731	3.1862	11266.7	34700	Eif2ak3
ENSMUST00000101075	0.868998	0.0042718	1243.33	33765	6.77487	12766.7	25200	Ttc19	ENSMUST00000113380	0.918041	0.00164875	2473.33	538877	0.114934	10200	34933.3	Dach2	ENSMUST00000059555	0.975238	0.000148142	2343.33	58676	3.64679	11800	35233.3	Ube2q2
ENSMUST00000103004	0.980045	0.00667392	1250	22809	1.43953	8100	20600	Asph	ENSMUST00000113358	0.869178	0.0134492	2268.33	620293	0.00840778	9666.67	32350	Pcdh11x	ENSMUST00000078839	0.925378	0.00136394	2343.33	273826	0.666974	9333.33	32766.7	Efna5
ENSMUST00000178404	0.911586	0.029919	1250	26060	0.882417	3800	16300	Gm21992	ENSMUST00000134066	0.796787	0.0265121	1106.67	60380	1.25882	7533.33	18600	BC065397	ENSMUST00000135204	0.98441	5.85781e-05	2340	79050	2.02329	10266.7	33666.7	Map3k20
ENSMUST00000070166	0.890795	0.010204	1251.67	71661	0.137511	4733.33	17250	Gramd3	ENSMUST00000126339	0.904468	0.00224863	1110	116545	0.549899	6266.67	17366.7	Platr21	ENSMUST00000045291	0.943706	0.000772269	2340	225137	3.87152	9666.67	33066.7	Kmt2c
ENSMUST00000155737	0.769362	0.0322837	1253.33	36254	1.5937	13566.7	26100	Gnb4	ENSMUST00000101212	0.83806	0.00658737	2123.33	55764	1.03564	14833.3	36066.7	Nup62cl	ENSMUST00000038552	0.98869	0.00377716	2340	53645	3.09603	8400	31800	Coro7
ENSMUST00000210774	0.735141	0.0400887	1253.33	118746	0.0261183	5866.67	18400	Ebf3	ENSMUST00000112996	0.859258	0.00494467	2276.67	60398	0.963596	6100	28866.7	Tsc22d3	ENSMUST00000057208	0.885322	0.00325807	2336.67	54450	4.24514	11433.3	34800	Mrps9
ENSMUST00000170538	0.99881	0.000396583	1255	41028	4.46693	2650	15200	Eci2	ENSMUST00000112971	0.986343	0.000441332	3510	207364	0.124789	6000	41100	Atg4a	ENSMUST00000150230	0.984257	5.97366e-05	2336.67	43224	3.4399	11900	35266.7	Kif1b
ENSMUST00000178011	0.951665	0.0162437	1266.67	147493	0.0237201	4133.33	16800	Sncaip	ENSMUST00000112865	0.646438	0.0333875	1906.67	133214	0.0635634	8266.67	27333.3	Pak3	ENSMUST00000114065	0.971853	0.000191584	2336.67	55766	0.927365	12333.3	35700	Cpeb2
ENSMUST00000173022	0.813064	0.023295	1273.33	272919	0.129088	12166.7	24900	Mecom	ENSMUST00000059256	0.95571	0.000476451	1236.67	43365	0.510375	12500	24866.7	Tmem29	ENSMUST00000041558	0.992154	1.48062e-05	2336.67	106155	7.8409	10066.7	33433.3	Ep400
ENSMUST00000188366	0.959296	0.0136614	1280	27040	1.34019	3750	16550	St3gal5	ENSMUST00000175942	0.603349	0.0426637	1480	52873	0.0552761	7000	21800	A230072E10Rik	ENSMUST00000096575	0.928657	0.00124557	2336.67	73663	2.06319	13366.7	36733.3	Map3k2
ENSMUST00000132987	0.95914	0.0137142	1290	48204	0.118987	3300	16200	Dapk2	ENSMUST00000125924	0.666353	0.02953	2663.33	127668	0.256055	14200	40833.3	Fam120c	ENSMUST00000102960	0.995141	5.67278e-06	2333.33	75537	4.15925	9700	33033.3	Stam
ENSMUST00000054274	0.767093	0.0139245	1290	137614	3.11385	15000	27900	Lhfpl2	ENSMUST00000147666	0.886335	0.00319982	900	43928	5.43746	19666.7	28666.7	Huwe1	ENSMUST00000176565	0.692882	0.0247986	2333.33	591809	1.07247	4966.67	28300	Foxp1
ENSMUST00000112689	0.985926	0.00470233	1303.33	66899	3.97358	13466.7	26500	Pxk	ENSMUST00000112622	0.884091	0.0394131	1666.67	100170	5.43746	2500	19166.7	Huwe1	ENSMUST00000040599	0.997655	0.000781929	2330	150776	1.71012	2550	25850	Nav1
ENSMUST00000182183	0.752363	0.0360779	1308.33	44855	1.401	14966.7	28050	Washc3	ENSMUST00000112604	0.808759	0.00926814	1903.33	80965	0.227223	21133.3	40166.7	Iqsec2	ENSMUST00000099178	0.811539	0.00899303	2330	89930	9.82632	13966.7	37266.7	Cbfa2t2
ENSMUST00000203561	0.998602	0.0168305	1310	21984	0.440086	2700	15800	Klhl5	ENSMUST00000138396	0.857939	0.0485314	325	194908	0.0259418	2750	6000	Phex	ENSMUST00000061771	0.967274	0.00025932	2330	43267	3.10009	2833.33	26133.3	Fktn
ENSMUST00000064162	0.627646	0.0372742	1323.33	59827	0.573225	6600	19833.3	1700024B05Rik	ENSMUST00000087104	0.967042	0.00166175	3028.33	210397	0.334191	20566.7	50850	Cdkl5	ENSMUST00000185942	0.82819	0.00743669	2326.67	144422	0.237937	9166.67	32433.3	Rims1
ENSMUST00000160114	0.872386	0.0434833	1325	34472	3.30027	2700	15950	Tbc1d22b	ENSMUST00000087085	0.582023	0.0477423	540	326435	0.0695067	5933.33	11333.3	Nhs	ENSMUST00000028829	0.959015	0.000407635	2326.67	60906	2.79443	10700	33966.7	Spred1
ENSMUST00000139347	0.60456	0.0423852	1326.67	49980	6.60692	19133.3	32400	Afdn	ENSMUST00000000412	0.936795	0.0044443	1926.67	62714	0.20717	4933.33	24200	Egfl6	ENSMUST00000214231	0.812503	0.0234032	2325	84864	3.77877	7800	31050	Map7
ENSMUST00000112491	0.800597	0.0101012	1336.67	27597	1.07059	2800	16166.7	Rps6ka3	ENSMUST00000026839	0.916227	0.00681441	2490	36428	1.95053	6900	31800	Prps2	ENSMUST00000161779	0.663195	0.0301239	2323.33	181776	1.17502	12500	35733.3	Hipk2
ENSMUST00000049169	0.986613	0.00447228	1336.67	41786	12.043	7233.33	20600	Sin3a	ENSMUST00000176383	0.927219	0.0245621	3895	174186	0.0181223	5100	44050	Zfhx4	ENSMUST00000124294	0.945168	0.000732392	2323.33	59782	1.09949	9766.67	33000	Vrk2
ENSMUST00000059825	0.994668	0.0328859	1340	180022	0.00724281	2900	16300	Crb1	ENSMUST00000194184	0.592763	0.0451433	330	39767	0.135385	7933.33	11233.3	Il7	ENSMUST00000155433	0.979424	0.000102171	2316.67	99831	7.11237	10866.7	34033.3	Lonp2
ENSMUST00000138579	0.994668	0.0328859	1340	86425	1.04209	2900	16300	Nos1	ENSMUST00000193603	0.59167	0.045404	550	906246	0.00250502	5266.67	10766.7	Nlgn1	ENSMUST00000042824	0.972702	0.000180162	2316.67	158250	2.45429	10466.7	33633.3	Herc1
ENSMUST00000129150	0.81733	0.0224778	1341.67	22725	0.282563	5033.33	18450	Zmynd12	ENSMUST00000129412	0.93682	0.00444156	2643.33	43297	2.78648	9566.67	36000	Nceh1	ENSMUST00000090227	0.958256	0.000422958	2313.33	75139	5.05733	13033.3	36166.7	2006-03-01
ENSMUST00000119173	0.980244	9.41654e-05	1343.33	144873	1.06101	12766.7	26200	Slc12a8	ENSMUST00000161423	0.879754	0.0118213	1885	186653	0.121812	5900	24750	Tnik	ENSMUST00000023467	0.972337	0.000185029	2313.33	63053	6.85753	11966.7	35100	Pak2
ENSMUST00000200453	0.982035	7.78356e-05	1346.67	23304	2.02217	2833.33	16300	Lrig2	ENSMUST00000147697	0.899482	0.00249301	1146.67	39679	1.26896	12400	23866.7	Gpr160	ENSMUST00000040368	0.918167	0.00164364	2313.33	67253	0.754669	10033.3	33166.7	Rmdn2
ENSMUST00000044220	0.661096	0.0305224	1346.67	85656	3.75738	12600	26066.7	Cmc1	ENSMUST00000029222	0.996149	0.0012845	743.333	31940	0.256864	6066.67	13500	Ccdc39	ENSMUST00000144030	0.945437	0.000725176	2310	58440	4.67218	11133.3	34233.3	Lin54
ENSMUST00000168645	0.830088	0.0201001	1350	70031	3.48776	15300	28800	Phc3	ENSMUST00000152564	0.624172	0.0380193	2670	183036	0.9508	7533.33	34233.3	4932438A13Rik	ENSMUST00000020270	0.989137	0.000312893	2310	35196	5.93615	7800	30900	Ddx50
ENSMUST00000164123	0.916409	0.0282631	1353.33	58693	0.496999	4366.67	17900	Casq2	ENSMUST00000159774	0.962027	0.000349637	1390	43994	0.194488	13100	27000	Abhd18	ENSMUST00000180458	0.86664	0.00442998	2310	47339	0.69758	8233.33	31333.3	Tunar
ENSMUST00000134458	0.878318	0.0414184	1356.67	150202	11.0581	5233.33	18800	Macf1	ENSMUST00000163764	0.79084	0.0277265	1630	53490	23.2483	13100	29400	Jade1	ENSMUST00000075281	0.986692	4.26574e-05	2310	81718	9.81806	10833.3	33933.3	Mark3
ENSMUST00000197079	0.939083	0.000905491	1360	47510	0.18912	9033.33	22633.3	Egf	ENSMUST00000118963	0.728017	0.0417964	996.667	30465	0.0904362	6633.33	16600	Ccdc169	ENSMUST00000114914	0.822709	0.00793184	2306.67	278506	0.958989	5833.33	28900	Enox2
ENSMUST00000042842	0.609352	0.0412934	1360	55576	1.19269	5700	19300	Cdon	ENSMUST00000040846	0.755996	0.0153365	1923.33	89064	0.299641	14166.7	33400	Med12l	ENSMUST00000077925	0.646932	0.0332886	2306.67	68972	0.818811	6100	29166.7	Unc5b
ENSMUST00000122233	0.840481	0.0182372	1365	60855	3.19247	18400	32050	Kif2a	ENSMUST00000191638	0.792597	0.0109548	1710	126294	0.664285	18266.7	35366.7	Mbnl1	ENSMUST00000127417	0.878184	0.00368385	2303.33	183908	2.13925	9466.67	32500	Dock7
ENSMUST00000171521	0.720124	0.0437215	1368.33	302632	0.061338	5466.67	19150	Hs3st5	ENSMUST00000194134	0.947593	0.00334709	3970	90159	2.20461	14600	54300	Mme	ENSMUST00000090826	0.992767	0.038307	2300	276235	0.0181891	3300	26300	Rapgef4
ENSMUST00000139308	0.906075	0.00217267	1370	31953	3.11903	5266.67	18966.7	Fkbp15	ENSMUST00000195685	0.902792	0.0329455	1273.33	169626	0.0166598	4766.67	17500	A330015K06Rik	ENSMUST00000040912	0.648714	0.032933	2300	57177	9.87909	12400	35400	Anln
ENSMUST00000130395	0.947142	0.0177773	1373.33	21981	0.98619	2500	16233.3	Madd	ENSMUST00000161534	0.961375	0.00036181	2493.33	107004	0.237801	9333.33	34266.7	Lekr1	ENSMUST00000114865	0.858206	0.0484379	2300	426359	0.173172	7100	30100	Grik4
ENSMUST00000176700	0.959485	0.0135973	1373.33	55639	0.182014	3866.67	17600	Smarca2	ENSMUST00000182997	0.937881	0.0209252	1785	42286	1.40406	5100	22950	Schip1	ENSMUST00000142578	0.844793	0.0174841	2296.67	102803	0.843777	8033.33	31000	Galnt2
ENSMUST00000051014	0.932211	0.00494177	1378.33	75845	0.522813	5066.67	18850	Exph5	ENSMUST00000176754	0.952636	0.0159147	2250	33618	1.13695	2500	25000	Ift80	ENSMUST00000085299	0.918773	0.00161909	2296.67	161290	4.04054	11333.3	34300	Daam1
ENSMUST00000155650	0.723351	0.0429303	1385	97809	5.1936	19800	33650	Osbpl1a	ENSMUST00000161776	0.828377	0.00742009	3133.33	59163	0.240596	13833.3	45166.7	Serpini1	ENSMUST00000047835	0.976072	0.00102587	2296.67	49146	8.86545	10833.3	33800	Scaf11
ENSMUST00000147880	0.621264	0.0386496	1393.33	219903	0.0537221	11500	25433.3	Adamts17	ENSMUST00000152275	0.999795	0.00644807	1710	64133	0.934927	2500	19600	Rapgef2	ENSMUST00000023478	0.811038	0.00904232	2296.67	124844	0.060193	11833.3	34800	Igsf11
ENSMUST00000159285	0.971765	0.00945626	1396.67	21254	0.927514	3133.33	17100	Vcan	ENSMUST00000132330	0.810433	0.00910192	1373.33	51480	0.0849969	11533.3	25266.7	Glrb	ENSMUST00000003191	0.959827	0.000391555	2290	63902	3.74082	3000	25900	Prkd3
ENSMUST00000183209	0.792802	0.0273237	1398.33	537873	0.354506	5266.67	19250	Celf2	ENSMUST00000191758	0.969086	0.0015089	2233.33	142521	2.2377	11266.7	33600	Tmem131l	ENSMUST00000152502	0.981834	7.95892e-05	2286.67	87054	2.10125	11033.3	33900	Ift80
ENSMUST00000170802	0.87767	0.0037156	1400	141529	0.745318	5666.67	19666.7	Mapre2	ENSMUST00000132283	0.586671	0.0466073	356.667	113236	0.346833	3700	7266.67	Trim2	ENSMUST00000132550	0.947891	0.000660956	2280	81283	3.47813	6400	29200	Tle1
ENSMUST00000102672	0.869378	0.0134178	1426.67	29129	17.0048	9433.33	23700	Nfe2l2	ENSMUST00000107038	0.609251	0.0413162	1000	121556	1.07936	2566.67	12566.7	Pde4dip	ENSMUST00000210833	0.879799	0.00358518	2280	77525	0.181201	8000	30800	Ptpre
ENSMUST00000124884	0.85981	0.0149535	1433.33	198038	0.412783	6300	20633.3	Pdzrn3	ENSMUST00000004343	0.875923	0.0124023	2576.67	79136	0.457843	6233.33	32000	Wars2	ENSMUST00000004497	0.986458	4.41712e-05	2280	537958	5.13868	11500	34300	Large1
ENSMUST00000097722	0.754513	0.0155308	1440	42426	1.10062	17033.3	31433.3	Cflar	ENSMUST00000029451	0.855273	0.0494656	1943.33	37764	0.2474	6966.67	26400	Tspan2	ENSMUST00000064019	0.962434	0.000342139	2280	112336	1.42736	9600	32400	Tom1l2
ENSMUST00000040609	0.992141	0.00262296	1446.67	38171	0.55917	3233.33	17700	Stpg4	ENSMUST00000121834	0.919364	0.02725	1316.67	55716	0.00515405	14133.3	27300	Syt6	ENSMUST00000025393	0.954652	0.000499639	2280	64772	9.24668	12933.3	35733.3	Smad4
ENSMUST00000195621	0.867676	0.0451262	1453.33	84675	1.98	5066.67	19600	Fmn2	ENSMUST00000192438	0.675698	0.0278108	1193.33	42446	2.04929	9133.33	21066.7	Cept1	ENSMUST00000029405	0.965326	0.00179391	2276.67	46474	4.64122	10433.3	33200	Gmps
ENSMUST00000023434	0.995782	0.00140684	1453.33	26442	0.798466	2500	17033.3	Tmem30c	ENSMUST00000174147	0.909117	0.0307676	3086.67	41713	0.0223375	2500	33366.7	Amy1	ENSMUST00000085585	0.978059	0.000900398	2276.67	45042	10.6985	10533.3	33300	Lsm14a
ENSMUST00000146592	0.641548	0.0343756	1460	758590	0.0221795	8366.67	22966.7	Adgrb3	ENSMUST00000043342	0.984796	0.000518566	871.667	41150	1.39467	13433.3	22150	Dph5	ENSMUST00000047883	0.862016	0.0047489	2276.67	45823	0.929943	9666.67	32433.3	Tspan15
ENSMUST00000160135	0.995506	0.0301872	1460	418371	1.17152	2900	17500	Auts2	ENSMUST00000197830	0.811025	0.0090436	2543.33	100440	0.466592	10933.3	36366.7	Cdc14a	ENSMUST00000027986	0.749809	0.0161557	2273.33	43295	1.5502	5500	28233.3	Optn
ENSMUST00000063401	0.719595	0.0438519	1460	46822	2.0338	16200	30800	Ikbkb	ENSMUST00000169812	0.703376	0.0230526	1656.67	87010	0.218357	17400	33966.7	Snx7	ENSMUST00000111037	0.941462	0.000835586	2273.33	96611	3.85093	11466.7	34200	Lgr4
ENSMUST00000140111	0.734007	0.0403585	1461.67	39033	1.38643	7933.33	22550	2610005L07Rik	ENSMUST00000180593	0.742898	0.0382615	921.667	80831	0.00454646	12033.3	21250	Gm26871	ENSMUST00000113029	0.895996	0.00267161	2273.33	60375	0.526319	8733.33	31466.7	Rnf128
ENSMUST00000102660	0.58763	0.0463749	1470	85429	0.919069	9733.33	24433.3	Sestd1	ENSMUST00000149101	0.83502	0.00684318	2513.33	112594	0.0301544	8733.33	33866.7	Dpyd	ENSMUST00000177155	0.940028	0.000877374	2273.33	90415	3.12284	11000	33733.3	9930021J03Rik
ENSMUST00000169529	0.998336	0.000554862	1470	28420	3.74586	2800	17500	Etv6	ENSMUST00000106426	0.936827	0.00444087	2830	159578	0.0484392	8000	36300	Synpo2	ENSMUST00000118314	0.902357	0.00235054	2270	123752	1.45782	10566.7	33266.7	C77370
ENSMUST00000210408	0.659929	0.0307452	1470	41782	0.335037	10100	24800	4930543E12Rik	ENSMUST00000171289	0.995468	4.93516e-06	3723.33	245911	0.284622	11400	48633.3	Camk2d	ENSMUST00000036329	0.995317	0.00156208	2266.67	34330	9.47227	8733.33	31400	Wdr26
ENSMUST00000067305	0.915435	0.0285972	1473.33	36447	0.0713968	2866.67	17600	Lrrc36	ENSMUST00000197079	0.849971	0.00563409	1856.67	47510	0.0768873	7133.33	25700	Egf	ENSMUST00000037096	0.841654	0.00629155	2266.67	63337	0.150085	11800	34466.7	Cnbd2
ENSMUST00000131322	0.94589	0.000713093	1483.33	43301	11.4003	6933.33	21766.7	Brwd1	ENSMUST00000165873	0.759846	0.0343874	2075	50452	2.63172	4200	24950	Sec24b	ENSMUST00000151682	0.937208	0.00440032	2265	34238	1.31192	7400	30050	Cdon
ENSMUST00000186692	0.998301	0.018558	1485	25897	12.0478	2500	17350	Smg7	ENSMUST00000117456	0.90908	0.00203413	2036.67	67116	0.30127	10500	30866.7	Npnt	ENSMUST00000155707	0.849543	0.016668	2265	52040	0.263731	9400	32050	Timp2
ENSMUST00000184994	0.887979	0.0106084	1486.67	213023	0.184679	4833.33	19700	A330093E20Rik	ENSMUST00000199268	0.694011	0.0246073	423.333	39957	0.158167	6933.33	11166.7	Gm42567	ENSMUST00000163058	0.984719	0.000522507	2263.33	73036	4.98834	11666.7	34300	Als2
ENSMUST00000166445	0.589531	0.0459167	1490	53437	2.34717	7900	22800	Pot1a	ENSMUST00000160460	0.778328	0.0125694	1563.33	45026	2.0726	14666.7	30300	Slc9b1	ENSMUST00000149483	0.944969	0.000737759	2263.33	63871	1.29249	11466.7	34100	Wdr44
ENSMUST00000176098	0.884819	0.00328718	1490	29696	3.35828	5400	20300	Wdr37	ENSMUST00000090178	0.815185	0.0228873	656.667	48883	0.453164	16333.3	22900	Dnajb14	ENSMUST00000109552	0.985995	4.72499e-05	2263.33	74250	3.68088	11566.7	34200	Rasa1
ENSMUST00000184848	0.900782	0.0336385	1493.33	245708	0.00155576	4666.67	19600	Mlip	ENSMUST00000136613	0.924285	0.0255651	1916.67	50529	0.675187	5333.33	24500	Dapp1	ENSMUST00000037029	0.940525	0.000862768	2263.33	47940	1.91542	5466.67	28100	Jcad
ENSMUST00000182380	0.988722	0.0478513	1495	31304	3.02248	3150	18100	Pvt1	ENSMUST00000106236	0.656992	0.0313101	1290	369709	0.00559252	12100	25000	Unc5c	ENSMUST00000035635	0.964553	0.000304455	2260	94179	1.09852	9300	31900	Bmp2k
ENSMUST00000027559	0.961236	0.000364433	1496.67	67264	0.190264	4566.67	19533.3	Tnfrsf11a	ENSMUST00000106230	0.742748	0.017119	1696.67	329058	0.0212184	11266.7	28233.3	Bmpr1b	ENSMUST00000153838	0.984669	5.66429e-05	2260	86037	7.68797	12266.7	34866.7	Setd2
ENSMUST00000187226	0.995742	0.0293833	1500	21298	3.91465	2900	17900	Cspp1	ENSMUST00000170361	0.980105	0.000777042	3691.67	89771	1.46382	13533.3	50450	Pdlim5	ENSMUST00000171923	0.734864	0.0182304	2260	312744	2.17154	7066.67	29666.7	Ulk4
ENSMUST00000064019	0.631176	0.0365255	1510	112336	1.62902	23466.7	38566.7	Tom1l2	ENSMUST00000120310	0.884638	0.00329773	2640	132519	1.63358	12533.3	38933.3	Ddah1	ENSMUST00000037182	0.956187	0.000466183	2256.67	97804	1.94291	10733.3	33300	Hook3
ENSMUST00000109221	0.646424	0.0333902	1520	50740	9.99947	13466.7	28666.7	B4galt5	ENSMUST00000089948	0.757089	0.0350067	1260	298287	0.0101355	7400	20000	Slc44a5	ENSMUST00000035350	0.992572	1.32698e-05	2256.67	56506	3.16723	12933.3	35500	Aftph
ENSMUST00000197679	0.729	0.0190816	1523.33	49138	1.64392	7633.33	22866.7	Il6ra	ENSMUST00000192383	0.579662	0.0483249	1196.67	88691	0.0144289	10233.3	22200	Lrriq3	ENSMUST00000174202	0.909887	0.0019977	2256.67	120604	0.0678557	9433.33	32000	Il1rap
ENSMUST00000061699	0.881062	0.0404647	1530	52556	0.0384127	2500	17800	Bpifc	ENSMUST00000041175	0.980152	0.000774275	3571.67	78997	0.0108263	4133.33	39850	Ptger3	ENSMUST00000212601	0.890164	0.00298461	2250	50550	14.8907	8433.33	30933.3	Mbtps1
ENSMUST00000081894	0.839106	0.00650055	1530	63988	7.81953	10733.3	26033.3	Ogdh	ENSMUST00000164582	0.8021	0.00994497	1923.33	58497	2.08976	18333.3	37566.7	Ankrd13c	ENSMUST00000183992	0.918219	0.00164151	2250	252616	2.50234	10200	32700	Tcf12
ENSMUST00000059433	0.69467	0.0244961	1533.33	138583	19.9208	19566.7	34900	Pced1b	ENSMUST00000198878	0.963257	0.000327239	2043.33	98928	0.358186	12400	32833.3	Wls	ENSMUST00000102948	0.9478	0.000663279	2250	79094	6.22121	9633.33	32133.3	E2f3
ENSMUST00000174118	0.999427	0.0107741	1535	28145	0.610697	2650	18000	Stard6	ENSMUST00000151232	0.945759	0.0182468	970	27390	1.02053	2950	12650	Asph	ENSMUST00000078505	0.79239	0.0274081	2248.33	197303	0.25915	5566.67	28050	Rtn1
ENSMUST00000090925	0.889338	0.0104126	1536.67	106743	2.4178	5333.33	20700	Baz2b	ENSMUST00000095145	0.723714	0.0428415	661.667	26803	3.09178	5933.33	12550	Rad54b	ENSMUST00000114325	0.969923	0.000218872	2246.67	37213	7.52038	7233.33	29700	Orc2
ENSMUST00000130454	0.69831	0.0238868	1540	51290	5.9853	4766.67	20166.7	Tead4	ENSMUST00000156536	0.999063	0.0137811	2400	63104	0.0284987	2500	26500	Triqk	ENSMUST00000124603	0.968416	0.000241464	2246.67	68481	2.20579	10433.3	32900	Mindy3
ENSMUST00000204663	0.98922	0.000309272	1555	34486	4.24389	2750	18300	1600020E01Rik	ENSMUST00000006761	0.886273	0.00320338	2466.67	150214	0.170249	11533.3	36200	Runx1t1	ENSMUST00000202412	0.986079	4.66815e-05	2246.67	76859	1.7524	11100	33566.7	Stx18
ENSMUST00000153513	0.767795	0.0138377	1556.67	33341	9.14914	8900	24466.7	Setd5	ENSMUST00000108273	0.771633	0.0133679	2033.33	194866	0.0927121	14100	34433.3	Necab1	ENSMUST00000047526	0.92605	0.00133923	2243.33	38852	1.24323	9000	31433.3	Asap3
ENSMUST00000107881	0.658217	0.0310738	1556.67	49066	0.142072	12800	28366.7	Hlf	ENSMUST00000029888	0.757311	0.0151653	990	31726	1.2119	14200	24100	Rmdn1	ENSMUST00000173926	0.642491	0.0341838	2243.33	188200	1.03777	12100	34533.3	Slit2
ENSMUST00000162258	0.993125	0.000157401	1566.67	23486	2.80467	3233.33	18900	Uqcc1	ENSMUST00000071642	0.792943	0.0272946	2583.33	118089	4.52804	11366.7	37200	Mdn1	ENSMUST00000145864	0.929874	0.00120304	2243.33	421396	0.492004	4666.67	27100	Syn3
ENSMUST00000171394	0.598003	0.0439059	1570	54376	2.13013	9766.67	25466.7	Fam196a	ENSMUST00000149650	0.795086	0.0268573	685	33549	0.580494	4000	10850	Ankrd6	ENSMUST00000013304	0.952876	0.000539804	2243.33	41583	10.7443	10833.3	33266.7	Atp6v0d1
ENSMUST00000182474	0.773863	0.0313066	1576.67	288767	0.860793	5433.33	21200	Ank3	ENSMUST00000040008	0.722468	0.0431463	2186.67	57638	4.44703	15033.3	36900	Ube2r2	ENSMUST00000081551	0.993565	0.000142504	2240	40092	5.52117	10800	33200	Tcea1
ENSMUST00000212166	0.988451	0.00385726	1576.67	65393	1.52962	3133.33	18900	Sh2d4a	ENSMUST00000154535	0.92942	0.0052535	1636.67	36313	2.698	7233.33	23600	Kif24	ENSMUST00000030971	0.865388	0.0045152	2240	99051	5.3914	12066.7	34466.7	Adgra3
ENSMUST00000132234	0.952362	0.00289759	1583.33	26485	3.44407	6266.67	22100	Clcn3	ENSMUST00000147448	0.810663	0.0237595	1566.67	74151	2.0503	15333.3	31000	Shb	ENSMUST00000208670	0.897485	0.00259456	2240	38056	4.70888	9400	31800	Pold3
ENSMUST00000112622	0.921758	0.00614273	1591.67	100170	8.39367	6633.33	22550	Huwe1	ENSMUST00000139179	0.929973	0.00519117	1591.67	58891	0.0518076	5033.33	20950	Coro2a	ENSMUST00000186009	0.969569	0.000224078	2240	166310	0.65962	7600	30000	Mthfs
ENSMUST00000118364	0.935532	0.0217255	1595	68924	0.0487575	3950	19900	Il23r	ENSMUST00000079605	0.745955	0.0375508	861.667	69851	2.95813	4133.33	12750	Zfp462	ENSMUST00000185524	0.958364	0.000420761	2240	49846	4.05894	12666.7	35066.7	Armc8
ENSMUST00000188770	0.963216	0.0123375	1596.67	49327	3.73781	3633.33	19600	Srgap2	ENSMUST00000102903	0.724193	0.0197954	1523.33	51736	0.244091	14966.7	30200	Akap2	ENSMUST00000120940	0.88779	0.0381304	2240	42864	3.47239	6650	29050	Snap47
ENSMUST00000111265	0.790688	0.011164	1600	132728	0.647863	12033.3	28033.3	Tspan18	ENSMUST00000143756	1	7.23602e-17	490	29218	4.47767	2500	7400	Inip	ENSMUST00000043650	0.921144	0.00152495	2236.67	45205	1.49018	7533.33	29900	Fam222a
ENSMUST00000024798	0.948466	0.00326316	1611.67	140253	0.0744771	4933.33	21050	Kif6	ENSMUST00000125504	0.582351	0.0476617	1600	78828	0.399238	11300	27300	Col27a1	ENSMUST00000205911	0.937653	0.000948889	2236.67	67611	3.13258	7866.67	30233.3	Emsy
ENSMUST00000151764	0.912815	0.0294968	1613.33	82478	2.00415	2500	18633.3	Ccdc73	ENSMUST00000149856	0.908136	0.0311052	665	50237	0.399238	2550	9200	Col27a1	ENSMUST00000108228	0.837005	0.0066756	2233.33	115716	1.69321	9666.67	32000	Usp13
ENSMUST00000105543	0.595547	0.0444835	1616.67	110893	0.671278	18900	35066.7	Phactr2	ENSMUST00000150522	0.598983	0.0436767	570	32184	6.25695	6300	12000	Ttc39b	ENSMUST00000186081	0.661491	0.0304472	2233.33	540775	0.0157994	3633.33	25966.7	Rgs6
ENSMUST00000139171	0.950479	0.0166455	1620	61737	7.35952	14200	30400	Fnip2	ENSMUST00000151481	0.835774	0.00677926	2166.67	94477	0.0133419	10433.3	32100	Saxo1	ENSMUST00000023554	0.991581	1.70502e-05	2233.33	75295	2.03561	11233.3	33566.7	Dirc2
ENSMUST00000183734	0.88603	0.00321734	1620	96159	1.22537	12266.7	28466.7	Lrrc1	ENSMUST00000155361	0.702548	0.0231879	1170	54683	0.00395066	15300	27000	Slc24a2	ENSMUST00000191153	0.925094	0.00574959	2233.33	177575	2.08314	6466.67	28800	Trerf1
ENSMUST00000127042	0.622805	0.0383149	1623.33	68668	6.62416	9566.67	25800	Aatf	ENSMUST00000079223	0.685476	0.0260733	2386.67	369433	0.388593	15566.7	39433.3	Fggy	ENSMUST00000153279	0.849828	0.00564506	2226.67	45058	10.6562	5633.33	27900	Mllt10
ENSMUST00000118733	0.6859	0.0259993	1630	92187	0.0883216	11233.3	27533.3	Ank1	ENSMUST00000041284	0.686052	0.0259729	2653.33	323813	0.309918	24366.7	50900	Patj	ENSMUST00000033040	0.795174	0.0106759	2226.67	69447	1.64891	6400	28666.7	Pak1
ENSMUST00000188200	0.988995	0.0472664	1630	78353	4.67787	3200	19500	Bckdhb	ENSMUST00000136355	0.955146	0.000488751	1296.67	37519	0.163995	4500	17466.7	Wdr78	ENSMUST00000025739	0.980433	9.23696e-05	2226.67	63210	3.41768	10600	32866.7	Uhrf2
ENSMUST00000199498	0.998452	0.000516052	1633.33	31122	10.8095	4466.67	20800	Map4	ENSMUST00000156144	0.670803	0.0287041	2330	109541	0.0205946	9133.33	32433.3	Gm12718	ENSMUST00000034905	0.98479	5.57475e-05	2223.33	39951	8.51836	10933.3	33166.7	Gclc
ENSMUST00000207583	0.763119	0.0144217	1636.67	72395	0.449524	6300	22666.7	Tub	ENSMUST00000106804	0.809132	0.0240576	1361.67	103340	0.0540869	5133.33	18750	Fyb2	ENSMUST00000022136	0.995134	0.00162341	2223.33	33895	4.45136	9266.67	31500	Rad17
ENSMUST00000143974	0.793012	0.0272807	1638.33	96362	0.22807	8366.67	24750	Cerkl	ENSMUST00000140196	0.998905	0.0148981	1480	48811	1.51632	2500	17300	Gm12724	ENSMUST00000022881	0.750033	0.0366108	2223.33	130424	2.10283	6366.67	28600	Retreg1
ENSMUST00000129190	0.908636	0.00205431	1640	81963	3.5892	5866.67	22266.7	Kansl1l	ENSMUST00000148842	0.732071	0.0186332	3293.33	107837	1.72297	5333.33	38266.7	Ssbp3	ENSMUST00000112830	0.977228	0.000952197	2221.67	60919	2.78272	5933.33	28150	Ankrd26
ENSMUST00000208583	0.969264	0.00149584	1643.33	45427	6.95649	4366.67	20800	St5	ENSMUST00000046005	0.826387	0.0207796	2428.33	200343	0.264317	9566.67	33850	Glis1	ENSMUST00000027592	0.931602	0.0230655	2220	35217	4.54787	11600	33800	Ubxn4
ENSMUST00000112394	0.602005	0.0429741	1646.67	74105	0.235617	9566.67	26033.3	Csrnp3	ENSMUST00000138211	0.999291	0.011984	920	46269	0.264317	2600	11800	Glis1	ENSMUST00000049544	0.748058	0.0163918	2220	160734	1.37981	6566.67	28766.7	Ccdc141
ENSMUST00000168684	0.748383	0.03699	1646.67	67664	0.0101317	6033.33	22500	Ankrd55	ENSMUST00000155068	0.971553	0.000195708	1926.67	45270	2.42462	3233.33	22500	Zcchc11	ENSMUST00000113978	0.889436	0.00302493	2220	74717	1.43258	12766.7	34966.7	Gk
ENSMUST00000108052	0.61449	0.0401406	1653.33	51847	0.209695	9966.67	26500	Fam219a	ENSMUST00000106658	0.651882	0.0323065	2883.33	143038	0.991795	13400	42233.3	Zfyve9	ENSMUST00000155905	0.965131	0.000294554	2220	38067	13.0827	6166.67	28366.7	Tex10
ENSMUST00000100131	0.99732	0.0233086	1655	230179	1.17232	2850	19400	AW554918	ENSMUST00000152167	0.78936	0.0113107	693.333	26677	1.71791	9033.33	15966.7	Osbpl9	ENSMUST00000106798	0.996551	5.58898e-05	2218.33	44664	7.59639	11566.7	33750	Usp24
ENSMUST00000128141	0.864068	0.0463864	1660	28995	2.84481	2700	19300	Ube2h	ENSMUST00000159758	0.920328	0.0269197	1140	30433	1.71791	12650	24050	Osbpl9	ENSMUST00000043160	0.969576	0.00022398	2216.67	74170	5.21336	12800	34966.7	Aqr
ENSMUST00000160456	0.813678	0.0087844	1666.67	272403	0.163587	12700	29366.7	Nos1ap	ENSMUST00000176251	0.574198	0.0496891	2383.33	105385	1.01188	23900	47733.3	Eps15	ENSMUST00000130856	0.920628	0.00154516	2216.67	176104	1.50435	10566.7	32733.3	Slx4ip
ENSMUST00000209752	0.940757	0.000856023	1670	292001	0.622037	15733.3	32433.3	Erc2	ENSMUST00000144235	0.658496	0.0310201	1063.33	40053	2.76016	17333.3	27966.7	Mknk1	ENSMUST00000123481	0.933433	0.00108295	2213.33	65483	0.238509	7333.33	29466.7	Faxc
ENSMUST00000199708	0.778824	0.0125112	1670	427026	0.317497	11933.3	28633.3	Grin2a	ENSMUST00000136855	0.703464	0.0230383	516.667	22598	2.65538	4066.67	9233.33	Pomgnt1	ENSMUST00000022511	0.941024	0.000848258	2213.33	74785	7.15394	10166.7	32300	Zmym2
ENSMUST00000136662	0.999947	0.00329149	1675	39895	4.73998	2550	19300	Rptor	ENSMUST00000151347	0.585006	0.0470121	1846.67	102354	2.21962	4800	23266.7	Mast2	ENSMUST00000035037	0.95354	0.000524615	2213.33	103434	4.55902	11666.7	33800	Pik3cb
ENSMUST00000174021	0.701837	0.048315	1676.67	41737	4.19338	14133.3	30900	Pla2g6	ENSMUST00000132778	0.901706	0.0333196	370	29139	2.60911	15200	18900	AU022252	ENSMUST00000122284	0.972798	0.00017889	2213.33	121723	8.62084	11900	34033.3	Dyrk1a
ENSMUST00000156883	0.962088	0.00205251	1681.67	293503	0.0129915	11233.3	28050	Foxp2	ENSMUST00000120779	0.791487	0.0110762	2170	58275	4.57748	13133.3	34833.3	Nfyc	ENSMUST00000111291	0.959902	0.000390087	2210	175419	1.50003	7700	29800	Phf21a
ENSMUST00000121673	0.863356	0.0143773	1683.33	65064	4.51779	4000	20833.3	Lonp2	ENSMUST00000097897	0.995084	9.51244e-05	1731.67	334728	4.13231	3733.33	21050	Macf1	ENSMUST00000120310	0.962508	0.00034079	2210	132519	2.13033	9233.33	31333.3	Ddah1
ENSMUST00000048043	0.905617	0.031972	1686.67	117553	1.55709	4933.33	21800	Coro2b	ENSMUST00000124290	0.839563	0.00646278	446.667	23625	0.550069	6533.33	11000	Rhbdl2	ENSMUST00000050446	0.992245	1.44624e-05	2210	106403	8.33493	11966.7	34066.7	Mms22l
ENSMUST00000143611	0.813887	0.0231364	1688.33	41707	0.1367	5766.67	22650	Palmd	ENSMUST00000102608	0.662665	0.0302242	2710	116516	1.16708	3833.33	30933.3	AU040320	ENSMUST00000042614	0.958571	0.000416558	2210	148359	3.60051	9233.33	31333.3	Hectd4
ENSMUST00000035497	0.958928	0.00231615	1688.33	33631	0.259176	3366.67	20250	Oscp1	ENSMUST00000136377	0.785456	0.011748	2410	57457	1.20473	6566.67	30666.7	Phc2	ENSMUST00000204767	0.68494	0.026167	2210	53184	0.094564	12600	34700	Gm43950
ENSMUST00000182325	0.865263	0.0459689	1690	45064	6.43505	13100	30000	Dleu2	ENSMUST00000124738	0.619793	0.0389706	970	20552	0.438337	3433.33	13133.3	Gm12992	ENSMUST00000127638	0.961438	0.000360613	2210	52731	3.31154	11000	33100	Stat3
ENSMUST00000035672	0.968342	0.00156398	1695	46191	0.675748	5900	22850	Ppl	ENSMUST00000212761	0.911693	0.0298822	1276.67	44190	1.16732	3933.33	16700	Epb41	ENSMUST00000109315	0.856899	0.00511534	2210	86176	3.92439	15466.7	37566.7	Nln
ENSMUST00000169913	0.970289	0.00995321	1700	104615	0.00477767	3100	20100	Insc	ENSMUST00000141291	0.710706	0.0218746	1563.33	91472	1.16732	11033.3	26666.7	Epb41	ENSMUST00000175963	0.762494	0.0145008	2210	105314	3.1939	10366.7	32466.7	Asap1
ENSMUST00000119581	0.85838	0.00500782	1703.33	432324	0.0351488	8300	25333.3	Thsd7a	ENSMUST00000084249	0.700844	0.0234675	960	39963	2.43854	6833.33	16433.3	Phactr4	ENSMUST00000180716	0.994677	6.81088e-06	2210	52177	5.23944	10766.7	32866.7	Senp1
ENSMUST00000084891	0.649432	0.0327904	1703.33	59894	3.20906	18766.7	35800	Pacs2	ENSMUST00000084241	0.779728	0.0124057	3006.67	69252	9.11593	8500	38566.7	Wasf2	ENSMUST00000046924	0.928237	0.00126041	2206.67	56277	0.468547	7400	29466.7	Fam102b
ENSMUST00000137139	0.9196	0.0064019	1705	48571	1.52778	21400	38450	Plbd1	ENSMUST00000130464	0.865851	0.00448355	1246.67	23279	5.29037	5700	18166.7	Dhdds	ENSMUST00000112696	0.952434	0.000550039	2206.67	80092	7.23962	10966.7	33033.3	Zfp644
ENSMUST00000160273	0.801032	0.0256578	1706.67	164944	0.0218351	3833.33	20900	Egflam	ENSMUST00000152567	0.942205	0.00388117	1090	35038	0.910847	5400	16300	Rap1gap	ENSMUST00000089622	0.79646	0.0105381	2206.67	79303	1.18317	6233.33	28300	Tet3
ENSMUST00000167593	0.732954	0.0185053	1713.33	44928	1.28109	11200	28333.3	Agtpbp1	ENSMUST00000151110	0.817974	0.0083731	370	21917	1.62339	6200	9900	Ece1	ENSMUST00000162825	0.979177	0.000104643	2206.67	63433	5.41615	10966.7	33033.3	Fndc3a
ENSMUST00000106315	0.778472	0.0303182	1715	29992	1.92115	7600	24750	Ppa2	ENSMUST00000203828	0.739182	0.017617	2336.67	212642	0.577659	10500	33866.7	Eif4g3	ENSMUST00000068664	0.918347	0.00163633	2206.67	161755	6.61751	10833.3	32900	Neo1
ENSMUST00000095760	0.998125	2.23951e-05	1720	22930	0.113707	2800	20000	Lsmem1	ENSMUST00000030524	0.608824	0.0414129	2446.67	64221	1.08129	9500	33966.7	Pla2g5	ENSMUST00000213694	0.930848	0.00116952	2206.67	47811	7.02509	10766.7	32833.3	Rnf111
ENSMUST00000198694	0.847141	0.00585353	1723.33	49652	14.1306	15466.7	32700	Dnajb6	ENSMUST00000043042	0.923794	0.00142312	1230	86280	1.07953	16466.7	28766.7	Tmco4	ENSMUST00000210166	0.944449	0.000751862	2203.33	110077	4.30241	11800	33833.3	Klhl2
ENSMUST00000153574	0.789068	0.0280925	1725	59185	0.520957	12700	29950	Sp100	ENSMUST00000042675	0.690755	0.025161	113.333	58401	12.4721	6133.33	7266.67	Capzb	ENSMUST00000025815	0.973476	0.00017005	2203.33	41701	3.80779	11000	33033.3	Cbwd1
ENSMUST00000211020	0.692011	0.0249466	1726.67	131165	0.0591934	12966.7	30233.3	Rnf150	ENSMUST00000097822	0.959795	0.000392184	1380	108930	9.379	15966.7	29766.7	Ubr4	ENSMUST00000113916	0.982867	0.000620593	2201.67	38586	0.906976	9133.33	31150	Klhl15
ENSMUST00000054095	0.61216	0.0406611	1740	232395	0.0224481	18433.3	35833.3	Kctd8	ENSMUST00000039331	0.867959	0.0450275	4176.67	219939	0.425315	7433.33	49200	Igsf21	ENSMUST00000047404	0.995951	7.10805e-05	2201.67	35513	6.43284	10733.3	32750	Dync1li1
ENSMUST00000076226	0.60147	0.043098	1740	181548	4.6625	17500	34900	Herc2	ENSMUST00000154592	0.993966	0.00201325	646.667	20803	0.0134417	3133.33	9600	Gm13166	ENSMUST00000149244	0.983933	6.22245e-05	2200	46943	2.17292	8833.33	30833.3	Lrmp
ENSMUST00000181125	0.982161	0.00596423	1745	212567	0.505502	3850	21300	Gm26668	ENSMUST00000151022	0.877694	0.00371411	1336.67	26279	0.503788	3333.33	16700	Zfp991	ENSMUST00000020316	0.989359	2.72527e-05	2200	40340	5.43579	10333.3	32333.3	Tbk1
ENSMUST00000112938	0.604087	0.0424939	1746.67	123835	0.169583	11066.7	28533.3	Nmnat3	ENSMUST00000060537	0.928121	0.0242538	2740	131374	1.77024	16600	44000	Kif1b	ENSMUST00000063988	0.985682	4.9389e-05	2196.67	138010	10.1852	10900	32866.7	Tbl1xr1
ENSMUST00000028917	0.97135	0.00959619	1756.67	168862	1.05439	13133.3	30700	Dtd1	ENSMUST00000118704	0.85961	0.0149864	908.333	26874	0.658755	2766.67	11850	Pik3cd	ENSMUST00000040248	0.937575	0.000951271	2196.67	257625	4.19574	9900	31866.7	Spidr
ENSMUST00000173356	0.642313	0.03422	1766.67	177236	0.841297	14300	31966.7	Greb1l	ENSMUST00000105646	1	1.36371e-16	260	109591	0.0151526	2500	5100	Ajap1	ENSMUST00000100023	0.852143	0.00546865	2193.33	103523	2.8445	9066.67	31000	Mb21d2
ENSMUST00000100041	0.972058	0.00935767	1770	32066	0.0493069	7500	25200	Erich2	ENSMUST00000030897	0.815578	0.0228122	2576.67	104984	0.302202	12333.3	38100	Megf6	ENSMUST00000154135	0.843458	0.00614567	2193.33	71133	1.11417	7700	29633.3	Crem
ENSMUST00000028288	0.787321	0.0284548	1783.33	45920	4.74891	16266.7	34100	Notch1	ENSMUST00000155375	0.674239	0.0280755	1016.67	54112	0.922156	6400	16566.7	Morn1	ENSMUST00000167619	0.953687	0.000521262	2190	716090	2.2625	8900	30800	Diaph2
ENSMUST00000096347	0.834866	0.0192353	1783.33	108231	0.0727315	8966.67	26800	Enthd1	ENSMUST00000105575	0.887303	0.00314468	746.667	20612	10.8773	4433.33	11900	Agrn	ENSMUST00000203581	0.671594	0.0285587	2190	73715	6.61206	14100	36000	Rfc1
ENSMUST00000215648	0.990062	0.00331808	1785	28119	1.61309	2900	20750	AC164881.1	ENSMUST00000200335	0.888893	0.00305522	2556.67	101611	1.12868	12566.7	38133.3	Ankib1	ENSMUST00000173497	0.897834	0.00257666	2190	83537	5.29383	12433.3	34333.3	Cyfip1
ENSMUST00000164086	0.939612	0.00414771	1790	29445	1.55139	3100	21000	Ptpn4	ENSMUST00000115450	0.726153	0.0422478	2148.33	459472	0.0264424	2966.67	24450	Cdk14	ENSMUST00000033991	0.882454	0.00342589	2190	151144	1.45213	7833.33	29733.3	Wrn
ENSMUST00000172034	0.999813	0.00615991	1790	26624	2.25475	2600	20500	Micu1	ENSMUST00000152095	0.963808	0.00191367	3223.33	197473	0.217457	4766.67	37000	9330182L06Rik	ENSMUST00000133388	0.976485	0.000133555	2190	133026	4.81268	12366.7	34266.7	Stag1
ENSMUST00000147197	0.886248	0.0386649	1800	34862	5.1936	10700	28700	Osbpl1a	ENSMUST00000196240	0.924963	0.00576493	2945	91636	0.0340975	10600	40050	Gm31831	ENSMUST00000053910	0.868402	0.00431149	2186.67	179765	1.36014	9966.67	31833.3	Csrnp3
ENSMUST00000188454	0.83554	0.0191145	1808.33	126102	0.318619	4366.67	22450	Slco5a1	ENSMUST00000195969	0.988722	0.0478513	115	102330	0.028428	2500	3650	Gsap	ENSMUST00000077871	0.954507	0.000502869	2183.33	621284	0.3441	12100	33933.3	Grip1
ENSMUST00000173010	0.886048	0.00321628	1813.33	44417	5.36182	6133.33	24266.7	Atf2	ENSMUST00000062372	0.845917	0.00594977	2716.67	459441	0.0204741	7733.33	34900	Reln	ENSMUST00000162073	0.951172	0.000579821	2183.33	68238	3.48375	9066.67	30900	Alg9
ENSMUST00000107112	0.879403	0.00360926	1813.33	38682	3.64642	8566.67	26700	Capn5	ENSMUST00000185943	0.695619	0.0243364	2736.67	51017	9.29015	4300	31666.7	5031425E22Rik	ENSMUST00000023072	0.886823	0.00317201	2183.33	83646	3.14465	11466.7	33300	Parvb
ENSMUST00000188285	0.721348	0.0202245	1816.67	704825	0.0953071	12066.7	30233.3	Kcnma1	ENSMUST00000195943	0.961326	0.0129755	766.667	31790	0.434975	3333.33	11000	Smarcd3	ENSMUST00000039177	0.888997	0.00304941	2180	870796	0.0279604	6666.67	28466.7	Dpyd
ENSMUST00000043551	0.705499	0.0473803	1825	112926	1.99106	26500	44750	Ankib1	ENSMUST00000172626	0.620744	0.0387629	3270	116152	1.7869	12900	45600	Kmt2c	ENSMUST00000186290	0.975429	0.000145853	2180	41115	1.3772	8966.67	30766.7	Dopey1
ENSMUST00000170476	0.999821	0.00602527	1830	27541	1.60023	2500	20800	Usp20	ENSMUST00000120555	0.753493	0.0156652	1116.67	822811	0.0728751	7900	19066.7	Dpp6	ENSMUST00000110336	0.974049	0.000162761	2180	111526	15.2679	11266.7	33066.7	Ubr5
ENSMUST00000162488	0.924718	0.00579347	1831.67	48613	0.811608	3833.33	22150	Dennd3	ENSMUST00000160246	0.926389	0.00559947	1635	29519	0.69838	3600	19950	Rnf32	ENSMUST00000115358	0.937687	0.00094784	2176.67	576648	0.318146	9500	31266.7	Cadps2
ENSMUST00000098378	0.953918	0.00275574	1835	62975	4.40177	4850	23200	Fam169b	ENSMUST00000198367	0.687549	0.025713	1853.33	103014	1.35335	10900	29433.3	Lmbr1	ENSMUST00000118927	0.967741	0.000251937	2176.67	38438	4.26282	10533.3	32300	Zdhhc13
ENSMUST00000115724	0.969345	0.010271	1835	455696	0.0585831	4350	22700	Pde10a	ENSMUST00000198694	0.861932	0.0146078	1845	49652	6.50454	13500	31950	Dnajb6	ENSMUST00000142977	0.939281	0.00418228	2176.67	105240	9.13757	10633.3	32400	Ankhd1
ENSMUST00000108588	0.960048	0.000387239	1836.67	27067	0.202407	2800	21166.7	Dlg4	ENSMUST00000141416	0.799373	0.0102295	850	52300	1.45193	4000	12500	Nsd2	ENSMUST00000162184	0.975739	0.000142191	2176.67	41287	3.07146	13733.3	35500	Ric1
ENSMUST00000101251	0.784368	0.0290717	1840	54482	3.8904	18400	36800	Cenpi	ENSMUST00000202638	0.743896	0.0169603	2196.67	162251	0.12657	13800	35766.7	Poln	ENSMUST00000111159	0.929806	0.00120538	2173.33	236088	1.51738	10833.3	32566.7	Akt3
ENSMUST00000114961	0.576807	0.0490351	1840	523844	0.342987	17266.7	35666.7	Kalrn	ENSMUST00000207754	0.962263	0.0126592	1326.67	38728	0.119997	3733.33	17000	Cfap99	ENSMUST00000207583	0.894771	0.035714	2173.33	72395	0.457745	2500	24233.3	Tub
ENSMUST00000142554	0.73465	0.018261	1856.67	111788	5.39746	16800	35366.7	Abl1	ENSMUST00000180376	0.961329	0.00211482	1608.33	116524	3.09691	12366.7	28450	Fam193a	ENSMUST00000022257	0.934868	0.00103635	2173.33	94806	1.32443	6000	27733.3	Atxn7
ENSMUST00000150422	0.833204	0.0195346	1860	57955	9.51877	12600	31200	Mllt10	ENSMUST00000031094	0.714487	0.0212802	2263.33	91794	2.31615	13666.7	36300	Tbc1d14	ENSMUST00000019333	0.945197	0.000731598	2173.33	46557	3.67179	11266.7	33000	Rnf145
ENSMUST00000202638	0.849739	0.0166347	1866.67	162251	0.198628	16533.3	35200	Poln	ENSMUST00000137019	0.731722	0.0409048	2530	57403	2.17603	7000	32300	Jakmip1	ENSMUST00000120594	0.633025	0.0361367	2173.33	959079	0.0243136	6066.67	27800	Cadm2
ENSMUST00000162323	0.723643	0.042859	1871.67	102815	4.16577	6633.33	25350	Litaf	ENSMUST00000101258	0.912205	0.001895	1306.67	49157	0.992413	12600	25666.7	Evc2	ENSMUST00000028844	0.997178	1.91275e-06	2166.67	42845	1.19811	9466.67	31133.3	Sppl2a
ENSMUST00000131436	0.841695	0.00628817	1873.33	58587	1.97881	9533.33	28266.7	Cyth3	ENSMUST00000147664	0.930971	0.0232806	4100	61430	0.0468066	4150	45150	Slc2a9	ENSMUST00000006123	0.905705	0.00219001	2166.67	46115	0.988576	10566.7	32233.3	Tuft1
ENSMUST00000118157	0.934872	0.0219503	1873.33	52960	0.378169	6966.67	25700	Ankrd42	ENSMUST00000125866	0.953709	0.000520764	3280	67029	0.664623	13500	46300	Cc2d2a	ENSMUST00000131309	0.917726	0.00166159	2166.67	61438	1.30132	8166.67	29833.3	Fzd3
ENSMUST00000110259	0.891782	0.00289596	1883.33	851903	0.130055	10400	29233.3	2001-03-01	ENSMUST00000016023	0.907154	0.0314431	860	109910	0.347134	6600	15200	Fam184b	ENSMUST00000106101	0.95634	0.000462911	2163.33	66133	5.28142	8566.67	30200	Zzz3
ENSMUST00000152202	0.76144	0.0340315	1891.67	33323	0.349313	8333.33	27250	Slc39a14	ENSMUST00000121573	0.833661	0.00695921	753.333	156104	1.25882	5066.67	12600	Lcorl	ENSMUST00000044823	0.960089	0.000386437	2163.33	111889	1.20972	10733.3	32366.7	Zswim5
ENSMUST00000176753	0.739683	0.0175465	1893.33	95286	3.68733	12233.3	31166.7	Pan3	ENSMUST00000173926	0.945596	0.000720927	3670	188200	0.46534	10766.7	47466.7	Slit2	ENSMUST00000040576	0.934509	0.0010479	2163.33	109280	1.30016	9933.33	31566.7	Parm1
ENSMUST00000190595	0.935103	0.0218716	1903.33	91645	0.122762	4266.67	23300	Dock10	ENSMUST00000198720	0.585126	0.0469826	2713.33	55184	1.86751	8366.67	35500	9230114K14Rik	ENSMUST00000002487	0.613914	0.040269	2163.33	122227	2.59333	16700	38333.3	Braf
ENSMUST00000128720	0.75897	0.0149508	1906.67	61729	1.37317	10000	29066.7	Taok3	ENSMUST00000059428	0.961838	0.000353144	2663.33	96871	0.0209031	7100	33733.3	Ccdc149	ENSMUST00000105502	0.944896	0.000739718	2163.33	94912	12.7544	12533.3	34166.7	Foxo3
ENSMUST00000117588	0.915675	0.0285149	1910	86128	0.184149	5750	24850	Hfm1	ENSMUST00000161911	0.999226	0.0125286	1760	24205	0.606599	2700	20300	Arap2	ENSMUST00000117330	0.873809	0.00395823	2163.33	52114	1.35333	10166.7	31800	Ick
ENSMUST00000205093	0.976578	0.00783795	1910	170889	0.245403	9000	28100	9530026P05Rik	ENSMUST00000172732	0.781258	0.0122282	1860	73770	4.00122	21666.7	40266.7	Rfc1	ENSMUST00000117245	0.927368	0.00129146	2160	53261	3.5899	11566.7	33166.7	Trp53bp2
ENSMUST00000021818	0.866078	0.0139406	1910	188720	4.78711	19400	38500	Cenpp	ENSMUST00000130652	0.699556	0.0236801	760	39063	0.590153	3066.67	10666.7	Atp8a1	ENSMUST00000180041	0.716594	0.0209529	2160	86859	1.43945	11233.3	32833.3	Stard9
ENSMUST00000022172	0.76559	0.0331113	1913.33	61797	5.31402	16366.7	35500	Polk	ENSMUST00000202857	0.819142	0.00826308	2706.67	69638	2.20759	15666.7	42733.3	Clock	ENSMUST00000036195	0.974056	0.000162676	2160	44148	1.45334	11466.7	33066.7	Slc35d1
ENSMUST00000139385	0.726459	0.0421737	1915	42047	2.28122	6850	26000	Dpy19l4	ENSMUST00000031146	0.924251	0.00140592	440	30294	0.152165	3566.67	7966.67	Nmu	ENSMUST00000167950	0.879235	0.0118994	2160	135368	0.578516	5500	27100	Rbm47
ENSMUST00000108311	0.574608	0.049586	1916.67	54746	0.270588	9433.33	28600	Esrp1	ENSMUST00000130651	0.939939	0.000880012	3430	56211	1.14136	9766.67	44066.7	Cep135	ENSMUST00000165952	0.980841	8.85466e-05	2160	35250	4.46764	10133.3	31733.3	Lats1
ENSMUST00000147374	0.958827	0.00232475	1916.67	35108	0.102722	9133.33	28300	Cbfa2t3	ENSMUST00000163898	0.859671	0.00491508	1643.33	58793	0.431594	6400	22833.3	Igfbp7	ENSMUST00000140377	0.978732	0.000109178	2160	33119	5.06832	4433.33	26033.3	Tvp23b
ENSMUST00000041377	0.930871	0.0233149	1920	113499	1.21962	10450	29650	Lyn	ENSMUST00000153264	0.963051	0.000330941	1433.33	774843	0.0108866	6366.67	20700	Adgrl3	ENSMUST00000093393	0.989812	2.49808e-05	2156.67	107075	2.63676	10566.7	32133.3	Tbc1d9
ENSMUST00000091188	0.766067	0.0330063	1921.67	160822	0.0557767	9833.33	29050	Usp9y	ENSMUST00000201851	0.962513	0.0125747	530	27575	0.230317	2500	7800	Mthfd2l	ENSMUST00000142872	0.936679	0.000979027	2153.33	57750	2.23573	8333.33	29866.7	Scai
ENSMUST00000106669	0.719763	0.0204658	1923.33	61471	0.0641112	10066.7	29300	Abca8b	ENSMUST00000060930	0.611547	0.0407986	953.333	66873	0.0926051	11566.7	21100	Ccdc158	ENSMUST00000089776	0.915924	0.00173605	2150	62026	5.12661	9600	31100	Cep152
ENSMUST00000075540	0.934333	0.00105361	1930	94111	3.15633	9100	28400	Mcm9	ENSMUST00000036437	0.840878	0.00635478	1593.33	56595	1.97033	17066.7	33000	Mrpl1	ENSMUST00000147292	0.895606	0.00952621	2150	37959	0.469981	10400	31900	Pik3r3
ENSMUST00000145615	0.770821	0.0134666	1936.67	235925	0.0185304	10700	30066.7	Lingo2	ENSMUST00000146731	0.999836	0.00577292	955	75487	0.144541	2550	12100	Tmem150c	ENSMUST00000034529	0.985648	4.96233e-05	2150	50488	4.96913	11133.3	32633.3	Cul5
ENSMUST00000145803	0.765504	0.0331304	1940	47296	0.272296	13700	33100	Ftx	ENSMUST00000134439	0.968741	0.000236489	1163.33	25826	2.29742	3400	15033.3	Lin54	ENSMUST00000161293	0.998404	0.0179873	2145	82132	0.00424484	2850	24300	Ano2
ENSMUST00000193591	0.901894	0.00237318	1943.33	63968	1.85979	12300	31733.3	Nme7	ENSMUST00000126335	0.912668	0.00725937	2030	124055	10.9199	5000	25300	Aff1	ENSMUST00000119161	0.951347	0.000575634	2143.33	56686	9.62694	12666.7	34100	Tpr
ENSMUST00000204022	0.982021	7.79526e-05	1943.33	59912	1.26683	3800	23233.3	Gm38825	ENSMUST00000067924	0.888494	0.010534	2673.33	93631	0.177634	8366.67	35100	Lrrc8c	ENSMUST00000164915	0.98412	6.0779e-05	2143.33	397376	9.69177	12400	33833.3	Snd1
ENSMUST00000110372	0.915433	0.00175663	1946.67	44616	1.34739	6100	25566.7	Acsl1	ENSMUST00000137285	0.752122	0.0158468	2696.67	58747	3.59751	13866.7	40833.3	Zfp644	ENSMUST00000166084	0.993411	1.04369e-05	2140	54230	3.13566	7400	28800	Vps53
ENSMUST00000159111	0.802889	0.0252876	1955	266603	0.0230372	5150	24700	Ano2	ENSMUST00000031224	0.832505	0.00705871	3410	183060	0.53055	9800	43900	Tgfbr3	ENSMUST00000136933	0.919338	0.00643364	2138.33	83167	3.66858	8766.67	30150	Uqcc1
ENSMUST00000195530	0.716776	0.0209247	1960	139677	1.01945	14733.3	34333.3	Syt14	ENSMUST00000156290	0.820771	0.00811089	1363.33	409978	1.03676	5866.67	19500	Ttc28	ENSMUST00000028139	0.956971	0.000449554	2136.67	177975	3.27764	11066.7	32433.3	Med27
ENSMUST00000023056	0.998024	0.000658796	1960	120767	4.51477	2500	22100	Deptor	ENSMUST00000065167	0.63834	0.0350327	2430	105033	0.901674	18000	42300	Grk3	ENSMUST00000184332	0.923267	0.00144306	2136.67	177834	7.17527	10500	31866.7	Pkp4
ENSMUST00000171923	0.813097	0.00884075	1963.33	312744	2.21109	6233.33	25866.7	Ulk4	ENSMUST00000166647	0.989996	0.0450626	855	26096	4.28825	2500	11050	Coro1c	ENSMUST00000199763	0.957187	0.000445034	2136.67	69108	2.8422	10000	31366.7	Ankib1
ENSMUST00000111564	0.937298	0.00439085	1965	106528	1.25518	16700	36350	Clip1	ENSMUST00000117847	0.772473	0.031607	2051.67	49306	0.987817	3550	24066.7	Bicdl1	ENSMUST00000098817	0.943156	0.0191309	2136.67	39352	5.72273	12233.3	33600	Vps37a
ENSMUST00000120161	0.892816	0.00284005	1966.67	216456	0.152699	10966.7	30633.3	Myo5b	ENSMUST00000128720	0.579435	0.0483813	2190	61729	0.693852	6200	28100	Taok3	ENSMUST00000189469	0.696001	0.0498199	2135	296594	0.808203	4600	25950	Pdzd2
ENSMUST00000019992	0.80631	0.0095141	1976.67	144674	0.163254	17933.3	37700	Lama4	ENSMUST00000201105	0.998989	0.0143178	770	35500	4.68594	2600	10300	Rbm19	ENSMUST00000140966	0.581871	0.0477796	2133.33	64618	1.16088	10933.3	32266.7	Rassf8
ENSMUST00000207594	0.688471	0.0255536	1983.33	58715	2.7892	12400	32233.3	Prcp	ENSMUST00000051950	0.9035	0.00229511	2713.33	103342	2.92975	15300	42433.3	Atxn2	ENSMUST00000034843	0.93205	0.00495946	2133.33	48742	6.93659	10566.7	31900	Ireb2
ENSMUST00000190067	0.796509	0.0265683	1991.67	46280	13.0799	13433.3	33350	Trip12	ENSMUST00000161064	0.819808	0.00820068	1646.67	65754	2.92975	6900	23366.7	Atxn2	ENSMUST00000135336	0.855162	0.0157214	2131.67	200071	0.0210397	7550	28866.7	Sorbs2
ENSMUST00000064488	0.886628	0.0385332	1996.67	47052	1.6068	12233.3	32200	Gan	ENSMUST00000094320	0.935449	0.0217535	1793.33	39217	0.0530388	5166.67	23100	Ccdc62	ENSMUST00000041400	0.864917	0.00454747	2130	59043	5.3857	11733.3	33033.3	Ranbp10
ENSMUST00000184485	0.642481	0.0341857	1996.67	91868	4.0077	18866.7	38833.3	Atf7	ENSMUST00000000939	0.708143	0.0222826	1016.67	31931	0.552798	13100	23266.7	Hip1r	ENSMUST00000181947	0.846383	0.00591306	2126.67	51044	0.414655	6966.67	28233.3	A330023F24Rik
ENSMUST00000191547	0.947549	0.0176394	2003.33	136958	0.0211819	12666.7	32700	Gm29571	ENSMUST00000162812	0.936828	0.00444077	2786.67	131071	0.397038	15733.3	43600	Pitpnm2	ENSMUST00000048962	0.942709	0.00080009	2126.67	101478	2.23648	10700	31966.7	Kif4
ENSMUST00000060608	0.964255	0.000309629	2010	44738	4.14429	11900	32000	Cyp20a1	ENSMUST00000147737	0.969751	0.00146024	1906.67	75180	2.25565	13533.3	32600	Mphosph9	ENSMUST00000048208	0.948644	0.000641872	2126.67	75433	0.261925	9700	30966.7	Ccdc122
ENSMUST00000044530	0.980965	8.74041e-05	2016.67	57273	2.43537	16266.7	36433.3	Smyd4	ENSMUST00000124342	0.885627	0.00324046	1196.67	33152	3.28064	12166.7	24133.3	Nipsnap2	ENSMUST00000025081	0.910003	0.00199252	2126.67	183608	2.01891	8666.67	29933.3	Zeb1
ENSMUST00000187040	0.945241	0.000730439	2026.67	48202	1.71105	14800	35066.7	Srcap	ENSMUST00000040213	0.582385	0.0476533	2476.67	84529	3.06636	11266.7	36033.3	Tyw1	ENSMUST00000025293	0.93395	0.00106603	2126.67	45425	14.6987	12700	33966.7	Ndfip1
ENSMUST00000202816	0.73585	0.0399204	2028.33	40983	1.07539	9666.67	29950	Uvssa	ENSMUST00000161228	0.618712	0.0392076	2243.33	157412	0.150111	9366.67	31800	Wbscr17	ENSMUST00000183095	0.826006	0.0208502	2125	329010	0.46417	9100	30350	Ank2
ENSMUST00000113144	0.720901	0.0435305	2031.67	60742	3.41058	15433.3	35750	Gprasp1	ENSMUST00000173263	0.62782	0.0372369	793.333	27708	3.79029	11766.7	19700	Gtf2i	ENSMUST00000200373	0.979016	0.000106275	2123.33	59369	6.82723	10966.7	32200	Gatad2b
ENSMUST00000073418	0.97798	0.000905275	2035	35348	5.79762	3600	23950	Plec	ENSMUST00000153515	0.999483	0.0102326	4310	56533	2.80828	2900	46000	Por	ENSMUST00000164751	0.892293	0.00286827	2123.33	85367	1.19197	8200	29433.3	Cep290
ENSMUST00000031412	0.983752	0.00543062	2036.67	39454	0.817258	5133.33	25500	Acad10	ENSMUST00000026975	0.879072	0.011924	2041.67	36288	4.32187	8133.33	28550	Dnaaf5	ENSMUST00000023572	0.953917	0.000516081	2123.33	39257	3.62221	11866.7	33100	Cxadr
ENSMUST00000144728	0.999423	0.0108093	2040	143208	0.00634183	3900	24300	4930440I19Rik	ENSMUST00000110884	0.68739	0.0257405	736.667	49136	6.58824	15200	22566.7	Sun1	ENSMUST00000118886	0.856632	0.00513486	2120	52403	1.49272	10700	31900	Snrk
ENSMUST00000202207	0.895886	0.0353289	2040	58641	2.18103	17100	37500	Ube3a	ENSMUST00000126762	0.950344	0.00308507	355	33434	5.29533	2950	6500	Adap1	ENSMUST00000009003	0.99098	1.95729e-05	2120	63665	4.89099	12100	33300	Rala
ENSMUST00000112839	0.985171	0.00495535	2043.33	398385	1.08852	3366.67	23800	Fbxl17	ENSMUST00000196566	0.637217	0.0352644	1040	41788	4.5818	17900	28300	Snx8	ENSMUST00000040182	0.717239	0.0444338	2118.33	137151	4.41502	11366.7	32550	Ccdc88a
ENSMUST00000204283	0.902426	0.00859407	2045	50467	9.68533	15400	35850	Washc2	ENSMUST00000152247	0.833579	0.0194669	1121.67	63863	4.95582	3433.33	14650	Tnrc18	ENSMUST00000027743	0.919378	0.00159478	2116.67	46945	1.65276	11166.7	32333.3	Stx6
ENSMUST00000110288	0.607582	0.0416946	2046.67	75313	1.19829	13366.7	33833.3	Ebf4	ENSMUST00000116456	0.854674	0.0052791	2466.67	87804	1.07561	13633.3	38300	Cyth3	ENSMUST00000101141	0.940603	0.00086049	2116.67	159953	2.35069	13300	34466.7	Shroom2
ENSMUST00000156147	0.698246	0.0238973	2050	160022	1.67097	9500	30000	Sergef	ENSMUST00000132925	0.929923	0.00519679	1721.67	74252	2.79214	3450	20666.7	Trrap	ENSMUST00000161776	0.910269	0.0019806	2116.67	59163	0.511807	7866.67	29033.3	Serpini1
ENSMUST00000114505	0.981474	0.00619452	2060	57136	0.124247	3800	24400	4931423N10Rik	ENSMUST00000110529	0.735349	0.0400392	1371.67	90830	0.0188247	8033.33	21750	Flt1	ENSMUST00000174552	0.806339	0.00951114	2116.67	392401	1.54582	9333.33	30500	Dip2c
ENSMUST00000023072	0.891124	0.00293188	2060	83646	7.62494	16133.3	36733.3	Parvb	ENSMUST00000186838	0.954247	0.015369	1713.33	60491	2.6727	4466.67	21600	D730045B01Rik	ENSMUST00000152725	0.920334	0.00155677	2116.67	67678	3.01912	10800	31966.7	Zmynd11
ENSMUST00000102560	0.926182	0.0249163	2063.33	159958	3.93008	13666.7	34300	Cit	ENSMUST00000202024	0.726479	0.0194542	1860	45366	0.156852	4500	23100	1700028E10Rik	ENSMUST00000114284	0.823389	0.00786943	2113.33	44059	0.682481	10266.7	31400	Rgs12
ENSMUST00000189385	0.997762	0.0212994	2070	35632	2.12699	2900	23600	Prex2	ENSMUST00000001412	0.602654	0.0428241	2160	105150	1.84146	16033.3	37633.3	Vps50	ENSMUST00000208882	0.959196	0.000404027	2113.33	71291	6.34485	11100	32233.3	Tacc2
ENSMUST00000105652	0.993692	9.56622e-06	2070	72038	5.88668	3900	24600	Acot7	ENSMUST00000160705	0.992048	1.5208e-05	3196.67	167852	0.12937	10066.7	42033.3	Umad1	ENSMUST00000179865	0.948427	0.0173412	2113.33	31713	27.5141	9066.67	30200	Canx
ENSMUST00000156967	0.771933	0.0317242	2071.67	71897	3.64162	15733.3	36450	Mapkap1	ENSMUST00000162567	0.956869	0.00249368	3715	73602	0.220233	9300	46450	Glcci1	ENSMUST00000036862	0.952804	0.000541461	2113.33	282762	4.81064	10800	31933.3	Cog5
ENSMUST00000036554	0.830595	0.00722481	2073.33	223528	7.1748	16400	37133.3	Abcc4	ENSMUST00000181090	0.907834	0.00787935	3151.67	172860	1.26907	7633.33	39150	1110019D14Rik	ENSMUST00000136987	0.818995	0.0221619	2111.67	31288	0.705313	6533.33	27650	Pxylp1
ENSMUST00000151087	0.883934	0.0111991	2075	53268	3.31501	4150	24900	Igf2bp2	ENSMUST00000156883	0.882582	0.00341833	1563.33	293503	0.00775387	10666.7	26300	Foxp2	ENSMUST00000194783	0.929602	0.00523292	2110	48694	0.31949	3300	24400	Wdr64
ENSMUST00000041730	0.955846	0.000473521	2076.67	79547	0.38688	9033.33	29800	Lmx1b	ENSMUST00000202102	0.735689	0.0181122	1720	176841	0.0490484	20333.3	37533.3	Ptprz1	ENSMUST00000076623	0.924823	0.00138452	2110	163676	1.46841	12566.7	33666.7	Arap2
ENSMUST00000064765	0.933987	0.00106482	2076.67	57297	0.55656	10833.3	31600	Stx17	ENSMUST00000166445	0.992611	0.00017537	3938.33	53437	1.83164	6066.67	45450	Pot1a	ENSMUST00000142258	0.935375	0.00102012	2106.67	41417	3.96249	12166.7	33233.3	Raph1
ENSMUST00000031344	0.600267	0.0433774	2080	77014	3.42514	21966.7	42766.7	Mphosph9	ENSMUST00000035930	0.677263	0.0275286	596.667	157766	1.02015	5300	11266.7	Zfp800	ENSMUST00000040787	0.943445	0.00077952	2106.67	60621	3.86708	11433.3	32500	Ankrd13c
ENSMUST00000207588	0.998522	0.000492732	2080	70067	0.249355	2900	23700	NA	ENSMUST00000001460	0.930056	0.0235931	3193.33	408485	4.53853	14066.7	46000	Snd1	ENSMUST00000142957	0.97013	0.00143279	2105	49318	2.55605	11000	32050	Pisd
ENSMUST00000163653	0.90062	0.0088375	2083.33	204550	1.68619	14166.7	35000	Unc13b	ENSMUST00000130969	0.860831	0.00483249	1400	40756	0.167007	12333.3	26333.3	Strip2	ENSMUST00000091504	0.739354	0.0175928	2103.33	41931	5.92254	8466.67	29500	Nmt2
ENSMUST00000214409	0.938955	0.000909329	2083.33	118455	0.485723	10366.7	31200	Ano10	ENSMUST00000115107	0.639561	0.0347818	2680	52911	0.847264	15533.3	42333.3	Lncpint	ENSMUST00000212168	0.785236	0.0117729	2103.33	151683	10.0168	8500	29533.3	Sipa1l2
ENSMUST00000216531	0.968169	0.0106671	2085	28682	0.0210086	3050	23900	AC154826.2	ENSMUST00000142512	0.628123	0.0371724	1633.33	155077	1.3668	11066.7	27400	Cald1	ENSMUST00000136295	0.976387	0.0079021	2103.33	31243	1.59999	7466.67	28500	Abca3
ENSMUST00000146497	0.69005	0.0252819	2086.67	81456	10.4096	12800	33666.7	Sulf2	ENSMUST00000149009	0.889927	0.00299771	2320	65979	1.3668	13000	36200	Cald1	ENSMUST00000034472	0.959152	0.00229711	2101.67	58010	2.31844	8933.33	29950	Jam3
ENSMUST00000160770	0.872705	0.0433722	2090	96025	3.60961	4800	25700	Amotl1	ENSMUST00000148834	0.972245	0.00929475	1030	78612	0.0801513	3600	13900	Agbl3	ENSMUST00000173679	0.992865	0.000166409	2101.67	38914	4.2871	7433.33	28450	Eftud2
ENSMUST00000118314	0.58457	0.0471184	2100	123752	1.299	15900	36900	C77370	ENSMUST00000201374	0.678296	0.0273431	1640	70176	3.84304	11433.3	27833.3	Nup205	ENSMUST00000046206	0.991224	0.000227067	2101.67	45243	3.34447	12433.3	33450	Rprd1a
ENSMUST00000147697	0.841075	0.00633868	2100	39679	2.69747	12066.7	33066.7	Gpr160	ENSMUST00000039127	0.599765	0.0434942	1980	68407	1.5485	22233.3	42033.3	Ubn2	ENSMUST00000056815	0.685809	0.0260152	2100	169025	0.342184	5533.33	26533.3	Npas2
ENSMUST00000161588	0.976793	0.000130061	2100	36717	0.0767398	5966.67	26966.7	Gm5860	ENSMUST00000161280	0.797544	0.0263589	696.667	21114	1.5485	4100	11066.7	Ubn2	ENSMUST00000044466	0.93197	0.00113152	2100	113254	1.41959	11633.3	32633.3	Nars2
ENSMUST00000171541	0.992541	0.000177889	2103.33	42680	103.103	3266.67	24300	Slc2a3	ENSMUST00000121083	0.949315	0.0170402	613.333	23146	0.3099	12366.7	18500	Tcaf1	ENSMUST00000174213	0.927918	0.00127177	2100	55024	1.6603	10900	31900	Lats2
ENSMUST00000182443	0.798691	0.0261277	2106.67	63299	8.9176	5433.33	26500	Plekha7	ENSMUST00000199100	0.60414	0.0424817	1146.67	59823	0.0478874	12633.3	24100	Cntnap2	ENSMUST00000022629	0.904724	0.00223644	2100	65825	1.22058	6900	27900	Dpysl2
ENSMUST00000052907	0.608826	0.0414125	2106.67	216915	0.0422259	12966.7	34033.3	Adamts19	ENSMUST00000092648	0.629801	0.036816	2110	47120	3.7724	6200	27300	Ezh2	ENSMUST00000018851	0.975957	0.00013964	2100	65494	19.0438	8533.33	29533.3	Dync1h1
ENSMUST00000172939	0.861832	0.0471686	2110	162112	0.00675432	7650	28750	Ttc6	ENSMUST00000169350	0.818878	0.0221841	548.333	53007	0.0666264	2650	8133.33	Sspo	ENSMUST00000127316	0.955514	0.000480712	2096.67	42780	3.57195	10966.7	31933.3	Stam2
ENSMUST00000153627	0.925463	0.0251624	2110	70683	4.82774	10300	31400	Tdp1	ENSMUST00000055559	0.99726	0.000913689	1010	22309	0.349721	9700	19800	Ccdc126	ENSMUST00000210789	0.967204	0.000260428	2096.67	53047	6.66685	14000	34966.7	Prpf40a
ENSMUST00000203830	0.817022	0.0225364	2118.33	218296	0.00438583	9166.67	30350	Chl1	ENSMUST00000165099	0.844553	0.0175257	2398.33	72387	0.649246	7566.67	31550	Dfna5	ENSMUST00000134066	0.845048	0.00601861	2096.67	60380	1.77182	5200	26166.7	BC065397
ENSMUST00000160693	0.873818	0.0429845	2120	479802	0.00850899	8200	29400	Nckap5	ENSMUST00000133315	0.964184	0.000310864	3103.33	180958	0.437781	11333.3	42366.7	Chn2	ENSMUST00000207852	0.761681	0.0146039	2096.67	62438	1.37364	7466.67	28433.3	Ppfibp2
ENSMUST00000137054	0.99891	0.000363399	2126.67	31178	3.66046	2833.33	24100	Ints8	ENSMUST00000060655	0.977479	0.00753551	1376.67	48664	0.181535	3333.33	17100	Nod1	ENSMUST00000207038	0.887347	0.00314223	2096.67	212989	2.72886	8466.67	29433.3	Nhsl1
ENSMUST00000168071	0.592373	0.0452364	2130	147391	0.0846657	12733.3	34033.3	Alcam	ENSMUST00000031795	0.930366	0.00118605	1826.67	47300	9.6938	11833.3	30100	Fkbp9	ENSMUST00000034866	0.961479	0.000359847	2096.67	57736	6.71438	11000	31966.7	Etfa
ENSMUST00000141552	0.913874	0.0018228	2140	257666	0.128758	16633.3	38033.3	Dach2	ENSMUST00000041401	0.900824	0.00242596	3830	86699	0.864221	10100	48400	Herc3	ENSMUST00000167626	0.955387	0.0149834	2096.67	37539	4.60289	11133.3	32100	Rab40c
ENSMUST00000153926	0.864607	0.00456878	2153.33	55325	1.94982	21266.7	42800	Ptpn3	ENSMUST00000051065	0.940213	0.000871946	2390	79069	0.0258786	9300	33200	Gprin3	ENSMUST00000165387	0.78452	0.0118542	2096.67	86829	1.02912	8300	29266.7	Mapre2
ENSMUST00000146006	0.806646	0.00948016	2153.33	140044	0.0883434	12933.3	34466.7	Shank2	ENSMUST00000067307	0.868051	0.0449954	360	437722	0.166326	2950	6550	Ccser1	ENSMUST00000179301	0.992871	0.000166196	2093.33	41776	15.4353	11566.7	32500	Tnpo1
ENSMUST00000148751	0.793636	0.0108418	2176.67	59682	0.479039	10133.3	31900	Col27a1	ENSMUST00000203850	0.756108	0.0352278	1350	35011	0.166326	6700	20200	Ccser1	ENSMUST00000178142	0.941209	0.0197928	2093.33	45789	0.66609	4466.67	25400	Nim1k
ENSMUST00000060531	0.937385	0.000957122	2183.33	115247	4.89136	13100	34933.3	Lrrc8d	ENSMUST00000170608	0.956466	0.000460226	1506.67	76857	0.0141196	6000	21066.7	C130060K24Rik	ENSMUST00000088356	0.948741	0.000639411	2093.33	39536	1.70361	9966.67	30900	Usf3
ENSMUST00000204278	0.960454	0.0132699	2190	29743	1.17709	4800	26700	Slc6a1	ENSMUST00000034093	0.974769	0.008446	3203.33	60731	1.92754	16466.7	48500	Eif2ak3	ENSMUST00000132240	0.830916	0.00719676	2090	136637	1.30596	17433.3	38333.3	Cask
ENSMUST00000205679	0.862101	0.0145804	2191.67	52684	0.614665	14833.3	36750	Txnrd2	ENSMUST00000182651	0.993368	0.00221323	616.667	22590	5.48085	2733.33	8900	Tcf7l1	ENSMUST00000108077	0.910531	0.0302816	2090	42816	0.316266	7700	28600	Abhd18
ENSMUST00000087916	0.615501	0.039916	2193.33	220721	0.843157	12533.3	34466.7	Hdac8	ENSMUST00000000642	0.916162	0.00172612	2386.67	49430	18.552	12633.3	36500	Hk2	ENSMUST00000027322	0.941733	0.000827825	2086.67	128915	2.65258	7666.67	28533.3	Rhbdd1
ENSMUST00000112666	0.874098	0.042887	2200	50136	1.83377	17500	39500	Phf8	ENSMUST00000113919	0.857213	0.0050924	423.333	20385	2.6784	3400	7633.33	Dctn1	ENSMUST00000113387	0.892247	0.00999767	2085	36927	1.74395	11000	31850	Eogt
ENSMUST00000176262	0.902589	0.0085722	2205	48523	3.47475	17300	39350	Kmt5b	ENSMUST00000203808	0.700696	0.0486076	973.333	28637	3.61685	9266.67	19000	Zfp638	ENSMUST00000041008	0.940457	0.00406016	2085	83999	4.00886	9200	30050	Fntb
ENSMUST00000037383	0.714617	0.0450854	2206.67	77652	4.09927	18433.3	40500	Ldah	ENSMUST00000194449	0.933159	0.0225344	270	60626	0.183624	2900	5600	Tgfa	ENSMUST00000018547	0.93418	0.00105855	2083.33	37786	12.7157	10166.7	31000	Ggnbp2
ENSMUST00000195749	0.943489	0.00375143	2210	59754	1.41592	22500	44600	Nsun6	ENSMUST00000168837	0.990446	0.0440359	250	159348	0.275309	2600	5100	4933427D06Rik	ENSMUST00000106939	0.959165	0.000404646	2083.33	105153	6.28883	15500	36333.3	Tlk2
ENSMUST00000159747	0.645609	0.0335539	2216.67	134552	1.75764	14400	36566.7	Arhgef4	ENSMUST00000163139	0.823567	0.0213031	1435	46307	6.63747	14600	28950	Plxna1	ENSMUST00000132499	0.849465	0.00567299	2080	53525	16.5516	11766.7	32566.7	Ubap2
ENSMUST00000165884	0.972965	0.000176699	2216.67	64556	103.103	3066.67	25233.3	Slc2a3	ENSMUST00000204985	0.955917	0.000471995	2883.33	88511	1.30553	7000	35833.3	Slc25a26	ENSMUST00000162593	0.928465	0.00125237	2080	84259	3.80337	4766.67	25566.7	Ubn2
ENSMUST00000144155	0.810437	0.0238034	2226.67	49553	2.09562	7033.33	29300	Mpped2	ENSMUST00000176565	0.743697	0.0169877	2693.33	591809	0.711867	8933.33	35866.7	Foxp1	ENSMUST00000114574	0.948877	0.000636013	2080	34644	1.10659	5233.33	26033.3	Glp1r
ENSMUST00000110593	0.917031	0.00169012	2226.67	219580	1.19186	6066.67	28333.3	Frmd5	ENSMUST00000203474	0.786618	0.011617	1166.67	138843	0.156023	14533.3	26200	Gm43948	ENSMUST00000192949	0.992035	0.00265858	2076.67	82645	0.729507	3533.33	24300	Pfkfb3
ENSMUST00000086876	0.88453	0.00330402	2230	60604	2.09053	13200	35500	Pot1b	ENSMUST00000204244	0.995114	0.0314788	175	21556	0.0759946	2550	4300	Gm26911	ENSMUST00000201855	0.980485	0.000754808	2076.67	44584	4.85055	13233.3	34000	Vkorc1l1
ENSMUST00000176336	0.919815	0.0270955	2233.33	53844	2.39024	11366.7	33700	Ctage5	ENSMUST00000167925	0.91287	0.0294778	2235	33135	0.0026545	5250	27600	Il5ra	ENSMUST00000209725	0.971918	0.000190702	2076.67	50702	2.98857	10233.3	31000	Mob2
ENSMUST00000194641	0.92552	0.00570005	2235	87944	3.46804	17500	39850	Elf2	ENSMUST00000205052	0.902125	0.00863445	1595	144474	0.032043	8200	24150	Atp2b2	ENSMUST00000045664	0.839954	0.00643061	2076.67	126644	15.345	10033.3	30800	Atad2b
ENSMUST00000176172	0.737208	0.0395986	2235	290947	2.34083	10400	32750	Cux1	ENSMUST00000203768	0.597583	0.0440044	1243.33	140190	0.0136474	10833.3	23266.7	Syn2	ENSMUST00000060955	0.874464	0.00391651	2073.33	49152	1.64093	10500	31233.3	Gpcpd1
ENSMUST00000090933	0.667438	0.0293275	2236.67	113562	2.76887	6266.67	28633.3	Ash1l	ENSMUST00000173031	0.631437	0.0364705	1470	40033	0.529536	4466.67	19166.7	Tmcc1	ENSMUST00000135974	0.89768	0.00258453	2073.33	82553	1.99522	9800	30533.3	Ralgapa2
ENSMUST00000161435	0.575274	0.0494188	2236.67	83830	1.82362	14566.7	36933.3	Mcu	ENSMUST00000112900	0.706149	0.022603	1270	66077	0.204843	13833.3	26533.3	Zfand4	ENSMUST00000029355	0.705877	0.0226468	2073.33	243942	0.992786	12200	32933.3	Ppm1l
ENSMUST00000022075	0.716251	0.0446789	2245	42673	0.900154	14800	37250	Pcsk1	ENSMUST00000169744	0.87814	0.0414803	1816.67	34922	7.49182	16233.3	34400	Adipor2	ENSMUST00000139807	0.771449	0.0133903	2070	60886	2.23312	6633.33	27333.3	1110051M20Rik
ENSMUST00000099992	0.824959	0.00772653	2246.67	348863	0.3192	13633.3	36100	Pde11a	ENSMUST00000161392	0.8051	0.0248493	208.333	22976	5.9339	2766.67	4850	Wnk1	ENSMUST00000029664	0.964783	0.000300504	2070	112635	1.54422	8766.67	29466.7	Tbck
ENSMUST00000026635	0.691659	0.0250067	2250	248181	2.87119	22833.3	45333.3	Farp1	ENSMUST00000165884	0.779911	0.0123844	3126.67	64556	67.689	3900	35166.7	Slc2a3	ENSMUST00000107104	0.972398	0.000184218	2070	50208	2.20994	10433.3	31133.3	Ift74
ENSMUST00000046011	0.914089	0.00708048	2255	81637	10.8548	22900	45450	Nol10	ENSMUST00000171541	0.579832	0.0482828	1520	42680	67.689	6166.67	21366.7	Slc2a3	ENSMUST00000132994	0.96618	0.000277022	2070	43143	0.655708	10066.7	30766.7	Caps2
ENSMUST00000081275	0.941988	0.00390318	2260	209669	0.00255716	5900	28500	Armc4	ENSMUST00000078521	0.870583	0.00416708	993.333	45820	0.195887	5333.33	15266.7	Dyrk4	ENSMUST00000035579	0.90154	0.00871319	2068.33	33417	3.658	6866.67	27550	Fbxo21
ENSMUST00000044492	0.765946	0.0140671	2266.67	153037	1.89571	13933.3	36600	Akap9	ENSMUST00000166591	0.9695	0.0102188	3490	70846	1.08065	12100	47000	Borcs5	ENSMUST00000161000	0.99586	0.00138111	2066.67	34089	2.27402	10333.3	31000	Fam126b
ENSMUST00000092671	0.868177	0.0449514	2266.67	51145	3.75909	16933.3	39600	Stat3	ENSMUST00000205073	1	5.21419e-17	170	24479	0.591856	2500	4200	4930425L21Rik	ENSMUST00000035934	0.916819	0.0281224	2066.67	38896	3.25284	11433.3	32100	Exoc3
ENSMUST00000120301	0.867076	0.00440047	2270	109898	0.65781	19866.7	42566.7	Farp2	ENSMUST00000111905	0.999538	0.00967169	3420	443686	0.183749	2500	36700	Grin2b	ENSMUST00000064477	0.950794	0.000588901	2066.67	209308	5.79125	11166.7	31833.3	Dlg1
ENSMUST00000179802	0.894091	0.0359493	2270	47617	3.80771	12200	34900	Cmtm4	ENSMUST00000137139	0.861202	0.00480626	1840	48571	0.353673	9366.67	27766.7	Plbd1	ENSMUST00000144735	0.929819	0.00120492	2063.33	33529	0.36487	5500	26133.3	D230022J07Rik
ENSMUST00000064989	0.73836	0.0177328	2273.33	339359	0.17261	12733.3	35466.7	Prkcb	ENSMUST00000119610	0.613917	0.0402683	2373.33	113587	1.33698	14800	38533.3	Rerg	ENSMUST00000154872	0.978821	0.00010827	2063.33	99435	0.694588	7066.67	27700	Hdac8
ENSMUST00000027797	0.725827	0.0423272	2276.67	57067	4.29459	13333.3	36100	Nvl	ENSMUST00000203955	0.96942	0.0102458	4746.67	61635	1.91511	7333.33	54800	Plekha5	ENSMUST00000029257	0.651869	0.032309	2063.33	102143	7.57106	15200	35833.3	Atp11b
ENSMUST00000199131	0.808839	0.0241148	2278.33	41525	0.435652	8266.67	31050	4933405D12Rik	ENSMUST00000095350	0.895941	0.0094795	3221.67	54784	5.55174	9033.33	41250	Aebp2	ENSMUST00000135960	0.993716	9.4936e-06	2063.33	78132	1.16982	7166.67	27800	Wars2
ENSMUST00000175942	0.853362	0.00537691	2293.33	52873	0.140301	12066.7	35000	A230072E10Rik	ENSMUST00000032402	0.815343	0.00862376	996.667	54978	17.2601	6400	16366.7	Bcat1	ENSMUST00000061986	0.936205	0.000993848	2060	107053	2.81347	9466.67	30066.7	Shb
ENSMUST00000127917	0.72722	0.0419893	2295	44479	0.270105	11000	33950	3110053B16Rik	ENSMUST00000203730	0.958337	0.0139855	3236.67	89546	0.944096	19533.3	51900	Ppfibp1	ENSMUST00000119756	0.880876	0.0116532	2060	121088	3.92723	7200	27800	Tbc1d1
ENSMUST00000110347	0.824829	0.00773832	2296.67	159607	4.27817	14400	37366.7	Smoc1	ENSMUST00000145743	0.934273	0.00105553	1226.67	33522	1.57132	10700	22966.7	Ipo8	ENSMUST00000205913	0.933433	0.0224407	2060	35311	1.09091	7000	27600	A730082K24Rik
ENSMUST00000120129	0.910701	0.0302229	2313.33	64437	4.28849	15566.7	38700	Prr14l	ENSMUST00000071399	0.978196	0.000891943	1741.67	59411	0.00518759	3950	21366.7	Psg16	ENSMUST00000038523	0.967236	0.000259913	2060	98832	3.6486	11966.7	32566.7	Ric8b
ENSMUST00000115781	0.637611	0.035183	2313.33	101206	3.88331	23133.3	46266.7	Apc	ENSMUST00000205328	0.86609	0.00446732	3123.33	62253	0.396647	8166.67	39400	Grik5	ENSMUST00000140914	0.914324	0.0289786	2060	53195	1.59206	2500	23100	Ift57
ENSMUST00000118152	0.922645	0.0261263	2316.67	48273	31.038	10633.3	33800	Cbx5	ENSMUST00000044547	0.892895	0.0363627	1020	22980	0.207144	4100	14300	Ceacam2	ENSMUST00000097311	0.85536	0.0052283	2060	56672	4.01895	9633.33	30233.3	Foxp4
ENSMUST00000001675	0.958311	0.0139942	2320	53818	2.37043	15700	38900	Stk38l	ENSMUST00000160948	0.952972	0.0158008	395	26551	0.544962	3000	6950	Nlrp9c	ENSMUST00000143958	0.955459	0.014959	2060	93808	0.0684057	6600	27200	Uty
ENSMUST00000038863	0.634751	0.0357761	2320	95738	6426.22	11700	34900	Lars2	ENSMUST00000208371	0.877092	0.0122239	1616.67	27560	0.0310615	3933.33	20100	Catsperg2	ENSMUST00000151526	0.961661	0.00208751	2058.33	29692	5.27158	3350	23933.3	Abr
ENSMUST00000109607	0.835589	0.0191058	2323.33	40095	0.456506	11266.7	34500	Cpne1	ENSMUST00000085592	0.883468	0.00336606	1630	48886	2.00186	6666.67	22966.7	4931406P16Rik	ENSMUST00000134508	0.983508	0.00551243	2056.67	35815	4.94921	8633.33	29200	Ncoa6
ENSMUST00000148534	0.994071	0.000126027	2336.67	34460	0.119282	3033.33	26400	2610028E06Rik	ENSMUST00000140298	0.998143	0.0194008	3125	82749	0.0675591	3050	34300	Gm12766	ENSMUST00000106658	0.76271	0.0144734	2056.67	143038	2.98004	11333.3	31900	Zfyve9
ENSMUST00000208328	0.762018	0.0145612	2336.67	97408	2.6618	8666.67	32033.3	Tpcn2	ENSMUST00000021641	0.940407	0.0200657	4420	75436	0.594532	8300	52500	Tshz3	ENSMUST00000209206	0.95865	0.000414967	2056.67	46144	1.33772	8200	28766.7	Cyld
ENSMUST00000081631	0.651272	0.0324266	2340	185994	0.92059	20700	44100	Mettl15	ENSMUST00000208200	0.869388	0.00424591	2506.67	46765	0.866783	2966.67	28033.3	Myh14	ENSMUST00000175877	0.993052	1.16091e-05	2056.67	59386	2.88478	10933.3	31500	Ctage5
ENSMUST00000191018	0.640196	0.0346516	2340	72498	6.39921	4866.67	28266.7	Ktn1	ENSMUST00000107654	0.965368	0.00179067	1250	35534	1.49598	14500	27000	Hps5	ENSMUST00000165095	0.96383	0.000317071	2056.67	57244	11.7343	8833.33	29400	Pacsin2
ENSMUST00000201107	0.829095	0.00735661	2343.33	304613	1.39326	15933.3	39366.7	Babam2	ENSMUST00000064383	0.827037	0.0206598	1130	89922	0.204886	3800	15100	Nav2	ENSMUST00000188857	0.967154	0.00026123	2053.33	52020	0.713034	7500	28033.3	Eya1
ENSMUST00000103013	0.934091	0.00473548	2343.33	165216	3.50707	14666.7	38100	Tbcd	ENSMUST00000051912	0.676273	0.0277069	1486.67	115487	0.512038	7600	22466.7	Gas2	ENSMUST00000139965	0.64111	0.0344649	2053.33	277163	0.0643576	10266.7	30800	Gria3
ENSMUST00000031795	0.753086	0.0157189	2356.67	47300	12.24	17133.3	40700	Fkbp9	ENSMUST00000206862	0.943367	0.0190593	305	52102	2.35711	2900	5950	Cyfip1	ENSMUST00000031170	0.964934	0.000297912	2053.33	53560	4.56357	12433.3	32966.7	Cenpc1
ENSMUST00000156473	0.667986	0.0292254	2363.33	124768	5.30984	16233.3	39866.7	Snx12	ENSMUST00000200709	0.921211	0.00620813	913.333	29096	1.65433	4866.67	14000	Ube3a	ENSMUST00000107589	0.864694	0.00456282	2053.33	103561	0.509973	10366.7	30900	Gas2
ENSMUST00000102821	0.780106	0.0299708	2363.33	91283	1.75394	19966.7	43600	Stk10	ENSMUST00000032738	0.664184	0.0299373	2920	113822	0.651466	13733.3	42933.3	Chrna7	ENSMUST00000037397	0.981685	0.000686124	2053.33	57834	0.676654	3500	24033.3	Cep126
ENSMUST00000114966	0.68562	0.0260482	2366.67	83954	0.342987	14533.3	38200	Kalrn	ENSMUST00000058476	0.826723	0.00756755	1926.67	314278	0.101236	6833.33	26100	Otud7a	ENSMUST00000193094	0.987178	3.95948e-05	2050	33963	1.44193	9633.33	30133.3	Cr1l
ENSMUST00000119705	0.912051	0.00733754	2370	130498	2.82084	18300	42000	Depdc5	ENSMUST00000206263	0.726023	0.0422795	1366.67	84206	1.522	7633.33	21300	Trpm1	ENSMUST00000139306	0.887782	0.00311761	2050	48144	4.74629	7566.67	28066.7	Pmepa1
ENSMUST00000092566	0.93905	0.000906489	2380	108723	0.267708	16133.3	39933.3	Slc16a10	ENSMUST00000148459	0.698468	0.0238604	2543.33	369727	0.5242	12666.7	38100	Fam189a1	ENSMUST00000095310	0.957156	0.000445689	2050	132446	2.92977	9633.33	30133.3	Osbpl8
ENSMUST00000161600	0.964731	0.0118261	2386.67	63518	1.83921	18333.3	42200	Fam126b	ENSMUST00000144535	0.999952	1.60638e-05	1663.33	36633	0.5242	2566.67	19200	Fam189a1	ENSMUST00000162131	0.887376	0.00314053	2050	43284	0.622277	6700	27200	Spata13
ENSMUST00000029730	0.830575	0.0072265	2386.67	49462	2.66465	11833.3	35700	Chd1l	ENSMUST00000176209	0.973626	0.00118783	3796.67	187909	3.91412	13033.3	51000	Pcsk6	ENSMUST00000155282	0.889119	0.00304256	2050	147165	1.44411	8000	28500	Myo5a
ENSMUST00000124796	0.876197	0.0123603	2390	37605	2.05857	9300	33200	Rassf5	ENSMUST00000107470	0.67442	0.0280425	2656.67	71127	0.421916	4900	31466.7	Ttc23	ENSMUST00000028499	0.923968	0.00141653	2046.67	82520	3.10084	11566.7	32033.3	Itgav
ENSMUST00000207041	0.618477	0.0392592	2390	112971	4.08887	6100	30000	Ate1	ENSMUST00000207621	0.892217	0.010002	340	39380	0.959695	14300	17700	Igf1r	ENSMUST00000124708	0.905635	0.00219331	2046.67	336087	0.185114	4000	24466.7	Cdh4
ENSMUST00000191505	0.617801	0.0394078	2393.33	175311	0.122762	15633.3	39566.7	Dock10	ENSMUST00000026895	0.971583	0.00951761	1903.33	40766	6.93286	12166.7	31200	Chd2	ENSMUST00000110877	0.982434	7.44086e-05	2043.33	39596	3.21893	10066.7	30500	Eif2ak4
ENSMUST00000110679	0.895128	0.00271704	2393.33	96898	1.68941	15900	39833.3	Ggact	ENSMUST00000134539	0.699024	0.0237682	1040	207689	0.0615233	11033.3	21433.3	Slco3a1	ENSMUST00000020484	0.954101	0.000511939	2043.33	38519	26.3428	13633.3	34066.7	Txnrd1
ENSMUST00000204645	0.790265	0.0278451	2395	95630	5.66847	18700	42650	Lrig1	ENSMUST00000167377	0.990899	1.99279e-05	3383.33	91834	5.15347	11533.3	45366.7	Iqgap1	ENSMUST00000070257	0.907309	0.00794782	2041.67	45639	4.67201	9033.33	29450	Ascc2
ENSMUST00000190501	0.81586	0.0227582	2396.67	89789	4.21984	15933.3	39900	2310035C23Rik	ENSMUST00000207983	0.831922	0.00710924	3306.67	97080	0.139548	6966.67	40033.3	Homer2	ENSMUST00000130474	0.98061	0.00648434	2040	34047	0.290812	3850	24250	Adamtsl1
ENSMUST00000028300	0.904537	0.00224537	2400	67284	0.850251	3900	27900	Nacc2	ENSMUST00000164462	0.871662	0.0437358	860	41504	0.0683762	4000	12600	Vmn2r79	ENSMUST00000112935	0.874773	0.00389691	2040	114852	0.151341	8200	28600	Nmnat3
ENSMUST00000114939	0.903008	0.00231885	2400	38231	6.00384	2800	26800	Smad4	ENSMUST00000207594	0.844828	0.00603617	1976.67	58715	2.09254	7000	26766.7	Prcp	ENSMUST00000089058	0.735302	0.0181676	2040	91040	6.49376	11700	32100	Map3k4
ENSMUST00000140601	0.980379	9.28834e-05	2410	187594	0.259072	5266.67	29366.7	Ccdc85a	ENSMUST00000107165	0.827831	0.0205135	1726.67	696884	1.41129	6033.33	23300	Tenm4	ENSMUST00000049369	0.979335	0.000103059	2040	36087	2.70907	9566.67	29966.7	Stn1
ENSMUST00000022140	0.957377	0.0143101	2410	54956	0.737248	17200	41300	Ocln	ENSMUST00000129737	0.994277	0.0340703	1455	31085	1.41129	2950	17500	Tenm4	ENSMUST00000068301	0.994536	0.000111484	2038.33	45543	4.0656	11166.7	31550	Cept1
ENSMUST00000139798	0.979307	0.000103343	2416.67	35604	1.24398	6033.33	30200	Zfp286	ENSMUST00000156637	0.775759	0.0128727	1723.33	69447	1.28844	12066.7	29300	Pak1	ENSMUST00000047037	0.894008	0.00277628	2036.67	116911	4.25039	9433.33	29800	Thoc2
ENSMUST00000180626	0.901488	0.00239313	2416.67	231377	0.134421	8500	32666.7	Elmo1	ENSMUST00000107112	0.85418	0.0498492	1155	38682	2.64523	4100	15650	Capn5	ENSMUST00000133352	0.984498	5.7917e-05	2036.67	71861	0.00698821	5966.67	26333.3	C130060K24Rik
ENSMUST00000078902	0.973082	0.00122487	2420	128703	1.19358	16400	40600	Mboat2	ENSMUST00000208012	0.953321	0.00280989	730	43365	1.54805	3000	10300	Uvrag	ENSMUST00000156760	0.859797	0.00490603	2033.33	45321	14.7285	8466.67	28800	Capzb
ENSMUST00000144931	0.672669	0.0283618	2423.33	83741	2.01014	5066.67	29300	Plcb4	ENSMUST00000133464	0.712966	0.0454973	1838.33	51109	0.9318	9766.67	28150	C2cd3	ENSMUST00000184450	0.937912	0.00432587	2031.67	58309	21.5319	8533.33	28850	Nedd4
ENSMUST00000159168	0.795185	0.0106747	2426.67	158302	0.284361	12666.7	36933.3	Umad1	ENSMUST00000153473	0.940349	0.000867938	2740	68126	2.20014	4133.33	31533.3	Clpb	ENSMUST00000070724	0.984634	5.69034e-05	2030	613146	0.137337	6666.67	26966.7	Plcb1
ENSMUST00000025430	0.724093	0.0198104	2430	359012	0.158213	9100	33400	Setbp1	ENSMUST00000210475	0.954486	0.000503332	976.667	30130	6.7299	11233.3	21000	Numa1	ENSMUST00000029438	0.944501	0.000750464	2030	47597	3.18509	11900	32200	Hipk1
ENSMUST00000023828	0.917261	0.00668701	2430	159224	2.7919	21200	45500	Rttn	ENSMUST00000106953	0.973229	0.000173247	1976.67	40345	4.21327	10133.3	29900	Rnf121	ENSMUST00000201360	0.951086	0.000581874	2030	58282	5.43186	13433.3	33733.3	Ppp1cb
ENSMUST00000136132	0.887038	0.0383909	2433.33	45932	10.5423	14066.7	38400	Wasf2	ENSMUST00000142874	0.781941	0.0295823	1755	43878	0.00982053	13900	31450	Gm45799	ENSMUST00000022322	0.941037	0.00400047	2030	34418	15.2878	11900	32200	Glud1
ENSMUST00000106552	0.756325	0.0152935	2436.67	100733	3.78807	14266.7	38633.3	9030624J02Rik	ENSMUST00000133824	0.730218	0.0189031	2503.33	57375	1.42331	6233.33	31266.7	Platr28	ENSMUST00000113624	0.74485	0.016829	2030	90128	0.824185	7833.33	28133.3	Rora
ENSMUST00000200151	0.835596	0.0191045	2436.67	46022	0.37671	11333.3	35700	Trank1	ENSMUST00000207583	0.909912	0.00199657	2500	72395	0.413553	8066.67	33066.7	Tub	ENSMUST00000174518	0.905361	0.00220626	2030	48230	2.38363	21033.3	41333.3	Aldh7a1
ENSMUST00000020399	0.953459	0.00279738	2440	57853	0.552015	6400	30800	Cpm	ENSMUST00000210743	0.98521	0.00494231	2320	44546	2.38778	13800	37000	Swap70	ENSMUST00000204744	0.960196	0.00220902	2028.33	34498	1.31175	5166.67	25450	Irak2
ENSMUST00000211981	0.982503	0.00064054	2440	71780	2.52607	14300	38700	Wdr59	ENSMUST00000175981	0.975567	0.00105863	1250	22384	1.08531	4300	16800	Rnf141	ENSMUST00000160601	0.997489	3.47142e-05	2028.33	94190	2.17401	8966.67	29250	Mapk4
ENSMUST00000057784	0.865664	0.00449634	2450	59897	0.856444	11766.7	36266.7	Slc7a2	ENSMUST00000209597	0.890768	0.0370989	1386.67	39474	1.10554	4633.33	18500	1700012D14Rik	ENSMUST00000201998	0.826222	0.0208101	2026.67	39510	1.22075	9233.33	29500	Hip1
ENSMUST00000030286	0.982366	0.0006481	2456.67	184245	1.15956	10300	34866.7	Dock7	ENSMUST00000106640	0.988684	0.00377925	1670	69270	0.177517	3000	19700	Parva	ENSMUST00000110333	0.934591	0.00468118	2025	45300	6.1945	9700	29950	Anapc1
ENSMUST00000105981	0.607161	0.0417906	2456.67	125650	1.82283	10066.7	34633.3	Epb41	ENSMUST00000171373	0.858038	0.00503251	2920	67832	7.05443	2700	31900	Tead1	ENSMUST00000073459	0.886568	0.00318652	2023.33	177867	4.72348	9300	29533.3	Syt9
ENSMUST00000153166	0.87983	0.00358327	2456.67	103734	0.170939	16533.3	41100	Fgfr2	ENSMUST00000205980	0.660377	0.0306596	876.667	521293	0.0276839	6133.33	14900	Sox6	ENSMUST00000084030	0.924371	0.00140141	2023.33	46991	4.48657	12066.7	32300	Tacc1
ENSMUST00000058884	0.915788	0.00686882	2458.33	130207	5.88457	13466.7	38050	Parn	ENSMUST00000181981	0.716227	0.0210097	960	64771	5.42771	9900	19500	Plekha7	ENSMUST00000162054	0.906013	0.00217557	2023.33	175091	1.23758	8166.67	28400	Zfat
ENSMUST00000211820	0.682557	0.0265855	2463.33	122700	1.9609	14233.3	38866.7	4932438A13Rik	ENSMUST00000121715	0.736718	0.0179655	1110	77790	0.100848	6166.67	17266.7	Tmc5	ENSMUST00000136862	0.713401	0.0214501	2020	74285	3.27308	5600	25800	E130307A14Rik
ENSMUST00000018315	0.976905	0.000128806	2463.33	99972	2.95625	14333.3	38966.7	Vmp1	ENSMUST00000059390	0.893113	0.00282412	1373.33	102741	2.91073	13133.3	26866.7	9030624J02Rik	ENSMUST00000020413	0.939297	0.000899074	2020	182783	0.113124	5500	25700	Zpbp
ENSMUST00000141102	0.795007	0.0106938	2476.67	938239	0.0182575	11100	35866.7	Sox5	ENSMUST00000208202	0.936925	0.0212508	270	20801	0.104271	11400	14100	Lyrm1	ENSMUST00000141224	0.803078	0.00984399	2020	93226	0.155362	6366.67	26566.7	Sema6a
ENSMUST00000026672	0.767262	0.0139035	2493.33	120938	6.44785	15500	40433.3	Pde8a	ENSMUST00000106489	0.934485	0.00104868	1626.67	60402	2.33228	15966.7	32233.3	Eef2k	ENSMUST00000009143	0.941451	0.00395803	2018.33	72310	1.91508	10966.7	31150	Bmp7
ENSMUST00000159704	0.823786	0.0212622	2493.33	39815	2.39663	8266.67	33200	Kif1bp	ENSMUST00000124223	0.78034	0.0123345	2143.33	166661	1.27347	16866.7	38300	D430042O09Rik	ENSMUST00000112232	0.99448	0.00184177	2016.67	35343	3.6001	11933.3	32100	Klhl12
ENSMUST00000038382	0.882079	0.0034482	2500	102952	0.57824	12266.7	37266.7	Jph1	ENSMUST00000207041	0.778399	0.012561	2666.67	112971	2.59245	4433.33	31100	Ate1	ENSMUST00000200097	0.907156	0.00796778	2016.67	65063	4.86608	11533.3	31700	Ptbp2
ENSMUST00000161582	0.999904	0.00441056	2500	140926	0.00427376	2600	27600	Nav3	ENSMUST00000207282	0.79547	0.0106441	3216.67	72020	4.42596	11366.7	43533.3	Tacc2	ENSMUST00000071152	0.94269	0.000800642	2016.67	67389	2.49022	8966.67	29133.3	Rffl
ENSMUST00000205659	0.818192	0.0223142	2501.67	66724	7.37755	14133.3	39150	Gtf3c1	ENSMUST00000015829	0.903625	0.0326584	1803.33	38344	0.694646	14766.7	32800	Acadsb	ENSMUST00000106098	0.924897	0.00138176	2013.33	190544	3.53783	9600	29733.3	Inpp5a
ENSMUST00000096191	0.933013	0.00109678	2503.33	156130	2.32616	14966.7	40000	Vps8	ENSMUST00000180905	0.839284	0.0184484	1436.67	41532	0.225697	8133.33	22500	1500002F19Rik	ENSMUST00000169104	0.950457	0.000597043	2013.33	77632	3.61455	12333.3	32466.7	Ldah
ENSMUST00000137309	0.833321	0.00698843	2506.67	72585	0.202219	11466.7	36533.3	Pate2	ENSMUST00000164896	0.659828	0.0307645	3116.67	108917	9.43279	8433.33	39600	Ctbp2	ENSMUST00000046856	0.985538	5.03895e-05	2010	261149	1.24427	5866.67	25966.7	Chn2
ENSMUST00000107161	0.866321	0.0139019	2508.33	62834	5.035	16466.7	41550	Arnt	ENSMUST00000211000	0.943387	0.0190526	2873.33	52515	1.62331	15166.7	43900	Mob2	ENSMUST00000022597	0.941914	0.000822646	2010	56272	3.58048	9966.67	30066.7	Naa16
ENSMUST00000042503	0.840025	0.00642477	2510	90762	2.39356	6466.67	31566.7	Usp6nl	ENSMUST00000185383	0.976926	0.000971229	1558.33	318575	0.217221	3666.67	19250	Kcnq1	ENSMUST00000067689	0.83194	0.00710762	2010	229768	5.1226	9533.33	29633.3	Tnrc6b
ENSMUST00000145595	0.988542	0.0482312	2510	48232	0.216163	13300	38400	Psd3	ENSMUST00000125355	0.994221	0.034236	2735	38886	0.0173093	3350	30700	Gm14372	ENSMUST00000041638	0.813742	0.0231643	2008.33	42968	4.58554	9166.67	29250	Gtf3c3
ENSMUST00000079038	0.972506	0.000182769	2510	92154	0.583177	6433.33	31533.3	Hhip	ENSMUST00000209047	0.832271	0.00707894	2193.33	68703	2.13993	8233.33	30166.7	Tpcn2	ENSMUST00000189400	0.898581	0.00253857	2006.67	49045	0.960711	8266.67	28333.3	Paqr8
ENSMUST00000202457	0.996138	6.62223e-05	2515	57711	11.8237	11600	36750	Slc7a1	ENSMUST00000043374	0.906744	0.00802165	1885	98919	0.0117654	11450	30300	Ppp1r14c	ENSMUST00000046571	0.998578	0.000474271	2006.67	41852	10.3661	9933.33	30000	Odf2
ENSMUST00000028080	0.63932	0.0348311	2516.67	387135	0.111311	11500	36666.7	Nebl	ENSMUST00000136671	0.770901	0.0134568	2733.33	91883	0.807663	14266.7	41600	Plekhg1	ENSMUST00000216552	0.980631	9.05101e-05	2006.67	37489	2.13578	5000	25066.7	Snx19
ENSMUST00000186485	0.622964	0.0382804	2520	145237	1.59287	15566.7	40766.7	Pign	ENSMUST00000019929	0.898478	0.0344334	1043.33	37150	3.44138	20066.7	30500	Katna1	ENSMUST00000043961	0.812145	0.00893363	2006.67	68310	0.831306	6933.33	27000	Abca5
ENSMUST00000107749	0.993971	0.0349698	2520	329569	0.0852538	3300	28500	Gabbr2	ENSMUST00000105547	0.855867	0.015604	2506.67	261002	0.429012	8233.33	33300	NA	ENSMUST00000032500	0.993714	0.000137575	2005	80462	0.397112	11900	31950	Prmt8
ENSMUST00000155714	0.995918	0.00136173	2526.67	88630	7.66891	20533.3	45800	Cald1	ENSMUST00000162174	0.8724	0.00404881	1796.67	190699	0.771302	4933.33	22900	Aig1	ENSMUST00000169594	0.834596	0.00687927	2003.33	51952	11.2882	12366.7	32400	Usp9x
ENSMUST00000192497	0.728116	0.0417725	2535	63566	8.50377	14200	39550	Enah	ENSMUST00000190114	0.989727	0.000287684	2063.33	61676	0.0122452	3566.67	24200	Nmbr	ENSMUST00000020078	0.947918	0.00066027	2003.33	101226	4.36538	7933.33	27966.7	Lims1
ENSMUST00000125922	0.9512	0.00300505	2546.67	132416	0.388905	8033.33	33500	C530008M17Rik	ENSMUST00000019999	0.734091	0.0183413	3000	154351	0.480466	14100	44100	Arfgef3	ENSMUST00000186960	0.744406	0.01689	2003.33	78132	2.59004	8033.33	28066.7	Rec114
ENSMUST00000064642	0.907521	0.0313168	2553.33	36887	2.15668	8266.67	33800	Chid1	ENSMUST00000213386	0.99998	0.00203818	2705	78475	1.86334	2500	29550	Map7	ENSMUST00000161105	0.881794	0.0115161	2001.67	1021967	0.217983	5633.33	25650	Grid2
ENSMUST00000214144	0.980482	9.19119e-05	2560	54136	2.38205	23166.7	48766.7	Ppcdc	ENSMUST00000181645	0.786399	0.028647	815	25349	0.0646498	5600	13750	Raet1e	ENSMUST00000153029	0.899744	0.00895651	2001.67	74924	2.30109	2950	22966.7	Gramd1b
ENSMUST00000167338	0.967536	0.0016244	2561.67	77081	3.0548	14133.3	39750	Sumf1	ENSMUST00000176285	0.932122	0.00112644	950	24570	2.83024	3633.33	13133.3	Med23	ENSMUST00000212737	0.994615	0.03305	2000	30685	6.79037	3100	23100	Wwp2
ENSMUST00000085092	0.820122	0.0081713	2570	129114	0.277631	8866.67	34566.7	Cacna2d2	ENSMUST00000215740	0.780373	0.0123307	896.667	128474	0.314377	4633.33	13600	Ncoa7	ENSMUST00000191335	0.973429	0.00120117	2000	54523	5.2271	10000	30000	Cep70
ENSMUST00000197750	0.797629	0.0104136	2580	97913	0.339821	12333.3	38133.3	Prom1	ENSMUST00000215515	0.885645	0.00323944	1083.33	113193	2.58863	9700	20533.3	Tpd52l1	ENSMUST00000188939	0.96012	0.000385836	2000	77390	8.25284	10766.7	30766.7	Larp4b
ENSMUST00000020858	0.753707	0.035772	2583.33	102683	0.562833	16166.7	42000	Stxbp4	ENSMUST00000063091	0.991825	0.000204149	3168.33	195618	2.30006	14866.7	46550	Fyn	ENSMUST00000055725	0.981986	7.82614e-05	2000	112456	0.439334	12766.7	32766.7	Spink10
ENSMUST00000204532	0.886276	0.0386552	2586.67	230897	2.51589	5833.33	31700	Magi1	ENSMUST00000095715	0.682858	0.0265324	1140	36708	0.0631966	9866.67	21266.7	Bves	ENSMUST00000120760	0.886816	0.010777	1998.33	34143	1.51775	7866.67	27850	Dis3l
ENSMUST00000109949	0.72956	0.0414241	2588.33	94700	1.59337	8266.67	34150	Hormad2	ENSMUST00000105484	0.800264	0.010136	2206.67	683417	0.00381065	6733.33	28800	Grik2	ENSMUST00000185188	0.664769	0.029827	1996.67	164809	2.37451	13300	33266.7	Vav2
ENSMUST00000120834	0.767289	0.0327376	2590	194545	0.375675	16400	42300	Pld1	ENSMUST00000133151	0.960805	0.000372623	2773.33	193135	0.177939	10300	38033.3	Sh3rf3	ENSMUST00000129412	0.93725	0.00439589	1996.67	43297	4.49906	7033.33	27000	Nceh1
ENSMUST00000134790	0.993583	0.0360792	2595	37094	0.828757	3350	29300	Svop	ENSMUST00000142968	0.622637	0.0383512	843.333	22746	0.222778	7333.33	15766.7	Hk1os	ENSMUST00000212817	0.977824	0.00741937	1996.67	32156	3.78559	8633.33	28600	Alkbh8
ENSMUST00000161457	0.870316	0.0132705	2595	54174	3.21944	13100	39050	Tmem167	ENSMUST00000162759	0.892001	0.036672	1940	30761	1.6165	5100	24500	Kif1bp	ENSMUST00000050149	0.996952	0.0248593	1995	129339	0.027061	4500	24450	Mical2
ENSMUST00000113169	0.924357	0.00140193	2596.67	228781	1.50222	8900	34866.7	Srgap3	ENSMUST00000020258	0.613724	0.0403115	1590	74085	7.07664	16966.7	32866.7	Herc4	ENSMUST00000113144	0.908188	0.00207475	1993.33	60742	3.20582	9466.67	29400	Gprasp1
ENSMUST00000107591	0.977104	0.000126593	2600	115409	0.504545	3600	29600	Gas2	ENSMUST00000058942	0.94451	0.0186709	1875	65656	0.913319	3000	21750	4930533K18Rik	ENSMUST00000134848	0.970771	0.0013867	1993.33	42364	3.03022	12066.7	32000	AI314180
ENSMUST00000217462	0.80231	0.00992325	2600	84387	0.535984	12633.3	38633.3	Trpc6	ENSMUST00000141984	0.921448	0.0265361	1285	51432	3.3124	3250	16100	Ipmk	ENSMUST00000048391	0.909125	0.00203207	1993.33	36969	3.09046	9466.67	29400	Clspn
ENSMUST00000159218	0.930497	0.00118154	2606.67	60663	3.43693	5333.33	31400	Mroh1	ENSMUST00000145890	0.677159	0.0275473	2236.67	166163	1.03278	11366.7	33733.3	Gucd1	ENSMUST00000175658	0.585705	0.0468419	1993.33	137017	0.328268	7266.67	27200	Popdc3
ENSMUST00000200642	0.702338	0.0232221	2613.33	59976	4.84518	4433.33	30566.7	Snx27	ENSMUST00000105409	0.642966	0.0340874	1343.33	60690	2.30364	7266.67	20700	Col18a1	ENSMUST00000183873	0.892557	0.00285399	1993.33	114048	2.00761	10600	30533.3	Lrrc1
ENSMUST00000034904	0.881714	0.011528	2616.67	67156	7.14148	18833.3	45000	Elovl5	ENSMUST00000211099	0.960404	0.00219167	2923.33	46592	1.73895	5966.67	35200	Gm4924	ENSMUST00000161305	0.900675	0.00243339	1993.33	59484	2.50306	12500	32433.3	Mroh1
ENSMUST00000103143	0.804639	0.00968385	2620	67057	2.58482	14133.3	40333.3	Fbxl20	ENSMUST00000217175	0.823833	0.00782887	2906.67	78817	1.91196	3533.33	32600	Ric8b	ENSMUST00000051950	0.928552	0.00535177	1991.67	103342	5.81833	12133.3	32050	Atxn2
ENSMUST00000118768	0.915414	0.00175744	2620	56865	2.80744	10466.7	36666.7	Prkd3	ENSMUST00000058126	0.703097	0.0230982	1316.67	52416	0.0413385	10233.3	23400	Nr1h4	ENSMUST00000180837	0.966509	0.000271632	1990	72750	6.50021	10566.7	30466.7	9330185C12Rik
ENSMUST00000139807	0.81073	0.0090726	2623.33	60886	1.85076	17433.3	43666.7	1110051M20Rik	ENSMUST00000016031	0.973397	0.00890734	1200	27662	0.240571	3200	15200	Hal	ENSMUST00000041730	0.811294	0.00901707	1990	79547	0.145094	11200	31100	Lmx1b
ENSMUST00000180593	0.962356	0.0126279	2623.33	80831	0.0641894	12166.7	38400	Gm26871	ENSMUST00000180573	0.941693	0.000828955	1403.33	51828	0.457248	4933.33	18966.7	Plxnc1	ENSMUST00000054230	0.971231	0.000200178	1990	107099	1.58589	11533.3	31433.3	Sfmbt1
ENSMUST00000171373	0.906864	0.00213584	2623.33	67832	12.0681	4100	30333.3	Tead1	ENSMUST00000105283	0.895219	0.00958011	2481.67	84784	0.0741139	12633.3	37450	Kitl	ENSMUST00000091201	0.874469	0.00391619	1990	362957	5.35222	11933.3	31833.3	Arl15
ENSMUST00000117551	0.978499	0.000111591	2623.33	110656	1.43172	16266.7	42500	Rasa3	ENSMUST00000164751	0.951248	0.000578002	3113.33	85367	0.575747	14200	45333.3	Cep290	ENSMUST00000174403	0.713249	0.0214739	1990	94132	0.0961663	9266.67	29166.7	Gm20472
ENSMUST00000155410	0.959479	0.000398397	2630	68778	2.27204	11700	38000	Sec63	ENSMUST00000139741	0.789832	0.0279343	1523.33	122546	0.118833	3400	18633.3	Tmtc2	ENSMUST00000110451	0.916897	0.0280958	1990	270156	0.0591531	5400	25300	Syt16
ENSMUST00000106157	0.905071	0.0321601	2636.67	55250	7.05672	15233.3	41600	Zranb1	ENSMUST00000165067	0.849603	0.00566239	2066.67	187505	0.0244779	9033.33	29700	Acss3	ENSMUST00000177595	0.906953	0.0021317	1990	237893	1.91396	12566.7	32466.7	Fut8
ENSMUST00000114601	0.954483	0.00270484	2640	54437	0.782081	6900	33300	Mtmr1	ENSMUST00000156979	0.884579	0.00330112	1290	381770	0.0143122	2633.33	15533.3	Syt1	ENSMUST00000023550	0.970308	0.000213286	1990	93561	9.16069	6066.67	25966.7	Pdia5
ENSMUST00000064285	0.884208	0.0111587	2640	87949	0.274824	10100	36500	Glcci1	ENSMUST00000105275	0.964856	0.011784	3690	132446	1.68075	14200	51100	Osbpl8	ENSMUST00000115567	0.954316	0.000507127	1990	80130	1.12672	9566.67	29466.7	Nr3c1
ENSMUST00000205328	0.778706	0.012525	2640	62253	0.809123	11366.7	37766.7	Grik5	ENSMUST00000092175	0.86891	0.00427764	676.667	195182	0.0224446	5333.33	12100	Kcnc2	ENSMUST00000120488	0.954473	0.00270576	1988.33	30592	5.77278	8766.67	28650	Klhl22
ENSMUST00000180837	0.942844	0.000796311	2646.67	72750	3.99168	15133.3	41600	9330185C12Rik	ENSMUST00000164088	0.580371	0.0481495	1396.67	63999	5.24569	11600	25566.7	Cnot2	ENSMUST00000186617	0.669738	0.0289006	1986.67	65855	18.6848	10133.3	30000	Mdm4
ENSMUST00000160813	0.794236	0.0270304	2653.33	59819	4.99104	12466.7	39000	Atxn2	ENSMUST00000020381	0.836458	0.0189504	3373.33	78346	2.6988	12466.7	46200	Frs2	ENSMUST00000135904	0.806265	0.00951866	1986.67	89232	1.54832	5200	25066.7	Chn1
ENSMUST00000112936	0.929294	0.00526771	2663.33	49732	3.10048	17866.7	44500	Rc3h2	ENSMUST00000147356	0.608514	0.041483	2280	633227	0.294514	11533.3	34333.3	Grip1	ENSMUST00000054979	0.702211	0.0232429	1986.67	101161	23.0865	6400	26266.7	Aff1
ENSMUST00000056567	0.872881	0.00401775	2663.33	78678	0.83783	9533.33	36166.7	Nphp4	ENSMUST00000147598	0.918899	0.0274092	1020	191233	0.294514	5200	15400	Grip1	ENSMUST00000032898	0.969681	0.010158	1986.67	36849	10.9841	12933.3	32800	Ipo5
ENSMUST00000033418	0.976737	0.000983262	2668.33	59150	0.333579	13966.7	40650	Il13ra1	ENSMUST00000139961	0.998155	0.0193389	285	66717	0.0572996	2500	5350	Msrb3	ENSMUST00000010049	0.976606	0.000132175	1983.33	39269	3.18496	9533.33	29366.7	Kdsr
ENSMUST00000086421	0.957981	0.00239724	2671.67	124765	3.46039	13333.3	40050	Nck2	ENSMUST00000098950	0.765753	0.0330754	1298.33	40032	3.11286	17666.7	30650	Elavl1	ENSMUST00000192001	0.80128	0.01003	1983.33	76539	3.0536	13733.3	33566.7	Camsap2
ENSMUST00000110111	0.862919	0.0467883	2680	53989	0.860055	8500	35300	Rnf144b	ENSMUST00000110909	0.62056	0.038803	580	99045	2.17393	6166.67	11966.7	Arhgef7	ENSMUST00000200655	0.9694	0.000226585	1983.33	96270	5.12445	10966.7	30800	Ehmt1
ENSMUST00000112538	0.772085	0.0316913	2683.33	148332	2.30517	12266.7	39100	Zranb3	ENSMUST00000136000	0.987611	0.00413836	820	149114	0.0405192	2500	10700	Dlgap2	ENSMUST00000059644	0.973202	0.000173598	1983.33	102063	7.24324	12566.7	32400	Rbm33
ENSMUST00000069902	0.92252	0.00147161	2686.67	73550	1.50417	11333.3	38200	Nnt	ENSMUST00000140111	0.838887	0.00651867	1483.33	39033	0.903604	7633.33	22466.7	2610005L07Rik	ENSMUST00000130502	0.976342	0.00100847	1983.33	36890	4.61511	8166.67	28000	Mphosph9
ENSMUST00000105610	0.999668	0.00819775	2690	122748	0.861303	2700	29600	Gm17106	ENSMUST00000033939	0.949134	0.000629597	2176.67	47367	1.07265	13900	35666.7	Ikbkb	ENSMUST00000106520	0.985814	4.8485e-05	1983.33	54934	2.47513	12333.3	32166.7	Rexo5
ENSMUST00000162617	0.919936	0.00636138	2708.33	164764	0.41661	4966.67	32050	Tbc1d4	ENSMUST00000125466	0.880342	0.00355229	1303.33	28914	1.0307	10833.3	23866.7	Plekha2	ENSMUST00000146453	0.786167	0.0116678	1983.33	37456	0.537698	8566.67	28400	Slc39a14
ENSMUST00000162044	0.8987	0.00253253	2713.33	69618	2.14024	14100	41233.3	Phf21b	ENSMUST00000210488	0.994312	0.000118415	1948.33	58342	2.47518	4966.67	24450	Tacc1	ENSMUST00000122091	0.97046	0.00989564	1983.33	35961	12.3557	7666.67	27500	Zwilch
ENSMUST00000109283	0.934188	0.00105828	2713.33	305566	0.0245897	11033.3	38166.7	Slc2a13	ENSMUST00000211448	0.606026	0.0420495	2696.67	567003	0.0547386	14200	41166.7	Unc5d	ENSMUST00000145505	0.884626	0.0392273	1980	34324	2.21474	6000	25800	Zbtb40
ENSMUST00000111037	0.826309	0.0207941	2725	96611	2.525	14400	41650	Lgr4	ENSMUST00000034046	0.752808	0.0359765	2606.67	65015	0.99526	19233.3	45300	Acsl1	ENSMUST00000173068	0.909492	0.00766469	1980	40822	3.13251	6400	26200	Kazn
ENSMUST00000133178	0.90967	0.00200747	2726.67	42961	1.98933	3100	30366.7	Oma1	ENSMUST00000110371	0.931228	0.0011566	2060	41649	0.99526	4900	25500	Acsl1	ENSMUST00000021040	0.770881	0.0134593	1980	45057	0.0541645	8400	28200	Cct6b
ENSMUST00000209297	0.992807	0.00240045	2726.67	37563	0.0293376	3833.33	31100	Jakmip3	ENSMUST00000126316	0.883504	0.0396168	2240	59252	0.00878938	9250	31650	Wdr17	ENSMUST00000048702	0.951233	0.00300196	1980	44884	9.26715	10600	30400	Papd4
ENSMUST00000132484	0.825733	0.00765661	2733.33	65885	1.09947	9300	36633.3	Spopl	ENSMUST00000034065	0.838638	0.00653936	2316.67	138152	0.97114	7333.33	30500	Nek1	ENSMUST00000140720	0.904751	0.00828405	1978.33	33858	1.71614	7066.67	26850	Whrn
ENSMUST00000144694	0.943001	0.000791911	2760	98899	3.72423	9466.67	37066.7	Myo1b	ENSMUST00000048967	0.818513	0.0222531	1086.67	100513	0.962333	6133.33	17000	Cpe	ENSMUST00000193010	0.869864	0.00421441	1976.67	48590	3.06812	10433.3	30200	Zc2hc1a
ENSMUST00000103221	0.928888	0.00531364	2760	109073	3.94466	16200	43800	Mtor	ENSMUST00000039540	0.798108	0.0262452	588.333	84128	0.0463163	4066.67	9950	2001-03-01	ENSMUST00000098580	0.78389	0.011926	1976.67	52334	1.0311	8633.33	28400	Mttp
ENSMUST00000003312	0.945758	0.0182473	2760	74866	0.0378451	5500	33100	Edar	ENSMUST00000130307	0.999562	0.00942374	585	95353	0.1209	2550	8400	Psd3	ENSMUST00000212457	0.861055	0.00481663	1976.67	90750	1.89005	6566.67	26333.3	B4galnt3
ENSMUST00000027040	0.939779	0.00413039	2761.67	62004	1.48102	19933.3	47550	Rb1cc1	ENSMUST00000131637	0.955951	0.000471248	2263.33	38027	0.943541	4500	27133.3	Pbx4	ENSMUST00000110679	0.817661	0.00840272	1976.67	96898	1.45036	8166.67	27933.3	Ggact
ENSMUST00000152225	0.944526	0.0186657	2766.67	49520	4.78491	12833.3	40500	Smarcal1	ENSMUST00000211960	0.972304	0.000185479	863.333	40368	9.87917	4933.33	13566.7	Gatad2a	ENSMUST00000118152	0.920649	0.00154434	1976.67	48273	26.8423	10500	30266.7	Cbx5
ENSMUST00000095350	0.708942	0.0465082	2768.33	54784	16.4727	11466.7	39150	Aebp2	ENSMUST00000076615	0.612884	0.0404991	1853.33	57225	0.567733	9300	27833.3	Crtc1	ENSMUST00000207417	0.847461	0.00582851	1973.33	192306	0.0574923	11066.7	30800	Nrg1
ENSMUST00000095849	0.824825	0.00773872	2770	59761	2.72431	14100	41800	Prdm15	ENSMUST00000004497	0.978928	0.00010717	3873.33	537958	1.55064	15066.7	53800	Large1	ENSMUST00000214747	0.978161	0.000115143	1973.33	388223	2.28185	8600	28333.3	Scaper
ENSMUST00000114914	0.811897	0.00895799	2773.33	278506	0.659457	13766.7	41500	Enox2	ENSMUST00000109911	0.933692	0.00107446	2480	341188	0.182822	7600	32400	Nr3c2	ENSMUST00000132827	0.859508	0.00492676	1970	60709	2.29445	11866.7	31566.7	Spopl
ENSMUST00000034041	0.850557	0.0164958	2773.33	107727	0.226179	11766.7	39500	Irf2	ENSMUST00000076316	0.941551	0.0196766	3956.67	267588	0.732442	11233.3	50800	Arhgap10	ENSMUST00000136132	0.818642	0.00831004	1970	45932	10.6733	9966.67	29666.7	Wasf2
ENSMUST00000168699	0.923522	0.00143339	2773.33	68779	0.324278	25266.7	53000	Ltbp2	ENSMUST00000148713	0.993244	0.0370223	1190	75440	1.197	2900	14800	Zfp827	ENSMUST00000032237	0.985	0.00501243	1970	36094	10.3191	13100	32800	Bms1
ENSMUST00000202886	0.916406	0.028264	2776.67	97579	0.139911	4733.33	32500	Plb1	ENSMUST00000210231	0.715228	0.0449331	1136.67	26773	0.319602	9033.33	20400	Mmaa	ENSMUST00000125466	0.908883	0.00774338	1970	28914	2.33645	5500	25200	Plekha2
ENSMUST00000135488	0.937361	0.0211025	2780	68421	2.46548	12600	40400	Strbp	ENSMUST00000210885	0.918366	0.027592	3950	52966	0.0395229	2600	42100	Il15	ENSMUST00000022550	0.87418	0.00393456	1970	46047	4.37331	10566.7	30266.7	Extl3
ENSMUST00000198768	0.96774	0.0108119	2780	54056	12.2143	2500	30300	Fbrsl1	ENSMUST00000215756	0.929179	0.00528068	3401.67	224463	1.40395	8733.33	42750	Cacna1a	ENSMUST00000162818	0.601405	0.0431131	1970	32587	1.37083	4066.67	23766.7	Slain1
ENSMUST00000050872	0.911454	0.00741342	2786.67	215136	3.38164	12633.3	40500	Nfib	ENSMUST00000109686	0.983593	6.48876e-05	2063.33	54386	0.267854	5233.33	25866.7	Neto2	ENSMUST00000185445	0.825924	0.00763941	1966.67	102433	4.35342	6633.33	26300	Srgap2
ENSMUST00000004684	0.584024	0.0472517	2786.67	63564	8.46649	14233.3	42100	Arhgef18	ENSMUST00000211403	0.685181	0.0261248	1576.67	68337	1.18983	7633.33	23400	Chd9	ENSMUST00000177710	0.807186	0.00942575	1966.67	38331	1.21082	8866.67	28533.3	Slc25a14
ENSMUST00000032891	0.750312	0.0365469	2788.33	112330	5.5963	13866.7	41750	Smg1	ENSMUST00000046290	0.907773	0.00788727	3358.33	63941	0.134345	8966.67	42550	Lpcat2	ENSMUST00000029490	0.983398	0.00554955	1966.67	33441	4.98047	10733.3	30400	Ahcyl1
ENSMUST00000131309	0.93089	0.0011681	2790	61438	0.529153	12466.7	40366.7	Fzd3	ENSMUST00000109547	0.887622	0.00312665	2696.67	87406	4.11745	3866.67	30833.3	Nup93	ENSMUST00000084770	0.970615	0.000208874	1966.67	190815	1.83491	13500	33166.7	Fut9
ENSMUST00000024761	0.780133	0.0123586	2793.33	442566	1.08852	13500	41433.3	Fbxl17	ENSMUST00000075190	0.977495	0.00752991	1765	153548	0.00106579	3400	21050	Cdh11	ENSMUST00000156547	0.786792	0.0115974	1966.67	228584	0.320115	10533.3	30200	Ssbp2
ENSMUST00000022377	0.987653	0.00412401	2800	84947	0.4208	13600	41600	Txndc16	ENSMUST00000013304	0.728875	0.0415891	1433.33	41583	7.27602	17066.7	31400	Atp6v0d1	ENSMUST00000099502	0.926764	0.00131324	1966.67	90337	9.29701	9600	29266.7	Brwd1
ENSMUST00000160570	0.860282	0.00487148	2806.67	125248	3.30802	7266.67	35333.3	Gpatch2	ENSMUST00000108951	0.81209	0.008939	1103.33	51152	0.179027	5200	16233.3	6430548M08Rik	ENSMUST00000028100	0.917933	0.00165315	1966.67	54904	6.49597	13233.3	32900	Epc1
ENSMUST00000085420	0.959999	0.0134237	2806.67	53113	0.0354756	12633.3	40700	Car12	ENSMUST00000180448	0.819379	0.00824081	2670	325179	2.47603	8266.67	34966.7	Gse1	ENSMUST00000049248	0.876636	0.00377976	1966.67	47861	2.11343	8933.33	28600	Malt1
ENSMUST00000133269	0.775838	0.0128633	2810	72415	0.82418	14266.7	42366.7	Lipo3	ENSMUST00000173396	0.986674	0.00445181	796.667	28519	2.758	2500	10466.7	Banp	ENSMUST00000203938	0.998098	0.019634	1965	26255	1.5192	2850	22500	Mitf
ENSMUST00000179489	0.807721	0.0243335	2816.67	129239	2.99185	17033.3	45200	Efl1	ENSMUST00000176629	0.756456	0.0351493	770	40679	4.72847	19900	27600	Zc3h18	ENSMUST00000113460	0.922966	0.00145455	1963.33	81668	3.72209	8833.33	28466.7	Nr2c2
ENSMUST00000049400	0.680681	0.0269176	2816.67	197522	3.01615	13100	41266.7	Kank1	ENSMUST00000156333	0.978635	0.000110178	3603.33	69632	2.01656	12666.7	48700	Piezo1	ENSMUST00000147466	0.978846	0.000108007	1963.33	62230	4.41153	12833.3	32466.7	Setd3
ENSMUST00000027467	0.662536	0.0302487	2823.33	64500	0.509667	14133.3	42366.7	Serpine2	ENSMUST00000127984	0.588862	0.0460777	710	73969	0.0805125	8700	15800	Cbfa2t3	ENSMUST00000176821	0.95465	0.000499675	1963.33	209515	3.1939	8566.67	28200	Asap1
ENSMUST00000203245	0.611252	0.040865	2830	95533	1.50441	9466.67	37766.7	Gm34933	ENSMUST00000006525	0.573892	0.0497662	476.667	48610	0.0805125	4233.33	9000	Cbfa2t3	ENSMUST00000113550	0.89571	0.00268656	1960	212507	1.20998	7366.67	26966.7	Chchd6
ENSMUST00000029186	0.98255	0.00583367	2833.33	63408	6.02761	16866.7	45200	Dhx35	ENSMUST00000142547	0.964022	0.0120654	230	28627	0.333325	2550	4850	Galnt2	ENSMUST00000060005	0.793853	0.0108184	1960	74194	2.50372	8200	27800	Rcan1
ENSMUST00000046835	0.767776	0.0326306	2833.33	80037	4.13717	17766.7	46100	Fnip1	ENSMUST00000140012	0.841194	0.018112	2491.67	65286	1.04022	5333.33	30250	Pgbd5	ENSMUST00000100208	0.805517	0.00959445	1956.67	108804	6.56082	11366.7	30933.3	Fnbp1
ENSMUST00000109913	0.658718	0.0309774	2836.67	345241	0.498436	16100	44466.7	Nr3c2	ENSMUST00000161277	0.68166	0.026744	2193.33	353445	1.37567	10966.7	32900	Pard3	ENSMUST00000173023	0.966251	0.0113136	1953.33	39122	9.26001	12266.7	31800	Aim2
ENSMUST00000098134	0.86352	0.00464388	2843.33	141740	1.89276	8733.33	37166.7	Ppfibp2	ENSMUST00000108752	0.742258	0.0384111	1391.67	95750	1.37567	8933.33	22850	Pard3	ENSMUST00000192523	0.992798	0.000168768	1953.33	55275	7.00595	11866.7	31400	Naa15
ENSMUST00000171129	0.812794	0.023347	2855	53874	1.89418	10800	39350	Ppip5k2	ENSMUST00000070323	0.918202	0.00164219	1863.33	330680	0.0127459	3000	21633.3	Synpr	ENSMUST00000075994	0.930087	0.00119565	1953.33	228289	0.655637	9366.67	28900	Pdzrn3
ENSMUST00000040261	0.8088	0.00926403	2856.67	141294	4.85836	14900	43466.7	Macrod1	ENSMUST00000022303	0.69272	0.0248261	1006.67	375600	0.0384928	5833.33	15900	Thrb	ENSMUST00000146150	0.992776	1.25478e-05	1953.33	61238	0.328915	6900	26433.3	Gpr137c
ENSMUST00000076623	0.864141	0.00460089	2860	163676	1.51685	17133.3	45733.3	Arap2	ENSMUST00000151926	0.966969	0.00166737	2198.33	306527	0.348549	4066.67	26050	Ube2e2	ENSMUST00000039280	0.846478	0.00590554	1953.33	55270	11.4283	13233.3	32766.7	Scaf4
ENSMUST00000107498	0.874055	0.00394254	2863.33	74873	2.38936	12933.3	41566.7	Gon4l	ENSMUST00000159027	0.644071	0.0338637	1703.33	47210	2.00511	14133.3	31166.7	Ppp3cb	ENSMUST00000132129	0.981669	0.000687008	1951.67	57759	8.38723	10050	29566.7	Phf20
ENSMUST00000204764	0.863114	0.0046721	2873.33	103722	2.58394	16133.3	44866.7	Slc25a26	ENSMUST00000035336	0.882168	0.00344286	1243.33	68286	3.19809	13933.3	26366.7	Il17rd	ENSMUST00000135969	0.849398	0.00567816	1950	58516	2.36618	10366.7	29866.7	Fbxl20
ENSMUST00000061601	0.911824	0.00191172	2876.67	314073	0.651356	13333.3	42100	Ust	ENSMUST00000022567	0.786492	0.0286275	2133.33	816922	0.0556145	7166.67	28500	Cacna2d3	ENSMUST00000111785	0.978313	0.000884735	1948.33	37615	3.63963	12766.7	32250	Ssfa2
ENSMUST00000050584	0.956339	0.014661	2876.67	54284	4.90949	17933.3	46700	Cystm1	ENSMUST00000131706	0.916498	0.00678098	3893.33	99918	0.761761	11966.7	50900	NA	ENSMUST00000143566	0.948376	0.000648615	1946.67	47856	2.3427	10233.3	29700	Nsmaf
ENSMUST00000177255	0.914847	0.028799	2880	53070	3.37156	12500	41300	Arhgap39	ENSMUST00000022469	0.753034	0.0157259	1090	35872	8.11482	14400	25300	Nisch	ENSMUST00000113651	0.922936	0.00145568	1946.67	66553	1.34633	11400	30866.7	Atp8a1
ENSMUST00000049920	0.831939	0.00710776	2893.33	104646	5.22015	12033.3	40966.7	Ino80	ENSMUST00000167175	0.939261	0.00418432	4300	87974	0.470956	8400	51400	Hacl1	ENSMUST00000166775	0.969657	0.000222787	1943.33	84156	4.43231	8233.33	27666.7	Rxra
ENSMUST00000181023	0.942603	0.000803084	2896.67	55750	18.1701	11266.7	40233.3	Nufip2	ENSMUST00000070125	0.866527	0.0455273	590	57707	0.00547865	3200	9100	Chat	ENSMUST00000098924	0.997638	0.000787561	1943.33	38425	6.62817	11666.7	31100	Adar
ENSMUST00000147439	0.935947	0.00100198	2900	81580	3.72279	4833.33	33833.3	Clpb	ENSMUST00000066807	0.927762	0.00127734	4060	67469	1.44421	10633.3	51233.3	Ercc6	ENSMUST00000168651	0.970884	0.0097528	1943.33	39996	8.31049	2500	21933.3	Sbno1
ENSMUST00000121591	0.813478	0.023215	2900	80447	0.991183	12500	41500	Cdkl3	ENSMUST00000183038	0.841595	0.0180415	1203.33	56732	1.65263	5600	17633.3	Ccser2	ENSMUST00000106282	0.963084	0.0123821	1943.33	47330	1.19258	7766.67	27200	Bcl7c
ENSMUST00000089726	0.873979	0.0127008	2905	267262	0.573183	10400	39450	D430041D05Rik	ENSMUST00000146150	0.695489	0.0243582	2723.33	61238	0.398008	7733.33	34966.7	Gpr137c	ENSMUST00000020258	0.901919	0.00237196	1943.33	74085	12.8824	11533.3	30966.7	Herc4
ENSMUST00000008542	0.707443	0.046887	2906.67	63722	1.47797	14033.3	43100	Elk3	ENSMUST00000190252	0.646233	0.0334285	2713.33	87247	3.82203	15800	42933.3	Ktn1	ENSMUST00000034723	0.821801	0.0216333	1941.67	80455	0.310905	6833.33	26250	Aldh1a2
ENSMUST00000112996	0.858662	0.00498746	2910	60398	0.907277	9566.67	38666.7	Tsc22d3	ENSMUST00000081029	0.988722	0.0478513	115	29698	0.343145	2650	3800	Gm6498	ENSMUST00000162534	0.961333	0.00211449	1941.67	33621	2.99592	5833.33	25250	Ermp1
ENSMUST00000013130	0.874903	0.0125586	2911.67	83374	7.10137	15933.3	45050	Strn3	ENSMUST00000183822	0.90936	0.00202143	386.667	43642	1.06058	3066.67	6933.33	Thtpa	ENSMUST00000153278	0.984921	5.47915e-05	1940	199040	0.985434	13266.7	32666.7	Pbx3
ENSMUST00000113835	0.845913	0.00595011	2916.67	72482	6.16846	10566.7	39733.3	Zfp638	ENSMUST00000036328	0.999342	0.0115449	1910	32063	3.7526	2700	21800	Zfhx2	ENSMUST00000181454	0.726983	0.0193793	1940	102737	0.036356	5000	24400	2310002F09Rik
ENSMUST00000054230	0.953394	0.00280327	2920	107099	1.16077	14800	44000	Sfmbt1	ENSMUST00000095793	0.851226	0.00553816	3276.67	122336	1.33198	7766.67	40533.3	Rnf17	ENSMUST00000052946	0.968775	0.00153184	1938.33	56147	0.0933835	12350	31733.3	Tbx20
ENSMUST00000139451	0.640466	0.0345964	2926.67	62794	2.6845	11966.7	41233.3	Uxs1	ENSMUST00000089473	0.957841	0.014153	750	57561	1.36167	14800	22300	Zdhhc20	ENSMUST00000027775	0.990577	2.13641e-05	1936.67	78411	0.496184	6466.67	25833.3	Efcab2
ENSMUST00000114403	0.997913	1.04566e-06	2930	182512	0.563267	3133.33	32433.3	Chn2	ENSMUST00000022543	0.614269	0.0401899	1986.67	82983	0.487665	9133.33	29000	Micu2	ENSMUST00000102641	0.964054	0.0120548	1936.67	30159	0.674329	6533.33	25900	Bmp8a
ENSMUST00000023491	0.975031	0.000150634	2933.33	101548	2.99268	18866.7	48200	Lrch3	ENSMUST00000140924	0.937758	0.020967	2503.33	90958	0.0014784	5166.67	30200	Atp8a2	ENSMUST00000036340	0.838398	0.00655925	1936.67	65336	3.06845	12066.7	31433.3	Fancd2
ENSMUST00000030971	0.859079	0.0150734	2935	99051	3.67178	11300	40650	Adgra3	ENSMUST00000063562	0.936663	0.000979517	3203.33	119045	0.805042	16133.3	48166.7	Mipep	ENSMUST00000105436	0.854605	0.00528423	1936.67	118062	1.55552	9566.67	28933.3	Fam13c
ENSMUST00000118360	0.873439	0.0127842	2940	216375	0.637431	10900	40300	Kcnd3	ENSMUST00000177500	0.93759	0.00435985	3278.33	55784	0.126109	8566.67	41350	Xkr6	ENSMUST00000106801	0.972859	0.000178084	1936.67	74071	2.61505	11033.3	30400	Ern1
ENSMUST00000075448	0.866279	0.0139085	2940	341264	0.133819	14800	44200	Nfia	ENSMUST00000209392	0.818916	0.00828432	1860	158013	0.293108	11866.7	30466.7	Msra	ENSMUST00000110233	0.990535	0.000254369	1933.33	30872	0.16677	8966.67	28300	Cage1
ENSMUST00000090214	0.617085	0.0395657	2943.33	94531	4.73127	8800	38233.3	Pbrm1	ENSMUST00000022550	0.938953	0.00421644	886.667	46047	1.72878	14333.3	23200	Extl3	ENSMUST00000197449	0.925096	0.00574943	1931.67	46524	4.29162	9833.33	29150	Rprd2
ENSMUST00000129992	0.890589	0.00296122	2943.33	237281	2.37927	16933.3	46366.7	Stx8	ENSMUST00000022622	0.725159	0.0424894	1793.33	127796	0.151179	4766.67	22700	Ptk2b	ENSMUST00000098331	0.764659	0.0142279	1930	107733	0.491995	8633.33	27933.3	Cpeb1
ENSMUST00000166472	0.716972	0.0208944	2946.67	197053	2.20066	18066.7	47533.3	BC052040	ENSMUST00000181430	0.883775	0.0395228	1513.33	34280	0.347516	5566.67	20700	4930480K23Rik	ENSMUST00000156907	0.914209	0.00180846	1930	111038	2.38418	7366.67	26666.7	Galnt7
ENSMUST00000092551	0.931485	0.00114787	2960	59664	0.439798	9066.67	38666.7	Lrp2	ENSMUST00000162478	0.957417	0.00244597	4411.67	144801	2.47552	8333.33	52450	Fndc3a	ENSMUST00000145328	0.926393	0.00132671	1930	53768	6.69457	11900	31200	Sertad2
ENSMUST00000063838	0.921643	0.00150547	2960	131352	7.75549	10766.7	40366.7	Fam49b	ENSMUST00000074729	0.61298	0.0404776	2286.67	155481	2.38908	8233.33	31100	Dgkh	ENSMUST00000123614	0.997106	0.00096507	1930	30601	2.19749	9400	28700	Ptgr2
ENSMUST00000124362	0.97627	0.00794162	2963.33	103402	2.58052	18966.7	48600	Arid1b	ENSMUST00000169504	0.589378	0.0459535	1673.33	98128	0.753785	15200	31933.3	Tdrd3	ENSMUST00000037788	0.961043	0.000368082	1930	41037	3.21826	13033.3	32333.3	Pomt2
ENSMUST00000171332	0.909016	0.00772617	2966.67	101827	5.96984	15633.3	45300	Hspg2	ENSMUST00000071533	0.624687	0.0379084	2816.67	382691	0.0349982	11000	39166.7	Dach1	ENSMUST00000059204	0.795952	0.0105924	1930	351966	0.0904867	9200	28500	Fbxl7
ENSMUST00000194476	0.883394	0.0112788	2975	123979	2.04431	9750	39500	Acbd6	ENSMUST00000022718	0.975538	0.00106055	1418.33	29549	0.0310231	3166.67	17350	Ednrb	ENSMUST00000099494	0.864175	0.00459856	1930	86674	8.27168	11933.3	31233.3	Btaf1
ENSMUST00000108759	0.773654	0.0313518	2976.67	96925	0.100134	5833.33	35600	Slc35f3	ENSMUST00000004055	0.815654	0.00859388	1770	49207	1.82063	15733.3	33433.3	Dzip1	ENSMUST00000142376	0.882826	0.0113627	1928.33	39889	2.47928	10866.7	30150	Osbpl2
ENSMUST00000056974	0.934708	0.00466842	2981.67	90957	14.2643	18633.3	48450	Foxo3	ENSMUST00000026635	0.790754	0.0111567	3130	248181	1.36455	9866.67	41166.7	Farp1	ENSMUST00000099163	0.998175	2.15045e-05	1928.33	40295	3.90942	9666.67	28950	Phc3
ENSMUST00000044083	0.852646	0.0161428	2981.67	160975	3.22941	13533.3	43350	Dapk1	ENSMUST00000154206	0.784641	0.0118405	2313.33	82479	1.1892	11400	34533.3	Pcca	ENSMUST00000054234	0.835015	0.00684363	1926.67	82964	3.34599	7733.33	27000	Nek6
ENSMUST00000131899	0.972379	0.000184466	2983.33	60085	0.98039	5966.67	35800	Crem	ENSMUST00000142161	0.753015	0.0359294	2493.33	314932	0.00795044	2866.67	27800	Itgbl1	ENSMUST00000110551	0.992739	1.26783e-05	1926.67	30592	3.01269	9366.67	28633.3	Sord
ENSMUST00000164147	0.878695	0.0119809	2988.33	129486	2.40103	12666.7	42550	Rbms1	ENSMUST00000147056	0.809894	0.0239091	1611.67	34331	0.939821	8033.33	24150	Dync2h1	ENSMUST00000204778	0.843917	0.00610888	1926.67	155128	2.56842	18200	37466.7	Skap2
ENSMUST00000124708	0.962922	0.000333259	2990	336087	0.258879	10633.3	40533.3	Cdh4	ENSMUST00000037397	0.908432	0.00780174	1356.67	57834	0.297052	15133.3	28700	Cep126	ENSMUST00000170833	0.907006	0.00212924	1926.67	46054	18.6258	7966.67	27233.3	Hk2
ENSMUST00000028737	0.774468	0.0311761	2991.67	178432	1.25301	23733.3	53650	Slx4ip	ENSMUST00000215397	0.754594	0.0355707	1765	179797	0.719436	15000	32650	Arhgap42	ENSMUST00000155123	0.998887	0.000370958	1926.67	33959	7.02668	11333.3	30600	Phrf1
ENSMUST00000081028	0.719638	0.0204848	2993.33	234456	3.74586	13900	43833.3	Etv6	ENSMUST00000217308	0.634938	0.0357372	1033.33	591097	0.0163026	8633.33	18966.7	Fat3	ENSMUST00000109283	0.643005	0.0340794	1926.67	305566	0.0292622	8866.67	28133.3	Slc2a13
ENSMUST00000034561	0.891632	0.0100848	2995	68510	2.57533	13100	43050	Alg9	ENSMUST00000004202	0.849121	0.00569952	1780	45771	11.4595	14100	31900	Dnmt1	ENSMUST00000042070	0.818287	0.0222961	1925	134096	0.970986	11400	30650	Zdhhc15
ENSMUST00000122941	0.866642	0.0138508	2995	67853	11.2357	12300	42250	Zfr	ENSMUST00000215006	0.769809	0.0321861	925	20221	5.55101	3450	12700	Anln	ENSMUST00000021847	0.99996	0.00286403	1925	24842	0.0940227	2550	21800	Pxdc1
ENSMUST00000111740	0.887647	0.0106564	3000	82362	2.43496	15700	45700	Itgav	ENSMUST00000115277	0.727884	0.0192461	1783.33	76139	1.94375	3366.67	21200	Dpy19l1	ENSMUST00000160834	0.95797	0.000428816	1923.33	157730	3.11894	10566.7	29800	Nbeal1
ENSMUST00000088716	0.888303	0.0105616	3003.33	108199	7.18659	14266.7	44300	Smarcc1	ENSMUST00000216984	0.960886	0.00215155	1035	57252	0.00930596	6600	16950	CT025619.2	ENSMUST00000133186	0.996512	0.00116338	1923.33	30728	1.87779	7166.67	26400	Zfp182
ENSMUST00000156868	0.890459	0.00296834	3010	51363	1.20834	9966.67	40066.7	Lmf1	ENSMUST00000216643	0.995627	0.0297798	185	25566	0.314256	2550	4400	AC160051.3	ENSMUST00000119523	0.941164	0.0198083	1923.33	37529	6.32332	13066.7	32300	Fbxl5
ENSMUST00000155948	0.839635	0.00645683	3013.33	83563	2.47075	6033.33	36166.7	Hibadh	ENSMUST00000034591	0.895871	0.00948933	998.333	25820	0.918022	9266.67	19250	Bace1	ENSMUST00000207458	0.950079	0.00310998	1923.33	58174	0.602867	6666.67	25900	E230029C05Rik
ENSMUST00000047247	0.851512	0.00551645	3013.33	66467	0.279547	9100	39233.3	Hectd2	ENSMUST00000217514	0.894271	0.00276231	906.667	37587	3.59057	6566.67	15633.3	Pafah1b2	ENSMUST00000048010	0.95036	0.000599396	1923.33	56323	5.48523	14100	33333.3	Dse
ENSMUST00000159507	0.669468	0.0289504	3016.67	62643	1.17152	20100	50266.7	Auts2	ENSMUST00000153152	0.74315	0.0382027	463.333	68810	1.56633	4066.67	8700	Sik3	ENSMUST00000093193	0.749837	0.0161519	1923.33	557078	0.247505	7333.33	26566.7	Dock2
ENSMUST00000194150	0.952534	0.00288176	3020	85536	5.10443	15900	46100	Mme	ENSMUST00000215780	0.746711	0.0165746	2906.67	237414	0.321835	11366.7	40433.3	Nxpe4	ENSMUST00000058593	0.967213	0.00164883	1921.67	192185	0.0457595	3333.33	22550	Egflam
ENSMUST00000020662	0.733701	0.0404315	3020	70007	1.38832	13100	43300	Kremen1	ENSMUST00000165088	0.927729	0.0054456	1443.33	36328	0.309418	3300	17733.3	Tmprss5	ENSMUST00000202815	0.920663	0.0268049	1920	33279	2.27185	8200	27400	Babam2
ENSMUST00000193808	0.946002	0.000710128	3033.33	133605	1.85979	15133.3	45466.7	Nme7	ENSMUST00000117093	0.865324	0.00451956	676.667	29814	0.970896	5366.67	12133.3	Dixdc1	ENSMUST00000189606	0.992056	0.0401478	1920	59209	2.56331	3200	22400	Tfdp2
ENSMUST00000038628	0.809765	0.00916803	3036.67	142601	1.02694	16866.7	47233.3	Man1c1	ENSMUST00000164721	0.916139	0.00172709	2126.67	63403	1.04029	5300	26566.7	Nrg4	ENSMUST00000088940	0.949931	0.000609887	1920	37845	3.81072	11033.3	30233.3	Tmem181a
ENSMUST00000069066	0.942272	0.000812456	3040	114221	1.63915	23100	53500	Fam49a	ENSMUST00000034866	0.897494	0.00259409	3736.67	57736	2.9644	11266.7	48633.3	Etfa	ENSMUST00000132960	0.946356	0.00346726	1918.33	31797	3.54057	4766.67	23950	Kansl1l
ENSMUST00000161188	0.75126	0.0159615	3053.33	68517	0.948743	10800	41333.3	Fgd4	ENSMUST00000061552	0.73489	0.0182265	2366.67	212939	1.36252	15766.7	39433.3	Peak1	ENSMUST00000086278	0.927773	0.00544052	1918.33	30891	1.20793	8866.67	28050	Zfp810
ENSMUST00000069965	0.988836	0.000325976	3056.67	80439	2.14634	16433.3	47000	Cdk17	ENSMUST00000034832	0.976661	0.00781018	2810	67885	1.41954	7800	35900	Ptpn9	ENSMUST00000069333	0.959256	0.000402835	1916.67	41849	1.40268	9633.33	28800	Cflar
ENSMUST00000049932	0.887718	0.0106462	3058.33	68449	1.64481	10366.7	40950	Creb1	ENSMUST00000146741	0.99986	0.00532672	2070	46858	0.00274107	2600	23300	Ccdc33	ENSMUST00000135537	0.833371	0.00698411	1916.67	63975	1.36245	7966.67	27133.3	Pkig
ENSMUST00000111159	0.839365	0.00647913	3066.67	236088	0.820822	11566.7	42233.3	Akt3	ENSMUST00000128341	0.958117	0.0023855	2431.67	177971	1.74448	14333.3	38650	Myo9a	ENSMUST00000115534	0.980029	9.62329e-05	1916.67	58238	1.19095	6933.33	26100	Rpgr
ENSMUST00000212015	0.76959	0.0136169	3066.67	70090	2.97417	14800	45466.7	Arhgef11	ENSMUST00000038407	0.85775	0.00505338	816.667	25813	0.0126189	8200	16366.7	Larp6	ENSMUST00000079390	0.847608	0.00581701	1916.67	93582	1.11964	10433.3	29600	Lin28b
ENSMUST00000041767	0.908562	0.0309587	3076.67	68743	2.02935	12433.3	43200	Tbc1d2b	ENSMUST00000132250	0.615869	0.0398346	366.667	20548	1.79799	2800	6466.67	Gm10653	ENSMUST00000069902	0.707696	0.0223542	1916.67	73550	1.54946	7300	26466.7	Nnt
ENSMUST00000124166	0.952565	0.00287892	3100	105850	0.214938	5100	36100	Junos	ENSMUST00000113890	0.887148	0.0107287	1868.33	33447	1.0404	11866.7	30550	Dis3l	ENSMUST00000183112	0.763876	0.0143263	1916.67	83207	2.67382	7666.67	26833.3	Polq
ENSMUST00000144263	0.839056	0.0184886	3115	227476	2.81896	7600	38750	Tenm4	ENSMUST00000147388	0.703073	0.0479986	693.333	91568	1.34635	4200	11133.3	Megf11	ENSMUST00000044622	0.969144	0.00023041	1916.67	96561	3.38444	11200	30366.7	Epg5
ENSMUST00000018841	0.923801	0.00590089	3126.67	90668	6.62416	14833.3	46100	Aatf	ENSMUST00000215025	0.899198	0.00250737	1006.67	48590	0.655488	10566.7	20633.3	Dennd4a	ENSMUST00000091790	0.875613	0.00384386	1916.67	199916	4.04292	12066.7	31233.3	Atp9b
ENSMUST00000163130	0.959905	0.00223345	3135	175286	2.10139	14500	45850	Dnajc1	ENSMUST00000117083	0.801019	0.0100572	1910	51901	1.26163	13300	32400	Trip4	ENSMUST00000122898	0.783548	0.0292437	1915	34257	0.158397	7300	26450	Gm12474
ENSMUST00000108074	0.959938	0.00223068	3138.33	76845	2.77373	19766.7	51150	4931406P16Rik	ENSMUST00000130798	0.724103	0.0198089	2593.33	106642	1.25349	12500	38433.3	Csnk1g1	ENSMUST00000080553	0.93495	0.0219237	1913.33	30493	8.79288	8466.67	27600	Deaf1
ENSMUST00000150972	0.966553	0.000270912	3143.33	58793	9.89066	2866.67	34300	Grb10	ENSMUST00000168309	1	5.06522e-17	350	20228	0.0862735	2500	6000	Aph1b	ENSMUST00000147853	0.81421	0.00873287	1913.33	52036	0.659691	9066.67	28200	Txndc16
ENSMUST00000065398	0.930597	0.0234083	3146.67	77936	5.32535	13033.3	44500	Nup214	ENSMUST00000049031	0.768852	0.0137074	880	58161	0.674309	14066.7	22866.7	Mindy2	ENSMUST00000176640	0.966907	0.000265196	1913.33	46818	5.63065	13833.3	32966.7	Senp6
ENSMUST00000035606	0.731077	0.0187777	3156.67	258534	3.17329	19300	50866.7	Ascc3	ENSMUST00000184786	0.657155	0.0312786	1023.33	24323	1.62925	6966.67	17200	Zfp280d	ENSMUST00000073705	0.878284	0.0414303	1913.33	62041	4.25918	11566.7	30700	Fam222b
ENSMUST00000115631	0.8579	0.0485448	3156.67	91821	5.77072	15133.3	46700	Diaph1	ENSMUST00000136731	0.968506	0.000240073	2520	147354	0.557061	15100	40300	Myo5a	ENSMUST00000188121	0.918913	0.00161344	1910	44524	1.6495	7700	26800	Dis3l2
ENSMUST00000153746	0.937515	0.000953108	3160	58254	1.55961	16633.3	48233.3	Spata6	ENSMUST00000035889	0.926004	0.00134095	4223.33	146699	1.0366	8666.67	50900	Myo6	ENSMUST00000076016	0.973498	0.000169777	1910	52945	1.90918	12033.3	31133.3	Med14
ENSMUST00000095767	0.7536	0.0357964	3160	88134	2.14823	10100	41700	Etv1	ENSMUST00000034787	0.777932	0.0304333	2928.33	109358	2.49277	16166.7	45450	Phip	ENSMUST00000068879	0.921446	0.00151313	1906.67	52486	2.61198	10000	29066.7	Rsbn1
ENSMUST00000179721	0.940962	0.000850036	3163.33	76068	0.894573	8400	40033.3	Phlpp2	ENSMUST00000216435	0.956756	0.0145202	2160	34273	0.274153	4150	25750	AC158518.1	ENSMUST00000041582	0.960301	0.000382324	1906.67	118440	2.81875	9500	28566.7	Snx25
ENSMUST00000175658	0.879471	0.011864	3170	137017	0.0626944	2700	34400	Popdc3	ENSMUST00000185374	0.615415	0.0399351	2166.67	105872	1.21032	10100	31766.7	Me1	ENSMUST00000084891	0.91173	0.00191584	1906.67	59894	4.28342	8566.67	27633.3	Pacs2
ENSMUST00000188939	0.770558	0.0134987	3170	77390	7.24465	11600	43300	Larp4b	ENSMUST00000186009	0.778028	0.0126046	2323.33	166310	0.327659	10500	33733.3	Mthfs	ENSMUST00000167895	0.872338	0.00405278	1906.67	115209	0.67278	9000	28066.7	Kcnn2
ENSMUST00000023554	0.932314	0.00112002	3170	75295	2.28439	16933.3	48633.3	Dirc2	ENSMUST00000070522	0.829799	0.00729454	3160	66206	1.42617	15333.3	46933.3	Plod2	ENSMUST00000111808	0.833655	0.00695978	1906.67	80621	4.10874	7300	26366.7	Neurl1a
ENSMUST00000027146	0.876656	0.00377851	3173.33	154608	0.267758	7700	39433.3	Ikzf2	ENSMUST00000215311	0.772127	0.031682	3021.67	94076	0.998507	14733.3	44950	Atr	ENSMUST00000052449	0.979129	0.000835095	1905	36218	5.61512	12100	31150	Ubn1
ENSMUST00000042052	0.905559	0.0319922	3180	85815	4.76929	22800	54600	Hectd1	ENSMUST00000128346	0.653288	0.0320306	2156.67	85255	0.523396	23466.7	45033.3	Rasa2	ENSMUST00000027766	0.914973	0.0287556	1903.33	30783	0.805472	5766.67	24800	Coq8a
ENSMUST00000035987	0.951483	0.00297874	3181.67	66221	2.5774	14833.3	46650	Map3k9	ENSMUST00000035148	0.925018	0.0013773	2650	82450	0.37597	12200	38700	Slco2a1	ENSMUST00000117981	0.758405	0.0150237	1900	119044	0.201657	11233.3	30233.3	Hmgcll1
ENSMUST00000053959	0.968276	0.0015689	3188.33	84783	7.05599	14466.7	46350	Ints6	ENSMUST00000123530	0.666745	0.0294567	416.667	37601	0.910384	7433.33	11600	1300017J02Rik	ENSMUST00000095188	0.834747	0.00686643	1900	367414	2.8944	10233.3	29233.3	Camkmt
ENSMUST00000143286	0.816356	0.0226634	3188.33	148831	1.2018	11066.7	42950	Uty	ENSMUST00000189066	0.797998	0.0262673	2845	277359	0.218433	11300	39750	Tmem108	ENSMUST00000041555	0.907914	0.00208733	1896.67	157994	1.86292	11066.7	30033.3	Mvb12b
ENSMUST00000087435	0.948679	0.000640985	3196.67	115615	1.02697	16700	48666.7	Bmpr2	ENSMUST00000217020	0.942538	0.000804932	2123.33	57393	0.00971431	15166.7	36400	Gm29154	ENSMUST00000067512	0.766671	0.0328733	1896.67	85441	1.15493	5033.33	24000	Smpd3
ENSMUST00000161851	0.998877	3.02641e-07	3206.67	62235	0.46979	10433.3	42500	Lekr1	ENSMUST00000035167	0.715849	0.0447786	1555	41273	0.75742	6700	22250	Nphp3	ENSMUST00000138622	0.998408	0.000530833	1896.67	35139	3.16168	11433.3	30400	Zdhhc3
ENSMUST00000096250	0.949731	0.000614783	3206.67	117420	4.56674	18600	50666.7	Arid2	ENSMUST00000214208	0.796171	0.0105689	2030	67007	2.82109	11666.7	31966.7	Poc1a	ENSMUST00000094294	0.910557	0.00196775	1896.67	38354	7.62496	11800	30766.7	Pwwp2a
ENSMUST00000174694	0.879539	0.00360094	3210	104027	0.673976	18133.3	50233.3	Lats2	ENSMUST00000035214	0.904446	0.00832451	1461.67	46282	5.17746	12133.3	26750	Ip6k1	ENSMUST00000161046	0.928317	0.00125759	1896.67	48197	27.0077	12100	31066.7	Usp7
ENSMUST00000043775	0.857601	0.0486498	3210	62363	10.1902	11000	43100	Kdm3b	ENSMUST00000194224	0.723638	0.0428601	1881.67	38030	3.23104	11633.3	30450	Usp4	ENSMUST00000202170	0.973811	0.00016577	1893.33	136127	3.2373	12366.7	31300	Pds5b
ENSMUST00000054990	0.96474	0.00183984	3216.67	107070	0.821373	21033.3	53200	Trim2	ENSMUST00000192068	0.890614	0.0102298	796.667	27391	2.37095	2700	10666.7	Prkar2a	ENSMUST00000208846	0.986692	0.00444597	1893.33	31773	5.10055	9366.67	28300	Clptm1
ENSMUST00000019999	0.908514	0.00779111	3220	154351	0.975633	10200	42400	Arfgef3	ENSMUST00000197655	0.807326	0.00941168	806.667	20542	3.37527	6333.33	14400	Setd2	ENSMUST00000039956	0.843338	0.00615532	1893.33	107035	0.282093	18100	37033.3	Slc41a2
ENSMUST00000144699	0.862202	0.047039	3223.33	128459	5.31288	10066.7	42300	Msi2	ENSMUST00000078626	0.795827	0.0267067	2598.33	84037	0.24121	7066.67	33050	Trank1	ENSMUST00000040218	0.911735	0.00191562	1893.33	42850	2.06251	14833.3	33766.7	Fbxo8
ENSMUST00000179226	0.989232	0.000308789	3235	95398	3.28571	13400	45750	Col4a3bp	ENSMUST00000072612	0.999647	0.00845979	1955	40346	0.0240006	2650	22200	4921528I07Rik	ENSMUST00000056237	0.990869	0.00304839	1893.33	31942	4.09688	10866.7	29800	Prmt9
ENSMUST00000192426	0.90341	0.0327324	3240	57078	0.0184567	11650	44050	Ildr2	ENSMUST00000063042	0.794785	0.0107177	996.667	73302	5.84755	9833.33	19800	Glb1	ENSMUST00000084885	0.91387	0.00710801	1893.33	46266	9.44994	13966.7	32900	Ubp1
ENSMUST00000022998	0.883852	0.00334357	3243.33	69016	6.75772	15933.3	48366.7	Mtbp	ENSMUST00000217148	0.635971	0.0355224	1446.67	54101	5.49453	23500	37966.7	Cnot10	ENSMUST00000037539	0.860377	0.00486474	1893.33	73583	0.578795	9333.33	28266.7	Eva1c
ENSMUST00000027521	0.760677	0.0342017	3246.67	442812	4.21535	19733.3	52200	Agap1	ENSMUST00000035014	0.753239	0.0358784	1171.67	86432	0.561735	7833.33	19550	Tgfbr2	ENSMUST00000079413	0.829871	0.00728823	1893.33	87055	7.0289	9533.33	28466.7	Fkbp5
ENSMUST00000108752	0.937422	0.000955985	3246.67	95750	2.78254	7700	40166.7	Pard3	ENSMUST00000128982	0.825816	0.00764908	443.333	23640	0.103521	5133.33	9566.67	Gm2415	ENSMUST00000036489	0.894723	0.0096493	1891.67	58795	2.51332	15033.3	33950	Rsbn1l
ENSMUST00000109431	0.887519	0.0382244	3250	62038	67.0906	6400	38900	Lncenc1	ENSMUST00000215107	0.897298	0.0348408	3880	87239	0.0485562	4550	43350	AC110091.3	ENSMUST00000202266	0.999281	5.31493e-06	1891.67	32274	2.29643	10533.3	29450	Acox3
ENSMUST00000169679	0.902851	0.0329251	3250	106415	4.06919	11400	43900	Zfp532	ENSMUST00000171923	0.921066	0.00152799	2143.33	312744	1.2106	6900	28333.3	Ulk4	ENSMUST00000143353	0.934985	0.00463845	1891.67	122834	0.955946	5533.33	24450	Slc22a23
ENSMUST00000112331	0.990504	0.0439013	3260	60782	6.75999	3800	36400	Slmap	ENSMUST00000210636	0.908788	0.0308807	460	78141	6.55111	3250	7850	Trak1	ENSMUST00000194979	0.845942	0.0059478	1890	39800	2.26892	10300	29200	Gpr160
ENSMUST00000147055	0.947111	0.000681029	3273.33	295415	0.772974	15500	48233.3	Mbd5	ENSMUST00000120918	0.995114	0.0314788	175	64248	0.101384	2500	4250	Lyzl4	ENSMUST00000124910	0.923698	0.00142673	1890	117776	9.9584	13766.7	32666.7	Mcph1
ENSMUST00000044466	0.901572	0.00238901	3286.67	113254	1.23663	14466.7	47333.3	Nars2	ENSMUST00000213519	0.952588	0.00287678	843.333	20720	0.0902694	2700	11133.3	Topaz1	ENSMUST00000098613	0.782	0.0121425	1886.67	75810	2.73469	16933.3	35800	Usp3
ENSMUST00000204145	0.992387	0.000183436	3288.33	165156	2.78179	12966.7	45850	Plekha5	ENSMUST00000217116	0.934501	0.00104816	1553.33	95713	6252.12	15233.3	30766.7	Lars2	ENSMUST00000180886	0.863314	0.0143842	1881.67	381805	0.0440452	7433.33	26250	Tmem178b
ENSMUST00000133824	0.915835	0.00173977	3290	57375	3.60995	9733.33	42633.3	Platr28	ENSMUST00000110048	0.887254	0.0107134	890	41567	4.68429	13900	22800	Eif4enif1	ENSMUST00000188332	0.906827	0.00213753	1880	62092	2.1332	7300	26100	Usp40
ENSMUST00000144573	0.957433	0.00244455	3295	66583	0.763067	11700	44650	Ephb2	ENSMUST00000125832	0.831263	0.00716647	1133.33	53307	6.56357	14366.7	25700	Limk2	ENSMUST00000105981	0.797526	0.0104245	1880	125650	2.26424	8566.67	27366.7	Epb41
ENSMUST00000023462	0.897635	0.0347245	3300	61368	9.28528	16200	49200	Mapk1	ENSMUST00000096441	0.913793	0.00711771	1913.33	40225	5.77993	14666.7	33800	Morc2a	ENSMUST00000170234	0.903605	0.00229002	1880	69962	6.47169	7900	26700	Nup205
ENSMUST00000212792	0.901906	0.00237261	3303.33	102377	7.13379	11566.7	44600	Reep1	ENSMUST00000127371	0.994755	0.0326159	3040	55938	0.11493	3400	33800	Osbp2	ENSMUST00000021817	0.959637	0.00225601	1880	41680	5.27445	12600	31400	Ippk
ENSMUST00000210922	0.981422	8.32448e-05	3303.33	266865	1.33257	16633.3	49666.7	Arhgap10	ENSMUST00000109948	0.789156	0.0280741	1328.33	94932	0.920172	6350	19633.3	Hormad2	ENSMUST00000170984	0.798121	0.0262425	1876.67	36117	3.41149	6733.33	25500	Ston2
ENSMUST00000164666	0.932807	0.00110358	3313.33	232987	2.29849	15266.7	48400	Mcc	ENSMUST00000101613	0.934123	0.0222055	1056.67	33200	3.02988	2500	13066.7	Ap1b1	ENSMUST00000047645	0.916444	0.00678755	1875	32371	1.75309	9600	28350	Vldlr
ENSMUST00000136189	0.953149	0.00282557	3315	91200	3.22313	10400	43550	Tbc1d14	ENSMUST00000109647	0.816136	0.0085478	1576.67	169508	0.0299374	9833.33	25600	Vstm2a	ENSMUST00000189347	0.996244	3.38986e-06	1873.33	35783	0.501133	12500	31233.3	Stat1
ENSMUST00000140490	0.856015	0.00518005	3320	74499	1.6926	6200	39400	Steap3	ENSMUST00000102869	0.586501	0.0466484	936.667	42172	11.1262	14066.7	23433.3	Xpo1	ENSMUST00000053666	0.811646	0.00898252	1873.33	78580	2.22017	15733.3	34466.7	Slc12a6
ENSMUST00000028100	0.929357	0.00526061	3320	54904	5.01616	14500	47700	Epc1	ENSMUST00000155903	0.902496	0.00234374	1573.33	68589	0.610099	9833.33	25566.7	0610010F05Rik	ENSMUST00000184265	0.988083	3.41899e-05	1873.33	40094	0.647314	12066.7	30800	Cpne1
ENSMUST00000113585	0.993534	0.000143524	3321.67	103949	1.58094	8033.33	41250	Mgll	ENSMUST00000152718	0.939311	0.0204387	385	45822	0.00958568	3850	7700	4930505A04Rik	ENSMUST00000048250	0.939329	0.00089812	1873.33	60448	2.515	13633.3	32366.7	Tab3
ENSMUST00000095456	0.746704	0.0373774	3323.33	145227	0.49672	7466.67	40700	Mcf2l	ENSMUST00000038753	0.648628	0.0329502	3106.67	80354	0.160608	5933.33	37000	Sh3pxd2b	ENSMUST00000148751	0.916571	0.00170912	1873.33	59682	0.389799	6600	25333.3	Col27a1
ENSMUST00000100037	0.829042	0.00736126	3336.67	91023	0.81317	14200	47566.7	Mettl8	ENSMUST00000165963	0.691695	0.0250006	2483.33	107819	0.0680348	8933.33	33766.7	Fam196b	ENSMUST00000176430	0.812698	0.0233654	1873.33	95864	4.70674	12666.7	31400	Ap2b1
ENSMUST00000119507	0.994636	0.0329842	3340	509182	0.94882	3500	36900	Pde4d	ENSMUST00000094294	0.922804	0.0260718	1700	38354	4.02456	11200	28200	Pwwp2a	ENSMUST00000111350	0.888858	0.0104816	1868.33	33020	4.44212	9366.67	28050	Uap1
ENSMUST00000119129	0.949647	0.00315078	3341.67	86095	1.19269	13533.3	46950	Cdon	ENSMUST00000165599	0.934075	0.00473721	3006.67	118509	1.64687	14833.3	44900	Cyfip2	ENSMUST00000197711	0.990482	0.000256525	1868.33	34092	1.25977	9166.67	27850	Dnajb14
ENSMUST00000152387	0.972444	0.0012689	3348.33	54972	3.77988	12166.7	45650	Lin54	ENSMUST00000101306	0.935358	0.0217847	556.667	44980	0.00287542	3333.33	8900	Itk	ENSMUST00000171385	0.928763	0.00124184	1866.67	40019	3.90942	10133.3	28800	Tbc1d14
ENSMUST00000112971	0.934211	0.00105755	3350	207364	0.203553	6600	40100	Atg4a	ENSMUST00000020617	0.777768	0.0126351	793.333	43477	0.536786	9633.33	17566.7	Flt4	ENSMUST00000022378	0.952084	0.00292316	1866.67	35481	3.26751	11833.3	30500	Ero1l
ENSMUST00000142226	0.805599	0.00958616	3350	67133	3.18521	10433.3	43933.3	Ppard	ENSMUST00000102765	0.633934	0.0359466	933.333	293999	1.14207	9733.33	19066.7	Col23a1	ENSMUST00000018880	0.942555	0.0193351	1866.67	31702	7.80117	11333.3	30000	Ndel1
ENSMUST00000111114	0.967724	0.000252198	3353.33	113414	2.00415	5800	39333.3	Ccdc73	ENSMUST00000108899	0.996188	6.4928e-05	1453.33	24300	0.476937	2900	17433.3	Acsl6	ENSMUST00000151119	0.952957	0.00284306	1865	43919	4.87812	8500	27150	Plekha1
ENSMUST00000127434	0.956754	0.000454132	3353.33	60020	5.268	15266.7	48800	Zfp644	ENSMUST00000139360	0.862684	0.014486	1295	38686	1.48426	18700	31650	Rapgef6	ENSMUST00000097822	0.984482	5.8034e-05	1863.33	108930	15.7984	12400	31033.3	Ubr4
ENSMUST00000078839	0.893814	0.0027866	3353.33	273826	0.39721	11100	44633.3	Efna5	ENSMUST00000108846	0.79676	0.0105061	3140	81447	0.601163	14833.3	46233.3	Galnt10	ENSMUST00000186648	0.956724	0.00250633	1861.67	115025	13.8306	10833.3	29450	Trip12
ENSMUST00000117648	0.80611	0.0246502	3371.67	98605	3.98363	11033.3	44750	Ttc3	ENSMUST00000147422	0.986174	4.60449e-05	3926.67	69326	0.424013	5833.33	45100	Pemt	ENSMUST00000134348	0.7546	0.0355692	1861.67	38640	0.459411	5333.33	23950	Tnfaip8
ENSMUST00000025177	0.866408	0.00444569	3380	78855	6.50349	14400	48200	Trappc8	ENSMUST00000149770	0.585892	0.0467963	1856.67	94185	1.06002	15933.3	34500	Rai1	ENSMUST00000028049	0.73482	0.0182366	1860	535742	0.554582	10433.3	29033.3	Rabgap1l
ENSMUST00000164108	0.913969	0.00709562	3381.67	73489	6.21522	15833.3	49650	Cul3	ENSMUST00000066277	0.95043	0.016662	2650	43769	2.75942	12800	39300	Aldh3a2	ENSMUST00000191907	0.616086	0.0397866	1860	105582	1.55228	8533.33	27133.3	Syt14
ENSMUST00000058496	0.931815	0.00498556	3385	78654	4.50916	14700	48550	Taok1	ENSMUST00000151780	0.995155	0.00161642	3586.67	47165	0.0809153	5533.33	41400	Slc5a10	ENSMUST00000196267	0.964171	0.000311081	1860	96861	3.1431	10866.7	29466.7	3110082I17Rik
ENSMUST00000130422	0.879942	0.0117931	3395	72814	3.90238	7900	41850	Hk1	ENSMUST00000102650	0.84249	0.0178849	3033.33	58946	2.53273	16566.7	46900	Akap10	ENSMUST00000192468	0.774059	0.0312644	1858.33	70847	0.0785211	8450	27033.3	Pkia
ENSMUST00000162812	0.88458	0.0033011	3396.67	131071	0.811636	13966.7	47933.3	Pitpnm2	ENSMUST00000101075	0.817971	0.00837339	1220	33765	3.15226	12533.3	24733.3	Ttc19	ENSMUST00000128127	0.939426	0.000895227	1856.67	50702	3.92442	9166.67	27733.3	Hltf
ENSMUST00000041555	0.965618	0.00028636	3410	157994	1.22945	16366.7	50466.7	Mvb12b	ENSMUST00000049091	0.934457	0.0046957	2330	116840	2.46952	16100	39400	Cox10	ENSMUST00000176510	0.896729	0.00263351	1856.67	59508	0.736467	10833.3	29400	Xkr6
ENSMUST00000105097	0.883955	0.00333755	3413.33	165447	1.20182	13400	47533.3	Zswim6	ENSMUST00000081911	0.898307	0.00915292	243.333	44400	0.75532	2666.67	5100	Myh13	ENSMUST00000056755	0.797799	0.0263074	1856.67	39694	1.46349	10233.3	28800	Panx1
ENSMUST00000109412	0.976752	0.000982334	3421.67	63409	2.53965	15433.3	49650	Cpeb4	ENSMUST00000108681	0.780266	0.0299367	2311.67	228024	0.269936	9933.33	33050	Gas7	ENSMUST00000143228	0.97651	0.000997712	1855	53299	0.751282	8800	27350	Cdkl3
ENSMUST00000097649	0.997563	1.42584e-06	3423.33	63862	2.20672	10933.3	45166.7	Lrrfip1	ENSMUST00000131546	0.74364	0.0169956	2380	53338	1.25842	10066.7	33866.7	4933427D14Rik	ENSMUST00000148750	0.884234	0.00332122	1853.33	352836	0.271091	7866.67	26400	Slc4a4
ENSMUST00000113415	0.985679	4.94121e-05	3423.33	61065	0.888348	14933.3	49166.7	Apool	ENSMUST00000126341	0.918801	0.00649884	938.333	50387	5.66396	16866.7	26250	Pafah1b1	ENSMUST00000050178	0.87851	0.00366381	1853.33	164345	0.558759	4900	23433.3	Ccdc60
ENSMUST00000212604	0.954992	0.00265932	3435	52772	6.57992	13200	47550	Sipa1l2	ENSMUST00000154894	0.869736	0.0133615	838.333	32256	7.05565	17666.7	26050	Rpa1	ENSMUST00000032459	0.905164	0.0321282	1853.33	60398	1.74197	4766.67	23300	Vgll4
ENSMUST00000197617	0.97095	0.00137392	3436.67	66170	0.826644	9333.33	43700	Fam126a	ENSMUST00000108420	0.954211	0.0153814	1426.67	36955	0.349773	4033.33	18300	Rph3al	ENSMUST00000112508	0.913916	0.00182101	1853.33	35149	0.549967	11100	29633.3	Lipo3
ENSMUST00000030080	0.934042	0.00474087	3438.33	98898	6.03099	15566.7	49950	Snx30	ENSMUST00000127340	0.59083	0.045605	596.667	35157	0.8702	4700	10666.7	Fam57a	ENSMUST00000026843	0.934689	0.00467051	1851.67	35551	3.89029	11433.3	29950	Hadha
ENSMUST00000159141	0.930715	0.0233681	3440	212847	2.78254	12400	46800	Pard3	ENSMUST00000021204	0.996638	0.00112131	4496.67	141943	2.65695	3533.33	48500	Nxn	ENSMUST00000066529	0.986617	0.000428089	1851.67	65779	2.06237	5633.33	24150	Npr3
ENSMUST00000109552	0.988363	0.000346947	3443.33	74250	3.31033	18366.7	52800	Rasa1	ENSMUST00000156488	0.902599	0.00857084	3171.67	176867	0.329176	5550	37266.7	Ssh2	ENSMUST00000203212	0.758503	0.0150111	1850	62706	0.478308	8466.67	26966.7	Vopp1
ENSMUST00000193955	0.943719	0.0189397	3450	95497	0.134835	5000	39500	Gm32569	ENSMUST00000181023	0.75664	0.0152525	2326.67	55750	14.0075	11033.3	34300	Nufip2	ENSMUST00000121390	0.726402	0.0194657	1850	224883	3.99703	10366.7	28866.7	Cacna1a
ENSMUST00000140713	0.948827	0.000637271	3460	72698	12.139	15966.7	50566.7	Raly	ENSMUST00000208969	0.990446	0.0440359	1250	43862	2.14575	2500	15000	Ksr1	ENSMUST00000002121	0.977097	0.00766361	1850	39242	8.06208	14000	32500	Supt6
ENSMUST00000193947	0.911201	0.0300511	3463.33	127008	4.60093	2500	37133.3	Zfp704	ENSMUST00000131441	0.999845	0.0055971	985	90349	0.0778918	2550	12400	9130204K15Rik	ENSMUST00000031388	0.935314	0.0217997	1846.67	44380	5.56053	7033.33	25500	Vps33a
ENSMUST00000061101	0.990581	0.000252536	3470	90973	1.41727	13300	48000	Tgfbr2	ENSMUST00000017836	0.975804	0.000141423	1490	55044	0.154328	8066.67	22966.7	Rhbdl3	ENSMUST00000180243	0.736315	0.0180229	1846.67	109003	0.823038	5566.67	24033.3	Sh3gl3
ENSMUST00000052249	0.851136	0.005545	3470	70776	4.18651	11533.3	46233.3	Mrps27	ENSMUST00000018795	0.961096	0.000367086	1546.67	50681	6.58647	15733.3	31200	Tada2a	ENSMUST00000128814	0.916931	0.00169422	1846.67	47970	0.591855	9666.67	28133.3	Sh3yl1
ENSMUST00000138608	0.959653	0.00225472	3481.67	67304	5.29604	15633.3	50450	Abhd12	ENSMUST00000133811	0.901808	0.00867715	1246.67	84619	0.903181	4633.33	17100	Acaca	ENSMUST00000161770	0.963781	0.00191587	1846.67	249158	0.0217806	4933.33	23400	Ghr
ENSMUST00000112920	0.905942	0.00217889	3493.33	114188	4.29322	11766.7	46700	Rabgap1	ENSMUST00000127042	0.922315	0.00607646	1880	68668	4.17799	5000	23800	Aatf	ENSMUST00000062389	0.853582	0.0053604	1846.67	46445	1.9849	8700	27166.7	Pcgf5
ENSMUST00000184809	0.974064	0.00115824	3496.67	163455	0.188352	4733.33	39700	Nav2	ENSMUST00000108075	0.899262	0.00902225	3096.67	155597	1.75106	16333.3	47300	Usp32	ENSMUST00000189617	0.745055	0.016801	1843.33	74702	1.98857	8700	27133.3	Lrrfip1
ENSMUST00000131786	0.979219	0.000829706	3498.33	57200	8.39367	17966.7	52950	Huwe1	ENSMUST00000018571	0.659368	0.0308526	1450	57283	1.05487	11633.3	26133.3	Ypel2	ENSMUST00000077303	0.789474	0.0112981	1843.33	103480	2.54656	14066.7	32500	Ptpra
ENSMUST00000068952	0.937756	0.000945711	3500	96352	0.683634	9466.67	44466.7	Wls	ENSMUST00000152637	0.836477	0.00671999	760	22023	2.92481	4000	11600	Trim37	ENSMUST00000202638	0.975519	0.0010618	1843.33	162251	0.134723	11566.7	30000	Poln
ENSMUST00000109315	0.903858	0.00227784	3510	86176	2.79468	14500	49600	Nln	ENSMUST00000043658	0.840972	0.00634714	1953.33	50701	0.0658784	6166.67	25700	Hlf	ENSMUST00000067888	0.968249	0.00157091	1843.33	321278	1.9042	7466.67	25900	Tpk1
ENSMUST00000022881	0.991675	0.00277886	3513.33	130424	2.70924	14266.7	49400	Retreg1	ENSMUST00000165216	0.753911	0.0357257	3135	73500	6.668	11100	42450	Npepps	ENSMUST00000058902	0.701701	0.0233266	1843.33	282986	0.651841	9133.33	27566.7	Eml6
ENSMUST00000148346	0.998971	9.10703e-06	3516.67	58552	2.50473	15733.3	50900	Cecr2	ENSMUST00000107358	0.994588	0.0331327	1330	41798	0.856508	2900	16200	Stat5b	ENSMUST00000024905	0.940079	0.0040993	1843.33	36491	8.03609	11966.7	30400	Ralbp1
ENSMUST00000176362	0.991111	0.00296754	3520	63186	2.59492	14800	50000	Elavl2	ENSMUST00000092671	0.898415	0.00254701	2276.67	51145	2.50863	16266.7	39033.3	Stat3	ENSMUST00000114101	0.971396	0.000197888	1840	123185	2.14872	11033.3	29433.3	Adam23
ENSMUST00000170459	0.857668	0.0153057	3535	108262	13.9376	11100	46450	Ctbp2	ENSMUST00000107150	0.887303	0.0031447	1183.33	34386	1.94391	16033.3	27866.7	Hdac5	ENSMUST00000050000	0.805479	0.00959839	1840	59644	1.08868	6066.67	24466.7	Stxbp1
ENSMUST00000021706	0.986041	0.00045606	3535	100686	1.16286	12500	47850	Traf3	ENSMUST00000173679	0.904203	0.00835682	2463.33	38914	3.13553	7966.67	32600	Eftud2	ENSMUST00000108245	0.909101	0.0307732	1840	35675	0.0230881	6700	25100	Slc7a14
ENSMUST00000147772	0.972264	0.0012814	3536.67	242025	4.73998	14533.3	49900	Rptor	ENSMUST00000126931	0.99306	0.037522	2495	34249	0.0489612	3350	28300	Mrc2	ENSMUST00000045262	0.973538	0.00886005	1840	205546	0.372313	4100	22500	Ak5
ENSMUST00000025234	0.950442	0.000597399	3553.33	210880	12.0406	11500	47033.3	Epb41l4a	ENSMUST00000106796	0.821792	0.00801627	1423.33	61177	3.75224	5566.67	19800	Pecam1	ENSMUST00000067680	0.934859	0.00103664	1840	341899	0.00283879	6200	24600	Adam12
ENSMUST00000144223	0.953047	0.000535877	3566.67	64595	0.25204	13166.7	48833.3	Sema6a	ENSMUST00000103064	0.888199	0.0105766	2091.67	262808	2.61237	5533.33	26450	Pitpnc1	ENSMUST00000214357	0.928145	0.00126371	1840	58343	4.50443	8133.33	26533.3	Igsf9b
ENSMUST00000106448	0.95716	0.0143835	3580	67451	3.35587	12700	48500	Eif2b3	ENSMUST00000146031	0.879382	0.0118774	656.667	126493	3.63537	9733.33	16300	Slc39a11	ENSMUST00000109554	0.872321	0.00405386	1840	51422	5.05167	10433.3	28833.3	Zc3h7b
ENSMUST00000205089	0.913472	0.00184007	3633.33	65798	0.77861	13600	49933.3	Antxr1	ENSMUST00000106344	0.731259	0.0187513	2380	108627	3.17924	14600	38400	Tnrc6c	ENSMUST00000182510	0.988173	3.36774e-05	1836.67	35672	1.50425	3766.67	22133.3	Atg7
ENSMUST00000173858	0.86633	0.0139005	3646.67	82211	6.70827	13233.3	49700	Efr3a	ENSMUST00000017610	0.872947	0.043288	2650	54438	0.152107	8200	34700	Timp2	ENSMUST00000001148	0.742365	0.0171721	1836.67	199932	2.48062	11533.3	29900	Pcbp3
ENSMUST00000133362	0.90346	0.00845566	3670	276996	2.75814	11100	47800	Ext1	ENSMUST00000131035	0.809913	0.00915342	1250	94319	4.61353	13666.7	26166.7	Rnf213	ENSMUST00000183192	0.960702	0.0131864	1836.67	35619	14.1634	4933.33	23300	Zfp229
ENSMUST00000193823	0.960418	0.000380051	3673.33	105385	11.407	13200	49933.3	Tbc1d8	ENSMUST00000026436	0.922745	0.00146299	3110	64020	2.12592	16466.7	47566.7	Baiap2	ENSMUST00000113337	0.818328	0.00833961	1836.67	82241	8.77448	15600	33966.7	Ubr2
ENSMUST00000161553	0.987859	0.000369791	3676.67	84176	1.71429	10633.3	47400	Parp4	ENSMUST00000179094	0.729889	0.0189512	880	46861	4.1256	16700	25500	Slc38a10	ENSMUST00000109647	0.912871	0.0294774	1835	169508	0.00629895	4650	23000	Vstm2a
ENSMUST00000033480	0.853693	0.0159669	3680	180689	1.26681	9100	45900	Atp11c	ENSMUST00000067399	0.964948	0.000297677	1270	56957	2.42631	10200	22900	B3gntl1	ENSMUST00000180952	0.980155	9.50238e-05	1833.33	42649	0.866325	3333.33	21666.7	Carf
ENSMUST00000199051	0.908137	0.0311047	3680	63967	5.39381	15500	52300	Rnf115	ENSMUST00000096069	0.844564	0.00605721	1716.67	45073	0.850141	11066.7	28233.3	Fam208b	ENSMUST00000125761	0.948255	0.0173996	1833.33	50531	0.488556	3966.67	22300	Faah
ENSMUST00000191062	0.956957	0.000449862	3686.67	75517	2.21524	3333.33	40200	Lrrc28	ENSMUST00000091829	0.739931	0.0175117	2376.67	80470	4.10357	11266.7	35033.3	Larp4b	ENSMUST00000013220	0.868514	0.00430397	1833.33	73041	2.20639	11066.7	29400	Amotl1
ENSMUST00000197094	0.942036	0.00389832	3690	72643	2.22687	13000	49900	Rap1a	ENSMUST00000110635	0.861713	0.0047702	1876.67	79630	1.15046	15666.7	34433.3	Zmynd11	ENSMUST00000112651	0.913642	0.00183274	1830	64143	2.19785	9900	28200	Rpap2
ENSMUST00000131912	0.93231	0.00112015	3690	87166	18.6229	13533.3	50433.3	Capzb	ENSMUST00000187510	0.87308	0.00400494	1976.67	485359	0.00956562	9866.67	29633.3	Chrm3	ENSMUST00000127138	0.777239	0.0126974	1830	61564	0.474466	11466.7	29766.7	Nox4
ENSMUST00000141115	0.934644	0.00467538	3701.67	108856	4.03739	14933.3	51950	Tnrc6c	ENSMUST00000005532	0.942263	0.0194345	4203.33	74674	8.99363	10566.7	52600	Nid1	ENSMUST00000071858	0.959517	0.000397654	1830	101113	2.47871	12233.3	30533.3	Hpcal1
ENSMUST00000147712	0.988249	3.32454e-05	3710	412544	1.79535	15533.3	52633.3	Bbs9	ENSMUST00000110510	0.923165	0.00144695	3816.67	266047	0.65864	9333.33	47500	Gli3	ENSMUST00000155594	0.895486	0.00954292	1830	63979	0.467006	11400	29700	Hectd2
ENSMUST00000066807	0.825524	0.00767546	3713.33	67469	2.32151	10233.3	47366.7	Ercc6	ENSMUST00000091704	0.625323	0.0377715	1150	37353	6.57171	7933.33	19433.3	Hist1h2be	ENSMUST00000173712	0.750288	0.0160915	1826.67	50324	0.0876693	4033.33	22300	Fam13a
ENSMUST00000097557	0.857816	0.0152813	3728.33	133849	0.152671	11050	48333.3	Spink13	ENSMUST00000021773	0.837943	0.00659711	1400	47602	0.619164	4033.33	18033.3	Gpld1	ENSMUST00000187521	0.893475	0.00280471	1826.67	61793	5.20948	8933.33	27200	Ibtk
ENSMUST00000046305	0.944817	0.00361883	3746.67	82603	4.35414	11733.3	49200	Arid4a	ENSMUST00000171970	0.686848	0.0258345	2973.33	154013	0.389201	6800	36533.3	Bmp6	ENSMUST00000159769	0.996359	0.0271723	1825	51864	0.842529	2500	20750	Lmo7
ENSMUST00000047429	0.989902	2.45413e-05	3750	53958	4.63878	12600	50100	Mrps6	ENSMUST00000072012	0.964214	0.000310335	2316.67	84341	0.132449	7533.33	30700	Adtrp	ENSMUST00000054769	0.887192	0.0383375	1825	65609	0.0203636	5450	23700	Blnk
ENSMUST00000184851	0.923415	0.00594632	3758.33	72777	2.30389	15966.7	53550	Rfx7	ENSMUST00000021802	0.747799	0.0371247	1046.67	147795	0.61122	11533.3	22000	Cap2	ENSMUST00000096990	0.946027	0.0181558	1823.33	31174	7.18248	10066.7	28300	Cdc45
ENSMUST00000110492	0.993085	0.000158746	3761.67	52960	1.19688	9333.33	46950	Prag1	ENSMUST00000180921	0.580233	0.0481837	196.667	218393	0.214379	4966.67	6933.33	A330033J07Rik	ENSMUST00000182554	0.975645	0.000143299	1820	78523	3.27681	11466.7	29666.7	Ube2w
ENSMUST00000111741	0.966524	0.0112217	3763.33	106955	3.00634	19166.7	56800	Add3	ENSMUST00000177948	0.656836	0.0313401	386.667	23115	0.724918	5933.33	9800	Aspn	ENSMUST00000084621	0.872168	0.0040638	1820	45820	0.792257	9500	27700	Tbc1d2
ENSMUST00000112651	0.930346	0.00118672	3776.67	64143	1.91598	9866.67	47633.3	Rpap2	ENSMUST00000055087	0.968849	0.000234855	1286.67	51930	1.07668	3533.33	16400	Syk	ENSMUST00000048718	0.981607	0.000690515	1820	31340	0.659337	7400	25600	Mmaa
ENSMUST00000023600	0.941703	0.00082868	3796.67	382947	2.36381	9566.67	47533.3	Robo1	ENSMUST00000126071	0.810259	0.0238381	1116.67	42285	5.97117	12333.3	23500	Faf2	ENSMUST00000046673	0.800048	0.0101586	1816.67	998681	0.202608	8133.33	26300	Pard3b
ENSMUST00000069837	0.996948	0.001018	3810	587284	0.441549	3600	41700	Slit3	ENSMUST00000141031	0.85684	0.0489164	1966.67	34552	7.27704	10933.3	30600	H2afy	ENSMUST00000138283	0.595048	0.0446013	1816.67	50119	1.44037	15833.3	34000	Ndfip2
ENSMUST00000124919	0.923038	0.0259918	3816.67	137841	0.0141533	5933.33	44100	Gm43154	ENSMUST00000172326	0.888071	0.00310131	2033.33	478293	0.0332313	5633.33	25966.7	Spock1	ENSMUST00000156230	0.927665	0.00128081	1816.67	58214	1.13274	5700	23866.7	Tmem104
ENSMUST00000034984	0.911016	0.00194735	3860	92318	0.822612	9333.33	47933.3	Rasa2	ENSMUST00000022036	0.790641	0.0277674	966.667	57573	0.0995548	2933.33	12600	Slc28a3	ENSMUST00000038053	0.956599	0.00045742	1816.67	599227	1.60181	11300	29466.7	Lpp
ENSMUST00000068304	0.924008	0.02566	3873.33	234925	2.7607	13966.7	52700	Ncoa2	ENSMUST00000091560	0.931907	0.0229611	540	284723	1.51987	3700	9100	2010111I01Rik	ENSMUST00000102953	0.822505	0.0215015	1815	59370	0.198722	4000	22150	Atp8b5
ENSMUST00000015346	0.918272	0.0276241	3886.67	93175	2.85707	12433.3	51300	Cnksr3	ENSMUST00000160735	0.874946	0.012552	1266.67	57778	1.52415	5300	17966.7	Fancc	ENSMUST00000150029	0.937734	0.00434465	1815	69141	4.20071	12800	30950	Reps1
ENSMUST00000149274	0.847696	0.00581012	3890	66976	6.54608	8233.33	47133.3	Taf1	ENSMUST00000162086	0.806484	0.0245766	831.667	27848	1.36526	3833.33	12150	Ercc6l2	ENSMUST00000132647	0.907348	0.00794272	1813.33	34727	0.0798791	3400	21533.3	Pkhd1
ENSMUST00000050962	0.995538	8.22452e-05	3910	89806	0.329503	12700	51800	Cldn14	ENSMUST00000166080	0.99578	0.0292535	1695	30488	0.0563087	6650	23600	Gm28041	ENSMUST00000028034	0.900134	0.00246033	1813.33	54150	2.02502	12000	30133.3	Nsun6
ENSMUST00000209970	0.964587	0.00185192	3931.67	67413	2.34874	11233.3	50550	Tusc3	ENSMUST00000022099	0.757181	0.0151822	953.333	49226	5.57244	15300	24833.3	Lpcat1	ENSMUST00000197888	0.842576	0.00621677	1813.33	98047	2.085	10666.7	28800	Grk3
ENSMUST00000106495	0.973852	0.00117252	3938.33	63927	8.80595	15866.7	55250	Grb2	ENSMUST00000168779	0.597662	0.0439857	2276.67	477752	0.366281	21900	44666.7	2210408I21Rik	ENSMUST00000020322	0.94077	0.000855616	1813.33	266318	1.57357	9633.33	27766.7	Srgap1
ENSMUST00000134663	0.999962	0.00278447	3960	77728	0.00681655	2600	42200	Myo7b	ENSMUST00000131564	0.783747	0.029202	988.333	32730	0.0301529	11666.7	21550	A830082K12Rik	ENSMUST00000127904	0.999473	0.000175667	1813.33	26959	4.52477	6366.67	24500	Fanca
ENSMUST00000055725	0.899047	0.00905154	4000	112456	0.458602	12700	52700	Spink10	ENSMUST00000180409	0.582416	0.0476456	733.333	115784	0.0399534	6200	13533.3	9330111N05Rik	ENSMUST00000189413	0.932495	0.00111397	1810	63577	3.36109	9866.67	27966.7	Kif14
ENSMUST00000050516	0.922799	0.00601908	4016.67	97186	3.42744	13733.3	53900	Ascc1	ENSMUST00000109546	0.867063	0.0137837	916.667	87198	0.387763	20233.3	29400	Vcan	ENSMUST00000191941	0.618509	0.0392522	1810	52600	0.554582	6633.33	24733.3	Rabgap1l
ENSMUST00000077925	0.936344	0.000989505	4016.67	68972	2.59268	8766.67	48933.3	Unc5b	ENSMUST00000161491	0.964361	0.011951	860	33873	0.0209947	3400	12000	4833422C13Rik	ENSMUST00000090952	0.859653	0.00491636	1810	275945	3.57269	11266.7	29366.7	Fmnl2
ENSMUST00000138166	0.974914	0.000152056	4023.33	240547	1.77654	11600	51833.3	Bbx	ENSMUST00000049488	0.79196	0.0110244	2676.67	100807	0.822777	5866.67	32633.3	Serinc5	ENSMUST00000026658	0.951649	0.000568482	1810	109149	5.37188	12566.7	30666.7	Tnrc6c
ENSMUST00000067880	0.978978	0.000844253	4065	101233	3.23941	14200	54850	Adam10	ENSMUST00000048001	0.898179	0.00917055	1695	78399	1.93231	15600	32550	Dmgdh	ENSMUST00000020954	0.905274	0.00221037	1810	59825	3.9481	8366.67	26466.7	Trappc12
ENSMUST00000028639	0.891074	0.0369928	4090	201984	2.24601	15900	56800	Meis2	ENSMUST00000179301	0.918034	0.00164904	1906.67	41776	8.49518	14800	33866.7	Tnpo1	ENSMUST00000122300	0.966692	0.0111652	1810	47715	10.0127	11300	29400	Klc1
ENSMUST00000069443	0.866746	0.0454509	4163.33	54680	0.85209	10966.7	52600	Slain1	ENSMUST00000171791	0.954818	0.00267484	3166.67	171105	0.434982	23333.3	55000	Mast4	ENSMUST00000120080	0.573201	0.0499404	1810	132970	1.22178	13700	31800	Adcy9
ENSMUST00000206228	0.863532	0.0465739	4223.33	185080	4.14004	7666.67	49900	Tjp1	ENSMUST00000022222	0.909381	0.0306768	2133.33	101728	1.88841	14766.7	36100	Erbin	ENSMUST00000111917	0.711542	0.0458539	1808.33	73463	1.90312	14166.7	32250	Fam35a
ENSMUST00000106801	0.994794	0.00173695	4226.67	74071	2.46444	14033.3	56300	Ern1	ENSMUST00000159772	0.934951	0.00103367	1976.67	60275	2.41436	17366.7	37133.3	Kif2a	ENSMUST00000075159	0.985432	5.11332e-05	1806.67	92372	4.40168	11566.7	29633.3	Clock
ENSMUST00000134864	0.992032	0.0402084	4245	70590	0.141839	4050	46500	Fgf1	ENSMUST00000117423	0.650703	0.0325389	1030	34634	2.41436	3466.67	13766.7	Kif2a	ENSMUST00000086198	0.88131	0.00349409	1806.67	65137	5.01791	12133.3	30200	Ncapd3
ENSMUST00000191823	0.931108	0.0232338	4260	125099	2.59967	6100	48700	Clasp1	ENSMUST00000184276	0.88711	0.0107342	1123.33	40305	4.35332	13566.7	24800	Il6st	ENSMUST00000194348	0.919162	0.00645493	1803.33	26835	42.766	5066.67	23100	Jade1
ENSMUST00000206791	0.889415	0.0104014	4346.67	223261	0.534911	8033.33	51500	Gab2	ENSMUST00000006991	0.791293	0.0110974	1613.33	384939	0.00254884	6233.33	22366.7	Hcn1	ENSMUST00000026698	0.883978	0.0394521	1803.33	44494	0.440594	5966.67	24000	Podxl
ENSMUST00000107305	0.980872	0.00639658	4443.33	53223	0.510566	5066.67	49500	Hdgfl3	ENSMUST00000085826	0.788142	0.0114462	2703.33	60987	0.899045	9300	36333.3	Dnmt3a	ENSMUST00000044530	0.904597	0.00224252	1803.33	57273	2.90403	10566.7	28600	Smyd4
ENSMUST00000093893	0.967256	0.00164556	4451.67	244773	1.90762	12533.3	57050	Arhgap42	ENSMUST00000037811	0.625441	0.0377461	920	39188	0.0284447	11200	20400	Apob	ENSMUST00000115393	0.922176	0.00609297	1800	139319	0.43476	9300	27300	Slc9a7
ENSMUST00000030212	0.993367	1.05776e-05	4456.67	183940	4.55558	4566.67	49133.3	Sh3gl2	ENSMUST00000144811	0.821627	0.0216659	1596.67	44179	0.700785	7033.33	23000	Zfp125	ENSMUST00000098371	0.840952	0.0181544	1800	279215	0.082415	3900	21900	Slco3a1
ENSMUST00000162467	0.969942	0.0014464	4663.33	77204	1.11808	6666.67	53300	Unc5cl	ENSMUST00000064595	0.673568	0.0281977	2670	158424	1.15247	12766.7	39466.7	Asap2	ENSMUST00000048967	0.820195	0.00816449	1800	100513	3.96975	9266.67	27266.7	Cpe
ENSMUST00000201627	0.999757	0.00702301	4710	114885	1.66221	2800	49900	Tcf4	ENSMUST00000066652	0.90028	0.00245304	2136.67	84766	2.40588	7300	28666.7	Kidins220	ENSMUST00000161188	0.636689	0.0353736	1800	68517	0.976097	7366.67	25366.7	Fgd4
									ENSMUST00000020971	0.984805	0.000518093	2886.67	108460	0.49277	15833.3	44700	Rnf144a	ENSMUST00000113956	0.915371	0.00175925	1800	93673	0.0823848	3766.67	21766.7	Runx1
									ENSMUST00000181670	0.724075	0.0427536	823.333	34406	0.0515413	4500	12733.3	4933406C10Rik	ENSMUST00000108239	0.949581	0.00315697	1798.33	46395	4.83028	11766.7	29750	Atad5
									ENSMUST00000209463	0.765788	0.0140868	2770	185349	0.028607	12966.7	40666.7	Hdac9	ENSMUST00000062934	0.881873	0.00346044	1796.67	109122	1.01423	11666.7	29633.3	Fam171a1
									ENSMUST00000062041	0.88496	0.0391114	2230	307926	0.116085	11400	33700	Ispd	ENSMUST00000114987	0.904514	0.00224646	1796.67	377160	5.94242	17200	35166.7	Camk1d
									ENSMUST00000069637	0.946357	0.000700737	3673.33	130745	1.69053	7833.33	44566.7	Zfp277	ENSMUST00000109221	0.99086	2.00998e-05	1796.67	50740	9.34982	11233.3	29200	B4galt5
									ENSMUST00000038926	0.741803	0.0385175	2293.33	93348	1.10011	14266.7	37200	Baz1a	ENSMUST00000030376	0.760277	0.014783	1796.67	51111	0.0695992	4566.67	22533.3	Kcnq4
									ENSMUST00000184766	0.959846	0.000391179	2606.67	79271	2.03451	11433.3	37500	1110008L16Rik	ENSMUST00000117766	0.940469	0.000864434	1796.67	57235	3.35655	15266.7	33233.3	Mrpl1
									ENSMUST00000187307	0.881536	0.0403001	2720	38131	0.526452	8600	35800	Wdr89	ENSMUST00000112621	0.928503	0.00125103	1793.33	70479	2.79028	8966.67	26900	Ccdc93
									ENSMUST00000082024	0.937045	0.000967635	2836.67	91765	1.90285	17466.7	45833.3	Mpp5	ENSMUST00000121990	0.968208	0.00157393	1793.33	43850	0.208004	2800	20733.3	Syt2
									ENSMUST00000021547	0.58207	0.0477307	2193.33	63936	3.10528	18000	39933.3	Zfyve26	ENSMUST00000185943	0.759737	0.0148522	1793.33	51017	15.1608	8666.67	26600	5031425E22Rik
									ENSMUST00000079533	0.789962	0.0112441	2060	211306	1.71292	14700	35300	Rad51b	ENSMUST00000181090	0.886043	0.0108896	1793.33	172860	2.41051	7366.67	25300	1110019D14Rik
									ENSMUST00000035987	0.743352	0.0170354	2920	66221	1.82356	14500	43700	Map3k9	ENSMUST00000144263	0.589291	0.0459743	1793.33	227476	2.91576	11300	29233.3	Tenm4
									ENSMUST00000161801	0.867573	0.0137029	3476.67	475808	0.011317	5033.33	39800	Rgs6	ENSMUST00000144537	0.914124	0.00181211	1793.33	69099	3.6612	9800	27733.3	Adam10
									ENSMUST00000191311	0.998187	0.0191709	1150	485847	0.011317	2500	14000	Rgs6	ENSMUST00000174806	0.80356	0.00979443	1793.33	62148	2.1696	7666.67	25600	Snx14
									ENSMUST00000178756	0.854726	0.0157941	1366.67	273966	0.175886	6233.33	19900	Dpf3	ENSMUST00000191826	0.697973	0.0493092	1791.67	61899	3.38489	10533.3	28450	Chmp4c
									ENSMUST00000048155	0.787396	0.0284392	1916.67	50872	8.35068	13333.3	32500	Rbm25	ENSMUST00000173267	0.999337	4.70767e-06	1791.67	33425	5.29383	2833.33	20750	Cyfip1
									ENSMUST00000101165	0.885829	0.00322884	3263.33	101166	2.17977	5300	37933.3	Adck1	ENSMUST00000046755	0.839557	0.00646332	1790	228282	20.2872	11433.3	29333.3	Cobl
									ENSMUST00000021346	0.966238	0.000276065	2006.67	139516	0.0392278	14600	34666.7	Tshr	ENSMUST00000123846	0.888413	0.0105456	1788.33	32169	15.98	11766.7	29650	Lig1
									ENSMUST00000170077	0.995344	5.20985e-06	3713.33	65056	1.15618	17433.3	54566.7	Ston2	ENSMUST00000042360	0.788554	0.0281989	1788.33	30008	2.89337	7866.67	25750	Capsl
									ENSMUST00000124514	1	7.23602e-17	980	27406	0.179591	2500	12300	Ttc8	ENSMUST00000030839	0.804325	0.00971598	1786.67	48202	1.24331	6733.33	24600	Ctnnbip1
									ENSMUST00000176311	0.957244	0.014355	1480	65756	2.74004	2500	17300	Foxn3	ENSMUST00000044683	0.967389	0.000257488	1786.67	91828	0.627205	7733.33	25600	Nlrp5-ps
									ENSMUST00000151019	0.964901	0.00182721	2420	52846	3.3824	9300	33500	Tdp1	ENSMUST00000141031	0.967579	0.00162116	1786.67	34552	10.9682	11433.3	29300	H2afy
									ENSMUST00000162735	0.6999	0.0236232	2770	73081	0.0431002	14666.7	42366.7	Tc2n	ENSMUST00000090052	0.85542	0.00522388	1786.67	91511	8.57511	12300	30166.7	Yeats2
									ENSMUST00000133820	0.988444	0.00385949	3210	107215	0.181443	4100	36200	Rin3	ENSMUST00000191200	0.941118	0.00399212	1785	37734	0.15553	7900	25750	Mpp4
									ENSMUST00000178697	0.789646	0.011279	1916.67	81542	13.7784	8266.67	27433.3	Itpk1	ENSMUST00000112522	0.921982	0.0263534	1783.33	32705	2.05854	6366.67	24200	Mbtps2
									ENSMUST00000045652	0.752234	0.0158319	1983.33	93751	2.41122	11166.7	31000	Btbd7	ENSMUST00000108155	0.905558	0.0319925	1783.33	38415	0.465208	5766.67	23600	Bbs7
									ENSMUST00000041987	0.853134	0.005394	1080	64211	3.22725	15233.3	26033.3	Dicer1	ENSMUST00000199531	0.936252	0.0214799	1783.33	36433	2.25632	11566.7	29400	Sh3glb1
									ENSMUST00000109937	0.684759	0.0261987	3070	101963	0.642723	10566.7	41266.7	Clmn	ENSMUST00000136274	0.991162	0.000229515	1783.33	30732	1.10164	7366.67	25200	Tcaim
									ENSMUST00000095439	0.84522	0.00600499	1743.33	68729	0.479949	5766.67	23200	Syne3	ENSMUST00000177114	0.824389	0.00777826	1783.33	226726	1.90245	8233.33	26066.7	Ttll5
									ENSMUST00000167816	0.942855	0.000795984	3363.33	134181	2.54966	12966.7	46600	Wdr25	ENSMUST00000184458	0.729876	0.0189531	1783.33	231303	5.92537	15966.7	33800	Trps1
									ENSMUST00000095410	0.909143	0.00203125	2560	57037	5.76835	21733.3	47333.3	Wdr20	ENSMUST00000172287	0.845931	0.00594869	1780	111607	0.886211	10333.3	28133.3	Spats2l
									ENSMUST00000039349	0.871857	0.00408393	2256.67	55976	0.538907	12066.7	34633.3	Wdr60	ENSMUST00000081894	0.955477	0.000481522	1780	63988	9.98973	7766.67	25566.7	Ogdh
									ENSMUST00000070733	0.993613	0.0359962	3060	790961	0.00886106	3500	34100	Ptprn2	ENSMUST00000188912	0.839831	0.0183518	1778.33	312907	0.891214	5966.67	23750	Pbx1
									ENSMUST00000100982	0.573887	0.0497674	836.667	37963	0.189219	8100	16466.7	Abcb5	ENSMUST00000106489	0.873894	0.0039528	1776.67	60402	2.19886	6400	24166.7	Eef2k
									ENSMUST00000161770	0.897168	0.00261088	3623.33	249158	0.0384902	9400	45633.3	Ghr	ENSMUST00000123599	0.859137	0.00495333	1776.67	88590	2.99381	10866.7	28633.3	Auh
									ENSMUST00000131240	0.7213	0.0434324	556.667	45235	1.91744	4200	9766.67	Oxct1	ENSMUST00000189655	0.96882	0.0104479	1773.33	29456	1.38376	9866.67	27600	Trmt1l
									ENSMUST00000061925	0.817634	0.02242	793.333	200050	0.0114548	2666.67	10600	Plcxd3	ENSMUST00000136398	0.986543	4.36164e-05	1773.33	33229	0.543252	4433.33	22166.7	Per3
									ENSMUST00000177478	0.976544	0.00784954	1983.33	30289	0.0128812	2500	22333.3	Osmr	ENSMUST00000044155	0.73112	0.0187715	1773.33	146965	0.0819472	5833.33	23566.7	Ubash3b
									ENSMUST00000110617	0.987317	3.87365e-05	1836.67	102053	1.56498	9133.33	27500	2410089E03Rik	ENSMUST00000018795	0.928764	0.00124181	1773.33	50681	11.7803	13066.7	30800	Tada2a
									ENSMUST00000090339	0.93055	0.0234245	4550	144562	5.89795	12700	58200	Rai14	ENSMUST00000186164	0.960054	0.000387116	1770	32791	10.8294	6333.33	24033.3	Hdlbp
									ENSMUST00000044324	0.934694	0.022011	3603.33	73632	1.54073	5066.67	41100	Ankrd33b	ENSMUST00000068583	0.983568	6.50914e-05	1770	53121	9.45524	11600	29300	NA
									ENSMUST00000040791	0.696091	0.0242571	2733.33	105908	0.0451476	6800	34133.3	Nipal2	ENSMUST00000203604	0.943836	0.0188999	1770	27931	1.72184	7200	24900	Dcun1d2
									ENSMUST00000047348	0.973421	0.00120176	3595	56243	0.865363	6700	42650	Spag1	ENSMUST00000102821	0.745172	0.0167848	1770	91283	1.53096	10933.3	28633.3	Stk10
									ENSMUST00000161202	0.997983	0.000672636	1780	51157	0.0659209	2900	20700	Snx31	ENSMUST00000020971	0.86713	0.00439684	1770	108460	0.722179	10633.3	28333.3	Rnf144a
									ENSMUST00000168992	0.951783	0.000565311	2340	425826	0.113799	5766.67	29166.7	Ncald	ENSMUST00000161342	0.87848	0.0120135	1770	35172	0.918208	10000	27700	Pkp2
									ENSMUST00000022901	0.82562	0.0209215	480	37152	0.362838	9500	14300	Rrm2b	ENSMUST00000075299	0.898225	0.00255667	1770	102296	2.20705	9033.33	26733.3	Ppargc1b
									ENSMUST00000179393	0.986858	4.15965e-05	3330	412019	2.45174	8933.33	42233.3	Oxr1	ENSMUST00000026217	0.975386	0.00823864	1770	34146	5.20427	11800	29500	Chuk
									ENSMUST00000184885	0.920304	0.00155798	3200	222372	3.32392	11800	43800	Trps1	ENSMUST00000147349	0.728405	0.0417028	1766.67	44334	0.135403	10733.3	28400	F8
									ENSMUST00000023056	0.991803	0.0407833	1620	120767	1.9954	2500	18700	Deptor	ENSMUST00000040844	0.933817	0.00107036	1766.67	52983	3.69027	6866.67	24533.3	Ankrd27
									ENSMUST00000169667	0.967472	0.000256165	2940	49643	2.90691	3800	33200	Mtbp	ENSMUST00000110117	0.642394	0.0342034	1766.67	85751	0.850341	12700	30366.7	Flrt2
									ENSMUST00000211878	0.911829	0.00736563	2048.33	61025	2.83614	5750	26233.3	Efr3a	ENSMUST00000168961	0.923274	0.00596293	1765	58261	0.548247	9400	27050	Gm20498
									ENSMUST00000159430	0.728887	0.0190983	1956.67	78950	0.644154	8266.67	27833.3	Zfat	ENSMUST00000143120	0.973642	0.000167928	1763.33	54112	5.2683	12100	29733.3	Pde7a
									ENSMUST00000110036	0.984814	0.000517633	2018.33	218087	2.22902	12666.7	32850	Ptk2	ENSMUST00000151273	0.942945	0.000793472	1763.33	68097	2.99159	11766.7	29400	Gnptab
									ENSMUST00000162488	0.904965	0.00222498	1306.67	48613	0.443547	10666.7	23733.3	Dennd3	ENSMUST00000044524	0.949013	0.000632605	1763.33	50028	1.28227	7233.33	24866.7	Dap
									ENSMUST00000076224	0.739806	0.0175292	1206.67	37035	3.2915	3966.67	16033.3	Slc45a4	ENSMUST00000112538	0.869391	0.00424567	1760	148332	2.94446	13066.7	30666.7	Zranb3
									ENSMUST00000170845	0.884984	0.0391032	170	25591	0.447719	2800	4500	Adgrb1	ENSMUST00000176172	0.847672	0.00581205	1760	290947	3.55983	9100	26700	Cux1
									ENSMUST00000023271	0.963964	0.012085	216.667	30325	0.956701	2500	4666.67	Mroh4	ENSMUST00000207992	0.898008	0.00256779	1760	31292	2.76443	7600	25200	Prcp
									ENSMUST00000109690	0.859495	0.0479863	1385	57842	1.44017	3050	16900	Triobp	ENSMUST00000034086	0.874419	0.00391936	1760	72265	0.722975	8133.33	25733.3	Nkd1
									ENSMUST00000132821	0.776512	0.0127833	1446.67	52670	13.371	11900	26366.7	Cbx7	ENSMUST00000159816	1	8.0583e-17	1760	220034	1.97882	2500	20100	Filip1l
									ENSMUST00000147921	0.909464	0.00766826	3843.33	145390	1.26028	7266.67	45700	Mkl1	ENSMUST00000126317	0.96374	0.00191914	1758.33	63202	1.24117	7766.67	25350	Gng7
									ENSMUST00000163754	0.951509	0.0029763	1948.33	56670	1.69498	15866.7	35350	Xpnpep3	ENSMUST00000189385	0.984092	6.09932e-05	1756.67	35632	1.42101	3733.33	21300	Prex2
									ENSMUST00000144773	0.930093	0.00119546	1070	120023	0.0405236	4466.67	15166.7	Scube1	ENSMUST00000123471	0.875754	0.00383498	1756.67	88928	5.50216	6900	24466.7	Abl1
									ENSMUST00000156187	0.735127	0.0400921	963.333	198638	0.0166999	5700	15333.3	Efcab6	ENSMUST00000125866	0.944353	0.000754507	1756.67	67029	1.34396	9700	27266.7	Cc2d2a
									ENSMUST00000189248	0.835577	0.019108	1126.67	66499	0.00928528	4400	15666.7	1810041L15Rik	ENSMUST00000203884	0.713831	0.0213827	1756.67	211542	1.5192	6966.67	24533.3	Mitf
									ENSMUST00000159939	0.591388	0.0454714	2263.33	70666	1.26278	23300	45933.3	Phf21b	ENSMUST00000022310	0.884095	0.00332934	1756.67	62647	0.647533	11133.3	28700	Ngly1
									ENSMUST00000047144	0.903882	0.00839953	998.333	44065	1.29235	15966.7	25950	5031439G07Rik	ENSMUST00000201124	0.730934	0.0187986	1756.67	293989	2.64012	9600	27166.7	Tcf4
									ENSMUST00000109283	0.860805	0.00483432	2056.67	305566	0.0265877	12033.3	32600	Slc2a13	ENSMUST00000030274	0.968639	0.000238039	1753.33	45293	0.586116	11300	28833.3	Bend5
									ENSMUST00000181901	0.780798	0.0122814	956.667	33730	1.12869	6166.67	15733.3	Gm26760	ENSMUST00000031003	0.924283	0.00140472	1753.33	86566	1.00951	9833.33	27366.7	Ppp2r2c
									ENSMUST00000166223	0.909722	0.00200513	1270	23558	6.4955	3233.33	15933.3	Slc38a4	ENSMUST00000072954	0.721901	0.0201408	1753.33	36900	1.90707	11066.7	28600	Lancl2
									ENSMUST00000180716	0.929054	0.00529488	2508.33	52177	2.91829	8966.67	34050	Senp1	ENSMUST00000038719	0.834344	0.00690081	1753.33	53081	3.53914	12600	30133.3	Nudcd1
									ENSMUST00000178486	0.63473	0.0357806	1056.67	39515	4.25426	10833.3	21400	Kmt2d	ENSMUST00000148952	0.909313	0.0307002	1750	35067	0.958587	10900	28400	Klhl20
									ENSMUST00000009877	0.983757	6.35986e-05	1733.33	49210	1.90031	8533.33	25866.7	Tfcp2	ENSMUST00000115313	0.817384	0.00842895	1750	145812	3.42858	12766.7	30266.7	Klhl13
									ENSMUST00000201484	0.778063	0.0126005	2250	66470	0.415666	11733.3	34233.3	Scn8a	ENSMUST00000134292	0.999217	0.0126002	1750	24372	0.141131	2500	20000	Hfm1
									ENSMUST00000108910	0.701394	0.0484284	1120	109659	0.415666	5400	16600	Scn8a	ENSMUST00000212952	0.956499	0.0146069	1750	34159	6.13542	11900	29400	Csnk2a2
									ENSMUST00000038552	0.97689	0.000973523	3255	53645	2.55571	11900	44450	Coro7	ENSMUST00000134530	0.986283	0.000444229	1750	36787	5.27491	12500	30000	Mtmr2
									ENSMUST00000160405	0.936034	0.000999249	2730	102714	15.6523	11166.7	38466.7	Usp7	ENSMUST00000079975	0.894257	0.0358919	1750	369940	1.56163	5500	23000	Pde4d
									ENSMUST00000119023	0.874056	0.012689	1826.67	44383	1.31217	13633.3	31900	Atf7ip2	ENSMUST00000032441	0.737809	0.0178108	1746.67	156742	1.41323	10033.3	27500	Ccdc91
									ENSMUST00000078357	0.713566	0.0214242	1423.33	32220	0.803384	6933.33	21166.7	Emp2	ENSMUST00000042352	0.576423	0.049131	1746.67	393448	0.152875	10666.7	28133.3	Zmat4
									ENSMUST00000145169	0.576104	0.0492107	2610	82147	1.10353	13500	39600	Cpped1	ENSMUST00000090096	0.747385	0.016483	1746.67	413564	4.65207	6733.33	24200	Oxr1
									ENSMUST00000131608	0.886247	0.0108599	3435	109314	1.28839	11300	45650	2900011O08Rik	ENSMUST00000029730	0.927101	0.00130108	1743.33	49462	3.83991	11633.3	29066.7	Chd1l
									ENSMUST00000154748	0.899927	0.00893166	1475	34830	1.91793	12400	27150	Abcc1	ENSMUST00000202457	0.992135	1.48782e-05	1743.33	57711	13.5684	10966.7	28400	Slc7a1
									ENSMUST00000039408	0.833635	0.0194568	2823.33	59395	0.455446	21866.7	50100	Pkp2	ENSMUST00000119581	0.907346	0.0313768	1743.33	432324	0.0241776	2500	19933.3	Thsd7a
									ENSMUST00000161188	0.898202	0.00255787	2126.67	68517	0.354284	8133.33	29400	Fgd4	ENSMUST00000209953	0.711016	0.0218255	1743.33	88065	1.2192	11066.7	28500	Mfhas1
									ENSMUST00000151132	0.69896	0.0490543	810	41969	0.0315814	6100	14200	Spag6l	ENSMUST00000110835	0.847456	0.0058289	1743.33	66802	2.89932	10500	27933.3	Elf1
									ENSMUST00000023462	0.931746	0.00499324	3226.67	61368	6.73633	16133.3	48400	Mapk1	ENSMUST00000156488	0.889002	0.00304912	1743.33	176867	0.998601	7666.67	25100	Ssh2
									ENSMUST00000079158	0.770975	0.0134478	833.333	95092	6.46246	13600	21933.3	Abcc5	ENSMUST00000039443	0.894098	0.00973688	1743.33	50690	3.06933	12366.7	29800	Ccdc50
									ENSMUST00000038053	0.768591	0.0137395	2046.67	599227	0.642378	12200	32666.7	Lpp	ENSMUST00000168536	0.725727	0.0195661	1743.33	75521	2.89106	10700	28133.3	Nt5c2
									ENSMUST00000115314	0.649535	0.03277	276.667	270722	0.642378	3666.67	6433.33	Lpp	ENSMUST00000161637	0.918546	0.0275304	1735	553278	0.0118747	4450	21800	Nrxn1
									ENSMUST00000023156	0.969008	0.00023246	2946.67	135988	0.0444593	11066.7	40533.3	Il1rap	ENSMUST00000194558	0.963871	0.000316338	1733.33	54872	5.06721	11233.3	28566.7	Kpna4
									ENSMUST00000155515	0.773946	0.013089	623.333	25660	3.00733	3766.67	10000	Senp5	ENSMUST00000107209	0.984424	5.84733e-05	1733.33	35944	4.54185	8200	25533.3	Gabpb2
									ENSMUST00000164486	0.920932	0.00153324	2780	59798	1.99775	13700	41500	Lrch3	ENSMUST00000128463	0.871299	0.00412025	1733.33	69216	1.79496	8766.67	26100	Reck
									ENSMUST00000089677	0.883313	0.00337521	2640	98199	2.41549	8300	34700	Zfp148	ENSMUST00000115021	0.875766	0.00383424	1733.33	66032	3.72685	11533.3	28866.7	Cald1
									ENSMUST00000121925	0.705398	0.0227243	1610	146081	0.906641	11733.3	27833.3	Slc12a8	ENSMUST00000148398	0.960446	0.000379524	1733.33	40299	6.75932	12100	29433.3	Elovl5
									ENSMUST00000155268	0.681129	0.026838	2683.33	132627	0.0334161	10700	37533.3	Mylk	ENSMUST00000189505	0.928493	0.00125138	1730	109904	1.98857	13000	30300	Lrrfip1
									ENSMUST00000099816	0.833661	0.00695921	376.667	28001	1.09491	8100	11866.7	Cd80	ENSMUST00000122427	0.966103	0.000278291	1730	144968	2.6993	9133.33	26433.3	Slc12a8
									ENSMUST00000189829	0.646033	0.0334687	903.333	673292	0.000850682	7233.33	16266.7	Lsamp	ENSMUST00000162804	0.969674	0.00146589	1726.67	26525	0.051095	6700	23966.7	Brdt
									ENSMUST00000023334	0.90883	0.0308662	2743.33	49799	0.70951	16966.7	44400	Nectin3	ENSMUST00000049389	0.703039	0.0231076	1726.67	61911	1.95733	7200	24466.7	Zdhhc2
									ENSMUST00000023312	0.921156	0.00152445	3336.67	205079	0.0761659	8000	41366.7	Alcam	ENSMUST00000091299	0.972043	0.00936283	1726.67	33916	5.62849	12933.3	30200	Cdk7
									ENSMUST00000063089	0.957865	0.014145	1870	54334	1.19992	18100	36800	Nsun3	ENSMUST00000048188	0.908102	0.00207867	1726.67	67684	3.17712	14933.3	32200	Phf20l1
									ENSMUST00000168064	0.99922	0.0125762	1315	47425	0.0665125	5650	18800	Vgll3	ENSMUST00000081349	0.717433	0.0208234	1720	268792	0.846162	12333.3	29533.3	Fmn1
									ENSMUST00000163832	0.804153	0.00973355	1683.33	255768	0.176704	9966.67	26800	Gbe1	ENSMUST00000114610	0.625582	0.0377159	1716.67	835037	6.94697	6500	23666.7	Etl4
									ENSMUST00000037785	0.742067	0.0172135	1546.67	397109	0.00475261	6066.67	21533.3	Ncam2	ENSMUST00000156683	0.63345	0.0360479	1716.67	47089	0.70209	7800	24966.7	Rap1gap
									ENSMUST00000154180	0.611577	0.040792	1180	44218	0.475968	8600	20400	Eva1c	ENSMUST00000063588	0.983843	0.00540037	1716.67	25669	1.99972	6333.33	23500	Vamp1
									ENSMUST00000127413	0.977291	0.00759846	2200	87192	0.0108951	4000	26000	1600002D24Rik	ENSMUST00000216540	0.929285	0.00122352	1716.67	45085	12.7459	12733.3	29900	Dnmt1
									ENSMUST00000142295	0.658878	0.0309467	1726.67	59907	1.88311	8100	25366.7	Prdm15	ENSMUST00000181023	0.955634	0.000478107	1716.67	55750	24.3668	10800	27966.7	Nufip2
									ENSMUST00000146703	0.998018	0.0200417	1925	87063	1.75265	2850	22100	Arid1b	ENSMUST00000043616	0.949269	0.000626234	1713.33	71373	4.45392	10066.7	27200	Zyg11b
									ENSMUST00000115788	0.739289	0.0391074	2023.33	54228	0.508558	6366.67	26600	Synj2	ENSMUST00000045652	0.68998	0.0252939	1713.33	93751	5.21143	12500	29633.3	Btbd7
									ENSMUST00000168593	0.714506	0.0212772	333.333	426049	0.0316481	6433.33	9766.67	Park2	ENSMUST00000147197	0.938086	0.000935645	1713.33	34862	6.58518	9600	26733.3	Osbpl1a
									ENSMUST00000024594	0.957014	0.00248099	1366.67	100362	1.17	8933.33	22600	Agpat4	ENSMUST00000025786	0.587718	0.0463538	1713.33	139432	1.57213	8166.67	25300	Pacs1
									ENSMUST00000139347	0.862458	0.0145225	2493.33	49980	3.54467	9566.67	34500	Afdn	ENSMUST00000159168	0.964159	0.00188577	1711.67	158302	0.490563	2550	19666.7	Umad1
									ENSMUST00000115576	0.827583	0.0205592	2171.67	56716	0.146819	2850	24566.7	Lix1	ENSMUST00000128319	0.655698	0.0315607	1710	148160	1.23499	10700	27800	Clcn5
									ENSMUST00000115407	0.723873	0.0428029	2745	62696	4.59255	8100	35550	Pdpk1	ENSMUST00000179802	0.774173	0.0130619	1710	47617	5.79971	12266.7	29366.7	Cmtm4
									ENSMUST00000121723	0.865036	0.0141073	663.333	39396	2.00207	14666.7	21300	Mapk8ip3	ENSMUST00000097275	0.963499	0.00032293	1710	490135	0.540609	12366.7	29466.7	Prkce
									ENSMUST00000153895	0.683428	0.0264321	1110	53930	1.21075	8300	19400	Ift140	ENSMUST00000133895	0.800027	0.0258592	1708.33	63267	4.16504	12366.7	29450	Zfp462
									ENSMUST00000128146	0.766125	0.0140448	1710	55644	1.07606	12066.7	29166.7	Lmf1	ENSMUST00000209451	0.924278	0.00140488	1706.67	121683	2.94173	11166.7	28233.3	Tll1
									ENSMUST00000176876	0.905122	0.00221755	1550	41303	9.13162	14300	29800	Nudt3	ENSMUST00000109848	0.971957	0.000190167	1706.67	34145	7.52736	12200	29266.7	Wars
									ENSMUST00000114849	0.935923	0.00100275	1080	43551	3.95861	12266.7	23066.7	Uhrf1bp1	ENSMUST00000049484	0.946966	0.017837	1706.67	35420	4.85332	10433.3	27500	Gxylt1
									ENSMUST00000120346	0.738744	0.0392359	1758.33	32679	2.0563	8466.67	26050	BC004004	ENSMUST00000162414	0.907913	0.00208738	1706.67	117548	0.976097	5000	22066.7	Fgd4
									ENSMUST00000118504	0.821435	0.00804925	496.667	24526	2.23803	8833.33	13800	Cbs	ENSMUST00000126339	0.942726	0.00382831	1703.33	116545	0.61653	3200	20233.3	Platr21
									ENSMUST00000173241	0.586343	0.0466868	1133.33	29559	1.01323	10333.3	21666.7	Adamts10	ENSMUST00000072837	0.869096	0.00426524	1703.33	60512	2.86021	10666.7	27700	Foxk1
									ENSMUST00000048691	0.85214	0.0162279	1238.33	191795	0.0022344	5566.67	17950	Ptchd4	ENSMUST00000102905	0.977253	0.00761118	1700	277770	0.0556753	3450	20450	Palm2
									ENSMUST00000170988	0.870629	0.0440958	186.667	84007	0.240591	9433.33	11300	Cyp39a1	ENSMUST00000106953	0.734666	0.0182587	1700	40345	7.41202	7466.67	24466.7	Rnf121
									ENSMUST00000182485	0.674421	0.0280423	393.333	45784	0.428202	3933.33	7866.67	Cul9	ENSMUST00000169114	0.635195	0.0356837	1700	52004	0.383449	9633.33	26633.3	Erap1
									ENSMUST00000188730	0.89154	0.00290916	1256.67	106404	1.15449	4500	17066.7	Trerf1	ENSMUST00000156729	0.947413	0.0033645	1698.33	30590	7.10577	10266.7	27250	Crcp
									ENSMUST00000024779	0.982465	7.41403e-05	1646.67	56049	1.9541	4533.33	21000	Usp49	ENSMUST00000124934	0.760317	0.0342822	1696.67	35326	1.06688	9033.33	26000	Pik3c2b
									ENSMUST00000176669	0.780423	0.0123248	1370	71468	0.36979	5966.67	19666.7	Satb1	ENSMUST00000144590	0.951135	0.000580703	1696.67	39278	10.21	12533.3	29500	Nat10
									ENSMUST00000112840	0.94923	0.000627183	3006.67	434972	0.567316	10200	40266.7	Fbxl17	ENSMUST00000116596	0.83087	0.00720077	1696.67	60107	2.145	10700	27666.7	Fhl1
									ENSMUST00000097295	0.942177	0.0194639	1436.67	41542	0.00800829	2500	16866.7	AU016765	ENSMUST00000159840	0.874887	0.0426122	1696.67	58099	0.15607	5133.33	22100	Kcnab2
									ENSMUST00000070673	0.864853	0.0141367	381.667	121027	1.02432	6733.33	10550	Rab31	ENSMUST00000115427	0.960714	0.0131822	1696.67	28107	0.786903	5133.33	22100	Steap2
									ENSMUST00000130952	0.618243	0.0393106	1713.33	41729	1.34106	11800	28933.3	Trmt61b	ENSMUST00000074807	0.98285	7.09132e-05	1696.67	49141	3.79576	11600	28566.7	Lrig3
									ENSMUST00000047086	0.816976	0.00846766	1350	42817	14.152	11833.3	25333.3	Wdr43	ENSMUST00000188894	0.758769	0.0149768	1693.33	67653	57.9586	13833.3	30766.7	Fn1
									ENSMUST00000112498	0.981668	8.10532e-05	2310	176345	0.934602	16366.7	39466.7	Crim1	ENSMUST00000081288	0.889005	0.00304892	1693.33	48362	4.32708	11133.3	28066.7	Fam3c
									ENSMUST00000068175	0.990717	0.0434066	1395	81282	0.119704	3050	17000	Arhgef33	ENSMUST00000037372	0.992957	0.000163194	1690	28606	0.785309	6400	23300	Nlrp4f
									ENSMUST00000067826	0.922095	0.00610267	3496.67	108715	3.23316	9933.33	44900	Mta3	ENSMUST00000021466	0.812056	0.00894236	1690	70981	1.04334	12833.3	29733.3	Atl1
									ENSMUST00000112304	0.597946	0.0439193	1663.33	59128	8.68088	23133.3	39766.7	Ppm1b	ENSMUST00000043521	0.926322	0.0013293	1690	52788	3.14484	9566.67	26466.7	Sec22a
									ENSMUST00000095188	0.708652	0.0465813	1940	367414	1.49889	10600	30000	Camkmt	ENSMUST00000182639	0.756737	0.0152399	1690	74856	7.13102	8900	25800	Gm1976
									ENSMUST00000127970	0.953927	0.0154774	1340	20746	1.44999	2850	16250	Ttc7	ENSMUST00000130876	0.971611	0.00132708	1686.67	41664	4.08629	10733.3	27600	Lpgat1
									ENSMUST00000154470	0.996315	3.26304e-06	3736.67	70488	0.693788	13066.7	50433.3	Crem	ENSMUST00000066285	0.900595	0.00243734	1686.67	65234	0.442135	11800	28666.7	Hspa12a
									ENSMUST00000210707	0.866473	0.0455461	425	84126	1.47843	3350	7600	Svil	ENSMUST00000064454	0.974417	0.00113453	1685	57401	5.41527	12100	28950	Gcn1l1
									ENSMUST00000002549	0.821845	0.00801141	1406.67	62284	0.535981	13666.7	27733.3	Abhd3	ENSMUST00000113185	0.615686	0.039875	1683.33	37814	0.152896	6633.33	23466.7	Zmat1
									ENSMUST00000124288	0.96921	0.0014998	1505	57896	3.21503	3050	18100	Mib1	ENSMUST00000047923	0.834847	0.00685792	1683.33	98187	2.74152	10300	27133.3	Sec24d
									ENSMUST00000040860	0.636733	0.0353643	2400	56149	1.88534	14433.3	38433.3	Psma8	ENSMUST00000162812	0.922831	0.0014597	1683.33	131071	0.621735	13400	30233.3	Pitpnm2
									ENSMUST00000130296	0.990879	0.00304498	3925	67297	0.413958	3550	42800	Gm16090	ENSMUST00000100837	0.901978	0.00236905	1683.33	59214	4.02683	10866.7	27700	Camk2g
									ENSMUST00000025177	0.929788	0.00521198	2196.67	78855	4.1459	13233.3	35200	Trappc8	ENSMUST00000147939	0.992609	0.000175455	1681.67	37090	0.106197	2850	19666.7	Gm13598
									ENSMUST00000115832	0.722768	0.0430729	1560	244300	0.0468454	8100	23700	Dtna	ENSMUST00000027146	0.951526	0.000571394	1680	154608	0.237519	6300	23100	Ikzf2
									ENSMUST00000149943	0.793436	0.0108636	1053.33	44250	0.640285	11966.7	22500	Mapre2	ENSMUST00000189027	0.866095	0.004467	1680	128076	0.880105	7566.67	24366.7	Cfap77
									ENSMUST00000043775	0.807503	0.00939389	1986.67	62363	6.9202	10600	30466.7	Kdm3b	ENSMUST00000094320	0.891665	0.00290231	1680	39217	0.103551	6966.67	23766.7	Ccdc62
									ENSMUST00000006205	0.821195	0.0217471	1903.33	98298	4.53264	15066.7	34100	Ankhd1	ENSMUST00000159483	0.988887	0.00371129	1680	31865	8.69162	10700	27500	Stag3
									ENSMUST00000195112	0.731503	0.0409572	533.333	152046	0.313332	6566.67	11900	Pcdhgb2	ENSMUST00000167242	0.674055	0.028109	1680	112383	2.72407	11933.3	28733.3	Xpo7
									ENSMUST00000066149	0.868579	0.0448109	2070	116168	0.916226	5900	26600	Pcdhga8	ENSMUST00000160801	0.673431	0.0282225	1680	46966	1.17012	12300	29100	Wdr41
									ENSMUST00000135378	0.877801	0.0121162	1218.33	22388	0.0708778	4466.67	16650	Gm15337	ENSMUST00000041551	0.883073	0.0113262	1678.33	41929	3.60088	13366.7	30150	Aagab
									ENSMUST00000045477	0.854521	0.0052904	1633.33	109785	0.0705708	10066.7	26400	Stk32a	ENSMUST00000051259	0.95627	0.0146846	1675	27559	0.0250064	2600	19350	Adgrg3
									ENSMUST00000211323	0.942139	0.000816214	1940	125730	0.392409	8000	27400	Kcnn2	ENSMUST00000211593	0.879261	0.00361791	1673.33	112500	5.78708	9866.67	26600	Dock1
									ENSMUST00000184346	0.866753	0.0454484	943.333	169415	0.25124	2500	11933.3	A330093E20Rik	ENSMUST00000035672	0.816541	0.00850912	1673.33	46191	0.475639	7600	24333.3	Ppl
									ENSMUST00000097566	0.886334	0.0108472	1130	30364	0.209785	3600	14900	Synpo	ENSMUST00000102672	0.728476	0.0416856	1671.67	29129	16.8155	6633.33	23350	Nfe2l2
									ENSMUST00000063307	0.951133	0.000580748	2480	101891	2.18408	13833.3	38633.3	Ppargc1b	ENSMUST00000000412	0.949019	0.00321036	1671.67	62714	0.593035	6133.33	22850	Egfl6
									ENSMUST00000166990	0.974382	0.0085761	1080	30314	14.7857	16300	27100	Csnk1a1	ENSMUST00000156038	0.957794	0.00241332	1670	33441	2.04844	9100	25800	Ankrd50
									ENSMUST00000051720	0.642288	0.0342249	323.333	62641	0.186223	11300	14533.3	Sh3tc2	ENSMUST00000090568	0.619375	0.0390622	1670	177415	0.122239	9266.67	25966.7	Ptprz1
									ENSMUST00000201747	0.99997	0.00248345	4440	111521	1.14607	2600	47000	Tcf4	ENSMUST00000124058	0.915127	0.00176951	1670	82780	1.07247	10166.7	26866.7	Foxp1
									ENSMUST00000114977	0.713491	0.0214359	726.667	91103	1.14607	6166.67	13433.3	Tcf4	ENSMUST00000108074	0.890727	0.00295361	1670	76845	4.01877	12833.3	29533.3	4931406P16Rik
									ENSMUST00000114939	0.976393	0.0001346	2556.67	38231	4.85668	3266.67	28833.3	Smad4	ENSMUST00000152039	0.591768	0.0453807	1670	53410	0.321701	7400	24100	6430573F11Rik
									ENSMUST00000165559	0.602798	0.0427907	2123.33	266473	0.699778	10966.7	32200	Ctif	ENSMUST00000160262	0.820345	0.021907	1668.33	103447	0.0592687	3150	19833.3	Armc2
									ENSMUST00000182024	0.623642	0.0381338	2013.33	106463	0.814325	10533.3	30666.7	Rnf165	ENSMUST00000162759	0.855453	0.0156728	1668.33	30761	2.44858	6550	23233.3	Kif1bp
									ENSMUST00000060303	0.909931	0.00760823	3865	74778	0.100263	9300	47950	Tshz1	ENSMUST00000146566	0.703552	0.0478763	1668.33	37948	2.47329	13866.7	30550	Baiap2
									ENSMUST00000176262	0.992041	0.000196088	2193.33	48523	1.84273	12866.7	34800	Kmt5b	ENSMUST00000048957	0.776529	0.0127814	1666.67	172803	0.534527	12433.3	29100	Ptpn13
									ENSMUST00000068004	0.924693	0.00138937	4156.67	111281	1.90377	9600	51166.7	Pcx	ENSMUST00000046303	0.968101	0.0106901	1666.67	28778	0.996527	10833.3	27500	Crebl2
									ENSMUST00000088169	0.754126	0.0155817	2440	56192	3.57211	9266.67	33666.7	Rtn3	ENSMUST00000004920	0.923224	0.00144469	1666.67	79425	0.783753	8100	24766.7	Ulk2
									ENSMUST00000025668	0.92073	0.00626574	1490	44171	2.51398	13200	28100	Atl3	ENSMUST00000071106	0.916846	0.00169775	1666.67	49525	3.49117	11866.7	28533.3	Gpatch2l
									ENSMUST00000177577	0.900433	0.00886294	2146.67	71527	1.56403	15633.3	37100	1110059E24Rik	ENSMUST00000118050	0.790014	0.0278968	1665	38094	0.0910695	7300	23950	Gm15264
									ENSMUST00000207226	0.965022	0.011728	165	58337	0.137119	2600	4250	Smarca2	ENSMUST00000114887	0.639744	0.0347441	1663.33	51657	0.222883	7633.33	24266.7	Stk26
									ENSMUST00000151822	0.988314	0.00390308	1290	36368	2.31522	3300	16200	Sgms1	ENSMUST00000107110	0.711409	0.0217635	1663.33	121272	4.45383	15933.3	32566.7	Elavl2
									ENSMUST00000025694	0.921896	0.00149567	2753.33	206785	0.397852	7066.67	34600	Lipo3	ENSMUST00000208148	0.967133	0.000261569	1663.33	26262	3.02731	4466.67	21100	Tpcn2
									ENSMUST00000025956	0.838256	0.0186304	198.333	51167	0.146451	2850	4833.33	Pde6c	ENSMUST00000114077	0.926557	0.0247884	1660	35190	2.35061	9300	25900	Ccnyl1
									ENSMUST00000026150	0.912777	0.00724558	1543.33	35460	4.3918	14566.7	30000	Arhgap19	ENSMUST00000110067	0.619804	0.0389683	1660	1997658	0.135262	7333.33	23933.3	Macrod2
									ENSMUST00000048630	0.69603	0.0242674	1983.33	148747	0.378862	8466.67	28300	Crtac1	ENSMUST00000098031	0.950416	0.000598041	1660	73839	1.9646	11333.3	27933.3	Rgs3
									ENSMUST00000026211	0.846621	0.0171683	526.667	24178	0.087854	4133.33	9400	Cyp2c44	ENSMUST00000199032	0.892278	0.00286911	1660	63039	4.96692	11200	27800	Ube3c
									ENSMUST00000095969	0.728779	0.0416125	1703.33	166458	0.466525	7066.67	24100	Rbm20	ENSMUST00000049074	0.925065	0.00137554	1656.67	83193	6.55201	13166.7	29733.3	Ptprf
									ENSMUST00000095950	0.940078	0.00409935	3016.67	310211	1.10115	16833.3	47000	Vti1a	ENSMUST00000169003	0.963128	0.00196817	1656.67	30881	21.1381	12133.3	28700	Rbpms2
									ENSMUST00000069419	0.870641	0.0440918	1250	41084	0.434294	4100	16600	Ccdc172	ENSMUST00000201448	0.834856	0.0192371	1655	41688	6.7006	8800	25350	Slc37a3
																		ENSMUST00000110647	0.720119	0.0204114	1653.33	76504	3.00058	12633.3	29166.7	Trp53bp1
																		ENSMUST00000108180	0.825216	0.0209964	1653.33	347301	1.05012	7066.67	23600	Bach2
																		ENSMUST00000069097	0.819471	0.0082322	1653.33	96825	1.60231	15533.3	32066.7	Ago3
																		ENSMUST00000182297	0.955771	0.00259011	1651.67	36817	2.82958	10933.3	27450	Zfp407
																		ENSMUST00000016678	0.889978	0.00299489	1650	51393	12.3002	12466.7	28966.7	Lamp2
																		ENSMUST00000146006	0.892819	0.00283989	1650	140044	0.111454	6900	23400	Shank2
																		ENSMUST00000109389	0.779026	0.0302002	1650	34597	2.19866	9600	26100	Nprl3
																		ENSMUST00000004985	0.951243	0.0163865	1650	37457	10.1364	11000	27500	Brpf3
																		ENSMUST00000088086	0.594626	0.0447012	1646.67	81366	10.6391	8733.33	25200	Sulf2
																		ENSMUST00000168312	0.91845	0.00163212	1646.67	45781	4.57632	11833.3	28300	Vangl1
																		ENSMUST00000105466	0.955578	0.00047932	1646.67	48884	3.36528	9533.33	26000	P4ha1
																		ENSMUST00000148235	0.893999	0.00277678	1646.67	32771	2.92885	3533.33	20000	Cmc2
																		ENSMUST00000144653	0.922188	0.0262829	1646.67	31047	4.80412	6533.33	23000	Ttc33
																		ENSMUST00000215041	0.829216	0.0202595	1643.33	30989	4.00263	6900	23333.3	Trmt11
																		ENSMUST00000163545	0.86485	0.00455204	1643.33	61896	10.1531	14600	31033.3	Rbm26
																		ENSMUST00000193643	0.991188	0.00022849	1641.67	32558	16.9638	11933.3	28350	Arih2
																		ENSMUST00000107470	0.961328	0.000362696	1640	71127	1.62584	6100	22500	Ttc23
																		ENSMUST00000038210	0.960862	0.000371525	1640	61577	4.0817	11700	28100	Sec24a
																		ENSMUST00000167413	0.992453	0.00251871	1640	42333	4.03266	3300	19700	Depdc1b
																		ENSMUST00000086876	0.98026	9.40164e-05	1640	60604	2.46055	11333.3	27733.3	Pot1b
																		ENSMUST00000070949	0.744335	0.0168999	1640	75499	2.60214	7366.67	23766.7	Prelid2
																		ENSMUST00000136173	0.849324	0.0167053	1640	225645	2.04132	11700	28100	Socs6
																		ENSMUST00000129241	0.941382	0.00396511	1638.33	52805	8.20231	2550	18933.3	Sptan1
																		ENSMUST00000035625	0.607678	0.0416729	1636.67	171389	1.38978	14766.7	31133.3	Cyp7b1
																		ENSMUST00000169214	0.793504	0.0271799	1635	29950	4.99754	3850	20200	Rbm28
																		ENSMUST00000045542	0.8285	0.00740921	1633.33	83295	2.28921	16733.3	33066.7	Tesk2
																		ENSMUST00000001112	0.856868	0.0051176	1633.33	94925	0.29233	7600	23933.3	Grk4
																		ENSMUST00000091903	0.858487	0.00500011	1633.33	62281	0.605877	6766.67	23100	Sh3bp5
																		ENSMUST00000181901	0.834251	0.00690875	1633.33	33730	1.75109	7833.33	24166.7	Gm26760
																		ENSMUST00000179728	0.878544	0.00366174	1633.33	32393	0.261183	9700	26033.3	Rnaset2b
																		ENSMUST00000177153	0.964646	0.000302855	1630	254394	3.16095	10100	26400	Ppp1r9a
																		ENSMUST00000043896	0.846978	0.00586631	1630	246987	3.38228	15833.3	32133.3	Zfhx3
																		ENSMUST00000133191	0.903988	0.00838538	1630	29373	0.749872	6500	22800	Nbeal2
																		ENSMUST00000109896	0.952126	0.000557244	1626.67	74880	3.98003	14500	30766.7	Ninl
																		ENSMUST00000161371	0.908829	0.00204551	1626.67	74847	0.586312	6700	22966.7	Ppm1h
																		ENSMUST00000125831	0.994378	0.00187592	1626.67	28308	2.99128	9533.33	25800	Heatr6
																		ENSMUST00000162792	0.894222	0.00971944	1625	64911	1.35498	5300	21550	Agl
																		ENSMUST00000070323	0.765567	0.0141143	1623.33	330680	0.00605243	5700	21933.3	Synpr
																		ENSMUST00000078902	0.608837	0.0414098	1623.33	128703	1.32484	8133.33	24366.7	Mboat2
																		ENSMUST00000042125	0.90199	0.033222	1620	41986	2.99314	9600	25800	Ttll4
																		ENSMUST00000132847	0.783742	0.0119428	1620	254167	0.119079	9533.33	25733.3	Brinp3
																		ENSMUST00000095147	0.843905	0.00610982	1620	46678	3.93947	9133.33	25333.3	Dhtkd1
																		ENSMUST00000112107	0.703055	0.023105	1620	305597	1.55531	3866.67	20066.7	Mid1
																		ENSMUST00000034983	0.943247	0.0191001	1620	31788	14.7999	12100	28300	Atp1b3
																		ENSMUST00000130952	0.841382	0.00631367	1620	41729	2.2216	10233.3	26433.3	Trmt61b
																		ENSMUST00000204789	0.922038	0.0263341	1616.67	101377	1.85	7433.33	23600	Gm20426
																		ENSMUST00000200151	0.958136	0.00238387	1616.67	46022	0.397512	4833.33	21000	Trank1
																		ENSMUST00000021343	0.849244	0.00569005	1616.67	121542	0.0375267	10433.3	26600	Tshr
																		ENSMUST00000198720	0.948687	0.000640784	1613.33	55184	2.00916	9933.33	26066.7	9230114K14Rik
																		ENSMUST00000161899	0.645058	0.0336647	1613.33	50303	1.30343	10800	26933.3	Fam124a
																		ENSMUST00000170188	0.829545	0.00731694	1613.33	60665	3.74831	14600	30733.3	Ptpn21
																		ENSMUST00000209402	0.982555	0.00583185	1610	36812	0.390398	5850	21950	Gm45847
																		ENSMUST00000174021	0.930722	0.00117382	1610	41737	2.36707	8866.67	24966.7	Pla2g6
																		ENSMUST00000039557	0.715635	0.0211016	1606.67	146172	0.137912	7300	23366.7	Arhgap18
																		ENSMUST00000093267	0.97797	0.000117172	1606.67	55125	1.50069	5133.33	21200	0610010F05Rik
																		ENSMUST00000114978	0.574246	0.049677	1606.67	90458	2.64012	7000	23066.7	Tcf4
																		ENSMUST00000188594	0.921989	0.00149206	1603.33	67394	3.48282	10966.7	27000	Abi2
																		ENSMUST00000106437	0.847834	0.00579941	1603.33	416121	0.075649	11200	27233.3	Hs3st4
																		ENSMUST00000098826	0.818484	0.00832493	1603.33	165304	8.49744	4700	20733.3	Dlc1
																		ENSMUST00000059595	0.725104	0.019659	1603.33	410542	0.151603	8866.67	24900	Prkca
																		ENSMUST00000068856	0.914808	0.00699063	1601.67	32329	5.65797	9033.33	25050	Snupn
																		ENSMUST00000015277	0.607613	0.0416878	1600	129606	0.130918	7166.67	23166.7	Lrrk1
																		ENSMUST00000005841	0.840876	0.00635496	1600	46344	11.4726	12733.3	28733.3	Ctcf
																		ENSMUST00000183315	0.991397	0.000220388	1596.67	55146	6.64825	3433.33	19400	4930519F16Rik
																		ENSMUST00000206134	0.918914	0.0016134	1596.67	62498	0.585303	7000	22966.7	Grik5
																		ENSMUST00000091403	0.697621	0.0494001	1596.67	171338	0.274419	6133.33	22100	Arsb
																		ENSMUST00000124461	0.6179	0.0393861	1593.33	88236	2.77081	6233.33	22166.7	Mpped2
																		ENSMUST00000129495	0.589886	0.0458313	1593.33	96753	0.095261	6866.67	22800	Gab3
																		ENSMUST00000199597	0.779222	0.0124647	1593.33	172724	0.119485	5566.67	21500	Gja5
																		ENSMUST00000054963	0.910743	0.0302085	1593.33	32641	8.89156	10466.7	26400	Fdft1
																		ENSMUST00000022078	0.649317	0.0328134	1593.33	74331	1.52006	7833.33	23766.7	Rhobtb3
																		ENSMUST00000066652	0.79371	0.0108339	1593.33	84766	4.62142	9866.67	25800	Kidins220
																		ENSMUST00000005406	0.645605	0.0335545	1593.33	219268	2.83164	8866.67	24800	App
																		ENSMUST00000168162	0.638194	0.0350627	1590	42303	0.155036	10933.3	26833.3	Pdgfra
																		ENSMUST00000043605	0.982514	7.37267e-05	1590	67347	0.0232057	2900	18800	Kif27
																		ENSMUST00000112986	0.947067	0.0178027	1586.67	172729	6.3793	7733.33	23600	Dab2ip
																		ENSMUST00000215295	0.698137	0.0239154	1586.67	529762	0.246725	7700	23566.7	Syne1
																		ENSMUST00000142769	0.882916	0.00339856	1586.67	57225	1.78866	11533.3	27400	Crtc1
																		ENSMUST00000081079	0.868421	0.00431021	1586.67	44026	1.24656	11800	27666.7	Entpd7
																		ENSMUST00000022716	0.836038	0.00675701	1580	45133	1.63728	14633.3	30433.3	Rnf219
																		ENSMUST00000161075	0.832226	0.00708288	1576.67	63485	2.74726	9100	24866.7	Desi2
																		ENSMUST00000031072	0.922724	0.0260993	1576.67	33786	2.97196	10033.3	25800	Anapc4
																		ENSMUST00000181724	0.80251	0.0099026	1576.67	249763	0.190119	10233.3	26000	4930467D21Rik
																		ENSMUST00000213645	0.600911	0.0432277	1576.67	57229	1.75706	16533.3	32300	Zc3h12c
																		ENSMUST00000060895	0.936543	0.00447116	1576.67	49529	3.27084	8333.33	24100	Ugp2
																		ENSMUST00000025288	0.588904	0.0460675	1576.67	285721	0.271596	9900	25666.7	Zfp521
																		ENSMUST00000070673	0.877688	0.0121335	1575	121027	1.82431	6200	21950	Rab31
																		ENSMUST00000170757	0.641924	0.034299	1573.33	67424	1.23744	10000	25733.3	C2cd2
																		ENSMUST00000032331	0.96648	0.00170468	1568.33	414707	0.170166	4966.67	20650	Grin2a
																		ENSMUST00000142295	0.716946	0.0208985	1566.67	59907	2.30422	7866.67	23533.3	Prdm15
																		ENSMUST00000080934	0.979717	9.92725e-05	1563.33	133917	1.18314	13800	29433.3	Epha7
																		ENSMUST00000160758	0.950508	0.000595795	1563.33	233008	3.18295	9233.33	24866.7	Mycbp2
																		ENSMUST00000109948	0.725112	0.0196579	1563.33	94932	1.10567	9500	25133.3	Hormad2
																		ENSMUST00000087133	0.674558	0.0280175	1560	40984	3.82181	15933.3	31533.3	Exoc1
																		ENSMUST00000032454	0.576152	0.0491988	1560	34898	0.586939	7200	22800	Slc6a1
																		ENSMUST00000118955	0.993855	0.0353054	1560	92889	0.038251	3000	18600	Bcl11a
																		ENSMUST00000103064	0.852671	0.00542879	1560	262808	5.23499	5166.67	20766.7	Pitpnc1
																		ENSMUST00000138927	0.9346	0.00104497	1560	127280	3.20159	12133.3	27733.3	Oxct1
																		ENSMUST00000176500	0.974523	0.00852859	1553.33	31910	5.12782	13466.7	29000	Arhgef2
																		ENSMUST00000124254	0.761255	0.0146582	1553.33	40853	1.8046	9966.67	25500	Yipf1
																		ENSMUST00000128636	0.822008	0.0215944	1553.33	32817	18.2023	7566.67	23100	Anp32a
																		ENSMUST00000140569	0.869482	0.044496	1553.33	26984	0.226468	5666.67	21200	Gm16267
																		ENSMUST00000105846	0.725685	0.0195724	1550	181198	0.835229	11600	27100	Ephb2
																		ENSMUST00000115511	0.903358	0.00230193	1546.67	155290	2.17087	10000	25466.7	Phf14
																		ENSMUST00000167435	0.981377	8.36489e-05	1546.67	47705	5.11251	11900	27366.7	Akt2
																		ENSMUST00000046518	0.865052	0.00453822	1546.67	136349	18.5371	10900	26366.7	Itpk1
																		ENSMUST00000202763	0.915855	0.00173894	1543.33	51879	4.9457	9966.67	25400	Gtf2ird1
																		ENSMUST00000085553	0.94159	0.000831906	1543.33	45101	1.99452	12033.3	27466.7	Grhl1
																		ENSMUST00000183819	0.98882	0.000326687	1541.67	170818	0.14518	7733.33	23150	Spata17
																		ENSMUST00000203991	0.925539	0.00135802	1540	30562	0.893624	5666.67	21066.7	Tmtc1
																		ENSMUST00000142874	0.879668	0.00359311	1540	43878	0.0468654	11066.7	26466.7	Gm45799
																		ENSMUST00000217212	0.968786	0.0104593	1540	22427	0.216402	4300	19700	Layn
																		ENSMUST00000093802	0.693107	0.0247604	1540	65960	1.56837	16000	31400	Cep162
																		ENSMUST00000171187	0.619978	0.0389301	1540	92583	5.19374	13033.3	28433.3	Apc
																		ENSMUST00000053766	0.5731	0.0499661	1536.67	41255	3.97295	10700	26066.7	Amfr
																		ENSMUST00000187569	0.980466	0.00653278	1533.33	40879	2.39394	3266.67	18600	Nmnat2
																		ENSMUST00000130464	0.928032	0.0242844	1533.33	23279	7.67956	3766.67	19100	Dhdds
																		ENSMUST00000164822	0.857473	0.00507351	1533.33	41682	0.405156	9000	24333.3	Rcbtb2
																		ENSMUST00000173263	0.940436	0.0200559	1530	27708	6.44665	7700	23000	Gtf2i
																		ENSMUST00000145206	0.797401	0.0104378	1530	157928	3.64733	9700	25000	2610035D17Rik
																		ENSMUST00000049572	0.674335	0.0280581	1530	35157	0.854581	9533.33	24833.3	Lipa
																		ENSMUST00000191204	0.944795	0.000742457	1526.67	101538	1.77766	20066.7	35333.3	Tns1
																		ENSMUST00000112495	0.61396	0.0402587	1526.67	61095	0.905051	14666.7	29933.3	Tank
																		ENSMUST00000030524	0.856686	0.00513085	1526.67	64221	1.88667	11666.7	26933.3	Pla2g5
																		ENSMUST00000160405	0.914879	0.00177999	1526.67	102714	27.0077	19000	34266.7	Usp7
																		ENSMUST00000209474	0.848812	0.00572343	1523.33	62695	3.67491	11233.3	26466.7	Chd9
																		ENSMUST00000114174	0.810479	0.00909743	1523.33	97560	0.0363526	7666.67	22900	Cyyr1
																		ENSMUST00000045110	0.984845	5.5348e-05	1520	49404	2.45102	10533.3	25733.3	Dstyk
																		ENSMUST00000198753	0.658532	0.0310133	1520	88353	0.104876	6433.33	21633.3	Arhgef9
																		ENSMUST00000139115	0.949741	0.00314184	1520	27491	2.1513	4200	19400	Dync2h1
																		ENSMUST00000020753	0.938543	0.000921764	1520	30418	0.105836	7000	22200	Clhc1
																		ENSMUST00000109901	0.899092	0.0025127	1520	54114	16.4907	14766.7	29966.7	Papola
																		ENSMUST00000118286	0.978675	0.000862632	1516.67	45800	10.1465	9133.33	24300	Mfn1
																		ENSMUST00000030207	0.944354	0.018724	1516.67	30780	8.56291	11333.3	26500	Psip1
																		ENSMUST00000022450	0.826833	0.00755774	1516.67	54706	11.0779	15400	30566.7	Fam208a
																		ENSMUST00000173213	0.726662	0.019427	1516.67	99527	0.0413716	4900	20066.7	NA
																		ENSMUST00000023276	0.624518	0.0379447	1516.67	466192	3.07911	4733.33	19900	Trappc9
																		ENSMUST00000059787	0.951973	0.000560822	1516.67	46448	7.95998	12500	27666.7	Dsg2
																		ENSMUST00000187625	0.99472	0.0327234	1515	547984	0.183179	2950	18100	Kirrel3
																		ENSMUST00000143432	0.973688	0.000167341	1513.33	51322	0.0159535	3800	18933.3	Col16a1
																		ENSMUST00000166445	0.800741	0.0257161	1513.33	53437	3.39694	3700	18833.3	Pot1a
																		ENSMUST00000026922	0.590538	0.0456749	1513.33	97215	0.478973	9400	24533.3	Homer2
																		ENSMUST00000072141	0.990053	0.00332131	1513.33	40378	8.61523	13366.7	28500	Pdcd11
																		ENSMUST00000167100	0.914233	0.00706248	1511.67	36941	3.88563	13433.3	28550	Cdadc1
																		ENSMUST00000181198	0.912872	0.00723355	1511.67	61616	0.0451283	5033.33	20150	4930552P12Rik
																		ENSMUST00000134767	0.914727	0.00178645	1510	98013	0.890231	5800	20900	Synj2
																		ENSMUST00000113186	0.868381	0.0043129	1506.67	36347	6.9693	14766.7	29833.3	Atg16l1
																		ENSMUST00000096313	0.637784	0.0351472	1506.67	68410	0.443706	11133.3	26200	Tbc1d8b
																		ENSMUST00000023497	0.848427	0.00575323	1506.67	65175	0.993659	10200	25266.7	Lmln
																		ENSMUST00000087723	0.794772	0.0107191	1506.67	46061	1.8394	9200	24266.7	Notch3
																		ENSMUST00000146056	0.845566	0.00597757	1503.33	46076	3.47284	6666.67	21700	Fam185a
																		ENSMUST00000007296	0.888114	0.00309888	1503.33	51169	7.97305	11066.7	26100	Pole
																		ENSMUST00000203544	0.73568	0.0181135	1503.33	121051	6.91647	13400	28433.3	Igf2bp3
																		ENSMUST00000063249	0.876358	0.0421001	1503.33	26289	5.74889	8066.67	23100	Xrcc1
																		ENSMUST00000042780	0.579301	0.0484144	1503.33	110784	6.45593	11833.3	26866.7	Tex2
																		ENSMUST00000099992	0.928312	0.00125777	1500	348863	0.214793	4266.67	19266.7	Pde11a
																		ENSMUST00000156211	0.949122	0.000629892	1500	54096	0.419177	16900	31900	Ftx
																		ENSMUST00000051145	0.913173	0.00185296	1500	54441	1.10361	8633.33	23633.3	Wdr47
																		ENSMUST00000071399	0.993355	0.0367145	1500	59411	0.00963428	7100	22100	Psg16
																		ENSMUST00000146509	0.901321	0.00874275	1498.33	60341	0.165554	9450	24433.3	Arhgap20
																		ENSMUST00000168693	0.899405	0.00249692	1496.67	30166	0.429808	6133.33	21100	Slc8a2
																		ENSMUST00000000776	0.924475	0.00139751	1496.67	57972	5.21934	11900	26866.7	Tubgcp3
																		ENSMUST00000080721	0.919559	0.0271831	1495	235046	0.0618272	8550	23500	Chsy3
																		ENSMUST00000045450	0.942101	0.000817312	1493.33	48053	7.69785	10266.7	25200	Ints7
																		ENSMUST00000040846	0.819614	0.00821886	1493.33	89064	0.967726	15933.3	30866.7	Med12l
																		ENSMUST00000110371	0.644212	0.0338353	1493.33	41649	2.41636	3533.33	18466.7	Acsl1
																		ENSMUST00000110343	0.882048	0.00345001	1493.33	160604	8.67549	16333.3	31266.7	Tenm3
																		ENSMUST00000028378	0.912021	0.00190308	1490	42229	0.481148	14566.7	29466.7	Galnt3
																		ENSMUST00000146975	0.95137	0.000575093	1490	93541	1.99424	9400	24300	4930402H24Rik
																		ENSMUST00000117134	0.957332	0.0143252	1490	66780	2.6993	2600	17500	Slc12a8
																		ENSMUST00000132022	0.913981	0.0070941	1488.33	34182	14.8972	13266.7	28150	Actr2
																		ENSMUST00000109799	0.982356	7.50721e-05	1486.67	42974	0.779871	8933.33	23800	Hck
																		ENSMUST00000155038	0.618016	0.0393605	1486.67	41214	1.53171	11066.7	25933.3	Gfod2
																		ENSMUST00000216060	0.706754	0.0225056	1486.67	35376	1.20173	8466.67	23333.3	Ccdc15
																		ENSMUST00000216140	0.886237	0.00320545	1486.67	33781	1.3832	11866.7	26733.3	5830418P13Rik
																		ENSMUST00000037649	0.594825	0.044654	1483.33	75096	2.39082	13066.7	27900	Rab3gap1
																		ENSMUST00000126573	0.94589	0.000713093	1483.33	70404	0.841862	6233.33	21066.7	Lrp8
																		ENSMUST00000153103	0.966874	0.0111038	1483.33	28197	1.57998	9266.67	24100	Tecpr1
																		ENSMUST00000204202	0.687814	0.0256671	1483.33	42390	6.66514	9966.67	24800	Zfp638
																		ENSMUST00000035014	0.826574	0.00758095	1483.33	86432	0.955998	8366.67	23200	Tgfbr2
																		ENSMUST00000077273	0.909022	0.00203673	1483.33	282122	2.95006	9666.67	24500	Ext1
																		ENSMUST00000148618	0.85715	0.0153913	1480	42905	2.84058	11400	26200	Pus7
																		ENSMUST00000026625	0.633999	0.035933	1480	220539	7.26838	9133.33	23933.3	Clybl
																		ENSMUST00000018212	0.968044	0.000247207	1480	46870	3.34864	9700	24500	Ints2
																		ENSMUST00000115161	0.744318	0.0169021	1476.67	55717	0.297776	9233.33	24000	Bend6
																		ENSMUST00000163576	0.822948	0.0214186	1476.67	46243	4.71293	6733.33	21500	Inpp5d
																		ENSMUST00000203245	0.725559	0.019591	1476.67	95533	1.13331	6266.67	21033.3	Gm34933
																		ENSMUST00000108886	0.948037	0.000657233	1476.67	52130	7.54113	16633.3	31400	Tnip1
																		ENSMUST00000101075	0.925496	0.00570284	1476.67	33765	6.67924	10333.3	25100	Ttc19
																		ENSMUST00000185817	0.984928	0.000511836	1475	33401	1.29284	11700	26450	Pgap1
																		ENSMUST00000181114	0.890805	0.0370862	1466.67	27456	0.256631	7233.33	21900	1700028E10Rik
																		ENSMUST00000208236	0.978426	0.00011235	1466.67	42827	1.88443	8233.33	22900	Gm26708
																		ENSMUST00000020375	0.587243	0.0464686	1466.67	44597	3.66066	16866.7	31533.3	Rab3ip
																		ENSMUST00000020617	0.95004	0.000607214	1466.67	43477	0.822538	8366.67	23033.3	Flt4
																		ENSMUST00000172719	0.88951	0.00302082	1466.67	66855	1.37142	8633.33	23300	Dnmt3a
																		ENSMUST00000023015	0.939767	0.00413161	1465	46383	0.0456202	3850	18500	Wnt7b
																		ENSMUST00000036439	0.973335	0.00892834	1463.33	139440	0.00784819	3766.67	18400	Cdh6
																		ENSMUST00000137356	0.937216	0.00439954	1460	28520	2.11777	8800	23400	Dlgap4
																		ENSMUST00000110686	0.89642	0.00941312	1456.67	30112	0.201034	8600	23166.7	Tmem62
																		ENSMUST00000061506	0.746303	0.0166302	1456.67	386773	0.226639	6200	20766.7	Tmtc2
																		ENSMUST00000173375	0.949786	0.0168803	1453.33	29768	3.82656	12666.7	27200	Tyw1
																		ENSMUST00000034749	0.595647	0.0444599	1453.33	53068	2.00321	12833.3	27366.7	Fam81a
																		ENSMUST00000150725	0.867986	0.00433928	1450	41279	4.27456	6700	21200	Smarcal1
																		ENSMUST00000167595	0.996312	3.26822e-06	1450	62390	2.09015	8433.33	22933.3	Fyco1
																		ENSMUST00000146238	1	1.04914e-32	1450	31512	2.67994	4300	18800	Sema4d
																		ENSMUST00000202256	0.841195	0.00632889	1446.67	47818	0.361535	10033.3	24500	Mapre3
																		ENSMUST00000110347	0.944473	0.000751213	1446.67	159607	4.61568	9966.67	24433.3	Smoc1
																		ENSMUST00000070658	0.883407	0.00336963	1446.67	52197	7.40979	11766.7	26233.3	Mgrn1
																		ENSMUST00000129913	0.697617	0.024002	1446.67	103965	3.36913	11366.7	25833.3	Igf2bp2
																		ENSMUST00000156591	0.590411	0.0457053	1443.33	49953	6.08123	10433.3	24866.7	Afdn
																		ENSMUST00000202201	0.978065	0.00089999	1441.67	83161	0.031461	2550	16966.7	Plb1
																		ENSMUST00000143505	0.887192	0.0107223	1441.67	34495	2.20009	10633.3	25050	Ttc28
																		ENSMUST00000036187	0.909632	0.00200918	1436.67	28401	3.05228	10900	25266.7	Qsox2
																		ENSMUST00000194376	0.912884	0.00186545	1436.67	44161	0.0263142	8966.67	23333.3	Lrriq3
																		ENSMUST00000211896	0.62467	0.037912	1436.67	72825	0.155735	10966.7	25333.3	Btbd8
																		ENSMUST00000133151	0.777216	0.0127001	1436.67	193135	0.219494	9333.33	23700	Sh3rf3
																		ENSMUST00000186769	0.585206	0.0469631	1433.33	49819	2.15844	11100	25433.3	Gm28055
																		ENSMUST00000170476	0.909557	0.0306165	1433.33	27541	1.68355	2500	16833.3	Usp20
																		ENSMUST00000162798	0.719216	0.0439453	1433.33	63180	1.56055	13000	27333.3	Aig1
																		ENSMUST00000183088	0.968287	0.00156809	1433.33	83019	24.5074	12366.7	26700	Rbpms
																		ENSMUST00000161457	0.79735	0.0104432	1433.33	54174	2.86884	8700	23033.3	Tmem167
																		ENSMUST00000053456	0.629949	0.0367847	1430	76211	0.377448	15433.3	29733.3	2006-09-01
																		ENSMUST00000204985	0.637896	0.0351241	1430	88511	3.24468	10333.3	24633.3	Slc25a26
																		ENSMUST00000199667	0.961231	0.00212296	1428.33	21054	1.8315	3066.67	17350	0610040J01Rik
																		ENSMUST00000114541	0.756809	0.0350697	1426.67	157328	4.52541	5300	19566.7	Myo1b
																		ENSMUST00000140581	0.990367	0.00321614	1426.67	30243	1.00623	11533.3	25800	Ubox5
																		ENSMUST00000184582	0.749319	0.0162216	1426.67	76460	2.48714	8600	22866.7	Fbxl4
																		ENSMUST00000145473	0.749343	0.0367691	1426.67	77306	0.323925	19300	33566.7	Met
																		ENSMUST00000037044	0.669705	0.0289066	1423.33	134517	1.4731	11033.3	25266.7	Hace1
																		ENSMUST00000095439	0.983861	0.000567251	1421.67	68729	0.12416	3533.33	17750	Syne3
																		ENSMUST00000141482	0.969103	0.00150762	1420	31811	0.912529	3100	17300	Slc27a2
																		ENSMUST00000089059	0.9161	0.0283692	1420	35549	3.61986	9600	23800	H13
																		ENSMUST00000007131	0.929592	0.00121282	1420	51645	18.171	10766.7	24966.7	Acly
																		ENSMUST00000114496	0.585636	0.0468586	1420	43114	1.1633	3200	17400	Cd47
																		ENSMUST00000190720	0.71953	0.0205014	1416.67	45848	0.0436711	9800	23966.7	Gm29282
																		ENSMUST00000209333	0.841717	0.0062864	1416.67	25322	0.848551	4233.33	18400	Gm45609
																		ENSMUST00000140360	0.864083	0.0046049	1416.67	45623	0.216307	11400	25566.7	3110053B16Rik
																		ENSMUST00000040881	0.787488	0.0115192	1413.33	32323	2.97355	8933.33	23066.7	Cluap1
																		ENSMUST00000065796	0.738023	0.0177804	1413.33	61253	1.10519	10200	24333.3	Jak2
																		ENSMUST00000141051	0.877891	0.00370195	1406.67	80220	3.3499	11566.7	25633.3	Ppp4r1l-ps
																		ENSMUST00000154842	0.698741	0.0238151	1406.67	75658	1.41583	14700	28766.7	Lmf1
																		ENSMUST00000026170	0.643063	0.0340676	1406.67	52879	2.31187	13933.3	28000	Ubtd1
																		ENSMUST00000084184	0.771457	0.0318274	1403.33	34421	1.48138	4866.67	18900	Dhrs3
																		ENSMUST00000050480	0.906608	0.0316311	1403.33	26049	5.58208	9666.67	23700	Ccdc66
																		ENSMUST00000136441	0.870386	0.0132595	1403.33	31930	1.53382	10066.7	24100	Arl4a
																		ENSMUST00000173696	0.916053	0.00173066	1403.33	33722	4.46976	3666.67	17700	Kpna1
																		ENSMUST00000103073	0.919215	0.0016013	1400	39937	0.0653673	5433.33	19433.3	Cass4
																		ENSMUST00000042167	0.656154	0.0314722	1400	511424	0.0107418	9500	23500	Cpq
																		ENSMUST00000066728	0.658486	0.0310219	1396.67	130428	0.276482	11766.7	25733.3	Pde5a
																		ENSMUST00000031005	0.867841	0.00434901	1396.67	37724	0.967566	6366.67	20333.3	Evc
																		ENSMUST00000206228	0.59024	0.0457465	1396.67	185080	5.66762	7866.67	21833.3	Tjp1
																		ENSMUST00000020234	0.68983	0.0253196	1396.67	49135	0.618058	5900	19866.7	Timp3
																		ENSMUST00000149446	0.746537	0.0165983	1393.33	155623	5.77517	10300	24233.3	Tcf7l1
																		ENSMUST00000126781	0.575391	0.0493894	1393.33	153447	1.23362	14266.7	28200	Cpeb3
																		ENSMUST00000028689	0.749707	0.0161695	1390	56269	1.03503	6100	20000	Lrp4
																		ENSMUST00000039442	0.625239	0.0377896	1390	71322	0.957815	9433.33	23333.3	Alg14
																		ENSMUST00000080335	0.943158	0.0191303	1390	414242	0.00695477	4450	18350	Col25a1
																		ENSMUST00000145890	0.827833	0.00746843	1390	166163	1.36909	10566.7	24466.7	Gucd1
																		ENSMUST00000109102	0.758183	0.0150524	1390	158592	15.0473	11766.7	25666.7	Cdyl2
																		ENSMUST00000113037	0.698123	0.0239178	1386.67	46589	3.41677	12366.7	26233.3	Cntrl
																		ENSMUST00000166940	0.839576	0.00646174	1386.67	100918	2.12772	11133.3	25000	Adck1
																		ENSMUST00000146993	0.997463	0.000846062	1385	72240	0.3116	2700	16550	Mov10l1
																		ENSMUST00000136826	0.660646	0.0306083	1383.33	76169	0.197063	8000	21833.3	Nek10
																		ENSMUST00000132859	0.761199	0.0146653	1383.33	74515	1.4526	7966.67	21800	Ccdc191
																		ENSMUST00000115830	0.879202	0.00362148	1383.33	138640	1.02912	4400	18233.3	Mapre2
																		ENSMUST00000147470	0.989157	0.00362093	1380	40273	4.20605	5700	19500	Tbcd
																		ENSMUST00000134004	0.992154	0.039899	1380	21715	3.8657	3000	16800	Ank
																		ENSMUST00000193795	0.74603	0.0166674	1376.67	48397	0.891699	4833.33	18600	Larp1b
																		ENSMUST00000077282	0.921432	0.00151367	1376.67	522305	2.53388	8800	22566.7	Atrnl1
																		ENSMUST00000048660	0.991109	1.9017e-05	1373.33	24076	0.83371	7366.67	21100	Pm20d1
																		ENSMUST00000056773	0.791568	0.0110673	1373.33	47468	1.05709	6733.33	20466.7	Sdccag8
																		ENSMUST00000148504	0.883682	0.00335349	1373.33	175899	0.0255764	9900	23633.3	Gm12153
																		ENSMUST00000043775	0.930825	0.00117033	1373.33	62363	13.3737	12233.3	25966.7	Kdm3b
																		ENSMUST00000125010	0.981552	0.000693621	1370	28123	0.0301554	2900	16600	Hnf1aos1
																		ENSMUST00000172326	0.881351	0.0115822	1370	478293	0.0404495	2900	16600	Spock1
																		ENSMUST00000182325	0.933192	0.00483372	1368.33	45064	8.73023	10266.7	23950	Dleu2
																		ENSMUST00000029135	0.822705	0.0214641	1363.33	44799	1.08548	7466.67	21100	Acss2
																		ENSMUST00000144377	0.982964	0.000615321	1363.33	40493	5.82458	9766.67	23400	Pdpr
																		ENSMUST00000162563	0.662289	0.0302956	1363.33	85496	0.761132	15900	29533.3	Etv1
																		ENSMUST00000098979	0.885733	0.00323436	1360	40692	3.88985	11233.3	24833.3	Cep295
																		ENSMUST00000160460	0.866275	0.00445472	1356.67	45026	2.46834	12566.7	26133.3	Slc9b1
																		ENSMUST00000211487	0.938907	0.00091077	1356.67	52157	0.842647	7500	21066.7	Gm2694
																		ENSMUST00000034240	0.865232	0.0459799	1356.67	42720	0.476912	5433.33	19000	Kifc3
																		ENSMUST00000067284	0.946691	0.0179305	1356.67	28760	6.8088	8133.33	21700	Cpsf3
																		ENSMUST00000146666	0.772589	0.0315819	1355	28638	1.50002	8900	22450	Ttc12
																		ENSMUST00000112725	0.961431	0.000360757	1353.33	70326	2.80173	13200	26733.3	Apex2
																		ENSMUST00000107151	0.802324	0.00992179	1353.33	35735	2.08107	11566.7	25100	Hdac5
																		ENSMUST00000176029	0.881262	0.0115955	1350	194044	0.00894476	12400	25900	Ebf2
																		ENSMUST00000117194	0.698336	0.0238823	1350	61746	2.16712	7400	20900	Cep164
																		ENSMUST00000071973	0.764318	0.0142707	1350	43644	0.199148	9800	23300	Ero1lb
																		ENSMUST00000156532	0.883882	0.0112067	1348.33	22019	5.45048	4050	17533.3	Scarb1
																		ENSMUST00000144661	0.68546	0.0260762	1346.67	39623	1.03208	8900	22366.7	BC039771
																		ENSMUST00000170374	0.867452	0.00437513	1346.67	43714	1.34414	18400	31866.7	Ampd3
																		ENSMUST00000106552	0.808722	0.0092718	1346.67	100733	3.99137	11600	25066.7	9030624J02Rik
																		ENSMUST00000098906	0.602898	0.0427678	1346.67	120035	0.122527	11466.7	24933.3	Pate2
																		ENSMUST00000170464	0.710872	0.0218484	1346.67	255581	0.316601	9766.67	23233.3	Gbe1
																		ENSMUST00000166538	0.961064	0.0130639	1343.33	27764	7.96598	3466.67	16900	Xpo6
																		ENSMUST00000067947	0.696841	0.0241316	1343.33	117392	6.07617	12500	25933.3	Rock1
																		ENSMUST00000168177	0.847472	0.00582767	1340	51968	11.2682	10966.7	24366.7	Sin3a
																		ENSMUST00000132821	0.578854	0.0485252	1340	52670	16.408	11333.3	24733.3	Cbx7
																		ENSMUST00000073939	0.902603	0.00233856	1336.67	135688	0.458679	10733.3	24100	Tek
																		ENSMUST00000090543	0.763343	0.0336083	1336.67	35074	2.92201	9533.33	22900	Nr1d2
																		ENSMUST00000122970	0.603621	0.0426011	1333.33	130520	0.019396	8200	21533.3	Slc2a9
																		ENSMUST00000180852	0.697688	0.0239903	1333.33	148790	4.3081	6500	19833.3	2610037D02Rik
																		ENSMUST00000148272	0.736159	0.0180451	1326.67	116317	0.427265	6966.67	20233.3	Fbn1
																		ENSMUST00000099278	0.931329	0.00115314	1326.67	114234	0.874394	9433.33	22700	Kiz
																		ENSMUST00000176838	0.622438	0.0383945	1326.67	34079	0.108577	8166.67	21433.3	Vmn1r4
																		ENSMUST00000055244	0.739643	0.0175521	1323.33	44703	15.8679	12200	25433.3	Fubp3
																		ENSMUST00000186761	0.756819	0.0152293	1323.33	72507	7.84956	4566.67	17800	Ktn1
																		ENSMUST00000111114	0.796972	0.0264745	1321.67	113414	1.93863	6533.33	19750	Ccdc73
																		ENSMUST00000109175	0.899914	0.00893335	1321.67	99902	2.80184	5133.33	18350	Atp9a
																		ENSMUST00000108319	0.830643	0.00722057	1320	49876	5.09277	9800	23000	Ints8
																		ENSMUST00000070189	0.716416	0.0209805	1320	104587	1.36323	10733.3	23933.3	Lrguk
																		ENSMUST00000210630	0.899229	0.00250579	1313.33	224611	6.0418	11300	24433.3	Slc10a7
																		ENSMUST00000161302	0.852303	0.00545655	1313.33	903367	0.217937	6866.67	20000	Fhit
																		ENSMUST00000025092	0.96851	0.0015515	1313.33	57185	0.0530917	7200	20333.3	Tmem178
																		ENSMUST00000015791	0.906048	0.00217389	1310	49487	8.38943	16100	29200	Lama5
																		ENSMUST00000188522	0.911602	0.0299135	1310	514927	0.0637189	6700	19800	Cacna1c
																		ENSMUST00000200546	0.848499	0.0168462	1308.33	33068	1.67738	9866.67	22950	Syde2
																		ENSMUST00000036796	0.728618	0.0416512	1305	423905	0.436337	7300	20350	Fstl4
																		ENSMUST00000092956	0.786965	0.0115779	1303.33	29912	17.5247	10600	23633.3	Ahnak
																		ENSMUST00000086464	0.671952	0.028493	1300	33820	1.54826	11900	24900	Vsig10
																		ENSMUST00000204008	0.868988	0.00427244	1300	38203	3.06028	12400	25400	1600020E01Rik
																		ENSMUST00000213396	0.936749	0.0213107	1300	24080	1.94081	9300	22300	Parp16
																		ENSMUST00000175754	0.76031	0.0147788	1296.67	59109	0.137982	7266.67	20233.3	Pou2f2
																		ENSMUST00000042281	0.885169	0.0110175	1295	27793	4.51877	8700	21650	Dhrs7b
																		ENSMUST00000187698	0.577616	0.0488332	1293.33	112782	0.107082	18333.3	31266.7	Dock10
																		ENSMUST00000084696	0.580216	0.0481879	1293.33	165908	0.685484	6000	18933.3	Spon1
																		ENSMUST00000111236	0.861571	0.00478025	1293.33	74154	1.35974	5566.67	18500	Tnfrsf19
																		ENSMUST00000215046	0.71359	0.0453415	1291.67	50438	2.36222	6250	19166.7	Neto2
																		ENSMUST00000187053	0.776957	0.0127307	1290	63819	0.357473	10366.7	23266.7	Stat4
																		ENSMUST00000207789	0.928459	0.00125255	1290	186918	6.34485	7433.33	20333.3	Tacc2
																		ENSMUST00000064576	0.98731	3.87778e-05	1290	63169	0.365097	8500	21400	Terb1
																		ENSMUST00000084747	0.871234	0.0131269	1288.33	38727	4.10583	20266.7	33150	Rragd
																		ENSMUST00000070316	0.919442	0.0272232	1286.67	25107	0.195343	4533.33	17400	Gpr173
																		ENSMUST00000151971	0.915576	0.00175064	1286.67	38752	4.38691	9533.33	22400	S100pbp
																		ENSMUST00000135168	0.999919	2.69849e-05	1283.33	232304	0.472664	2566.67	15400	5730522E02Rik
																		ENSMUST00000114966	0.627258	0.037357	1283.33	83954	0.34262	9166.67	22000	Kalrn
																		ENSMUST00000100982	0.889748	0.00300763	1280	37963	0.646535	3433.33	16233.3	Abcb5
																		ENSMUST00000087497	0.791379	0.011088	1280	27249	0.160087	5766.67	18566.7	Col11a2
																		ENSMUST00000041003	0.95057	0.000594304	1273.33	38451	2.28077	7633.33	20366.7	Tfb1m
																		ENSMUST00000034591	0.949421	0.00317216	1271.67	25820	1.3907	9133.33	21850	Bace1
																		ENSMUST00000106618	0.914852	0.0287973	1270	28735	4.22664	3700	16400	Ttc39a
																		ENSMUST00000022349	0.723864	0.0198448	1270	58036	0.235564	7400	20100	Cfap70
																		ENSMUST00000124639	0.892058	0.0366524	1270	28631	0.617979	3800	16500	Rab40b
																		ENSMUST00000004057	0.977766	0.00743885	1270	27672	8.23791	11600	24300	Fam162a
																		ENSMUST00000135242	0.950222	0.00309649	1266.67	109551	3.24691	6633.33	19300	Fyn
																		ENSMUST00000195970	0.704057	0.0229417	1266.67	40772	4.27849	5766.67	18433.3	Slc7a7
																		ENSMUST00000060722	0.958544	0.00234886	1255	31870	6.36704	11000	23550	Cxxc5
																		ENSMUST00000043042	0.879172	0.00362329	1253.33	86280	1.80008	8933.33	21466.7	Tmco4
																		ENSMUST00000197074	0.852501	0.0161672	1253.33	33558	13.2901	9666.67	22200	Anapc5
																		ENSMUST00000141856	0.912265	0.00189241	1253.33	51546	5.05402	11666.7	24200	Ttc3
																		ENSMUST00000089461	0.795216	0.0106713	1250	26112	10.6146	6800	19300	Cds2
																		ENSMUST00000160266	0.952721	0.000543389	1250	46122	1.77953	11666.7	24166.7	Ube2e1
																		ENSMUST00000184312	0.876985	0.0122402	1245	41563	2.28318	9900	22350	Tex9
																		ENSMUST00000166984	0.97448	0.0085431	1243.33	26405	14.2405	11566.7	24000	Fubp1
																		ENSMUST00000162323	0.593996	0.0448505	1243.33	102815	2.6687	4266.67	16700	Litaf
																		ENSMUST00000134262	0.928458	0.0241385	1243.33	25560	4.53616	10466.7	22900	Itgb5
																		ENSMUST00000125954	0.78331	0.0119922	1236.67	70780	2.9608	6333.33	18700	Smim14
																		ENSMUST00000198400	0.907338	0.00794403	1236.67	36553	0.937663	5400	17766.7	Klhl18
																		ENSMUST00000020643	0.67619	0.027722	1230	41840	2.35449	16500	28800	Rufy1
																		ENSMUST00000130696	0.999101	0.0134999	1225	178747	0.573154	2650	14900	4930511M06Rik
																		ENSMUST00000153897	0.989053	0.000316523	1223.33	20876	7.56653	3166.67	15400	Ndufa10
																		ENSMUST00000194201	0.893502	0.00280326	1223.33	100141	1.49069	5400	17633.3	Mbnl1
																		ENSMUST00000146645	0.799575	0.0102082	1223.33	24333	2.23685	6000	18233.3	Gpr89
																		ENSMUST00000155375	0.764952	0.0141912	1223.33	54112	1.8168	6600	18833.3	Morn1
																		ENSMUST00000101270	0.90467	0.00223904	1223.33	41390	2.79683	13333.3	25566.7	Tbc1d9b
																		ENSMUST00000106426	0.633167	0.036107	1220	159578	0.127132	14366.7	26566.7	Synpo2
																		ENSMUST00000044195	0.655637	0.0315726	1220	48896	2.11552	9866.67	22066.7	Tmc7
																		ENSMUST00000154583	0.97834	0.00724642	1216.67	29179	3.09153	8633.33	20800	Azi2
																		ENSMUST00000156442	0.999086	0.013611	1215	20082	7.79266	2500	14650	Sec16a
																		ENSMUST00000172585	0.883395	0.0396547	1213.33	46578	0.653102	4966.67	17100	Svopl
																		ENSMUST00000155661	0.946348	0.00346802	1213.33	23355	2.28251	8366.67	20500	Spice1
																		ENSMUST00000033407	0.865454	0.0459023	1210	35013	9.48907	11700	23800	Cttn
																		ENSMUST00000135010	0.64692	0.033291	1210	199890	2.93979	12133.3	24233.3	Farp1
																		ENSMUST00000025254	0.801472	0.0255699	1208.33	27113	0.0626457	3466.67	15550	Lims2
																		ENSMUST00000140845	0.896067	0.00266793	1206.67	21956	1.98091	5433.33	17500	Ap1s2
																		ENSMUST00000146000	0.99744	0.000853581	1206.67	25815	13.1535	2833.33	14900	Macf1
																		ENSMUST00000140111	0.978218	0.000114536	1206.67	39033	2.15156	10466.7	22533.3	2610005L07Rik
																		ENSMUST00000156279	0.749852	0.01615	1200	44013	1.54684	5000	17000	Sclt1
																		ENSMUST00000135818	0.94809	0.00329915	1200	81338	0.198315	3400	15400	Tmem56
																		ENSMUST00000154566	0.969961	0.00144497	1198.33	25464	0.692308	6566.67	18550	Grip1os3
																		ENSMUST00000034630	0.897306	0.00260376	1196.67	46241	0.0593193	8400	20366.7	Fez1
																		ENSMUST00000054072	0.83151	0.0198413	1190	29537	1.91904	7900	19800	Zfp81
																		ENSMUST00000123941	0.958649	0.000414995	1186.67	40337	1.0182	6000	17866.7	Gtf2ird2
																		ENSMUST00000087360	0.704315	0.0228999	1180	101525	8.1852	9666.67	21466.7	Rbpj
																		ENSMUST00000098402	0.976251	0.0079479	1180	157718	1.90776	2500	14300	Snrpn
																		ENSMUST00000150972	0.777065	0.0306187	1178.33	58793	10.3148	3250	15033.3	Grb10
																		ENSMUST00000164800	0.9033	0.00230474	1176.67	44205	2.38217	10466.7	22233.3	Zfp185
																		ENSMUST00000169701	0.987869	0.00405199	1176.67	33093	1.78375	7633.33	19400	Glod4
																		ENSMUST00000190626	0.999891	0.00469208	1175	1609893	0.0125838	2550	14300	Nrxn3
																		ENSMUST00000150266	0.968252	0.0106394	1170	26304	2.34675	7500	19200	Ttc17
																		ENSMUST00000050630	0.740636	0.017413	1170	342139	1.21679	10200	21900	Supt3
																		ENSMUST00000138014	0.981287	0.000708675	1168.33	22278	0.161477	4066.67	15750	Pdzk1
																		ENSMUST00000002145	0.944162	0.000759724	1166.67	89740	4.51546	10033.3	21700	Hsf2bp
																		ENSMUST00000176826	0.914095	0.0290571	1165	59933	0.023712	6800	18450	Osmr
																		ENSMUST00000152437	0.818302	0.00834207	1163.33	54110	0.273973	9500	21133.3	Ganc
																		ENSMUST00000162704	0.943856	0.00076814	1163.33	25745	1.87026	4800	16433.3	Poc1b
																		ENSMUST00000112868	0.70291	0.0231286	1156.67	133503	0.075592	10400	21966.7	Pak3
																		ENSMUST00000112097	0.959677	0.00225267	1156.67	31487	12.9515	11733.3	23300	Rnf10
																		ENSMUST00000138126	0.716544	0.0209606	1156.67	58490	1.86348	6666.67	18233.3	Sfi1
																		ENSMUST00000131578	0.917764	0.0277983	1153.33	31972	3.05494	4166.67	15700	Recql5
																		ENSMUST00000035824	0.633821	0.0359703	1153.33	47701	0.49131	14066.7	25600	Ptpdc1
																		ENSMUST00000124715	0.618232	0.039313	1153.33	29461	2.38713	5733.33	17266.7	Map4k5
																		ENSMUST00000114058	0.992767	0.038307	1150	41291	1.61391	2900	14400	Pls3
																		ENSMUST00000107030	0.635176	0.0356876	1150	58816	1.09213	13400	24900	Patj
																		ENSMUST00000105379	0.613196	0.0404294	1150	27325	2.31381	12333.3	23833.3	Palm
																		ENSMUST00000217583	0.980808	8.88602e-05	1150	73791	9.25538	8366.67	19866.7	Glb1
																		ENSMUST00000075767	0.73669	0.0397212	1146.67	213069	1.50377	6833.33	18300	Frmd4a
																		ENSMUST00000102819	0.913918	0.00182091	1146.67	74105	0.068284	4933.33	16400	Cntln
																		ENSMUST00000130407	0.741394	0.0173071	1146.67	51558	2.32984	10033.3	21500	Ece1
																		ENSMUST00000215961	0.877859	0.0121074	1145	49930	2.45528	15600	27050	Ppcdc
																		ENSMUST00000174236	0.838611	0.0185674	1145	30527	1.44914	12800	24250	Gcnt1
																		ENSMUST00000182149	0.795187	0.0106744	1140	69801	19.7162	14200	25600	Prrc2c
																		ENSMUST00000084433	0.591129	0.0455334	1140	46462	0.877995	9100	20500	Acer2
																		ENSMUST00000121123	0.953186	0.0157285	1140	24891	1.71264	8600	20000	Dhx34
																		ENSMUST00000182348	0.905332	0.00220761	1140	36797	0.946478	4233.33	15633.3	Rnf165
																		ENSMUST00000128720	0.905296	0.00220933	1136.67	61729	1.13284	6533.33	17900	Taok3
																		ENSMUST00000153166	0.719364	0.0205268	1136.67	103734	0.165775	13800	25166.7	Fgfr2
																		ENSMUST00000139210	0.921747	0.00614409	1136.67	27748	3.89343	9133.33	20500	Socs2
																		ENSMUST00000135913	0.860377	0.00486475	1133.33	50372	0.732911	11766.7	23100	5830417I10Rik
																		ENSMUST00000184348	0.918111	0.00164589	1133.33	24502	0.447482	7900	19233.3	Ttll10
																		ENSMUST00000161392	0.98266	0.00579695	1133.33	22976	11.3639	3266.67	14600	Wnk1
																		ENSMUST00000038343	0.648219	0.0330316	1130	48949	1.75442	9333.33	20633.3	B4galnt2
																		ENSMUST00000205026	0.945101	0.000734197	1126.67	52958	3.16299	6000	17266.7	Plekha5
																		ENSMUST00000043062	0.756832	0.0152276	1126.67	31345	1.26139	6800	18066.7	Acsbg2
																		ENSMUST00000213966	0.807605	0.00938362	1123.33	49568	4.06733	12433.3	23666.7	Clasp2
																		ENSMUST00000130654	0.874323	0.0126479	1121.67	24922	5.17256	5533.33	16750	Kat14
																		ENSMUST00000198768	0.935643	0.0010116	1120	54056	12.5228	3766.67	14966.7	Fbrsl1
																		ENSMUST00000132500	0.948236	0.00328518	1120	39253	4.57331	10500	21700	Adgrl1
																		ENSMUST00000212781	0.881693	0.00347118	1116.67	38907	3.29409	14466.7	25633.3	Acsf3
																		ENSMUST00000162478	0.649418	0.0327934	1116.67	144801	5.41615	11200	22366.7	Fndc3a
																		ENSMUST00000024983	0.580415	0.0481385	1116.67	83097	2.42431	13233.3	24400	Ift140
																		ENSMUST00000107721	0.813059	0.00884445	1110	60997	0.789075	9400	20500	Stx17
																		ENSMUST00000133708	0.80182	0.00997397	1106.67	35320	2.83241	13166.7	24233.3	Hps4
																		ENSMUST00000065302	0.607545	0.0417032	1106.67	45086	1.57211	8166.67	19233.3	Cenpj
																		ENSMUST00000140179	0.598089	0.0438859	1100	30254	3.90942	10833.3	21833.3	Tbc1d14
																		ENSMUST00000155890	0.857855	0.0485606	1100	20735	0.174415	5600	16600	Agbl3
																		ENSMUST00000201754	0.863841	0.0464658	1100	28282	14.7918	11600	22600	Morc3
																		ENSMUST00000169668	0.968605	0.0105203	1100	41220	4.92294	3600	14600	Man2a1
																		ENSMUST00000037763	0.819296	0.00824859	1096.67	61972	2.22576	11300	22266.7	Ythdc2
																		ENSMUST00000211632	0.742619	0.0171369	1093.33	472667	0.0154369	7333.33	18266.7	Hdac9
																		ENSMUST00000180594	0.854114	0.0498721	1090	24188	0.259183	7000	17900	4921504A21Rik
																		ENSMUST00000022228	0.89537	0.00270435	1090	185814	6.48935	10600	21500	Cwc27
																		ENSMUST00000173419	0.895527	0.00269611	1090	41402	0.667995	4866.67	15766.7	Klhdc1
																		ENSMUST00000084727	0.953924	0.0154786	1086.67	33678	3.45587	9033.33	19900	Zfp143
																		ENSMUST00000170477	0.74423	0.0169143	1086.67	22478	3.20001	5233.33	16100	Arid3b
																		ENSMUST00000052514	0.67054	0.0287525	1086.67	77978	1.07648	6466.67	17333.3	Slc38a9
																		ENSMUST00000132778	0.663174	0.0301279	1083.33	29139	2.55831	8833.33	19666.7	AU022252
																		ENSMUST00000201303	0.635421	0.0356368	1083.33	52137	0.089895	6866.67	17700	Cracr2a
																		ENSMUST00000214283	0.715868	0.0210654	1083.33	93023	0.622826	6800	17633.3	Ano10
																		ENSMUST00000201747	0.915012	0.0287423	1083.33	111521	2.64012	3766.67	14600	Tcf4
																		ENSMUST00000016072	0.946302	0.000702184	1080	63869	7.69484	10166.7	20966.7	Rrbp1
																		ENSMUST00000058440	0.957676	0.0142089	1080	109224	0.22966	3800	14600	Dnah10
																		ENSMUST00000075632	0.638976	0.0349018	1080	71033	0.447528	6966.67	17766.7	Ttc41
																		ENSMUST00000087582	0.974713	0.00846469	1080	39150	23.3419	13700	24500	Hnrnpm
																		ENSMUST00000127012	0.816209	0.00854077	1076.67	81755	6.64825	7266.67	18033.3	4930519F16Rik
																		ENSMUST00000026354	0.909531	0.00201375	1076.67	75358	2.30811	8100	18866.7	Banp
																		ENSMUST00000127032	0.761057	0.0146833	1076.67	45166	0.648577	11266.7	22033.3	Tcte2
																		ENSMUST00000075304	0.895855	0.0353394	1076.67	43694	6.39785	9333.33	20100	Stx3
																		ENSMUST00000122063	0.757439	0.0151487	1073.33	93875	1.31059	10300	21033.3	Ift88
																		ENSMUST00000146870	0.952855	0.00285239	1071.67	27043	3.7909	4033.33	14750	Rngtt
																		ENSMUST00000020754	0.94055	0.00405062	1071.67	25878	3.34386	10533.3	21250	Cfap36
																		ENSMUST00000188602	0.900813	0.0336278	1070	42506	8.879	10300	21000	Ino80dos
																		ENSMUST00000000939	0.582023	0.0477424	1070	31931	0.574422	9366.67	20066.7	Hip1r
																		ENSMUST00000195946	0.688833	0.0254912	1070	32273	5.12733	11200	21900	Nipsnap2
																		ENSMUST00000114371	0.878558	0.00366086	1070	304627	4.57378	20200	30900	Cmss1
																		ENSMUST00000112979	0.715542	0.044855	1070	36314	1.16285	10900	21600	Catsperd
																		ENSMUST00000110132	0.820413	0.0081442	1066.67	60773	2.80708	19766.7	30433.3	1110034G24Rik
																		ENSMUST00000141037	0.885581	0.038896	1066.67	87575	0.820113	3633.33	14300	Dab1
																		ENSMUST00000166917	0.937879	0.0209259	1066.67	30088	4.65207	8833.33	19500	Oxr1
																		ENSMUST00000133603	0.923209	0.00597068	1060	40258	8.19045	10700	21300	Nup188
																		ENSMUST00000028597	0.642086	0.0342661	1060	32183	0.945781	11500	22100	Tcp11l1
																		ENSMUST00000146212	0.893026	0.00282875	1060	46222	3.39106	12633.3	23233.3	Ikbkb
																		ENSMUST00000180427	0.578472	0.04862	1060	122015	0.00859987	8966.67	19566.7	Gm6999
																		ENSMUST00000133308	0.998577	0.000474327	1060	67076	4.51546	2700	13300	Hsf2bp
																		ENSMUST00000124704	0.82013	0.00817056	1053.33	36932	1.6024	9733.33	20266.7	Anxa11
																		ENSMUST00000185104	0.706021	0.0226237	1050	91007	0.063049	3566.67	14066.7	Tmem132b
																		ENSMUST00000144158	0.858093	0.0484773	1050	36760	4.18392	2500	13000	Cystm1
																		ENSMUST00000136377	0.731907	0.018657	1046.67	57457	1.98897	8300	18766.7	Phc2
																		ENSMUST00000209597	0.960183	0.00221016	1046.67	39474	1.07817	4133.33	14600	1700012D14Rik
																		ENSMUST00000149410	0.958742	0.000413119	1043.33	48985	1.34067	2833.33	13266.7	Clip1
																		ENSMUST00000072755	0.746454	0.0166096	1043.33	61496	1.42658	8100	18533.3	Col18a1
																		ENSMUST00000162218	0.883554	0.00336102	1043.33	24395	0.566756	6033.33	16466.7	4930594M22Rik
																		ENSMUST00000123440	0.898868	0.00252404	1043.33	24542	1.58955	3933.33	14366.7	Rap1gap2
																		ENSMUST00000181623	0.969825	0.000220308	1040	38464	3.50584	7866.67	18266.7	C330002G04Rik
																		ENSMUST00000045593	0.695361	0.0243798	1036.67	41359	0.506982	8300	18666.7	Daglb
																		ENSMUST00000128982	0.737102	0.017911	1036.67	23640	0.035169	4266.67	14633.3	Gm2415
																		ENSMUST00000133925	0.968341	0.0106092	1033.33	27146	7.13178	10666.7	21000	Terf2
																		ENSMUST00000059318	0.727343	0.0419593	1031.67	35882	0.428659	5150	15466.7	4930590J08Rik
																		ENSMUST00000154132	0.633867	0.0359605	1030	50806	3.87913	18300	28600	Vta1
																		ENSMUST00000030731	0.945077	0.00359303	1028.33	21392	2.09682	7266.67	17550	Taf12
																		ENSMUST00000081569	0.903978	0.0325366	1026.67	322574	0.152099	3733.33	14000	Nhs
																		ENSMUST00000035129	0.922805	0.00146067	1026.67	432566	0.112803	7233.33	17500	Ephb1
																		ENSMUST00000208851	0.894599	0.0096667	1023.33	23508	5.35195	9466.67	19700	Pnpla6
																		ENSMUST00000105821	0.612578	0.0405674	1020	38911	0.152059	10066.7	20266.7	Kif17
																		ENSMUST00000165912	0.944039	0.00369631	1018.33	26678	2.02955	4166.67	14350	Wiz
																		ENSMUST00000023741	0.877684	0.00371468	1013.33	39533	6.53318	10266.7	20400	Kmt2d
																		ENSMUST00000107695	0.891022	0.0101716	1011.67	60449	0.92361	4533.33	14650	Trim2
																		ENSMUST00000125987	0.654479	0.0317978	1010	107579	0.472664	9133.33	19233.3	5730522E02Rik
																		ENSMUST00000121083	0.853818	0.0499762	1006.67	23146	1.06738	11833.3	21900	Tcaf1
																		ENSMUST00000176149	0.807286	0.0094157	1006.67	41485	0.7026	9200	19266.7	Evi5l
																		ENSMUST00000085754	0.761813	0.0145871	1003.33	111433	0.162876	9966.67	20000	Tmem266
																		ENSMUST00000076605	0.612768	0.0405249	1003.33	92967	0.698132	13333.3	23366.7	Gnal
																		ENSMUST00000145280	0.984561	0.00515979	1000	109617	3.48346	3000	13000	Ncoa2
																		ENSMUST00000127265	0.691076	0.0251062	1000	25152	4.66159	7700	17700	Ctdspl2
																		ENSMUST00000168644	0.68482	0.0261879	1000	33729	4.76978	5666.67	15666.7	Sec24b
																		ENSMUST00000032835	0.990446	0.0440359	1000	61617	0.155047	2900	12900	Acan
																		ENSMUST00000117658	0.631883	0.0363767	1000	207664	1.00159	7066.67	17066.7	Disc1
																		ENSMUST00000143018	0.60266	0.0428226	1000	54133	8.05428	21500	31500	Ptprs
																		ENSMUST00000123153	0.938906	0.00422138	995	72428	7.35307	7000	16950	Slc39a11
																		ENSMUST00000176098	0.922594	0.0261438	993.333	29696	3.89187	2500	12433.3	Wdr37
																		ENSMUST00000071652	0.660026	0.0307267	993.333	90089	0.44183	10433.3	20366.7	Mthfd2l
																		ENSMUST00000181330	0.913577	0.00714481	993.333	36210	0.716542	7466.67	17400	AC167234.2
																		ENSMUST00000126170	0.861277	0.0147143	988.333	46780	0.0072137	9766.67	19650	Gm36995
																		ENSMUST00000163297	0.645636	0.0335484	983.333	33181	0.19821	7400	17233.3	Tmc3
																		ENSMUST00000040069	0.870059	0.00420156	983.333	170348	0.41425	8500	18333.3	Colec12
																		ENSMUST00000124931	0.979405	0.000102365	980	36319	0.207272	8533.33	18333.3	Samd13
																		ENSMUST00000152167	0.893931	0.0360043	973.333	26677	3.67831	4366.67	14100	Osbpl9
																		ENSMUST00000141464	1	7.31062e-17	970	25266	6.06617	2500	12200	St3gal2
																		ENSMUST00000153859	0.820083	0.00817493	966.667	62077	4.40369	9433.33	19100	Xxylt1
																		ENSMUST00000028802	0.912119	0.00732883	965	48221	5.03951	2750	12400	Knl1
																		ENSMUST00000080665	0.868781	0.00428623	963.333	337252	0.0480719	4566.67	14200	Dnah9
																		ENSMUST00000112707	0.739617	0.0390303	961.667	74300	0.82682	5733.33	15350	Lrrc8b
																		ENSMUST00000135518	0.912436	0.00188493	960	761962	0.0141259	8366.67	17966.7	Adgrb3
																		ENSMUST00000195524	0.582053	0.0477349	950	234477	2.86988	5100	14600	Lrba
																		ENSMUST00000148108	0.635785	0.0355611	946.667	29034	1.28482	10766.7	20233.3	Elmod3
																		ENSMUST00000153473	0.919226	0.00160088	946.667	68126	3.71993	4000	13466.7	Clpb
																		ENSMUST00000201028	0.711406	0.0458881	946.667	26078	0.0851195	6433.33	15900	Htra3
																		ENSMUST00000160948	0.981339	0.00623992	945	26551	1.59415	3250	12700	Nlrp9c
																		ENSMUST00000160542	0.722189	0.0432144	945	39900	0.0913612	7250	16700	4430402I18Rik
																		ENSMUST00000147635	0.580479	0.0481228	940	27814	18.4134	6433.33	15833.3	Ogt
																		ENSMUST00000107662	0.823859	0.00782652	940	118059	0.0412246	3500	12900	Skap1
																		ENSMUST00000173672	0.974633	0.00849177	940	20771	30.1577	3500	12900	Neat1
																		ENSMUST00000090318	0.736253	0.0180318	936.667	96311	1.2305	3166.67	12533.3	Fbxl17
																		ENSMUST00000114159	0.849111	0.0167417	931.667	36643	0.461914	5133.33	14450	Nacc2
																		ENSMUST00000172209	0.966098	0.0113653	930	29095	1.25935	3900	13200	Jph3
																		ENSMUST00000150849	0.83746	0.0187717	921.667	28597	1.70272	8833.33	18050	Phtf1
																		ENSMUST00000030460	0.85641	0.049067	920	36225	10.9802	10700	19900	Gpbp1l1
																		ENSMUST00000207754	0.854589	0.00528538	920	38728	0.265273	5766.67	14966.7	Cfap99
																		ENSMUST00000031982	0.926966	0.0246483	915	27616	1.86264	2700	11850	Hpgds
																		ENSMUST00000111346	0.595664	0.0444559	913.333	192962	0.120121	5300	14433.3	Rimbp2
																		ENSMUST00000140755	0.585366	0.0469243	913.333	35533	4.14569	8766.67	17900	Zc3h7a
																		ENSMUST00000135603	0.904816	0.00223206	913.333	22552	2.99773	4633.33	13766.7	Rprd1b
																		ENSMUST00000062202	0.613137	0.0404423	906.667	65225	1.08675	9100	18166.7	Sned1
																		ENSMUST00000042771	0.929366	0.0238285	906.667	45283	3.94029	10133.3	19200	Sbno2
																		ENSMUST00000202603	0.996902	0.00103324	903.333	40338	2.56726	8666.67	17700	Usp30
																		ENSMUST00000175942	0.833325	0.00698806	900	52873	0.104792	6133.33	15133.3	A230072E10Rik
																		ENSMUST00000174874	0.988218	0.0489106	900	175467	20.2872	2900	11900	Cobl
																		ENSMUST00000115633	0.868449	0.0448565	900	35293	12.4834	11700	20700	Dgcr8
																		ENSMUST00000033241	0.630403	0.0366887	893.333	95782	6.24745	7733.33	16666.7	Lhpp
																		ENSMUST00000115526	0.573967	0.0497472	890	111448	0.158758	13833.3	22733.3	Tspan7
																		ENSMUST00000142837	0.741612	0.0172767	890	74801	4.36958	4600	13500	Dennd4c
																		ENSMUST00000040105	0.848477	0.00574936	886.667	82545	7.08669	5000	13866.7	Specc1l
																		ENSMUST00000115713	0.590924	0.0455825	886.667	179674	0.527567	13400	22266.7	Nrg2
																		ENSMUST00000114981	0.671008	0.0286664	880	83208	5.2639	14433.3	23233.3	Fam178b
																		ENSMUST00000084207	0.977872	0.000118212	880	89423	2.65646	13866.7	22666.7	Arhgef10
																		ENSMUST00000212220	0.672178	0.0284516	880	35832	0.0724064	5266.67	14066.7	Nlrc5
																		ENSMUST00000136992	0.862721	0.0468574	876.667	22370	0.30669	5333.33	14100	Gm11837
																		ENSMUST00000102801	0.799478	0.0102184	876.667	1229227	0.00441615	4700	13466.7	Tenm2
																		ENSMUST00000088072	0.810316	0.00911354	873.333	105607	0.141235	9566.67	18300	Tsga10
																		ENSMUST00000170209	0.86383	0.00462243	873.333	20423	5.19513	3800	12533.3	Mms19
																		ENSMUST00000102751	0.764805	0.0142096	870	27361	2.02118	8033.33	16733.3	Wdsub1
																		ENSMUST00000102998	0.58386	0.0472918	870	535025	0.00987833	7500	16200	Nkain3
																		ENSMUST00000203649	0.660504	0.0306353	870	280894	1.9042	20933.3	29633.3	Tpk1
																		ENSMUST00000203147	0.966924	0.0110869	870	30019	6.59173	12400	21100	Kras
																		ENSMUST00000025831	0.990225	0.0445434	865	202904	0.0262338	2500	11150	Dock8
																		ENSMUST00000027493	0.953773	0.00051931	863.333	34012	3.58473	11733.3	20366.7	Pask
																		ENSMUST00000170661	0.855211	0.00523932	863.333	26444	0.237469	9600	18233.3	4930415F15Rik
																		ENSMUST00000127340	0.908586	0.00205658	860	35157	1.20286	5233.33	13833.3	Fam57a
																		ENSMUST00000025830	0.937047	0.0212094	860	190722	3.11225	3400	12000	Apba1
																		ENSMUST00000106616	0.876166	0.0123652	858.333	24469	7.18362	12966.7	21550	Cdc42ep4
																		ENSMUST00000162975	0.635928	0.0355313	853.333	26631	1.61875	4400	12933.3	Rnf32
																		ENSMUST00000094357	0.778629	0.0125341	853.333	32243	1.33115	12300	20833.3	Tmem116
																		ENSMUST00000182797	0.764665	0.0142272	853.333	40191	3.57351	5633.33	14166.7	Ccser2
																		ENSMUST00000105808	0.818801	0.0082951	850	21341	0.107728	6966.67	15466.7	Pla2g2c
																		ENSMUST00000148924	0.578352	0.0486501	846.667	91682	1.99424	13466.7	21933.3	4930402H24Rik
																		ENSMUST00000168890	0.757686	0.0151167	843.333	27011	0.431019	11433.3	19866.7	Nrep
																		ENSMUST00000106302	0.976564	0.00784276	833.333	48577	1.295	2966.67	11300	Cyth1
																		ENSMUST00000115324	0.998018	0.0200417	825	850998	0.0164994	2650	10900	Grm8
																		ENSMUST00000152548	0.746821	0.0373504	823.333	34076	2.421	2800	11033.3	Trpc4ap
																		ENSMUST00000129050	0.725994	0.0195263	823.333	297856	0.0127203	3566.67	11800	Sox5
																		ENSMUST00000047005	0.796271	0.0266167	821.667	345593	0.072634	5033.33	13250	Spata16
																		ENSMUST00000087090	0.777504	0.0305248	815	132619	0.320705	4750	12900	Scml2
																		ENSMUST00000020507	0.768021	0.032577	811.667	29971	0.214612	5033.33	13150	Fgf18
																		ENSMUST00000021550	0.646845	0.0333059	810	25525	1.04102	6566.67	14666.7	Arg2
																		ENSMUST00000216351	0.87268	0.0433811	806.667	32907	1.67738	11133.3	19200	Parp6
																		ENSMUST00000034915	0.710292	0.0219402	806.667	21823	0.388503	6000	14066.7	Ctsh
																		ENSMUST00000174264	0.639836	0.0347254	806.667	30457	7.54187	5233.33	13300	Rnf169
																		ENSMUST00000161988	0.585563	0.0468763	803.333	28279	0.28905	6033.33	14066.7	Ccdc150
																		ENSMUST00000143977	0.605351	0.0422039	800	38237	4.49187	8866.67	16866.7	Camsap1
																		ENSMUST00000164161	0.894943	0.0356545	800	54399	6.05657	2900	10900	R3hdm2
																		ENSMUST00000099512	0.628649	0.0370606	800	158551	1.1978	9233.33	17233.3	Hlcs
																		ENSMUST00000162945	0.899246	0.00902438	798.333	31644	0.622277	3766.67	11750	Spata13
																		ENSMUST00000064405	0.728318	0.0417236	798.333	320621	0.0226794	4550	12533.3	Epha3
																		ENSMUST00000080806	0.915549	0.00689836	798.333	24151	2.9371	8666.67	16650	Sfxn4
																		ENSMUST00000023615	0.877261	0.041786	793.333	29048	5.13987	12466.7	20400	Dscr3
																		ENSMUST00000151122	0.953781	0.00276817	786.667	102116	0.134267	8333.33	16200	A530072M11Rik
																		ENSMUST00000161119	0.729597	0.018994	783.333	70858	0.265179	7766.67	15600	Slc1a1
																		ENSMUST00000183801	0.58487	0.047045	783.333	68229	3.10913	3500	11333.3	Zfp280d
																		ENSMUST00000079158	0.920319	0.00155738	783.333	95092	12.9471	11266.7	19100	Abcc5
																		ENSMUST00000119115	0.973896	0.00116953	778.333	38162	3.23334	12766.7	20550	Mapk8ip3
																		ENSMUST00000056781	0.617558	0.0394614	776.667	106344	2.60392	13433.3	21200	Ccdc57
																		ENSMUST00000155515	0.804545	0.00969345	773.333	25660	5.65366	4700	12433.3	Senp5
																		ENSMUST00000034722	0.834426	0.0193145	771.667	52736	0.316422	3633.33	11350	Rab27a
																		ENSMUST00000211498	0.858482	0.0151715	768.333	94867	1.45213	5666.67	13350	Wrn
																		ENSMUST00000146862	0.709966	0.0219921	763.333	70246	0.0681258	7100	14733.3	Gm37240
																		ENSMUST00000110286	0.72726	0.0193383	760	74543	0.875606	11300	18900	Ebf4
																		ENSMUST00000198667	0.990694	0.0434583	760	20422	9.12128	2800	10400	Smarcc1
																		ENSMUST00000130410	0.759194	0.014922	760	20913	0.678015	5566.67	13166.7	Nrros
																		ENSMUST00000073242	0.786841	0.0285548	758.333	354586	0.0916141	5166.67	12750	Cdh23
																		ENSMUST00000200029	0.997634	0.0218985	755	20796	4.75173	2650	10200	Dhx30
																		ENSMUST00000094463	0.647708	0.0331335	753.333	39592	0.255399	11700	19233.3	Mn1
																		ENSMUST00000117879	0.92035	0.00631143	753.333	26282	1.56163	2700	10233.3	Pde4d
																		ENSMUST00000106213	0.990446	0.0440359	750	126652	13.1535	2800	10300	Macf1
																		ENSMUST00000043141	0.580277	0.0481726	750	343277	0.668525	8066.67	15566.7	Hydin
																		ENSMUST00000170947	0.990446	0.0440359	750	20964	0.0704783	4800	12300	4833427G06Rik
																		ENSMUST00000151851	0.647094	0.0332562	733.333	73418	0.0974774	4633.33	11966.7	Gad1os
																		ENSMUST00000099080	0.632645	0.0362166	733.333	72009	0.55533	12933.3	20266.7	Prex1
																		ENSMUST00000133784	0.646824	0.0333102	723.333	72807	2.68502	6600	13833.3	Phtf2
																		ENSMUST00000198180	0.952915	0.0158202	720	37385	13.8562	13300	20500	Csde1
																		ENSMUST00000132284	0.730789	0.0188196	716.667	29461	1.31685	3733.33	10900	Srl
																		ENSMUST00000156309	0.978421	0.000112404	716.667	39419	0.674766	14866.7	22033.3	Pik3cd
																		ENSMUST00000053202	0.929132	0.00528603	711.667	42030	0.611786	5933.33	13050	Rhbdl2
																		ENSMUST00000162378	0.834988	0.00684592	710	25729	0.547649	10300	17400	Glb1l2
																		ENSMUST00000171970	0.656773	0.0313525	706.667	154013	0.498909	9666.67	16733.3	Bmp6
																		ENSMUST00000159304	0.907327	0.0313834	700	65326	13.2408	3600	10600	Drg1
																		ENSMUST00000141708	0.844551	0.017526	700	49591	1.23168	4700	11700	Plxdc1
																		ENSMUST00000143518	0.903217	0.0327987	693.333	21591	3.4857	2500	9433.33	Kdm1b
																		ENSMUST00000045477	0.660254	0.0306831	693.333	109785	0.0953862	10033.3	16966.7	Stk32a
																		ENSMUST00000190748	0.879467	0.041019	690	29009	0.914408	3900	10800	1700019A02Rik
																		ENSMUST00000168429	0.67556	0.0278357	690	59018	2.17667	7866.67	14766.7	Ptpn4
																		ENSMUST00000190390	0.963067	0.000330647	686.667	44622	2.28919	7266.67	14133.3	Srcap
																		ENSMUST00000199634	0.607443	0.0417263	683.333	54229	2.22015	4666.67	11500	Dennd1b
																		ENSMUST00000187653	0.98839	0.0485523	680	25069	0.114996	2500	9300	Map3k19
																		ENSMUST00000124147	0.940975	0.0198725	676.667	20322	3.35062	9033.33	15800	Alg6
																		ENSMUST00000161855	0.790086	0.0278819	676.667	30736	0.227987	5233.33	12000	Smim17
																		ENSMUST00000132026	0.632439	0.0362597	673.333	314195	0.0070973	12166.7	18900	Itgbl1
																		ENSMUST00000125626	0.974361	0.00113827	673.333	41638	0.0154527	10466.7	17200	E230016K23Rik
																		ENSMUST00000002445	0.996444	0.00118598	670	38545	10.5209	13300	20000	Ranbp3
																		ENSMUST00000187717	0.58518	0.0469697	660	38212	2.27402	5133.33	11733.3	Fam126b
																		ENSMUST00000159678	0.840553	0.0182245	660	114547	10.8647	3900	10500	Gli2
																		ENSMUST00000212303	0.692331	0.0248921	660	24448	0.826505	6366.67	12966.7	Zdhhc1
																		ENSMUST00000136740	0.761831	0.0145849	660	177971	4.17437	26900	33500	Myo9a
																		ENSMUST00000187023	0.964999	0.0117358	655	44946	3.4584	3200	9750	R3hdm1
																		ENSMUST00000214165	0.945503	0.00355104	651.667	20085	0.425637	3333.33	9850	AC163623.3
																		ENSMUST00000190213	0.827926	0.00746018	646.667	44102	1.1998	5966.67	12433.3	Casp8
																		ENSMUST00000208089	0.938519	0.0207082	643.333	36854	6.62661	3066.67	9500	Picalm
																		ENSMUST00000172542	0.608921	0.0413909	643.333	22007	9.42874	7700	14133.3	Cog4
																		ENSMUST00000211149	0.896801	0.00262983	643.333	77708	6.64389	4466.67	10900	Trak1
																		ENSMUST00000152272	1	3.32405e-16	640	22244	2.00534	5600	12000	Elp4
																		ENSMUST00000207936	0.998916	9.84335e-06	640	21755	0.0106917	2600	9000	5930435M05Rik
																		ENSMUST00000215429	0.998536	0.0172248	640	35125	0.00436828	7000	13400	AC158630.1
																		ENSMUST00000131544	0.97348	0.00119771	631.667	23861	3.32286	5733.33	12050	Zfp617
																		ENSMUST00000003502	0.993971	0.0349698	630	50899	0.0779941	2700	9000	Rab3b
																		ENSMUST00000137222	0.902914	0.0329033	630	22651	3.36063	7800	14100	Cyp4f13
																		ENSMUST00000071248	0.701171	0.0234136	626.667	20612	13.1056	4633.33	10900	Agrn
																		ENSMUST00000132330	0.992236	0.00259135	620	51480	0.179013	8300	14500	Glrb
																		ENSMUST00000160091	0.942514	0.00384977	615	20179	0.583896	5300	11450	1700006J14Rik
																		ENSMUST00000147926	0.83345	0.00697737	610	59525	2.81347	3900	10000	Shb
																		ENSMUST00000048653	0.967003	0.000263648	610	37542	0.474886	10166.7	16266.7	Cpne2
																		ENSMUST00000066412	0.945376	0.00356355	606.667	46427	0.0511312	3433.33	9500	Agtr1a
																		ENSMUST00000088291	0.923879	0.00589176	596.667	45324	6.2823	3733.33	9700	Stk4
																		ENSMUST00000085109	0.975071	0.000150151	596.667	62659	0.544765	6400	12366.7	Ttc8
																		ENSMUST00000140601	0.866527	0.0455273	590	187594	0.277441	3800	9700	Ccdc85a
																		ENSMUST00000124219	0.975079	0.00109066	586.667	26783	9.10269	12533.3	18400	Chka
																		ENSMUST00000019708	0.856938	0.0488821	580	27976	1.49684	7900	13700	Arid3a
																		ENSMUST00000183374	0.742823	0.038279	578.333	31806	0.59768	4766.67	10550	1500004A13Rik
																		ENSMUST00000141824	0.748423	0.0163425	570	82943	1.27071	4700	10400	Afap1
																		ENSMUST00000198367	0.655752	0.0315503	566.667	103014	3.6466	12200	17866.7	Lmbr1
																		ENSMUST00000162153	0.907207	0.0314246	565	224064	0.215051	3250	8900	Pde8b
																		ENSMUST00000029025	0.67511	0.0279173	560	23838	2.97979	5500	11100	Zdbf2
																		ENSMUST00000137683	0.639113	0.0348737	560	25551	2.67878	5566.67	11166.7	Dync1i2
																		ENSMUST00000110111	0.805091	0.00963785	556.667	53989	0.747151	5400	10966.7	Rnf144b
																		ENSMUST00000115109	0.987899	0.0495689	555	35539	1.14752	2500	8050	Fam126a
																		ENSMUST00000177551	0.987899	0.0495689	555	31023	0.762036	2750	8300	Nlrc3
																		ENSMUST00000202027	0.992097	0.0400438	550	72998	0.134723	2700	8200	Poln
																		ENSMUST00000160770	0.581552	0.0478583	550	96025	2.20639	4733.33	10233.3	Amotl1
																		ENSMUST00000110904	0.84311	0.0177767	548.333	52579	4.98592	2750	8233.33	Arhgef7
																		ENSMUST00000048657	0.960469	0.0132649	546.667	20530	9.70078	12633.3	18100	Sec24c
																		ENSMUST00000117108	0.914677	0.0288573	533.333	26480	0.320851	3266.67	8600	Art3
																		ENSMUST00000109096	0.913449	0.00716091	530	62425	1.27659	2500	7800	Gnas
																		ENSMUST00000074103	0.777822	0.0304569	530	265319	1.56163	6000	11300	Pde4d
																		ENSMUST00000051091	0.957437	0.000439819	526.667	37382	2.72349	5800	11066.7	Hist1h2be
																		ENSMUST00000029891	0.723545	0.0428828	526.667	25813	3.33419	7733.33	13000	Tmem68
																		ENSMUST00000151288	0.935366	0.00459734	525	47321	3.14994	4800	10050	Slc45a4
																		ENSMUST00000021971	0.927273	0.0245436	523.333	35885	0.149047	2700	7933.33	Slc25a48
																		ENSMUST00000127716	0.762632	0.0337662	510	119460	0.0399856	3000	8100	St8sia3os
																		ENSMUST00000021036	0.837559	0.0187542	496.667	23425	2.49022	5233.33	10200	Rffl
																		ENSMUST00000159602	0.917	0.00671905	486.667	36760	0.19633	3133.33	8000	A230009B12Rik
																		ENSMUST00000077115	0.709804	0.0462908	486.667	210763	0.0257223	2633.33	7500	Ptpro
																		ENSMUST00000090715	0.989194	0.0468369	470	25707	0.246829	2500	7200	Ampd1
																		ENSMUST00000024805	0.989194	0.0468369	470	81248	0.590933	2500	7200	Cpne5
																		ENSMUST00000103033	0.80675	0.0245241	463.333	23278	2.24463	12166.7	16800	Tmem94
																		ENSMUST00000166237	0.997168	0.0239595	460	25221	0.175902	2600	7200	Sema4a
																		ENSMUST00000159520	0.630232	0.0367248	460	63660	1.08159	3033.33	7633.33	Glis3
																		ENSMUST00000042344	0.954736	0.0152037	456.667	39238	0.405409	2500	7066.67	4930556J24Rik
																		ENSMUST00000061590	0.999276	0.0121157	455	123331	1.10594	2550	7100	Intu
																		ENSMUST00000140892	0.993867	0.00204659	455	83095	1.63732	2700	7250	Gm15738
																		ENSMUST00000179498	0.868867	0.00428049	450	34732	6.78008	8000	12500	Rad54b
																		ENSMUST00000101364	0.704109	0.0229334	450	326521	0.247505	4300	8800	Dock2
																		ENSMUST00000161724	0.999208	0.0126726	435	26381	0.0699253	2550	6900	A530032D15Rik
																		ENSMUST00000197679	0.727791	0.041851	435	49138	1.39007	3500	7850	Il6ra
																		ENSMUST00000190929	0.846382	0.0172094	431.667	141997	0.808203	7333.33	11650	Pdzd2
																		ENSMUST00000078525	0.598303	0.0438355	430	227913	0.0502472	3966.67	8266.67	Rnf150
																		ENSMUST00000109589	0.99676	0.0256293	430	153156	0.0224542	2500	6800	Mctp1
																		ENSMUST00000113226	0.996604	0.0262389	420	48206	0.183851	2600	6800	Drp2
																		ENSMUST00000214026	0.866323	0.0455987	415	20724	0.0513053	3300	7450	Rgl3
																		ENSMUST00000168561	0.996437	0.0268781	410	29618	0.0470628	2500	6600	Mroh3
																		ENSMUST00000145398	0.850535	0.0164994	405	20920	2.03178	8100	12150	Sfmbt2
																		ENSMUST00000050125	0.887773	0.0381364	403.333	77029	2.19238	3366.67	7400	2900026A02Rik
																		ENSMUST00000131240	0.609012	0.0413703	403.333	45235	3.20159	4466.67	8500	Oxct1
																		ENSMUST00000127042	0.873369	0.0127951	401.667	68668	7.61259	2550	6566.67	Aatf
																		ENSMUST00000173010	0.891304	0.0369132	400	44417	7.81344	2950	6950	Atf2
																		ENSMUST00000033570	0.861573	0.0472589	400	21835	3.46895	11000	15000	Igbp1
																		ENSMUST00000143127	0.785548	0.0288246	400	22321	50.223	6500	10500	Platr16
																		ENSMUST00000168206	0.874214	0.0126647	400	20601	10.5327	3500	7500	Nisch
																		ENSMUST00000114913	0.582408	0.0476475	400	150861	0.448095	6300	10300	Adcy5
																		ENSMUST00000214397	0.740046	0.0174956	393.333	34550	0.0566162	10033.3	13966.7	Nos2
																		ENSMUST00000188366	0.938532	0.0207036	373.333	27040	1.63676	2866.67	6600	St3gal5
																		ENSMUST00000167704	0.733163	0.0184751	370	78442	0.140168	7933.33	11633.3	1700112D23Rik
																		ENSMUST00000020939	0.634089	0.0359142	366.667	272962	0.192642	7133.33	10800	Nrcam
																		ENSMUST00000177339	0.873751	0.0430078	366.667	31740	1.40458	10833.3	14500	Cdca7l
																		ENSMUST00000115629	0.731828	0.0408794	365	62812	7.24205	2950	6600	Diaph1
																		ENSMUST00000144950	0.949091	0.00320344	358.333	26102	2.30188	7366.67	10950	Dnajb4
																		ENSMUST00000142013	0.985268	0.00492274	355	23416	11.8488	2750	6300	Usp14
																		ENSMUST00000181118	0.808885	0.0241059	353.333	22368	0.155782	2666.67	6200	Gm6556
																		ENSMUST00000172307	0.658662	0.0309882	336.667	52156	0.35081	6800	10166.7	Arhgap8
																		ENSMUST00000134388	0.68451	0.0262423	333.333	99279	0.649868	5866.67	9200	Arhgap26
																		ENSMUST00000114423	0.841347	0.00631654	316.667	62658	0.341935	5133.33	8300	Boll
																		ENSMUST00000165835	0.968146	0.000245621	316.667	24395	0.359069	2666.67	5833.33	Cnmd
																		ENSMUST00000026076	0.80714	0.00943035	313.333	219795	0.265382	11500	14633.3	Gfra1
																		ENSMUST00000205813	0.926078	0.00133821	306.667	54281	10.9256	3433.33	6500	Iqgap1
																		ENSMUST00000142581	0.806695	0.0245349	301.667	24423	6.32144	3533.33	6550	0610043K17Rik
																		ENSMUST00000124647	0.947805	0.00332658	300	61120	1.91467	2900	5900	Rapgef2
																		ENSMUST00000025046	0.993355	0.0367145	300	23796	0.0358152	2600	5600	Ip6k3
																		ENSMUST00000111098	0.847846	0.0169579	290	42730	0.102468	2900	5800	Wt1
																		ENSMUST00000123140	0.854995	0.0495634	290	49656	0.841862	3100	6000	Lrp8
																		ENSMUST00000069293	0.846425	0.00590977	283.333	306809	0.00807662	5866.67	8700	Dnah7b
																		ENSMUST00000108287	0.967618	0.0108528	276.667	25129	0.927943	2733.33	5500	Sarm1
																		ENSMUST00000136116	1	6.56602e-17	270	84219	1.38604	2500	5200	Dennd1a
																		ENSMUST00000151890	0.992748	0.000170521	266.667	35029	9.93014	3833.33	6500	Tollip
																		ENSMUST00000199947	0.659979	0.0307357	263.333	20600	0.0656369	12300	14933.3	Sparcl1
																		ENSMUST00000196486	0.995148	9.32693e-05	246.667	43939	0.0403963	4133.33	6600	Gm34086
																		ENSMUST00000153864	1	7.38677e-17	240	26804	0.132125	9300	11700	Osbpl5
																		ENSMUST00000167642	0.983051	0.00566577	233.333	25098	0.267368	13666.7	16000	Gm42890
																		ENSMUST00000151022	0.642911	0.0340986	230	26279	0.724502	8166.67	10466.7	Zfp991
																		ENSMUST00000161567	0.913015	0.0018598	216.667	156156	0.362917	10100	12266.7	Pam
																		ENSMUST00000169421	0.925816	0.0250415	206.667	33275	0.0470773	5233.33	7300	Tmprss7
																		ENSMUST00000023007	0.996437	0.0268781	205	223255	0.0136279	11500	13550	Adcy8
																		ENSMUST00000039827	1	8.86413e-17	200	487629	0.5071	2500	4500	Aff3
																		ENSMUST00000153369	0.868626	0.0447945	195	37334	0.011454	6500	8450	Nr4a3
																		ENSMUST00000023669	0.584988	0.0470163	193.333	20347	2.36664	5466.67	7400	Setd4
																		ENSMUST00000174869	0.995385	0.00153965	180	48234	0.413665	2550	4350	Hoxc5
																		ENSMUST00000149805	0.914027	0.0290805	166.667	23339	2.39306	8433.33	10100	Numbl
																		ENSMUST00000204351	0.726563	0.0194418	166.667	20052	5.35344	10833.3	12500	1700126G02Rik
																		ENSMUST00000149579	0.726005	0.0422838	165	23747	3.81346	2750	4400	Arid4b
																		ENSMUST00000124213	1	5.54008e-17	160	22818	0.0599674	6900	8500	Dlec1
																		ENSMUST00000170181	0.799749	0.025915	158.333	107435	0.0354068	3050	4633.33	Sema3c
																		ENSMUST00000075087	1	0	150	22640	4.44981	2500	4000	Pfdn4
																		ENSMUST00000103141	0.795414	0.0267905	133.333	80899	0.0909216	2866.67	4200	Ikzf3
																		ENSMUST00000135057	0.990446	0.0440359	125	36469	2.42174	2500	3750	Itsn1
																		ENSMUST00000162003	1	1.49591e-33	120	27447	4.31544	12800	14000	Mff
																		ENSMUST00000150638	0.828161	0.0204528	98.3333	52692	0.0279742	2750	3733.33	Eya2
																		ENSMUST00000144122	0.622407	0.0384013	96.6667	70053	0.0395717	6233.33	7200	Abca16
																		ENSMUST00000138347	1	2.69265e-32	20	276864	0.340039	2500	2700	Celf2

## Sheet: Table EV1 description
Table EV1. Elongation rates.
List of gene names, p-values, wave progression distances at 5 and 15 minutes and elongation rates in WT/WT, WT/slow and slow/slow cells.
