# Supplementary material for: A slow transcription rate causes embryonic lethality and perturbs kinetic coupling of neuronal genes
Source: EMBO J. 2019 Apr 15;38(9):e101244. doi: 10.15252/embj.2018101244 (PMC6484407; doi:10.15252/embj.2018101244)
Supplement: Supplementary file 4 — Table EV2 [file EMBJ-38-e101244-s004.xlsx]

## Sheet: Table EV2
ID	NAME	geno.ESC.log2FC	geno.ESC.PValue	geno.ESC.FDR	geno.NPC.log2FC	geno.NPC.PValue	geno.NPC.FDR	geno.MN.log2FC	geno.MN.PValue	geno.MN.FDR	NPC_ESC.wt.log2FC	NPC_ESC.wt.PValue	NPC_ESC.wt.FDR	MN_ESC.wt.log2FC	MN_ESC.wt.PValue	MN_ESC.wt.FDR	NPC_ESC.slow.log2FC	NPC_ESC.slow.PValue	NPC_ESC.slow.FDR	MN_ESC.slow.log2FC	MN_ESC.slow.PValue	MN_ESC.slow.FDR
ENSMUSG00000000001	Gnai3	0.51932	1.35876e-06	1.91467e-05	0.364672	0.000113989	0.000459751	0.0446119	0.564263	0.655264	0.585597	2.31875e-07	1.3355e-06	1.01918	2.36667e-11	1.05239e-10	0.430949	1.60653e-05	5.88983e-05	0.544467	6.70098e-07	1.48835e-06
ENSMUSG00000000003	Pbsn	NA	NA	NA	NA	NA	NA	NA	NA	NA	NA	NA	NA	NA	NA	NA	NA	NA	NA	NA	NA	NA
ENSMUSG00000000028	Cdc45	-0.164418	0.249459	0.3736	-0.294036	0.0471388	0.0803304	0.317749	0.0353263	0.0677171	-0.602404	0.000322625	0.000807604	-2.42612	3.81156e-13	2.60988e-12	-0.732021	3.94403e-05	0.000131493	-1.94395	1.71872e-11	9.09147e-11
ENSMUSG00000000037	Scml2	0.51429	0.00708987	0.0219349	-0.541914	0.00433005	0.0102911	0.229127	0.193614	0.27766	0.836337	8.20509e-05	0.000237112	-0.244476	0.168078	0.192885	-0.219866	0.211449	0.27679	-0.529639	0.00566257	0.00784581
ENSMUSG00000000049	Apoh	NA	NA	NA	NA	NA	NA	NA	NA	NA	NA	NA	NA	NA	NA	NA	NA	NA	NA	NA	NA	NA
ENSMUSG00000000056	Narf	-0.0259339	0.815052	0.889119	0.729702	1.73126e-06	1.45439e-05	0.30035	0.0113203	0.0258818	-0.347507	0.0047255	0.00909332	1.33221	1.173e-10	4.51592e-10	0.408129	0.00131157	0.00300377	1.65849	2.70067e-12	1.75549e-11
ENSMUSG00000000058	Cav2	0.62971	0.696694	0.7969	0.560364	0.481846	0.567567	1.32146	0.0419286	0.0783241	2.68089	0.0313894	0.0497439	4.38293	0.000285431	0.000449879	2.61154	0.02525	0.0427616	5.07469	2.33042e-05	4.23139e-05
ENSMUSG00000000078	Klf6	0.89508	0.00108103	0.00466546	-0.439067	0.0721429	0.115854	-0.31693	0.18619	0.268938	1.96311	8.2689e-08	5.49149e-07	1.1441	9.30403e-05	0.00015433	0.628967	0.0136235	0.0246902	-0.0679143	0.772693	0.794421
ENSMUSG00000000085	Scmh1	-0.0677125	0.563948	0.685144	-0.57386	6.51251e-05	0.000287467	0.151651	0.193577	0.27763	0.784965	1.19463e-06	5.5545e-06	1.37741	1.55551e-10	5.87441e-10	0.278817	0.0252154	0.0427156	1.59677	1.31168e-11	7.13085e-11
ENSMUSG00000000088	Cox5a	-0.0743004	0.478311	0.607822	-0.400641	0.000920474	0.00273011	-0.415213	0.000666983	0.00226527	-0.788308	2.45442e-07	1.40575e-06	-1.25722	1.2808e-10	4.90495e-10	-1.11465	1.00326e-09	1.13248e-08	-1.59814	2.00015e-12	1.3489e-11
ENSMUSG00000000093	Tbx2	-2.42226	1.32048e-08	4.7288e-07	-1.9379	1.39665e-07	1.9104e-06	0.254222	0.251434	0.343955	0.100994	0.65656	0.713853	0.988258	0.000240841	0.00038212	0.585355	0.0505733	0.0793949	3.66474	1.01169e-11	5.65145e-11
ENSMUSG00000000094	Tbx4	-0.835484	0.0093336	0.0275381	-0.767305	0.010716	0.0224436	-1.24615	0.00217352	0.00629461	1.42186	5.38217e-05	0.000162904	-2.20896	4.62391e-07	1.01016e-06	1.49004	5.02542e-05	0.000163544	-2.61963	2.96988e-07	6.95045e-07
ENSMUSG00000000103	Zfy2	NA	NA	NA	NA	NA	NA	NA	NA	NA	NA	NA	NA	NA	NA	NA	NA	NA	NA	NA	NA	NA
ENSMUSG00000000120	Ngfr	1.39888	9.12393e-06	9.32716e-05	-0.893104	0.00169436	0.0046006	0.25954	0.280142	0.375647	-2.19735	2.06613e-08	1.65823e-07	-0.484184	0.0518029	0.0634708	-4.48934	4.29494e-13	1.61431e-11	-1.62353	1.30377e-06	2.77458e-06
ENSMUSG00000000125	Wnt3	-1.33782	0.000962542	0.0042368	0.318384	0.260007	0.341944	-0.104698	0.695323	0.769932	1.31978	0.00021202	0.000555615	2.84493	6.00827e-09	1.71076e-08	2.97598	1.95209e-08	1.52256e-07	4.07806	9.79448e-11	4.34776e-10
ENSMUSG00000000126	Wnt9a	-0.525921	0.30471	0.43434	-1.07104	0.0112346	0.023367	-0.313977	0.426339	0.527019	4.448	5.05339e-09	5.05629e-08	2.78179	3.39676e-06	6.65687e-06	3.90288	6.69673e-08	4.48678e-07	2.99373	2.88804e-06	5.87581e-06
ENSMUSG00000000127	Fer	0.220153	0.0129446	0.0359997	0.0825671	0.318659	0.405858	0.385804	0.000110974	0.000492969	-0.301474	0.00130351	0.00284663	-0.311084	0.000974339	0.00144236	-0.43906	2.59131e-05	9.03307e-05	-0.145434	0.0860952	0.103459
ENSMUSG00000000131	Xpo6	0.0880468	0.185474	0.299645	0.373914	1.08574e-05	6.46474e-05	-0.226817	0.00209241	0.00608498	-0.416343	2.59148e-06	1.09804e-05	-0.206686	0.00429072	0.00593513	-0.130475	0.0556698	0.0863236	-0.521549	9.63885e-08	2.41768e-07
ENSMUSG00000000134	Tcfe3	-0.155501	0.10057	0.187219	0.76293	5.32276e-08	8.97766e-07	-0.17198	0.0715615	0.122296	-0.527942	1.04357e-05	3.77903e-05	-0.608789	1.52238e-06	3.1155e-06	0.390489	0.000332669	0.000883336	-0.625268	1.08741e-06	2.34013e-06
ENSMUSG00000000142	Axin2	0.105078	0.533356	0.656855	0.456718	0.0133678	0.0271182	-0.403931	0.0250751	0.0506556	-1.94127	4.15368e-10	6.08741e-09	-0.914394	2.35069e-05	4.1688e-05	-1.58963	1.0185e-08	8.61008e-08	-1.4234	5.47791e-08	1.42888e-07
ENSMUSG00000000148	AA881470	0.133242	0.233099	0.354982	0.160348	0.154702	0.221075	0.194546	0.0871829	0.144011	-0.344774	0.00470297	0.00905634	-0.331664	0.00612465	0.00833246	-0.317668	0.00833782	0.0158504	-0.270361	0.0215035	0.0278619
ENSMUSG00000000149	Gna12	0.109342	0.107061	0.196583	0.0276594	0.67243	0.740563	0.075836	0.252083	0.344653	0.572943	2.39462e-08	1.88628e-07	0.998785	1.59167e-12	9.20079e-12	0.49126	2.65381e-07	1.51398e-06	0.965279	3.01608e-12	1.92958e-11
ENSMUSG00000000154	Slc22a18	-0.661208	0.00366986	0.0126888	-2.66401	6.83927e-11	5.18595e-09	1.25944	2.77937e-05	0.000152141	0.672126	0.00279296	0.00567507	-4.00349	2.16192e-13	1.58012e-12	-1.33068	3.54447e-06	1.52669e-05	-2.08284	6.22067e-09	1.91506e-08
ENSMUSG00000000157	Itgb2l	NA	NA	NA	NA	NA	NA	NA	NA	NA	NA	NA	NA	NA	NA	NA	NA	NA	NA	NA	NA	NA
ENSMUSG00000000159	Igsf5	-1.64506	0.0256643	0.0627134	-0.230326	0.835597	0.877087	-0.0894435	0.936626	0.959288	-2.91239	0.000805274	0.00184304	-3.22384	0.000258671	0.000409398	-1.49765	0.144453	0.199135	-1.66822	0.103689	0.123309
ENSMUSG00000000167	Pih1d2	0.11729	0.676542	0.779714	0.970888	0.00213552	0.00559884	-1.3155	3.11446e-05	0.000166972	-0.655281	0.029764	0.0474353	2.15439	6.78517e-08	1.65455e-07	0.198317	0.474858	0.551031	0.721595	0.0133714	0.0177756
ENSMUSG00000000168	Dlat	0.0666166	0.30056	0.430181	-0.195718	0.00537917	0.0123894	-0.263158	0.000446782	0.00161156	-0.156263	0.0214852	0.0354094	-0.401486	3.03119e-06	5.97272e-06	-0.418598	1.74321e-06	8.11357e-06	-0.73126	2.4959e-10	1.0156e-09
ENSMUSG00000000171	Sdhd	0.305834	0.00107787	0.00465575	-0.169076	0.0476443	0.0811045	-0.257652	0.00437368	0.0114771	-0.274895	0.00264088	0.00539498	-0.621145	1.97069e-07	4.51866e-07	-0.749806	1.03773e-08	8.7557e-08	-1.18463	4.02919e-12	2.49979e-11
ENSMUSG00000000182	Fgf23	-1.43141	0.0681998	0.136949	-1.17943	0.0453286	0.0777699	-0.549214	0.291257	0.387099	0.848591	0.128192	0.174158	0.69012	0.208324	0.235784	1.10057	0.166836	0.225744	1.57232	0.0397786	0.0499308
ENSMUSG00000000183	Fgf6	NA	NA	NA	NA	NA	NA	NA	NA	NA	NA	NA	NA	NA	NA	NA	NA	NA	NA	NA	NA	NA
ENSMUSG00000000184	Ccnd2	0.396022	0.00865154	0.0258494	2.83519	1.85393e-16	1.057e-12	-0.336541	0.00466297	0.0121141	2.79384	1.57208e-15	3.11557e-13	7.70885	6.60689e-23	1.04749e-19	5.23301	2.18721e-20	7.82506e-17	6.97628	2.6265e-22	5.66989e-19
ENSMUSG00000000194	Gpr107	-0.124917	0.349428	0.480602	-0.435139	0.00339294	0.00833421	-0.369999	0.0102219	0.0237439	-0.681937	4.26547e-05	0.00013246	-0.2839	0.0414606	0.0513911	-0.992158	2.98708e-07	1.67831e-06	-0.528981	0.000636064	0.000979943
ENSMUSG00000000197	Nalcn	0.839596	0.0266958	0.0646991	2.05006	1.57866e-06	1.35492e-05	-1.60239	1.06731e-05	6.74233e-05	0.796549	0.0298679	0.0475794	6.15153	1.49971e-13	1.14114e-12	2.00702	3.12168e-06	1.36412e-05	3.70954	2.61916e-10	1.05982e-09
ENSMUSG00000000202	Btbd17	-1.19176	0.140861	0.242868	3.73627	7.00335e-08	1.11339e-06	0.357088	0.370602	0.471085	2.11189	0.000838107	0.00191266	6.27499	2.3537e-10	8.55889e-10	7.03992	2.43778e-10	3.39847e-09	7.82383	4.40826e-11	2.11499e-10
ENSMUSG00000000204	Slfn4	-0.117102	0.812427	0.886987	-2.0705	0.04534	0.0777817	0.240414	0.870522	0.909422	-2.26839	0.000882382	0.00200296	-5.55597	2.04321e-06	4.11141e-06	-4.22179	4.54446e-05	0.000149285	-5.19845	1.07292e-05	2.03124e-05
ENSMUSG00000000214	Th	-4.43782	3.80814e-06	4.50875e-05	-1.48626	0.0182958	0.0355203	4.0702	1.15905e-08	2.49862e-07	-1.27282	0.0125768	0.0218662	-0.517884	0.247158	0.277003	1.67874	0.0791495	0.117719	7.99013	6.62178e-11	3.05109e-10
ENSMUSG00000000215	Ins2	0	1	1	-1.66009	0.0419918	0.0728115	3.07261	0.00294834	0.0081618	5.69635	0.000487295	0.00117495	2.35451	0.183897	0.209902	4.03625	0.0346874	0.0568133	5.42712	0.00189902	0.00277471
ENSMUSG00000000216	Scnn1g	0	1	1	-3.56145	0.189515	0.262292	5.26914	0.0159619	0.0346626	3.56145	0.192916	0.249483	0	1	1	0	1	1	5.26914	0.043116	0.0538294
ENSMUSG00000000223	Drp2	-1.27319	7.68781e-06	8.06226e-05	-0.757104	0.00118816	0.00339085	0.256353	0.171662	0.251727	0.0992013	0.615882	0.676981	2.30939	1.74701e-10	6.52137e-10	0.615283	0.0105414	0.019593	3.83892	1.01151e-13	1.01618e-12
ENSMUSG00000000244	Tspan32	-2.29142	7.0453e-09	2.95361e-07	-1.27882	2.63462e-05	0.000135341	1.48438	0.00322537	0.00881806	-1.06149	0.000114442	0.000319749	-6.17741	1.45506e-14	1.50512e-13	-0.0488916	0.974979	0.98586	-2.40161	8.426e-08	2.12754e-07
ENSMUSG00000000247	Lhx2	-0.566286	0.016295	0.0435065	-0.915141	0.000307414	0.00107033	3.15438	2.48124e-12	4.24243e-10	0.414424	0.058043	0.086158	0.949287	0.0001588	0.000256552	0.065569	0.767681	0.818923	4.66995	9.33142e-15	1.31389e-13
ENSMUSG00000000248	Clec2g	4.36608	0.00455524	0.0151639	-3.84255	0.0121519	0.0250006	0.125209	0.777143	0.835657	3.84255	0.0129308	0.0224353	6.13863	1.61006e-05	2.91523e-05	-4.36608	0.00432602	0.00880451	1.89775	0.00580188	0.00803373
ENSMUSG00000000253	Gmpr	0.0919386	0.647873	0.756285	-0.773829	0.000828553	0.00249052	-1.39834	8.79127e-07	8.44272e-06	0.797182	0.000633888	0.00148409	0.757985	0.000992517	0.00146738	-0.0685853	0.732834	0.78961	-0.732293	0.00156643	0.00231376
ENSMUSG00000000263	Glra1	-0.569509	0.782847	0.865145	5.38668	2.55101e-08	4.98763e-07	1.80099	0.000503061	0.00178648	2.28733	0.0841743	0.119974	6.945	4.42986e-08	1.11161e-07	8.24352	9.85171e-09	8.35264e-08	9.3155	6.76863e-10	2.50946e-09
ENSMUSG00000000266	Mid2	-1.12389	0.0550908	0.115981	-0.424216	0.251265	0.332069	-0.39814	0.238507	0.329627	2.47611	6.90095e-06	2.61125e-05	5.8832	1.45139e-11	6.74452e-11	3.17578	2.29872e-06	1.04129e-05	6.60894	1.09263e-11	6.05654e-11
ENSMUSG00000000275	Trim25	-0.0913635	0.594089	0.711259	-0.836164	8.4767e-05	0.000358211	3.00825	5.7469e-13	1.59089e-10	-0.821246	0.000100319	0.000283883	-5.02104	1.62685e-16	3.48125e-15	-1.56605	1.64632e-08	1.31044e-07	-1.92142	6.42661e-10	2.39949e-09
ENSMUSG00000000276	Dgke	-0.42073	0.0338655	0.078375	-0.682182	0.00153065	0.00421085	-0.983235	3.37487e-05	0.000179008	-0.503598	0.0128189	0.0222605	0.37786	0.0525254	0.0643018	-0.765051	0.000562125	0.00140491	-0.184646	0.329888	0.364314
ENSMUSG00000000278	Scpep1	-0.554243	1.75834e-05	0.000158641	-1.10429	5.70342e-10	2.57022e-08	0.427745	0.000348116	0.00130226	-0.207584	0.0481702	0.072899	-2.7972	4.81169e-17	1.32414e-15	-0.757636	2.42498e-07	1.39669e-06	-1.81521	9.92116e-14	9.9899e-13
ENSMUSG00000000282	Mnt	-0.337431	0.0248889	0.0611959	-0.0557634	0.692477	0.757134	-0.292681	0.0478428	0.0874794	-0.429144	0.00581563	0.0109636	-0.182146	0.203839	0.231081	-0.147477	0.302008	0.374904	-0.137397	0.335149	0.369702
ENSMUSG00000000290	Itgb2	-2.8947	6.65459e-05	0.00047603	-1.29736	0.00684156	0.0152326	-3.15008	1.13693e-05	7.11956e-05	0.626948	0.143749	0.192416	0.0274	0.948011	0.954799	2.22428	0.00143923	0.00325849	-0.227976	0.765464	0.787825
ENSMUSG00000000295	Hddc2	0.554587	0.000135013	0.000847904	0.980212	7.23661e-08	1.13291e-06	0.568242	0.000104338	0.000468019	-0.718729	6.30521e-06	2.41464e-05	-0.607633	4.90716e-05	8.38864e-05	-0.293104	0.0213883	0.0369428	-0.593979	6.21641e-05	0.000107415
ENSMUSG00000000296	Tpd52l1	-0.872115	2.17594e-07	4.35687e-06	-0.690646	6.1152e-06	4.03821e-05	-0.802952	1.03114e-06	9.67111e-06	-0.683405	6.32526e-06	2.4202e-05	-1.86318	7.05371e-13	4.46846e-12	-0.501936	0.000273015	0.000741301	-1.79401	1.96152e-12	1.32541e-11
ENSMUSG00000000301	Pemt	0.58044	0.00313001	0.0111312	0.762326	0.000285289	0.00100595	-0.200024	0.265935	0.360141	-0.509241	0.00832154	0.0151159	-0.589031	0.00287458	0.00405342	-0.327355	0.0714666	0.107643	-1.36949	1.85961e-07	4.47085e-07
ENSMUSG00000000303	Cdh1	0.422459	0.182584	0.296101	0.139608	0.652802	0.72317	0.601367	0.0655247	0.113763	-0.859428	0.0112346	0.0197851	-3.50865	1.65134e-09	5.16118e-09	-1.14228	0.0014439	0.00326736	-3.32974	3.4757e-09	1.1244e-08
ENSMUSG00000000305	Cdh4	-1.44693	0.000220171	0.001266	0.552562	0.0636667	0.104307	-1.08176	0.000583483	0.00202385	0.249958	0.394481	0.464597	4.94338	1.10678e-12	6.63078e-12	2.24945	7.33178e-07	3.73114e-06	5.30855	8.92917e-13	6.66629e-12
ENSMUSG00000000308	Ckmt1	-0.799372	0.00967214	0.0283547	-1.16218	0.000721715	0.00222262	-1.10318	0.000926879	0.00301413	-2.57607	2.98672e-08	2.28558e-07	-1.60991	1.53072e-05	2.77908e-05	-2.93888	5.67001e-09	5.1637e-08	-1.91371	1.98426e-06	4.11775e-06
ENSMUSG00000000317	Bcl6b	1.03718	0.0241613	0.0597374	0.590281	0.140789	0.20412	1.90719	0.000118177	0.000520849	2.59857	5.58304e-06	2.16711e-05	1.08678	0.0169505	0.0219838	2.15167	3.89175e-05	0.000129998	1.9568	0.000110032	0.000184799
ENSMUSG00000000318	Clec10a	0.702069	0.106557	0.195926	-0.223009	0.578659	0.658477	0.29817	0.805788	0.859563	0.506781	0.225565	0.286017	-4.49713	1.14824e-06	2.38738e-06	-0.418298	0.314321	0.387376	-4.90103	2.47069e-07	5.83701e-07
ENSMUSG00000000320	Alox12	0.0552869	0.79128	0.870932	-0.193506	0.374241	0.462235	0.439803	0.106562	0.170108	-1.73868	8.98525e-08	5.89551e-07	-4.97392	1.77973e-14	1.79e-13	-1.98748	1.32378e-08	1.08287e-07	-4.5894	6.3886e-14	6.80203e-13
ENSMUSG00000000325	Arvcf	-1.24097	8.25056e-13	3.50951e-10	-0.437676	1.45866e-05	8.26478e-05	-0.304436	0.000735825	0.00246879	-0.561399	4.63494e-07	2.42016e-06	0.704534	1.3343e-08	3.60219e-08	0.241898	0.00525999	0.0105068	1.64107	4.98999e-15	7.74247e-14
ENSMUSG00000000326	Comt	-0.58266	3.40732e-06	4.13814e-05	0.0381602	0.680525	0.747557	0.2751	0.00676381	0.0166965	-0.478763	3.95492e-05	0.000123786	-0.461408	6.00055e-05	0.000101799	0.142056	0.137104	0.190465	0.396352	0.000329591	0.000524794
ENSMUSG00000000339	Rtcd1	-0.18002	0.00791819	0.0240162	0.123849	0.0561105	0.0934282	-0.204014	0.00313862	0.00860519	-0.557406	1.45813e-08	1.22908e-07	0.0782187	0.212717	0.240551	-0.253536	0.000500338	0.00126978	0.0542249	0.384596	0.419761
ENSMUSG00000000340	Dbt	0.0180042	0.861165	0.921959	0.281832	0.0116567	0.0241499	-0.437761	0.000354359	0.00132193	-0.240129	0.0282401	0.0452797	-0.404708	0.000728373	0.00109287	0.023699	0.817934	0.860724	-0.860473	5.64967e-08	1.4695e-07
ENSMUSG00000000346	Dazap2	-0.448496	3.90719e-06	4.60771e-05	-0.427074	7.58692e-06	4.81149e-05	0.587614	7.49892e-08	1.12645e-06	-0.530865	3.51673e-07	1.91482e-06	-0.76529	1.01113e-09	3.2698e-09	-0.509443	6.71932e-07	3.46087e-06	0.27082	0.00112565	0.00168742
ENSMUSG00000000355	Mcts1	0.472892	1.76473e-06	2.4082e-05	0.295819	0.000439762	0.0014498	-0.0395308	0.577866	0.667372	0.381673	2.81032e-05	9.16112e-05	1.16755	4.66607e-13	3.12026e-12	0.204599	0.00889959	0.0168321	0.655127	1.11071e-08	3.26548e-08
ENSMUSG00000000359	Rem1	2.27571	0.000421281	0.00214266	-1.34094	0.00404176	0.00970343	1.80862	0.026944	0.053888	3.56624	7.21898e-07	3.57566e-06	-1.89861	0.022015	0.0281606	-0.0504085	0.910773	0.935201	-2.3657	0.000255347	0.000411804
ENSMUSG00000000365	Rnf17	-1.49721	1.5832e-07	3.40456e-06	-1.47004	2.01693e-07	2.56995e-06	-0.262388	0.239441	0.330446	-0.0892965	0.635871	0.695185	-5.1753	8.72652e-16	1.38481e-14	-0.0621261	0.744846	0.799562	-3.94048	9.22594e-14	9.36556e-13
ENSMUSG00000000374	Trappc10	-0.391505	0.000225248	0.0012884	-0.0573381	0.515029	0.598767	-0.813766	8.70446e-09	1.99744e-07	0.19272	0.0377193	0.0585097	1.62299	5.3947e-14	4.65069e-13	0.526887	6.68017e-06	2.68934e-05	1.20073	1.34102e-11	7.27448e-11
ENSMUSG00000000378	Ccm2	-0.636447	1.16986e-06	1.69878e-05	-0.357488	0.00092305	0.00273682	-0.217013	0.0279806	0.0556231	0.176677	0.0688686	0.100231	0.497408	2.68798e-05	4.73902e-05	0.455636	8.46272e-05	0.000260254	0.916842	4.08347e-09	1.30122e-08
ENSMUSG00000000381	Wap	NA	NA	NA	NA	NA	NA	NA	NA	NA	NA	NA	NA	NA	NA	NA	NA	NA	NA	NA	NA	NA
ENSMUSG00000000384	Tbrg4	-0.121473	0.278567	0.407288	0.263369	0.0257191	0.0476816	-0.323797	0.00794665	0.0191793	-0.930004	4.91333e-08	3.49179e-07	-1.59419	6.06952e-12	3.06006e-11	-0.545161	7.20449e-05	0.000225617	-1.79651	7.8696e-13	6.01428e-12
ENSMUSG00000000385	Tmprss2	-2.94028	0.0292589	0.0695766	-0.551563	0.347323	0.435559	1.07218	0.0894911	0.14721	4.94217	1.41459e-06	6.45317e-06	2.26902	0.00471973	0.00650225	7.33089	3.41796e-07	1.89116e-06	6.28148	4.07646e-06	8.1299e-06
ENSMUSG00000000386	Mx1	-0.318083	0.600453	0.716321	-1.77145	0.021184	0.0403099	4.64491	5.93933e-07	6.13637e-06	-0.26177	0.644485	0.70306	-2.99507	0.000524417	0.000801002	-1.71514	0.0332069	0.0546244	1.96792	0.00156961	0.0023178
ENSMUSG00000000392	Fap	0	1	1	0	1	1	3.83588	1.22234e-07	1.66544e-06	0	1	1	7.05664	4.92525e-06	9.46516e-06	0	1	1	10.8925	3.25106e-09	1.05662e-08
ENSMUSG00000000394	Gcg	NA	NA	NA	NA	NA	NA	NA	NA	NA	NA	NA	NA	NA	NA	NA	NA	NA	NA	NA	NA	NA
ENSMUSG00000000399	Ndufa9	0.137319	0.113552	0.206115	0.138258	0.11156	0.168058	-0.276591	0.00335781	0.00912438	-0.501009	6.88092e-06	2.60537e-05	-0.550165	1.92537e-06	3.88775e-06	-0.50007	7.10352e-06	2.84263e-05	-0.964075	2.86584e-10	1.14977e-09
ENSMUSG00000000402	Egfl6	-1.06347	0.000815229	0.00370057	-1.12033	0.00116718	0.00334136	2.66382	2.13724e-07	2.63045e-06	-1.55671	1.29935e-05	4.58905e-05	-4.7634	7.19621e-12	3.56742e-11	-1.61356	2.65321e-05	9.22857e-05	-1.0361	0.00171865	0.00252704
ENSMUSG00000000409	Lck	0.56321	6.38129e-06	6.90383e-05	-0.436746	0.000152598	0.000587613	-0.803673	5.43234e-08	8.69973e-07	-0.584331	4.06764e-06	1.63606e-05	-1.32227	8.91231e-12	4.30794e-11	-1.58429	3.62409e-13	1.38606e-11	-2.68915	3.40486e-17	1.40713e-15
ENSMUSG00000000411	Tssk3	-0.466062	0.723047	0.817818	-1.85971	0.0494473	0.0838057	1.84511	0.106108	0.169524	2.07858	0.0350386	0.0548638	-1.10027	0.380591	0.413295	0.684928	0.591482	0.661798	1.21091	0.311853	0.345578
ENSMUSG00000000416	Cttnbp2	-0.553465	0.058984	0.12235	0.112876	0.726496	0.786083	-0.795227	0.00820004	0.0196954	-3.34523	9.39763e-10	1.22767e-08	1.46959	3.27398e-05	5.72127e-05	-2.67889	3.21343e-08	2.35768e-07	1.22783	0.000263106	0.000423764
ENSMUSG00000000420	Galnt1	-0.00486187	0.959751	0.988196	-0.178352	0.0754694	0.120519	0.005094	0.957702	0.974067	-0.0929141	0.339923	0.408733	0.222844	0.0293734	0.0370085	-0.266405	0.0111452	0.0206034	0.2328	0.0237333	0.0305897
ENSMUSG00000000435	Myf5	0	1	1	1.7665	0.0102746	0.0216386	-0.53982	0.343852	0.443515	4.30467	0.00623429	0.0116584	5.56419	0.000190403	0.000305008	6.07117	0.000124587	0.000367274	5.02437	0.00202946	0.00295564
ENSMUSG00000000439	Mkrn2	-0.0937877	0.327201	0.458271	-0.57732	4.98503e-06	3.41606e-05	-0.197958	0.046521	0.0854477	0.138207	0.153273	0.203632	-0.29517	0.0048448	0.00666719	-0.345325	0.00145998	0.00329991	-0.39934	0.000379148	0.000598944
ENSMUSG00000000440	Pparg	-0.230613	0.910351	0.954171	-0.394668	0.517015	0.600555	2.69951	5.91932e-05	0.000289736	4.9944	6.91703e-05	0.000203189	6.01446	2.88742e-06	5.70161e-06	4.83035	0.000402562	0.00104693	8.94458	6.08882e-09	1.87879e-08
ENSMUSG00000000441	Raf1	-0.0853297	0.227401	0.348801	0.411067	7.53221e-06	4.78724e-05	-0.041018	0.555625	0.647604	-0.944893	1.32175e-11	3.57385e-10	0.00650583	0.925213	0.934699	-0.448497	2.31182e-06	1.04577e-05	0.0508175	0.466833	0.502008
ENSMUSG00000000486	2001-09-01	0.019115	0.915641	0.958165	-1.24672	1.32131e-06	1.17032e-05	2.03852	3.93757e-09	1.05974e-07	-1.78793	5.09957e-09	5.08759e-08	-6.60749	1.39991e-17	4.90248e-16	-3.05376	9.8982e-13	3.28809e-11	-4.58808	1.96554e-15	3.5596e-14
ENSMUSG00000000489	Pdgfb	-1.48998	0.0667558	0.134514	-1.74248	0.026535	0.0490359	1.24973	0.0986242	0.159511	1.24417	0.0963571	0.135434	-0.801956	0.280566	0.31184	0.991673	0.213495	0.279112	1.93776	0.0202053	0.0262677
ENSMUSG00000000530	Acvrl1	-1.93796	3.90757e-06	4.60771e-05	-3.18997	6.58065e-10	2.81982e-08	3.90718	2.23852e-11	1.95199e-09	1.7672	1.90379e-06	8.38015e-06	-1.78667	4.56098e-06	8.80197e-06	0.515194	0.128933	0.180784	4.05847	2.8768e-11	1.44088e-10
ENSMUSG00000000531	Grasp	-0.836749	1.29201e-05	0.000123332	-1.59775	1.0245e-09	3.92598e-08	1.3745	2.69253e-08	4.87114e-07	-0.901459	4.83831e-06	1.91208e-05	-4.98642	1.00889e-17	3.825e-16	-1.66246	5.44888e-10	6.68274e-09	-2.77517	1.13002e-13	1.11217e-12
ENSMUSG00000000532	Acvr1b	-0.87236	8.08884e-10	5.75691e-08	-0.988464	9.52198e-11	6.7781e-09	-0.655053	7.67743e-08	1.14734e-06	-0.303223	0.00110646	0.00245451	0.66588	5.9884e-08	1.47137e-07	-0.419328	4.26524e-05	0.000141042	0.883186	6.51213e-10	2.42567e-09
ENSMUSG00000000538	Tom1l2	-0.616158	2.31779e-05	0.000199714	-0.301071	0.013623	0.027559	-0.297417	0.0135033	0.0300341	0.037692	0.737769	0.786569	1.67745	2.99525e-12	1.62076e-11	0.352779	0.00518379	0.0103783	1.99619	1.62188e-13	1.52648e-12
ENSMUSG00000000544	Gpa33	-0.0338407	0.778232	0.861902	-1.02899	4.34258e-08	7.62148e-07	0.647263	0.000473406	0.00169393	-1.14396	7.18884e-09	6.73688e-08	-7.04653	2.46388e-21	9.10751e-19	-2.13911	1.84037e-13	7.9841e-12	-6.36542	1.02102e-20	4.34306e-18
ENSMUSG00000000552	Zfp385a	-0.623911	2.49889e-06	3.20682e-05	-0.271942	0.0101487	0.0214043	-0.0903354	0.354719	0.455076	-0.464264	9.67385e-05	0.000274909	-0.0495289	0.609123	0.638714	-0.112295	0.25589	0.326056	0.484046	6.21585e-05	0.000107415
ENSMUSG00000000555	Itga5	-0.173307	0.456142	0.587223	-1.39864	6.94872e-06	4.4867e-05	1.25873	3.05252e-05	0.000164309	0.24385	0.297287	0.364375	-3.6606	5.20159e-12	2.66185e-11	-0.981479	0.000384915	0.00100533	-2.22856	1.03768e-08	3.06835e-08
ENSMUSG00000000560	Gabra2	-0.550045	0.802017	0.87931	1.51391	0.270746	0.35327	-1.94748	0.000269667	0.00104884	0.308644	0.861195	0.892567	10.4362	3.43544e-11	1.47281e-10	2.37259	0.179955	0.241195	9.03875	2.66323e-09	8.82347e-09
ENSMUSG00000000561	Wdr77	0.390308	0.00253629	0.00939527	0.726092	3.1216e-06	2.35064e-05	-0.284958	0.0205469	0.0427867	-0.858184	2.89941e-07	1.6207e-06	-0.898315	1.45578e-07	3.39649e-07	-0.522401	0.000169128	0.00048346	-1.57358	1.46212e-11	7.87018e-11
ENSMUSG00000000562	Adora3	-0.0747443	0.93974	0.97409	-2.13851	0.0733086	0.117455	0.0399358	0.967771	0.980818	0.253303	0.77504	0.819743	-0.910974	0.353902	0.386598	-1.81047	0.164012	0.222473	-0.796294	0.462345	0.49764
ENSMUSG00000000563	Atp5f1	0.317651	0.00281655	0.0102207	0.130876	0.175799	0.246458	-0.437187	0.000143597	0.00061456	-0.213476	0.0331062	0.0521801	-0.0164186	0.86193	0.876556	-0.40025	0.000360323	0.000947845	-0.771256	7.6055e-08	1.93437e-07
ENSMUSG00000000567	Sox9	-0.846001	0.190259	0.30576	0.164134	0.56859	0.649098	1.23159	0.00011445	0.000506728	3.54042	1.22795e-08	1.06122e-07	7.13237	3.78543e-14	3.41158e-13	4.55055	2.12866e-09	2.19279e-08	9.20996	2.408e-15	4.24626e-14
ENSMUSG00000000568	Hnrnpd	0.0888592	0.625038	0.736929	1.02512	1.52565e-05	8.57211e-05	0.283688	0.128965	0.19881	-1.28351	7.70381e-07	3.78783e-06	-0.605593	0.00303421	0.00426747	-0.347249	0.0669651	0.101625	-0.410765	0.0329764	0.0418109
ENSMUSG00000000579	Dynlt1c	-0.330985	0.0620146	0.127224	-0.446357	0.013961	0.028135	0.0982373	0.546562	0.638819	0.14846	0.378273	0.447959	1.98322	1.82278e-10	6.78245e-10	0.033088	0.84586	0.884135	2.41244	8.14285e-12	4.65001e-11
ENSMUSG00000000581	C1d	0.823195	3.48705e-08	1.00686e-06	0.472748	7.03626e-05	0.000306254	-0.4837	4.84388e-05	0.000244013	0.0236488	0.805665	0.845838	1.44465	2.26722e-12	1.2638e-11	-0.326798	0.00248697	0.0053277	0.13775	0.159027	0.184453
ENSMUSG00000000594	Gm2a	-1.22329	0.00174796	0.00691883	-1.46005	0.000355247	0.00120699	0.574175	0.0998414	0.161046	0.00112045	0.997333	1	-0.824815	0.0225557	0.02881	-0.235647	0.493361	0.568723	0.972645	0.00920126	0.0124647
ENSMUSG00000000600	Krit1	0.521148	2.90627e-05	0.000240443	0.37487	0.000896912	0.00266976	0.265822	0.0115661	0.0263411	0.310157	0.00437996	0.00849588	0.814967	5.22021e-08	1.29609e-07	0.16388	0.104326	0.150219	0.559641	1.10422e-05	2.08755e-05
ENSMUSG00000000605	Clcn4-2	0.21262	0.13085	0.229488	0.939569	7.55695e-07	7.50959e-06	-0.76126	7.97241e-06	5.29874e-05	0.00740073	0.956512	0.9699	4.51224	3.38676e-18	1.60503e-16	0.734349	2.21355e-05	7.84161e-05	3.53836	1.76728e-16	5.01977e-15
ENSMUSG00000000606	Vmn2r88	NA	NA	NA	NA	NA	NA	NA	NA	NA	NA	NA	NA	NA	NA	NA	NA	NA	NA	NA	NA	NA
ENSMUSG00000000617	Grm6	0	1	1	1.841	0.00823535	0.0178593	0.692144	0.323774	0.421925	8.26178	6.25748e-05	0.000186166	6.9443	0.00110673	0.00162784	10.1028	2.43352e-06	1.09581e-05	7.63644	0.000472477	0.000739279
ENSMUSG00000000627	Sema4f	0.0816634	0.616128	0.729546	-0.734362	0.000203691	0.000753509	-0.545794	0.00251159	0.00711419	-0.122686	0.451711	0.521504	1.26173	1.56676e-07	3.63984e-07	-0.938711	1.23675e-05	4.6686e-05	0.63427	0.000762879	0.00116523
ENSMUSG00000000628	Hk2	-0.400793	0.00182149	0.00714504	-0.155037	0.180512	0.251911	-0.0661106	0.565129	0.655919	-1.42104	6.51017e-11	1.31321e-09	-3.36425	2.32164e-17	7.32001e-16	-1.17528	1.65144e-09	1.76154e-08	-3.02957	1.41116e-16	4.1572e-15
ENSMUSG00000000631	Myo18a	-1.02463	6.90983e-05	0.000489572	-1.17177	1.31545e-05	7.57644e-05	-0.255647	0.218161	0.306042	0.593247	0.00820825	0.0149319	1.07157	3.75156e-05	6.51082e-05	0.446112	0.0406657	0.0654675	1.84055	2.52031e-08	6.97133e-08
ENSMUSG00000000632	Sez6	-1.29264	0.000658212	0.00308581	-3.46042	2.05922e-12	4.3796e-10	-1.59726	1.39588e-07	1.86118e-06	4.70938	3.38888e-14	3.03087e-12	7.1261	5.24578e-17	1.41401e-15	2.5416	3.83524e-08	2.73453e-07	6.82148	4.1876e-16	1.01152e-14
ENSMUSG00000000673	Haao	-1.62576	0.00731074	0.0225144	-1.80541	0.000110058	0.00044565	0.555694	0.35382	0.454184	2.30755	9.06013e-06	3.33e-05	-2.04937	0.000656903	0.000992067	2.1279	0.000615269	0.00152073	0.132078	0.887663	0.900259
ENSMUSG00000000682	Cd52	-0.776204	0.10728	0.196921	-1.78684	0.00146139	0.00404359	0.00820743	0.990334	0.997484	0.0591382	0.940829	0.956961	-3.29988	7.63258e-06	1.43471e-05	-0.951498	0.0971787	0.141186	-2.51547	0.000922827	0.00139827
ENSMUSG00000000686	Abhd15	-0.727746	0.143908	0.246974	0.218627	0.540735	0.623211	-1.36092	0.000459472	0.00165016	1.29465	0.00346306	0.00688663	3.48224	1.3275e-08	3.58551e-08	2.24102	4.57439e-05	0.000150155	2.84906	1.44938e-06	3.06316e-06
ENSMUSG00000000690	Hoxb6	-0.550298	0.79738	0.875712	1.11685	0.0667269	0.108384	0.219173	0.620035	0.70487	4.07587	0.00102798	0.00230082	9.09511	4.84147e-10	1.66048e-09	5.74301	4.25579e-05	0.000140783	9.86458	4.6884e-10	1.79982e-09
ENSMUSG00000000693	Loxl3	-1.01421	1.56821e-07	3.39325e-06	0.649676	5.10864e-05	0.000234521	1.64821	2.79044e-11	2.29553e-09	-0.767122	6.35054e-06	2.42934e-05	-0.135542	0.289188	0.320789	0.896768	9.80515e-07	4.83466e-06	2.52688	2.59459e-14	3.15549e-13
ENSMUSG00000000701	Tcl1b5	NA	NA	NA	NA	NA	NA	NA	NA	NA	NA	NA	NA	NA	NA	NA	NA	NA	NA	NA	NA	NA
ENSMUSG00000000702	AC007307.1	NA	NA	NA	NA	NA	NA	NA	NA	NA	NA	NA	NA	NA	NA	NA	NA	NA	NA	NA	NA	NA
ENSMUSG00000000706	Btn1a1	-0.604482	0.17436	0.286007	-2.51142	0.000120088	0.000481347	-1.87352	0.000954531	0.00309252	-0.883848	0.0505203	0.0760661	-0.886309	0.0478818	0.0588359	-2.79079	3.95524e-05	0.000131816	-2.15535	0.000301332	0.000482352
ENSMUSG00000000708	Kat2b	0.17896	0.0551315	0.116024	0.327029	0.0013967	0.00389051	0.665489	3.52488e-07	4.00742e-06	-1.05144	1.75855e-10	3.01564e-09	-2.57714	2.19765e-17	7.03706e-16	-0.903367	2.31073e-09	2.34844e-08	-2.09061	8.91331e-16	1.86538e-14
ENSMUSG00000000711	Rab5b	0.0199419	0.891585	0.942436	-0.64445	0.000249628	0.000897076	-0.146314	0.321709	0.419736	0.0925086	0.528661	0.596908	0.52023	0.00178639	0.00256924	-0.571883	0.000807658	0.00194069	0.353973	0.023622	0.0304665
ENSMUSG00000000724	Cryba1	0.28446	0.830485	0.899735	1.04346	0.229459	0.307696	0.607873	0.330235	0.42933	0.919489	0.420435	0.490494	2.5145	0.0120185	0.0158538	1.67849	0.11318	0.16123	2.83791	0.0050503	0.00704787
ENSMUSG00000000730	Dnmt3l	-1.38112	0.000606708	0.00288075	-0.682588	0.0445881	0.0766805	-0.1818	0.629033	0.713038	3.62324	2.13386e-09	2.45965e-08	-2.85193	1.28661e-07	3.02121e-07	4.32177	2.28192e-10	3.2198e-09	-1.65262	0.00021526	0.000350265
ENSMUSG00000000731	Aire	-2.69002	1.22842e-05	0.000118363	-0.783813	0.0148535	0.0296186	3.2529	5.5574e-07	5.84566e-06	3.66964	8.50493e-10	1.12453e-08	-3.40868	2.91336e-07	6.52485e-07	5.57585	3.48931e-11	6.48759e-10	2.53424	2.54882e-05	4.60541e-05
ENSMUSG00000000732	Icosl	-1.67135	8.54237e-11	1.09543e-08	-0.569912	0.000196137	0.000729501	-0.200298	0.157115	0.233836	1.7338	1.87091e-11	4.72194e-10	-1.87812	8.1255e-12	3.98058e-11	2.83523	7.2308e-15	6.18163e-13	-0.407073	0.00837866	0.0113981
ENSMUSG00000000738	Spg7	0.544263	9.45581e-06	9.62132e-05	0.200278	0.0416842	0.0723715	0.27322	0.00766426	0.0185852	0.470784	5.51577e-05	0.000166427	-0.00577264	0.950717	0.956752	0.126798	0.183958	0.245898	-0.276816	0.00706691	0.00968846
ENSMUSG00000000739	Sult5a1	-2.38471	6.27505e-07	1.01802e-05	-2.58266	2.15593e-07	2.70889e-06	1.55922	0.00175402	0.00521128	-0.203685	0.514633	0.583336	-5.93232	5.49035e-12	2.79404e-11	-0.401634	0.249041	0.318493	-1.98839	2.59842e-05	4.68726e-05
ENSMUSG00000000740	Rpl13	0.704016	8.02795e-07	1.24562e-05	0.22471	0.0354447	0.062891	1.12042	5.61306e-10	2.25557e-08	0.0962119	0.345773	0.41468	-1.61735	9.2438e-13	5.65854e-12	-0.383094	0.00101702	0.00239105	-1.20095	1.61467e-10	6.8499e-10
ENSMUSG00000000743	Chmp1a	0.5746	2.98997e-07	5.63121e-06	0.523475	1.1631e-06	1.05629e-05	0.362129	0.000120178	0.000527537	-0.275263	0.00175016	0.00371187	0.215743	0.0102686	0.0136602	-0.326388	0.000362955	0.000954166	0.00327225	0.966116	0.971688
ENSMUSG00000000751	Rpa1	0.0774336	0.711152	0.808287	0.158048	0.452517	0.539211	-0.317978	0.140497	0.213382	-0.653277	0.00497538	0.00952058	-1.96183	1.31022e-08	3.54212e-08	-0.572662	0.0118604	0.0217985	-2.35725	7.74149e-10	2.83926e-09
ENSMUSG00000000753	Serpinf1	-1.49567	4.01695e-10	3.48536e-08	1.06138	6.51515e-08	1.05305e-06	1.06395	7.71031e-08	1.14997e-06	-0.390161	0.0061128	0.0114582	-1.41749	7.42733e-10	2.4626e-09	2.16688	6.22935e-13	2.21714e-11	1.14212	3.37166e-08	9.11374e-08
ENSMUSG00000000759	Tubgcp3	1.12386	2.09772e-09	1.16357e-07	1.26311	2.85108e-10	1.52524e-08	0.652253	6.65223e-06	4.56392e-05	-0.10833	0.331356	0.40003	0.802367	4.06283e-07	8.93966e-07	0.0309278	0.777303	0.826696	0.330763	0.00609129	0.00841443
ENSMUSG00000000766	Oprm1	NA	NA	NA	NA	NA	NA	NA	NA	NA	NA	NA	NA	NA	NA	NA	NA	NA	NA	NA	NA	NA
ENSMUSG00000000776	Polr3d	0.263488	0.0113636	0.0323738	0.497569	3.68114e-05	0.000178877	-0.192526	0.0543587	0.0972025	-0.0155385	0.870826	0.900303	0.0959361	0.320641	0.35294	0.218543	0.0312037	0.0516312	-0.360078	0.00110024	0.0016513
ENSMUSG00000000782	Tcf7	-0.0373371	0.713816	0.81032	-0.617831	5.40155e-06	3.64954e-05	-0.247594	0.0260222	0.0523083	0.0698395	0.493787	0.56289	-2.38963	1.0996e-15	1.68663e-14	-0.510655	5.89793e-05	0.000188976	-2.59989	2.80857e-16	7.28891e-15
ENSMUSG00000000787	Ddx3x	-0.0946256	0.486835	0.615069	0.212025	0.128162	0.188779	-0.188024	0.174613	0.255175	-0.178099	0.197406	0.254642	-0.273213	0.0542723	0.06631	0.128552	0.347337	0.421953	-0.366612	0.0125889	0.0167822
ENSMUSG00000000791	Il12rb1	-0.514538	0.0839058	0.161961	-0.222879	0.421421	0.508295	2.2951	1.41078e-05	8.56091e-05	0.399439	0.158387	0.209532	-4.78158	3.84988e-11	1.6313e-10	0.691098	0.0237204	0.0405735	-1.97194	4.03732e-06	8.05825e-06
ENSMUSG00000000792	Slc5a5	0.1288	0.756806	0.845452	0.068762	0.839356	0.880133	0.130049	0.707341	0.78007	3.20389	6.63096e-08	4.52973e-07	2.10019	2.04325e-05	3.64918e-05	3.14385	9.59928e-08	6.15709e-07	2.10144	2.29173e-05	4.16547e-05
ENSMUSG00000000794	Kcnn3	-1.21501	0.00922094	0.0272426	-1.42811	0.000170125	0.000644855	-1.09692	0.000984391	0.0031751	2.29312	9.89132e-07	4.71453e-06	3.81926	3.42384e-10	1.2107e-09	2.08002	4.12533e-05	0.000136883	3.93735	1.60067e-09	5.53553e-09
ENSMUSG00000000804	Usp32	-0.106563	0.314218	0.445164	-0.0991486	0.34706	0.435354	-0.893394	3.31363e-08	5.81386e-07	-0.00588033	0.954997	0.968717	1.40701	1.71057e-11	7.82591e-11	0.00153392	0.988295	0.996311	0.620181	7.22033e-06	1.39449e-05
ENSMUSG00000000805	Car4	-0.122997	0.891002	0.942047	-1.61936	3.26543e-05	0.000161677	2.1414	1.5872e-06	1.3799e-05	10.0704	1.00191e-14	1.18018e-12	4.95298	3.65931e-09	1.07965e-08	8.57401	2.44393e-13	1.01e-11	7.21738	5.89064e-12	3.48956e-11
ENSMUSG00000000811	Txnrd3	0.0906711	0.409782	0.54398	0.458427	0.000413703	0.00137507	0.502796	0.000135123	0.000583594	-0.79864	4.15232e-07	2.20178e-06	0.227282	0.0465154	0.0572417	-0.430884	0.000729633	0.00177028	0.639407	8.20656e-06	1.57594e-05
ENSMUSG00000000817	Fasl	-1.06468	0.482319	0.610868	-0.947154	0.367622	0.455836	-3.35445	6.88597e-07	6.96182e-06	0.942692	0.370679	0.440461	6.4935	4.37393e-09	1.27326e-08	1.06021	0.485266	0.56069	4.20372	0.000419373	0.000659619
ENSMUSG00000000823	Znf512b	0.806456	2.73726e-09	1.44223e-07	0.747684	7.95495e-09	2.01636e-07	-0.406969	4.38231e-05	0.000223734	0.909629	3.3837e-10	5.1431e-09	2.58385	2.23013e-18	1.14392e-16	0.850858	9.71905e-10	1.09994e-08	1.37043	2.07478e-13	1.89645e-12
ENSMUSG00000000826	Dnajc5	0.213432	0.000453697	0.00226979	0.371344	4.76028e-07	5.12148e-06	-0.816718	7.13949e-13	1.8584e-10	-0.0808225	0.128116	0.174069	2.15535	1.02272e-20	2.31641e-18	0.0770893	0.145644	0.200508	1.1252	1.93984e-15	3.53509e-14
ENSMUSG00000000827	Tpd52l2	0.0948449	0.215394	0.33516	-0.313106	0.000413819	0.00137519	0.32095	0.000326869	0.00123604	0.284314	0.00102477	0.00229482	-0.530901	6.34517e-07	1.36314e-06	-0.123637	0.110969	0.158567	-0.304796	0.000546857	0.00084926
ENSMUSG00000000838	Fmr1	0.638833	8.78126e-06	9.05649e-05	0.361005	0.00314644	0.007809	0.13198	0.233579	0.323972	0.158662	0.15604	0.206742	0.0537158	0.622931	0.652292	-0.119166	0.28071	0.35309	-0.453137	0.000433947	0.000681375
ENSMUSG00000000861	Bcl11a	2.61747	0.000383411	0.00198359	5.10328	6.43511e-10	2.78482e-08	0.220138	0.527141	0.620375	1.16876	0.101436	0.141795	8.12953	2.22906e-12	1.24679e-11	3.65458	3.8e-08	2.71829e-07	5.7322	4.2889e-11	2.06568e-10
ENSMUSG00000000869	Il4	NA	NA	NA	NA	NA	NA	NA	NA	NA	NA	NA	NA	NA	NA	NA	NA	NA	NA	NA	NA	NA
ENSMUSG00000000876	Pxmp4	-0.0166262	0.903664	0.949316	-0.394402	0.00858471	0.0184905	0.747842	1.88428e-05	0.000109649	0.112962	0.412131	0.482063	0.235034	0.0960665	0.113779	-0.264814	0.0657849	0.100051	0.999501	4.16121e-07	9.5401e-07
ENSMUSG00000000881	Dlg3	-0.0576978	0.752736	0.842276	0.12637	0.488943	0.574297	0.0411835	0.8192	0.869876	0.30929	0.100882	0.141079	1.51298	6.78711e-08	1.65479e-07	0.493358	0.012844	0.0234162	1.61186	2.69785e-08	7.42238e-08
ENSMUSG00000000884	Gnb1l	-0.492244	4.97245e-05	0.000375247	-0.910267	7.97758e-09	2.01636e-07	-0.392692	0.000571804	0.00198888	-0.0322149	0.737722	0.786567	-0.81732	4.17269e-08	1.0507e-07	-0.450238	0.000146776	0.000425707	-0.717768	3.66558e-07	8.46836e-07
ENSMUSG00000000889	Dbh	0	1	1	5.55507	0.00337217	0.00828435	1.9717	0.00136854	0.00422207	0	1	1	7.63925	3.17833e-05	5.55968e-05	5.55507	0.00804328	0.0153507	9.61095	8.30285e-07	1.81912e-06
ENSMUSG00000000901	Mmp11	0.316876	0.0439998	0.0967631	-0.376114	0.0189559	0.0366305	1.37062	1.29122e-08	2.71313e-07	0.181194	0.232178	0.293483	-0.483113	0.00379098	0.00527273	-0.511796	0.00245107	0.00526113	0.570629	0.000937218	0.00141884
ENSMUSG00000000902	Smarcb1	-0.0336566	0.73087	0.824587	0.119254	0.230804	0.309229	0.123562	0.214422	0.302183	-0.351026	0.00164684	0.00350983	-0.126201	0.205265	0.232592	-0.198116	0.053515	0.0833752	0.0310176	0.751138	0.774955
ENSMUSG00000000903	Vpreb3	0.114779	0.644293	0.753216	-0.802621	0.00627548	0.0141474	-0.989078	0.0138767	0.0307119	-0.595495	0.0255079	0.0413204	-2.65292	6.08505e-09	1.72952e-08	-1.5129	1.22277e-05	4.62184e-05	-3.75678	1.46216e-10	6.27e-10
ENSMUSG00000000915	Hip1r	-0.188923	0.181609	0.29493	-0.400451	0.00659718	0.014779	-0.338552	0.018035	0.0383948	1.77829	3.35106e-11	7.63954e-10	2.24387	5.94785e-13	3.849e-12	1.56677	3.36455e-10	4.44529e-09	2.09424	2.25224e-12	1.49843e-11
ENSMUSG00000000916	Nsun5	0.240786	0.0610223	0.125645	0.40151	0.00359269	0.00875581	0.069995	0.573039	0.663115	-0.645792	3.47957e-05	0.000110555	-1.09084	2.23847e-08	5.84679e-08	-0.485068	0.000722991	0.0017549	-1.26163	2.22238e-09	7.46214e-09
ENSMUSG00000000934	Top1mt	-1.06167	7.16e-09	2.99449e-07	-0.264291	0.0243048	0.0454081	0.870011	1.28176e-07	1.7396e-06	0.367813	0.00293152	0.00592969	-0.680646	4.45462e-06	8.60624e-06	1.16519	1.52937e-09	1.64643e-08	1.25104	4.51849e-10	1.74226e-09
ENSMUSG00000000938	Hoxa10	0.994464	0.0780877	0.152828	4.09768	8.97307e-07	8.61257e-06	-2.23421	0.00187946	0.00554278	-1.32595	0.0309066	0.049059	-0.27884	0.609557	0.639071	1.77727	0.0027852	0.00590421	-3.50751	1.82474e-05	3.35479e-05
ENSMUSG00000000942	Hoxa4	-0.613307	0.145994	0.249548	1.22442	0.00379483	0.00919288	-0.336596	0.359665	0.459999	0.180052	0.64308	0.701922	1.67617	0.000257163	0.000407092	2.01778	6.0647e-05	0.000193679	1.95288	8.50703e-05	0.000144561
ENSMUSG00000000948	Snrpn	0.358283	0.00650442	0.0203804	1.47982	7.64599e-11	5.6743e-09	-0.987384	5.52723e-08	8.81929e-07	0.481787	0.000570338	0.00135035	3.16575	1.55226e-16	3.36694e-15	1.60333	1.9983e-11	4.02428e-10	1.82009	2.19983e-12	1.46823e-11
ENSMUSG00000000957	Mmp14	0.756361	0.000342041	0.00180818	-0.120327	0.482184	0.567888	0.674638	0.000704727	0.0023791	2.17751	9.8141e-11	1.85638e-09	1.5398	2.68301e-08	6.94547e-08	1.30083	3.04843e-07	1.70947e-06	1.45808	5.43425e-08	1.41919e-07
ENSMUSG00000000958	Slc7a7	0.706767	0.0456053	0.0997688	0.809496	0.0185213	0.0358981	-0.298669	0.369379	0.470045	2.96011	3.7524e-08	2.77531e-07	0.533605	0.119463	0.139818	3.06284	2.09817e-08	1.61912e-07	-0.471831	0.166458	0.192585
ENSMUSG00000000959	Oxa1l	0.120446	0.207373	0.325619	-0.144445	0.134125	0.196087	0.280772	0.00648641	0.0161052	-0.305379	0.00355845	0.00706104	-0.354334	0.00104101	0.00153468	-0.57027	5.2808e-06	2.17364e-05	-0.194009	0.0487402	0.0605007
ENSMUSG00000000976	Heatr6	0.375408	0.000848684	0.0038305	0.339791	0.00196127	0.00520301	0.265311	0.0112725	0.0257962	0.0800194	0.412168	0.482074	0.415821	0.000306636	0.000481387	0.0444029	0.64685	0.712638	0.305724	0.00444774	0.00624897
ENSMUSG00000000982	Ccl3	2.76762	1.16937e-07	2.66935e-06	0.523389	0.135668	0.197947	-0.819578	0.107735	0.171574	0.611991	0.10594	0.147312	-1.18064	0.00820291	0.0110113	-1.63224	5.41287e-05	0.000174686	-4.76785	2.42991e-10	9.91578e-10
ENSMUSG00000000983	Expi	NA	NA	NA	NA	NA	NA	NA	NA	NA	NA	NA	NA	NA	NA	NA	NA	NA	NA	NA	NA	NA
ENSMUSG00000001014	Icam4	0.734348	0.0164473	0.0438261	-0.410147	0.142523	0.206292	-0.646998	0.0611796	0.107417	0.711659	0.0173323	0.0291715	-0.92714	0.00484699	0.00666915	-0.432835	0.130979	0.183059	-2.30849	4.01179e-07	9.21814e-07
ENSMUSG00000001016	Ilf2	0.234082	0.026814	0.0649494	0.365152	0.00133701	0.00375521	0.0724059	0.467774	0.566919	-0.368037	0.00124866	0.00273885	-0.0309003	0.7554	0.777283	-0.236967	0.0252014	0.0427002	-0.192576	0.0632216	0.0773526
ENSMUSG00000001017	2500003M10Rik	-0.428705	1.59406e-05	0.000146011	0.130157	0.101739	0.155247	-0.112198	0.154228	0.230483	-0.83963	6.21612e-10	8.59707e-09	-0.270839	0.00190262	0.00273055	-0.280768	0.0014264	0.00323364	0.0456683	0.553823	0.586797
ENSMUSG00000001018	Snapin	0.400801	8.19769e-06	8.54559e-05	-0.0425645	0.532888	0.615753	0.700233	1.66436e-09	5.27753e-08	0.366667	2.45903e-05	8.13302e-05	-0.311658	0.000162286	0.000261842	-0.0766985	0.267409	0.338311	-0.0122262	0.857396	0.873269
ENSMUSG00000001020	S100a4	0	1	1	0.17178	0.880954	0.912667	-1.73174	0.100263	0.161562	4.49634	0.0545834	0.0816075	5.81826	0.00556817	0.00761161	4.66812	0.0631933	0.0966482	4.08653	0.116521	0.137725
ENSMUSG00000001021	S100a3	-1.09516	0.676626	0.779714	0.19493	0.878357	0.910625	-1.37426	0.369881	0.470497	1.64576	0.324575	0.392987	1.52632	0.352505	0.385266	2.93585	0.165374	0.224062	1.24722	0.618521	0.649145
ENSMUSG00000001023	S100a5	NA	NA	NA	NA	NA	NA	NA	NA	NA	NA	NA	NA	NA	NA	NA	NA	NA	NA	NA	NA	NA
ENSMUSG00000001025	S100a6	-1.59125	0.0377021	0.0854594	-1.42939	0.0431183	0.0745054	2.70145	0.000964351	0.0031168	1.30657	0.0613811	0.0904891	-1.58264	0.032537	0.0407595	1.46843	0.0532772	0.0830566	2.71006	0.0012369	0.00184672
ENSMUSG00000001027	Scn4a	-0.379327	0.395956	0.529764	-0.219447	0.646566	0.717721	-0.395734	0.488235	0.585263	-0.940867	0.0430425	0.0659111	-2.09787	0.000204207	0.000326192	-0.780988	0.114551	0.16287	-2.11428	0.000694507	0.0010664
ENSMUSG00000001029	Icam2	-0.897394	0.018671	0.0486731	0.172904	0.782972	0.834346	6.75404	1.57532e-11	1.49535e-09	-4.30526	7.38324e-09	6.9011e-08	-5.72494	3.92603e-10	1.37297e-09	-3.23496	1.27767e-06	6.12998e-06	1.92649	2.00151e-05	3.66394e-05
ENSMUSG00000001034	Mapk7	-0.150522	0.0490451	0.105755	-0.0079843	0.912509	0.937505	0.300644	0.000447896	0.00161491	-0.244548	0.00278432	0.00566093	-0.350168	9.04648e-05	0.000150329	-0.10201	0.171205	0.230975	0.100998	0.174847	0.201569
ENSMUSG00000001036	Epn2	-0.173049	0.0392507	0.0882812	-0.218206	0.0115625	0.0239746	-0.357362	0.000194302	0.000795078	-0.374881	0.00011475	0.000320505	-0.410403	4.04374e-05	6.98176e-05	-0.420038	3.16296e-05	0.000108203	-0.594716	2.83321e-07	6.64844e-07
ENSMUSG00000001039	B9d1	0.336445	0.128381	0.226548	0.380867	0.0869909	0.135736	-0.213015	0.325654	0.4239	-0.0795827	0.710994	0.762872	0.0294468	0.890553	0.903084	-0.0351605	0.869633	0.902547	-0.520013	0.0237208	0.0305758
ENSMUSG00000001052	Sec24b	0.435653	2.1315e-06	2.80978e-05	0.144909	0.039745	0.0693916	-0.0363493	0.586365	0.675131	0.671519	2.57234e-09	2.8881e-08	1.01116	1.92485e-12	1.09169e-11	0.380775	1.23518e-05	4.66367e-05	0.539153	8.75822e-08	2.20664e-07
ENSMUSG00000001053	N4bp3	0.0176314	0.901094	0.947623	-0.67471	0.000121129	0.000484628	-0.677301	0.000129273	0.000562226	-0.8473	7.22457e-06	2.72248e-05	-1.721	1.5237e-10	5.75928e-10	-1.53964	1.02626e-09	1.15546e-08	-2.41593	5.58531e-13	4.4703e-12
ENSMUSG00000001054	Rmnd5b	-0.425737	3.38408e-05	0.00027374	-0.371479	0.000173001	0.000654475	-0.624141	1.94397e-07	2.44256e-06	-1.28284	9.52011e-13	4.18213e-11	-0.96948	1.32323e-10	5.05636e-10	-1.22858	2.26745e-12	6.46148e-11	-1.16788	5.51045e-12	3.28745e-11
ENSMUSG00000001056	Nhp2	-0.147599	0.333936	0.465134	-0.0824111	0.586775	0.665324	-0.123846	0.41908	0.519309	-0.60834	0.000600564	0.00141503	-2.00729	3.42826e-11	1.4701e-10	-0.543152	0.00166644	0.00371285	-1.98354	4.3503e-11	2.09145e-10
ENSMUSG00000001062	1300018I17Rik	0.397271	0.000122746	0.000783277	0.663142	1.32691e-07	1.83274e-06	0.396943	9.99895e-05	0.000452352	-0.211633	0.0198662	0.0329956	1.517	8.31046e-14	6.80124e-13	0.0542381	0.522103	0.596684	1.51668	8.18814e-14	8.44478e-13
ENSMUSG00000001065	Zfp276	0.735353	6.40952e-07	1.03319e-05	0.868507	5.38024e-08	9.06584e-07	0.348656	0.00264749	0.00744232	-0.47544	0.000169685	0.000454509	0.543892	3.37715e-05	5.89211e-05	-0.342286	0.00321136	0.00671859	0.157195	0.138462	0.161935
ENSMUSG00000001076	C1ql4	-0.40271	0.134367	0.234079	-0.502047	0.0434002	0.0749035	0.665692	0.00803427	0.0193506	1.10964	0.000162783	0.000437973	1.03521	0.000318991	0.000499525	1.01031	0.000705606	0.00171653	2.10362	5.2721e-08	1.37947e-07
ENSMUSG00000001082	Mfsd10	-0.132714	0.185694	0.299834	-0.203818	0.0485112	0.0823793	0.713954	5.80308e-07	6.02787e-06	-0.53185	2.29908e-05	7.668e-05	-2.95125	1.4361e-17	4.99912e-16	-0.602954	4.73851e-06	1.97844e-05	-2.10458	5.35741e-15	8.2031e-14
ENSMUSG00000001089	Luzp1	0.560019	1.0358e-06	1.54133e-05	0.243708	0.00677297	0.015103	0.15634	0.0672573	0.116101	0.297873	0.00146616	0.00316458	-0.249771	0.00577683	0.0078814	-0.0184376	0.821628	0.864047	-0.653449	1.04746e-07	2.61341e-07
ENSMUSG00000001095	Slc13a2	-0.269366	0.448041	0.579489	-2.7034	0.00088197	0.00263067	2.12073	0.0221156	0.0454708	-2.90583	1.05031e-06	4.97754e-06	-6.63877	8.84088e-10	2.88412e-09	-5.33987	2.28646e-08	1.74894e-07	-4.24867	6.64195e-08	1.71076e-07
ENSMUSG00000001098	Kctd10	0.527288	0.00157058	0.00632438	-0.00787497	0.956049	0.970041	0.0308179	0.828686	0.877184	1.25729	3.11928e-08	2.36832e-07	1.45442	2.96854e-09	8.88015e-09	0.722124	6.13934e-05	0.000195776	0.957951	1.65114e-06	3.46355e-06
ENSMUSG00000001100	Poldip2	-0.148477	0.0520361	0.110726	-0.191611	0.0149427	0.0297796	0.0347176	0.634277	0.717459	-0.523493	4.95663e-07	2.5712e-06	-0.638968	2.3076e-08	6.02104e-08	-0.566626	1.55905e-07	9.4409e-07	-0.455773	3.57326e-06	7.18029e-06
ENSMUSG00000001103	Sebox	-0.541989	0.352166	0.483528	0.928132	0.149203	0.21443	-1.47764	0.0209108	0.0434149	-1.27326	0.0367457	0.0572081	-0.218402	0.657006	0.684765	0.196862	0.739389	0.794939	-1.15405	0.128227	0.150743
ENSMUSG00000001105	Ift20	0.0889397	0.379457	0.513081	0.0604176	0.548576	0.630414	-0.313482	0.00468907	0.0121765	-0.320733	0.00409009	0.00798781	0.244292	0.0221991	0.0283877	-0.349255	0.00214982	0.00467142	-0.15813	0.125619	0.147847
ENSMUSG00000001119	Col6a1	-1.42315	0.0328412	0.0763668	-2.41119	7.21194e-07	7.23267e-06	1.74943	2.73772e-05	0.000150286	5.52382	3.0347e-11	7.00067e-10	4.83677	2.48011e-10	8.96994e-10	4.53579	1.6702e-08	1.32703e-07	8.00936	6.24783e-13	4.92156e-12
ENSMUSG00000001120	Pcbp3	-0.0114265	0.917573	0.959036	0.0998385	0.362685	0.450868	0.115184	0.291643	0.387488	0.735462	1.34178e-06	6.14835e-06	1.50882	1.1553e-11	5.47213e-11	0.846727	1.82229e-07	1.08467e-06	1.63543	2.98867e-12	1.91838e-11
ENSMUSG00000001123	Lgals9	0.176584	0.728835	0.822818	-0.895449	0.0746722	0.119344	3.0914	5.13114e-06	3.65104e-05	1.80646	0.00157044	0.00336095	0.565402	0.261595	0.292056	0.734432	0.152138	0.208378	3.48022	1.59243e-06	3.34925e-06
ENSMUSG00000001127	Araf	-0.0340626	0.78898	0.869239	-0.226743	0.0852844	0.133587	-0.605808	0.000101195	0.000456148	0.238927	0.0709357	0.102956	0.612038	9.0923e-05	0.000151047	0.0462473	0.716509	0.774989	0.0402935	0.751492	0.775274
ENSMUSG00000001128	Cfp	1.3066	3.40071e-07	6.24298e-06	0.323124	0.0858816	0.134338	0.495225	0.0103201	0.0239306	-1.51584	4.9429e-08	3.50566e-07	-0.92781	3.55373e-05	6.18287e-05	-2.49932	1.41214e-11	2.96719e-10	-1.73919	4.45769e-09	1.41221e-08
ENSMUSG00000001131	Timp1	0.184298	0.517407	0.642476	-0.702934	0.0225806	0.0425783	2.00032	6.45078e-06	4.45004e-05	-0.99198	0.00221867	0.00460474	-5.5867	9.62886e-13	5.85929e-12	-1.87921	2.67466e-06	1.19026e-05	-3.77067	1.72132e-10	7.25117e-10
ENSMUSG00000001134	Uxt	0.317965	0.0211412	0.0536997	0.137906	0.290912	0.375816	0.383408	0.00727991	0.0177892	-0.30895	0.0246223	0.0400871	-1.22995	7.22223e-09	2.02532e-08	-0.489008	0.00102125	0.00240002	-1.16451	1.73282e-08	4.92992e-08
ENSMUSG00000001138	Cnnm3	0.144731	0.133312	0.232518	0.192562	0.0498752	0.0844325	-0.223485	0.0252274	0.0509219	-0.0051214	0.956304	0.969761	-0.151012	0.117369	0.137487	0.0427096	0.648893	0.714393	-0.519228	1.7775e-05	3.27345e-05
ENSMUSG00000001143	Lman2l	-0.102288	0.296517	0.425828	-0.0321172	0.738911	0.797241	0.147945	0.132279	0.202993	0.0088317	0.926873	0.945966	0.749169	1.49343e-07	3.47829e-07	0.0790022	0.417515	0.493792	0.999402	1.55949e-09	5.40812e-09
ENSMUSG00000001150	Mcm3ap	0.0775783	0.220147	0.340511	0.175262	0.00970232	0.02057	-0.307257	6.80882e-05	0.000327033	-0.332989	2.58538e-05	8.50415e-05	-0.548967	2.02888e-08	5.32966e-08	-0.235306	0.0010309	0.00241944	-0.933803	2.15303e-12	1.43976e-11
ENSMUSG00000001151	Pcnt	-0.231152	0.0480101	0.104038	-0.0134435	0.903776	0.930617	-0.0631958	0.574375	0.664397	-0.729551	1.91132e-06	8.40692e-06	-2.25399	1.58543e-14	1.61789e-13	-0.511842	0.000154595	0.000446306	-2.08603	6.45191e-14	6.86106e-13
ENSMUSG00000001155	Ftcd	0.25064	0.871901	0.930085	-2.4366	9.0778e-05	0.000379293	2.66223	0.0694845	0.119167	5.72345	3.51593e-07	1.91482e-06	-2.04617	0.176668	0.202158	3.03621	0.00633966	0.012409	0.365417	0.796125	0.816154
ENSMUSG00000001156	Mxd1	-0.353249	0.0538806	0.113956	-0.016801	0.923047	0.945111	-0.206756	0.229745	0.319568	-0.357448	0.0497746	0.07506	1.7523	2.57699e-09	7.785e-09	-0.0210005	0.904616	0.930244	1.89879	8.15118e-10	2.9796e-09
ENSMUSG00000001157	Gmcl1	0.164993	0.0324722	0.0756549	0.0166123	0.819471	0.86394	-0.152725	0.0455191	0.0838813	-0.291342	0.000614104	0.00144398	-0.0443529	0.542507	0.574493	-0.439723	5.73165e-06	2.33989e-05	-0.362071	6.30459e-05	0.000108896
ENSMUSG00000001158	Snrnp27	-9.03917e-05	0.999137	1	-0.149144	0.0856508	0.134053	0.133434	0.121318	0.189248	-0.0903925	0.285617	0.35205	-0.456843	2.04214e-05	3.64758e-05	-0.239446	0.00892557	0.0168703	-0.323318	0.000866942	0.00131703
ENSMUSG00000001166	Oas1c	-0.20266	0.512421	0.637875	-0.807211	0.0101633	0.02143	3.42231	5.51273e-10	2.22551e-08	1.38115	0.000125833	0.000348503	-0.949978	0.00517925	0.00710558	0.7766	0.0174348	0.0307352	2.675	2.49913e-08	6.91713e-08
ENSMUSG00000001168	Oas1h	-1.16557	0.0466059	0.101614	-4.55517	8.83995e-06	5.44959e-05	4.89803	0.002189	0.00633208	0.217431	0.650892	0.708941	-7.67073	6.0343e-07	1.30004e-06	-3.17217	0.00169105	0.00376364	-1.60712	0.0302555	0.0384954
ENSMUSG00000001173	Ocrl	0.275628	0.00141592	0.00580345	-0.164008	0.0394389	0.0689263	-0.569851	2.23283e-07	2.71552e-06	-0.0192723	0.798146	0.839646	0.734633	4.05395e-09	1.18427e-08	-0.458909	5.22826e-06	2.15711e-05	-0.110847	0.151632	0.176274
ENSMUSG00000001175	Calm1	0.21727	0.0199227	0.0512014	0.0781244	0.373256	0.461346	-0.905579	1.42151e-09	4.64253e-08	0.352022	0.00055977	0.00132876	1.86889	3.86671e-15	4.83755e-14	0.212876	0.0221818	0.0381735	0.746043	3.41862e-08	9.22446e-08
ENSMUSG00000001211	Agpat3	-0.722958	4.15331e-08	1.14069e-06	0.0242547	0.773035	0.82634	-0.620408	3.1194e-07	3.60997e-06	0.503788	6.61715e-06	2.51807e-05	1.90309	1.40965e-15	2.08342e-14	1.251	3.50445e-12	9.31671e-11	2.00564	6.43476e-16	1.42946e-14
ENSMUSG00000001225	Slc26a3	NA	NA	NA	NA	NA	NA	NA	NA	NA	NA	NA	NA	NA	NA	NA	NA	NA	NA	NA	NA	NA
ENSMUSG00000001227	Sema6b	-0.649537	0.00356252	0.0123889	-1.01711	2.3407e-05	0.000122216	-1.09243	4.69551e-06	3.38618e-05	1.05087	1.57656e-05	5.45541e-05	4.20967	5.00997e-15	6.0092e-14	0.6833	0.0023918	0.00514848	3.76678	4.59213e-14	5.1141e-13
ENSMUSG00000001228	Uhrf1	-0.653821	0.0056418	0.0180969	-0.0828119	0.697791	0.761687	0.355767	0.107284	0.1711	-1.81918	5.46115e-08	3.82193e-07	-3.6292	1.21507e-12	7.21267e-12	-1.24817	1.00521e-05	3.88022e-05	-2.61961	2.01833e-10	8.3749e-10
ENSMUSG00000001229	Dpp9	0.026428	0.806823	0.88247	0.353065	0.00344718	0.00844958	0.0436949	0.68545	0.761611	-0.0124109	0.908359	0.930774	-0.0140166	0.896488	0.908574	0.314226	0.00797612	0.0152476	0.00325034	0.975976	0.980191
ENSMUSG00000001240	Ramp2	0.799211	0.000144665	0.000897038	-0.589541	0.001082	0.00313301	1.25125	1.0851e-07	1.52035e-06	2.88854	2.6136e-13	1.51433e-11	1.86943	4.73225e-10	1.62686e-09	1.49979	1.30276e-08	1.06768e-07	2.32147	8.12955e-12	4.64393e-11
ENSMUSG00000001247	Lsr	-0.248481	0.00647208	0.02029	0.355603	0.000278482	0.000984739	-0.677979	7.21993e-08	1.09397e-06	0.723056	2.27833e-08	1.80446e-07	-0.350859	0.000341502	0.000532671	1.32714	6.8123e-13	2.39529e-11	-0.780357	8.23477e-09	2.47867e-08
ENSMUSG00000001248	Gramd1a	-0.54853	0.0295808	0.0702463	-1.03025	0.000294114	0.00103269	0.54952	0.0281552	0.0559002	0.119499	0.612888	0.674199	0.666145	0.00972996	0.0129634	-0.362225	0.138255	0.191834	1.76419	4.04981e-07	9.30059e-07
ENSMUSG00000001249	Hpn	-1.28146	0.00308141	0.010992	-1.56845	0.000148819	0.000574584	1.39991	0.0020805	0.00605338	3.68644	3.49686e-09	3.71861e-08	-2.38327	5.7921e-06	1.10422e-05	3.39946	2.52336e-08	1.91088e-07	0.298106	0.452844	0.48838
ENSMUSG00000001260	Gabrg1	-0.56266	0.650923	0.758171	7.60561	0.000764746	0.00233167	-2.80474	0.00122675	0.00383416	-5.86217	0.0204244	0.033837	4.99356	2.8727e-05	5.05039e-05	2.30609	0.041295	0.0663276	2.75147	0.0141968	0.018814
ENSMUSG00000001270	Ckb	-0.188759	0.344666	0.475928	-1.65981	7.23227e-08	1.13291e-06	-0.298567	0.14162	0.214664	-2.42567	1.82728e-10	3.11513e-09	-0.255716	0.204685	0.231965	-3.89672	1.04675e-13	5.029e-12	-0.365524	0.0758736	0.0918467
ENSMUSG00000001280	Sp1	-0.350106	0.00596013	0.018968	-0.171412	0.146922	0.211552	0.368455	0.00428898	0.0112837	-0.122224	0.294413	0.36136	-1.75354	2.4702e-12	1.3633e-11	0.0564707	0.624987	0.693017	-1.03498	1.85415e-08	5.23921e-08
ENSMUSG00000001281	Itgb7	0.65593	0.000292633	0.00158593	-1.29987	5.76825e-08	9.58993e-07	0.293145	0.150625	0.226243	-0.892355	8.92577e-06	3.28728e-05	-5.42963	1.1005e-17	4.11861e-16	-2.84815	1.22517e-13	5.79049e-12	-5.79241	4.13446e-18	2.84656e-16
ENSMUSG00000001285	Myg1	-0.271021	0.0553775	0.116402	-0.0917066	0.499818	0.584434	0.0603608	0.656524	0.736531	-0.715783	3.06775e-05	9.90585e-05	-1.2569	1.05244e-08	2.88276e-08	-0.536469	0.000689956	0.00168315	-0.925517	1.12212e-06	2.40829e-06
ENSMUSG00000001288	Rarg	-0.0288479	0.830286	0.899726	-0.357029	0.0141373	0.0284081	-1.32502	7.0421e-09	1.67322e-07	0.394292	0.00760865	0.0139517	-2.54536	7.60623e-14	6.30778e-13	0.0661111	0.624129	0.692286	-3.84153	1.00175e-16	3.15922e-15
ENSMUSG00000001289	Pfdn5	-0.482535	0.000489335	0.00241006	-0.956873	8.03647e-08	1.23813e-06	0.114745	0.332448	0.431844	0.190918	0.114186	0.15751	-0.121765	0.304583	0.336602	-0.28342	0.0241667	0.0412071	0.475515	0.00056176	0.000871008
ENSMUSG00000001300	Efnb2	0.209094	0.0260917	0.0635086	1.8009	3.03039e-16	1.057e-12	0.841173	2.52207e-10	1.26031e-08	3.44551	9.77029e-21	1.70394e-16	5.16633	9.99991e-24	3.48797e-20	5.03731	1.5507e-23	2.70441e-19	5.79841	1.68394e-24	2.9368e-20
ENSMUSG00000001305	Rrp15	0.139484	0.254634	0.379784	0.486713	0.000581792	0.00184582	0.0913678	0.455612	0.555345	-0.58278	8.99774e-05	0.0002575	-1.59269	3.04822e-11	1.32307e-10	-0.235552	0.0616798	0.0945916	-1.64081	1.89563e-11	9.88926e-11
ENSMUSG00000001313	Rnd2	-0.275836	0.0580721	0.120842	-0.0735095	0.598548	0.675948	1.52218	5.80208e-10	2.29973e-08	-0.523514	0.00107624	0.00239499	0.682706	6.81486e-05	0.00011491	-0.321188	0.0303901	0.0504189	2.48072	1.64988e-13	1.55032e-12
ENSMUSG00000001323	Srr	-0.377213	0.0839441	0.162017	-0.486999	0.0268225	0.0494592	-0.141844	0.474615	0.572941	0.272507	0.193667	0.250319	2.62743	6.36548e-11	2.57036e-10	0.16272	0.443642	0.520283	2.8628	1.94452e-11	1.01111e-10
ENSMUSG00000001333	Sync	-0.662251	0.0298023	0.0706666	-1.31058	0.00022189	0.000811269	-0.172372	0.570604	0.661174	-0.415658	0.151733	0.201864	-2.07958	7.29497e-07	1.55246e-06	-1.06399	0.00171667	0.00381726	-1.5897	3.39469e-05	6.04547e-05
ENSMUSG00000001334	Fndc5	-1.97769	7.50383e-05	0.000523467	-0.43429	0.0965172	0.148488	0.180179	0.474799	0.573037	3.95149	2.11384e-11	5.20698e-10	3.7188	5.56101e-11	2.27395e-10	5.49489	1.62727e-12	4.94009e-11	5.87667	4.79518e-13	3.90197e-12
ENSMUSG00000001348	Acp5	-0.101388	0.664528	0.769904	-0.919038	0.000882343	0.00263134	0.301364	0.281818	0.377344	-0.797387	0.00259271	0.00530279	-4.58387	3.633e-13	2.49841e-12	-1.61504	1.38891e-06	6.6164e-06	-4.18112	1.65926e-12	1.14062e-11
ENSMUSG00000001349	Cnn1	0.259987	0.596255	0.713069	0.124184	0.672818	0.740826	-0.406005	0.226425	0.31563	5.3611	1.25788e-11	3.42237e-10	2.48362	3.44371e-06	6.74054e-06	5.22529	2.00304e-11	4.02919e-10	1.81763	0.000229714	0.000372635
ENSMUSG00000001366	Fbxo9	-0.0444507	0.637779	0.747555	0.648847	9.30053e-07	8.8683e-06	-0.79848	3.63673e-08	6.29083e-07	-0.539338	1.15324e-05	4.13667e-05	0.826802	2.13085e-08	5.57989e-08	0.153959	0.113167	0.16123	0.0727724	0.442472	0.478022
ENSMUSG00000001376	Ccdc132	0.061039	0.604704	0.720308	0.66664	1.37336e-05	7.86322e-05	-0.64002	2.17261e-05	0.000123582	-0.81729	8.77245e-07	4.23799e-06	0.255187	0.0394046	0.0489435	-0.211689	0.0833659	0.123272	-0.445871	0.00104099	0.00156724
ENSMUSG00000001379	Apbb3	-0.13167	0.44448	0.576294	-0.201243	0.244215	0.324035	-0.71205	0.000363923	0.00135298	0.148159	0.387257	0.457386	1.50866	2.23604e-08	5.84131e-08	0.0785853	0.646663	0.712515	0.928284	2.23604e-05	4.06978e-05
ENSMUSG00000001380	Hars	0.224956	0.0277266	0.0666417	0.472884	7.17478e-05	0.000311419	-0.459557	9.93291e-05	0.000449831	-0.442579	0.000149819	0.000406415	-0.205969	0.0417453	0.0517292	-0.19465	0.0532168	0.0829773	-0.890482	1.02024e-08	3.02449e-08
ENSMUSG00000001383	Zmat2	0.122482	0.318389	0.449357	0.265165	0.0386606	0.0677518	0.188034	0.131441	0.202039	-0.437708	0.00158971	0.00339887	-0.217985	0.0833483	0.0994659	-0.295025	0.0230114	0.0394766	-0.152433	0.217341	0.246837
ENSMUSG00000001403	Ube2c	-0.0223828	0.894417	0.944203	-0.0634652	0.70726	0.769663	0.616632	0.0015085	0.00458252	-0.43985	0.0158076	0.0268436	-2.04654	1.79412e-10	6.68579e-10	-0.480933	0.00926114	0.0174459	-1.40753	6.82062e-08	1.75212e-07
ENSMUSG00000001415	Smg5	0.49056	0.000130023	0.000823382	0.612135	9.39306e-06	5.73993e-05	-0.172078	0.112633	0.177878	-0.687811	1.97097e-06	8.64312e-06	-0.416494	0.000682263	0.00102832	-0.566236	2.47664e-05	8.66105e-05	-1.07913	1.93698e-09	6.58754e-09
ENSMUSG00000001416	Cct3	-0.0732296	0.595482	0.712389	0.304637	0.0364438	0.0643626	0.0946474	0.493842	0.590188	-0.677256	7.40797e-05	0.000216226	-1.19451	3.23253e-08	8.26617e-08	-0.299389	0.0394318	0.0636751	-1.02663	3.21164e-07	7.4781e-07
ENSMUSG00000001417	Rhbg	-1.05975	0.000101008	0.000672618	-1.36837	5.52873e-06	3.72138e-05	0.274217	0.473098	0.571477	-0.655596	0.00650048	0.0121042	-6.44143	2.64695e-15	3.52119e-14	-0.964217	0.000347113	0.000916665	-5.10747	1.70398e-13	1.59343e-12
ENSMUSG00000001418	0610031J06Rik	-0.712853	2.15745e-07	4.32481e-06	-0.489387	3.59442e-05	0.000175544	-0.11764	0.22029	0.308632	-0.715065	2.02408e-07	1.18975e-06	-2.07434	2.47014e-15	3.33948e-14	-0.4916	3.4529e-05	0.000116907	-1.47912	1.13229e-12	8.20062e-12
ENSMUSG00000001419	Mef2d	0.100499	0.647477	0.756076	-0.571975	0.0156398	0.0309654	-0.321519	0.151259	0.226902	0.466227	0.0434061	0.0664037	0.568883	0.0160232	0.0208634	-0.206247	0.352386	0.427216	0.146865	0.504673	0.53901
ENSMUSG00000001420	Tmem79	0.256697	0.281635	0.410079	-0.153185	0.516812	0.6004	-0.155747	0.52878	0.62201	-0.145249	0.537668	0.605471	-2.0824	4.1015e-08	1.03412e-07	-0.55513	0.0272156	0.0456868	-2.49484	3.12281e-09	1.01779e-08
ENSMUSG00000001424	Snd1	-0.233783	0.00232845	0.00872919	-0.2404	0.00184359	0.00493207	-0.149589	0.0373902	0.0711883	0.00696234	0.918233	0.938796	-0.853777	5.30132e-11	2.17643e-10	0.000345975	0.995933	1	-0.769582	3.32314e-10	1.31657e-09
ENSMUSG00000001435	Col18a1	-0.254091	0.113798	0.206453	-0.343468	0.0353336	0.0627258	-0.026723	0.862502	0.903204	3.60265	3.10726e-15	5.01764e-13	1.25215	1.00327e-07	2.3903e-07	3.51327	4.76643e-15	4.46917e-13	1.47952	7.82743e-09	2.36423e-08
ENSMUSG00000001436	Slc19a1	0.193573	0.12187	0.217635	0.182569	0.143287	0.207173	0.082158	0.499198	0.594876	-0.296981	0.0222281	0.0365198	-0.113073	0.35514	0.387684	-0.307985	0.0183726	0.0321996	-0.224488	0.0755557	0.0915
ENSMUSG00000001440	Kpnb1	0.135418	0.397423	0.531156	0.49011	0.00536231	0.0123604	-0.0995111	0.532449	0.625314	-0.656424	0.000467718	0.00113056	-1.06966	1.4294e-06	2.93625e-06	-0.301732	0.0685232	0.103736	-1.30459	8.01903e-08	2.03155e-07
ENSMUSG00000001441	Npepps	-0.0402355	0.613435	0.727528	-0.240774	0.00608619	0.0137902	-0.266458	0.00286293	0.0079531	-0.570285	5.13814e-07	2.65745e-06	-0.309575	0.000796366	0.00119052	-0.770824	4.69659e-09	4.38952e-08	-0.535798	1.26992e-06	2.70619e-06
ENSMUSG00000001444	Tbx21	-1.16947	0.0073055	0.0225023	0.287184	0.452548	0.539211	0.887279	0.0673078	0.116177	-0.757606	0.0521678	0.0783371	-2.76474	1.82401e-06	3.69505e-06	0.699047	0.0958229	0.139437	-0.707993	0.117735	0.139094
ENSMUSG00000001445	Mrpl10	-0.0367757	0.600402	0.71631	0.0317893	0.650617	0.721391	-0.0168743	0.80979	0.862668	-0.44399	2.93229e-06	1.22349e-05	-0.758014	7.09971e-10	2.36116e-09	-0.375425	2.63448e-05	9.17073e-05	-0.738113	1.15848e-09	4.11401e-09
ENSMUSG00000001467	Cyp51	0.477578	2.71234e-05	0.000227638	0.677043	2.18775e-07	2.73704e-06	-0.436949	7.31708e-05	0.000347143	0.591538	1.6105e-06	7.24454e-06	1.41226	9.51837e-13	5.8045e-12	0.791004	1.99556e-08	1.55091e-07	0.497735	1.58249e-05	2.93259e-05
ENSMUSG00000001472	Tcf25	0.597791	2.26664e-07	4.48188e-06	0.838891	9.70636e-10	3.78783e-08	-0.155475	0.0589235	0.104074	-0.137893	0.0915916	0.129288	1.00237	4.44723e-11	1.85683e-10	0.103207	0.199124	0.262489	0.249106	0.00444921	0.00625054
ENSMUSG00000001473	Tubb6	-0.310284	0.0125469	0.0350837	-0.282916	0.0205698	0.0393094	-0.781064	1.18091e-06	1.08452e-05	0.954791	5.35456e-08	3.75789e-07	-0.665272	9.61578e-06	1.78822e-05	0.982159	3.58576e-08	2.58412e-07	-1.13605	3.85514e-09	1.23433e-08
ENSMUSG00000001482	Def8	0.321803	0.000511258	0.00249967	0.334907	0.000345245	0.00117875	0.33699	0.000324568	0.00122813	-0.298355	0.0010342	0.00231236	-0.539198	1.01758e-06	2.13045e-06	-0.285251	0.00152741	0.0034385	-0.524011	1.52816e-06	3.22184e-06
ENSMUSG00000001493	Meox1	1.52644	0.214187	0.333788	1.73425	0.00249293	0.00639552	-2.1513	0.000379175	0.00140221	5.45239	1.71211e-06	7.63661e-06	7.59069	6.04456e-09	1.71941e-08	5.6602	9.83571e-08	6.29485e-07	3.91295	2.26064e-05	4.11264e-05
ENSMUSG00000001494	Sost	0.285653	0.856576	0.918513	2.20794	9.08771e-05	0.000379525	-4.6833	2.73788e-08	4.94805e-07	4.94319	8.87237e-06	3.27341e-05	7.59498	1.84505e-09	5.72251e-09	6.86548	1.51745e-08	1.22124e-07	2.62603	0.0208355	0.0270476
ENSMUSG00000001496	Nkx2-1	0.332414	0.62093	0.733376	-1.97949	0.00701953	0.0155593	1.0203	0.0317486	0.0617689	0.99122	0.103674	0.144484	1.22758	0.038267	0.0475881	-1.32068	0.0919987	0.134546	1.91546	0.001857	0.00271626
ENSMUSG00000001497	Pax9	-0.0831633	0.805712	0.88166	1.5092	4.67357e-05	0.000217237	1.22773	0.000242032	0.000956501	0.500389	0.124954	0.170381	1.56784	4.53893e-05	7.78741e-05	2.09275	1.66208e-06	7.76915e-06	2.87874	1.26929e-08	3.69493e-08
ENSMUSG00000001504	Irx2	0.164853	0.415992	0.550158	0.636348	0.00446419	0.0105595	0.748241	0.00101173	0.00324708	-0.399607	0.0580068	0.0861335	1.08276	2.36216e-05	4.18787e-05	0.0718881	0.72034	0.778376	1.66615	6.50776e-08	1.67843e-07
ENSMUSG00000001506	Col1a1	-1.53757	0.000212415	0.00122707	-0.950869	0.00381732	0.00923614	1.77641	6.22639e-06	4.32011e-05	2.33893	2.57334e-07	1.4629e-06	1.58837	3.92423e-05	6.79493e-05	2.92563	3.50686e-08	2.54086e-07	4.90235	1.05014e-11	5.85127e-11
ENSMUSG00000001507	Itga3	-0.583403	0.0188925	0.0490817	-0.670293	0.00793908	0.0173072	-0.987848	0.000349257	0.00130597	1.23223	3.01359e-05	9.74722e-05	-0.257549	0.27004	0.300849	1.14534	7.26927e-05	0.000227401	-0.661994	0.0091324	0.0123762
ENSMUSG00000001508	Sgca	-0.556634	0.547634	0.669992	-2.64254	0.0066543	0.0148802	-1.00653	0.185871	0.268565	1.20799	0.115872	0.159504	0.849058	0.264711	0.295384	-0.877917	0.424381	0.501233	0.399166	0.664421	0.693447
ENSMUSG00000001510	Dlx3	-2.07075	0.0111086	0.0317752	-2.24718	0.00187441	0.00500224	2.11961	0.00279838	0.00779612	2.38102	0.00122258	0.00268605	-0.13955	0.826501	0.843823	2.20459	0.00725064	0.0139957	4.05081	2.16629e-05	3.94859e-05
ENSMUSG00000001517	Foxm1	0.087504	0.498941	0.625424	0.420131	0.00356559	0.00870314	0.911686	7.00052e-07	7.02468e-06	-0.449982	0.00207874	0.00434274	-1.4451	5.02351e-10	1.71848e-09	-0.117355	0.36675	0.442057	-0.620914	9.38131e-05	0.000158737
ENSMUSG00000001518	Itfg2	0.0142259	0.898585	0.94634	0.718549	2.69914e-06	2.0875e-05	-0.412046	0.00133266	0.00412449	-1.14804	2.04901e-09	2.37598e-08	-0.428345	0.00091716	0.00136141	-0.443718	0.0006852	0.00167365	-0.854617	2.18894e-07	5.20593e-07
ENSMUSG00000001520	Nrip2	-1.32698	0.000210476	0.00121789	0.78398	0.00879362	0.0188805	0.252997	0.299106	0.395562	-0.852652	0.00483531	0.00928311	0.744826	0.00718005	0.00970548	1.25831	0.000375668	0.000983582	2.3248	7.80018e-08	1.97985e-07
ENSMUSG00000001521	Tulp3	-0.0195648	0.815194	0.889119	0.0351919	0.67494	0.742693	-0.0928577	0.27677	0.372099	-0.480277	1.11887e-05	4.01751e-05	-1.21413	4.58095e-12	2.38056e-11	-0.42552	5.03401e-05	0.000163732	-1.28743	1.69153e-12	1.15687e-11
ENSMUSG00000001524	Gtf2h4	0.0198712	0.815698	0.889611	-0.188041	0.0368824	0.0650647	0.213496	0.0204734	0.0426465	-0.027974	0.742564	0.790763	-1.40464	4.80468e-13	3.20435e-12	-0.235886	0.0110548	0.0204415	-1.21101	7.14155e-12	4.13508e-11
ENSMUSG00000001525	Tubb5	0.279159	0.0755002	0.148698	0.459619	0.00587099	0.0133651	0.255264	0.101866	0.163706	-0.368008	0.0226321	0.0371172	-0.168567	0.270746	0.301593	-0.187548	0.222138	0.288853	-0.192463	0.210709	0.239852
ENSMUSG00000001542	Ell2	-0.359173	0.0193174	0.0499475	0.593896	0.000431102	0.00142448	-0.251511	0.0960192	0.155992	-0.495064	0.00219794	0.00456824	-1.88292	3.73897e-11	1.58965e-10	0.458005	0.00407485	0.00834004	-1.77526	1.19265e-10	5.20909e-10
ENSMUSG00000001552	Jup	-0.301703	0.336228	0.467362	-0.437349	0.169601	0.238864	-0.982845	0.00476143	0.0123369	-0.682534	0.0380095	0.0589337	-0.810166	0.0159477	0.0207713	-0.81818	0.0152712	0.0273299	-1.49131	0.000119366	0.000199611
ENSMUSG00000001555	Fkbp10	-0.139982	0.501973	0.628186	-0.0117318	0.951845	0.967124	1.03735	3.54965e-05	0.000187084	2.49025	1.21306e-10	2.18778e-09	0.63191	0.0048464	0.00666886	2.6185	6.22204e-11	1.06699e-09	1.80925	2.40459e-08	6.67027e-08
ENSMUSG00000001558	Klhl10	0.230495	0.0807806	0.156814	0.24862	0.0618863	0.101801	-0.558078	0.000241016	0.000952917	-0.530312	0.000422322	0.00103213	0.264595	0.0467028	0.0574641	-0.512187	0.000594405	0.00147628	-0.523978	0.000473085	0.000740097
ENSMUSG00000001566	Mnx1	0.435754	0.15775	0.264484	-0.869055	0.00436998	0.010369	-2.39328	6.71924e-09	1.61188e-07	1.25616	0.000208264	0.000546758	3.86727	9.43216e-12	4.5391e-11	-0.0486507	0.868067	0.901645	1.03824	0.0011513	0.00172409
ENSMUSG00000001569	Nom1	0.42983	7.93648e-05	0.000547734	0.630948	5.36883e-07	5.68502e-06	-0.0339513	0.700126	0.773875	-0.451874	4.51812e-05	0.000139363	-0.25391	0.00843187	0.0113065	-0.250757	0.00913672	0.0172395	-0.717692	7.71738e-08	1.96026e-07
ENSMUSG00000001576	Ergic1	0.125451	0.137537	0.238383	-0.0434867	0.596792	0.674228	-0.509975	3.71674e-06	2.78795e-05	0.242932	0.00707823	0.0130684	1.13684	9.72825e-12	4.67513e-11	0.0739947	0.372079	0.447337	0.501417	4.88564e-06	9.64847e-06
ENSMUSG00000001583	Tnk1	0.150309	0.607202	0.722138	-0.637834	0.0391251	0.0684463	0.927455	0.00757631	0.0184026	0.109041	0.708024	0.760154	-3.59247	5.82859e-10	1.97074e-09	-0.679102	0.0295561	0.0491708	-2.81532	1.87793e-08	5.30001e-08
ENSMUSG00000001588	Acap1	-0.224019	0.17033	0.280585	-2.35495	7.87098e-12	1.12516e-09	0.023948	0.915107	0.943175	-0.0450935	0.776731	0.82108	-5.82302	1.20743e-17	4.42588e-16	-2.17602	3.12669e-11	5.89508e-10	-5.57505	3.39501e-17	1.40713e-15
ENSMUSG00000001604	Tcea3	0.977089	5.64398e-06	6.21408e-05	-0.229836	0.162833	0.231085	-1.77511	5.6021e-09	1.39972e-07	0.190729	0.24317	0.305737	-2.70987	9.06565e-13	5.56404e-12	-1.0162	3.35316e-06	1.4537e-05	-5.46208	2.4993e-17	1.1263e-15
ENSMUSG00000001622	Csn3	-2.03994	0.306427	0.436248	1.70815	0.000130513	0.000514967	1.1368	0.0414755	0.0775941	6.9858	1.20456e-08	1.04619e-07	3.32747	0.00365579	0.00508998	10.7339	1.61033e-10	2.3881e-09	6.50421	6.11677e-05	0.000105819
ENSMUSG00000001627	Ifrd1	-0.423948	0.0659558	0.133256	-0.438536	0.0588331	0.0973943	-0.499375	0.033302	0.0643317	-0.904343	0.000524406	0.00125403	-0.734256	0.00309816	0.00435075	-0.918931	0.00046984	0.00120111	-0.809683	0.00146067	0.00216414
ENSMUSG00000001630	Stk38l	0.316104	0.000441401	0.00222229	0.552982	4.28483e-07	4.68217e-06	-0.527021	8.59872e-07	8.30282e-06	-0.300385	0.000719851	0.00166347	0.0960872	0.214753	0.242728	-0.0635073	0.407816	0.483996	-0.747039	3.94661e-09	1.26106e-08
ENSMUSG00000001632	Brpf1	0.123739	0.210437	0.329475	0.328865	0.00264129	0.00671978	0.11497	0.243731	0.335464	-0.593128	4.89197e-06	1.93066e-05	-0.669067	9.14953e-07	1.92436e-06	-0.388002	0.000627332	0.00154704	-0.677836	7.75425e-07	1.70793e-06
ENSMUSG00000001642	Akr1b3	0.545704	0.107335	0.19694	1.61834	7.38715e-05	0.000318812	-0.807183	0.0411913	0.0771453	-0.691407	0.0518568	0.0779169	-0.940481	0.0107022	0.0142023	0.381228	0.236894	0.305083	-2.29337	3.32448e-06	6.70587e-06
ENSMUSG00000001655	Hoxc13	-1.32109	1.78135e-06	2.42898e-05	-1.77425	4.80584e-08	8.30662e-07	-2.80887	2.35813e-08	4.37509e-07	-1.99098	4.16539e-09	4.28193e-08	-5.3474	1.52656e-15	2.23162e-14	-2.44414	2.99401e-10	4.03571e-09	-6.83517	7.04659e-16	1.54073e-14
ENSMUSG00000001656	Hoxc11	-0.787242	0.0907073	0.172512	-1.4749	0.219187	0.296182	0	1	1	-5.26566	2.15212e-07	1.2557e-06	-9.57023	1.30919e-08	3.53989e-08	-5.95331	8.36816e-07	4.19129e-06	-8.78299	1.87557e-07	4.50611e-07
ENSMUSG00000001657	Hoxc8	-1.33349	0.0614717	0.126334	0.526353	0.461734	0.547985	-1.26867	0.0120496	0.0272739	-1.51479	0.0286857	0.0459139	5.00798	2.14407e-08	5.61365e-08	0.345051	0.643182	0.709456	5.0728	7.98598e-08	2.02377e-07
ENSMUSG00000001661	Hoxc6	-0.968016	0.00899421	0.0266994	-0.632863	0.10891	0.164634	0.186202	0.505923	0.601085	-1.31426	0.000765707	0.00175895	2.84397	1.10876e-08	3.02468e-08	-0.979109	0.0180988	0.031758	3.99819	1.33556e-10	5.77253e-10
ENSMUSG00000001663	Gstt1	-1.46679	0.000223065	0.00127843	-1.4542	2.73082e-05	0.000139705	0.558081	0.0621316	0.108825	3.04736	1.45884e-09	1.77421e-08	-0.169581	0.561854	0.593359	3.05995	6.73032e-09	5.99494e-08	1.85529	1.21608e-05	2.2844e-05
ENSMUSG00000001665	Gstt3	-0.0197122	0.91453	0.95729	-1.68346	1.55486e-08	3.35603e-07	-0.0995797	0.618872	0.704052	0.891313	8.14153e-05	0.000235509	-2.65754	1.49369e-11	6.9245e-11	-0.772435	0.00043528	0.00112297	-2.73741	1.23867e-11	6.77617e-11
ENSMUSG00000001666	Ddt	-0.265556	0.0537223	0.113655	-0.379348	0.00838207	0.0181234	-0.705235	2.88029e-05	0.000156438	-0.304123	0.0290893	0.0464704	-1.06956	8.30825e-08	2.00326e-07	-0.417915	0.00433965	0.00882914	-1.50924	3.6751e-10	1.44096e-09
ENSMUSG00000001670	Tat	-2.628	0.000571395	0.00274144	-3.83074	0.0715723	0.11515	2.21772	0.150037	0.225593	-4.8961	4.10487e-06	1.64913e-05	-7.08374	4.24307e-07	9.31394e-07	-6.09885	0.00125565	0.00288747	-2.23803	0.0283145	0.0361391
ENSMUSG00000001672	Marveld3	0.940959	0.0946423	0.178281	-1.05082	0.0272903	0.0501626	1.40412	0.00906762	0.021431	2.688	2.74738e-05	8.97777e-05	0.0337015	0.950345	0.956433	0.696225	0.164667	0.223226	0.49686	0.318218	0.352139
ENSMUSG00000001674	Ddx18	0.274148	0.0983096	0.183863	0.606051	0.00107081	0.00310523	-0.0623972	0.698346	0.772397	-0.642544	0.000627909	0.00147128	-1.42254	2.48671e-08	6.46035e-08	-0.310642	0.0635412	0.0970366	-1.75909	8.60186e-10	3.13056e-09
ENSMUSG00000001687	Ubl3	-0.13084	0.145971	0.249533	0.148496	0.101446	0.154895	-0.431767	6.92672e-05	0.000331644	-0.449675	4.39705e-05	0.000136183	0.0669292	0.446627	0.479098	-0.170339	0.0631495	0.0965991	-0.233998	0.0136893	0.0181773
ENSMUSG00000001700	Gramd3	-0.8906	4.60295e-08	1.23122e-06	-0.287263	0.00433651	0.0103022	0.713818	1.40309e-07	1.86936e-06	3.27132	7.84601e-19	1.95478e-15	1.88653	1.66345e-14	1.6847e-13	3.87465	9.07299e-20	1.58233e-16	3.49095	5.75276e-19	6.43129e-17
ENSMUSG00000001707	Eef1e1	0.346542	0.000584168	0.00279503	0.218558	0.018061	0.0351269	-0.228079	0.014169	0.0312863	-0.167716	0.0620796	0.0913952	-0.159839	0.0740011	0.0889196	-0.295701	0.00234693	0.00505877	-0.73446	3.71118e-08	9.96811e-08
ENSMUSG00000001729	Akt1	0.378365	0.00830121	0.0249652	0.0522612	0.68771	0.75356	0.0802479	0.536915	0.629609	1.08427	6.07347e-08	4.19657e-07	2.23356	3.42903e-13	2.37688e-12	0.758166	9.74943e-06	3.77174e-05	1.93544	4.04073e-12	2.50517e-11
ENSMUSG00000001739	Cldn15	-0.828714	0.110969	0.202307	-0.331373	0.563396	0.644092	-0.953084	0.0444838	0.0822516	-1.37965	0.0117042	0.0205127	0.594928	0.190643	0.216982	-0.882305	0.132284	0.18468	0.470558	0.359718	0.394469
ENSMUSG00000001741	Il16	-1.45522	0.12913	0.22757	-1.26476	0.0857079	0.134118	3.10387	5.06906e-06	3.61129e-05	0.714586	0.285959	0.352447	0.698617	0.284286	0.315773	0.905038	0.368806	0.44418	5.2577	2.54687e-07	6.00317e-07
ENSMUSG00000001750	Tcirg1	-0.581022	0.00359295	0.0124748	-1.03765	9.93926e-06	6.01877e-05	1.3989	2.76954e-07	3.27463e-06	0.112898	0.525259	0.593837	-3.31234	2.16361e-13	1.58012e-12	-0.343731	0.0659646	0.10029	-1.33242	3.96905e-07	9.12473e-07
ENSMUSG00000001751	Naglu	-1.31912	4.90895e-06	5.55923e-05	-1.81956	7.17726e-09	1.84619e-07	-0.293686	0.129403	0.199346	3.27726	7.2469e-13	3.43969e-11	2.13664	8.29892e-10	2.72792e-09	2.77681	3.32504e-11	6.22865e-10	3.16208	3.49593e-12	2.20242e-11
ENSMUSG00000001755	Coasy	-0.0927002	0.359355	0.490963	-0.292295	0.00765624	0.0167682	0.592498	7.17955e-06	4.85692e-05	0.148519	0.147065	0.196388	-0.379039	0.00101692	0.00150182	-0.0510758	0.611126	0.680199	0.30616	0.00563345	0.00780856
ENSMUSG00000001761	Smo	0.213541	0.118596	0.213053	0.83355	2.78399e-06	2.13983e-05	0.477629	0.00135474	0.00418394	1.21059	1.24131e-08	1.0717e-07	1.97195	3.34826e-12	1.79286e-11	1.8306	1.23563e-11	2.62158e-10	2.23604	3.86036e-13	3.24041e-12
ENSMUSG00000001763	Tspan33	-0.798491	2.80836e-05	0.000233896	-0.271993	0.0618289	0.101726	0.161511	0.253529	0.346299	1.60633	4.14241e-10	6.076e-09	1.16312	7.62033e-08	1.84684e-07	2.13283	5.66259e-12	1.36781e-10	2.12312	6.01978e-12	3.55761e-11
ENSMUSG00000001767	Crnkl1	0.10922	0.310822	0.441464	0.576497	2.42674e-05	0.00012586	0.0476585	0.655107	0.73563	-0.846741	1.17619e-07	7.44835e-07	-0.580957	2.11287e-05	3.76659e-05	-0.379464	0.00176949	0.00392222	-0.642518	6.00361e-06	1.17222e-05
ENSMUSG00000001768	Rin2	0.159419	0.278402	0.407155	0.0684697	0.633127	0.706219	-0.352518	0.0203482	0.0424387	0.386733	0.0131544	0.0227682	1.36671	6.985e-09	1.96386e-08	0.295784	0.0509659	0.0799225	0.854772	7.33178e-06	1.41539e-05
ENSMUSG00000001773	Folh1	-0.671553	0.214264	0.333862	1.72477	0.00466994	0.0109718	-1.52238	0.0150124	0.0328874	-1.65689	0.0064679	0.0120487	-0.440711	0.366048	0.398738	0.739435	0.170791	0.230487	-1.29154	0.0510868	0.0632555
ENSMUSG00000001774	Chordc1	0.396115	0.00226009	0.00854268	0.558188	8.31923e-05	0.000352839	-0.232608	0.053027	0.0953097	-0.57045	6.50052e-05	0.000192412	-0.211997	0.0753164	0.0904191	-0.408376	0.00175895	0.00390183	-0.840719	3.94454e-07	9.06959e-07
ENSMUSG00000001783	D10Wsu52e	0.174731	0.0188412	0.0489922	0.119825	0.0949318	0.146411	0.0138375	0.841488	0.886685	-0.255446	0.00130411	0.00284758	-0.130896	0.0697554	0.0841543	-0.310353	0.000201261	0.00056467	-0.29179	0.000377697	0.00059703
ENSMUSG00000001785	Pwp1	0.288828	0.0105633	0.0305108	0.326099	0.0046876	0.0110074	0.0967866	0.356323	0.456831	-0.459216	0.000230697	0.000599248	-0.783345	2.5094e-07	5.66965e-07	-0.421945	0.000536577	0.00134957	-0.975386	8.31955e-09	2.50246e-08
ENSMUSG00000001786	Fbxo7	0.347902	0.000182249	0.00108405	0.199686	0.0164921	0.0324504	-0.719857	6.84269e-09	1.63924e-07	-0.559482	4.34793e-07	2.28774e-06	1.53073	1.20322e-14	1.27563e-13	-0.707699	1.13281e-08	9.4232e-08	0.462969	5.61494e-06	1.09929e-05
ENSMUSG00000001794	Capns1	-0.245949	0.130201	0.22881	-1.27503	1.0654e-07	1.53771e-06	-0.242662	0.1363	0.208043	-0.970232	4.97216e-06	1.957e-05	-2.43886	2.91005e-12	1.58005e-11	-1.99931	8.07076e-11	1.33038e-09	-2.43558	3.02616e-12	1.9339e-11
ENSMUSG00000001802	Lrp3	-0.193961	0.319827	0.450839	0.885889	9.07042e-05	0.000379166	0.191813	0.290886	0.386637	0.976105	3.84307e-05	0.000120697	3.82769	2.73951e-14	2.58674e-13	2.05596	9.28991e-10	1.05617e-08	4.21347	6.81834e-15	1.0103e-13
ENSMUSG00000001804	Dsg4	NA	NA	NA	NA	NA	NA	NA	NA	NA	NA	NA	NA	NA	NA	NA	NA	NA	NA	NA	NA	NA
ENSMUSG00000001815	Evx2	2.30171	0.357074	0.488536	0.716723	0.65675	0.726712	1.66194	0.00195965	0.00574584	2.66213	0.261654	0.326063	9.69454	7.51176e-08	1.82179e-07	1.07713	0.567662	0.639472	9.05477	5.69156e-09	1.76401e-08
ENSMUSG00000001819	Hoxd13	0.52779	0.0296078	0.0702913	-0.0240517	0.919193	0.942651	-0.250689	0.386869	0.487323	-1.18213	5.31949e-05	0.00016122	-3.42799	2.36277e-11	1.05092e-10	-1.73398	3.82849e-07	2.09045e-06	-4.20647	1.51407e-12	1.05579e-11
ENSMUSG00000001823	Hoxd12	0.453642	0.495493	0.622471	0.646712	0.315241	0.402298	-2.35458	0.13131	0.201872	-0.227973	0.733108	0.782317	-2.78122	0.00485444	0.00667888	-0.0349036	0.955732	0.970865	-5.58945	0.000230613	0.000373955
ENSMUSG00000001827	Folr1	-0.855067	1.03453e-05	0.000102688	-0.128755	0.383166	0.470857	-0.467571	0.00766992	0.0185919	0.265295	0.0813735	0.116439	-3.52455	2.1404e-15	2.96024e-14	0.991606	1.41974e-06	6.75585e-06	-3.13706	2.25435e-14	2.80175e-13
ENSMUSG00000001829	Clpb	-0.00703389	0.931362	0.969035	-0.238871	0.00772426	0.0169044	-0.426193	3.80073e-05	0.00019757	-0.117061	0.161798	0.213478	-0.857803	1.24815e-09	3.97803e-09	-0.348899	0.000334377	0.000887384	-1.27696	1.23754e-12	8.85992e-12
ENSMUSG00000001833	2007-09-01	0.361414	0.00227623	0.00858323	0.505219	8.83621e-05	0.000370887	-0.208009	0.0568962	0.101087	0.149769	0.162203	0.213883	0.801695	1.96398e-07	4.50385e-07	0.293574	0.0100175	0.0187272	0.232271	0.0357381	0.0451385
ENSMUSG00000001844	Zdhhc4	-0.279632	0.0359313	0.0822149	-0.0450305	0.721806	0.781882	-0.459384	0.00142196	0.00435987	-0.721913	1.15672e-05	4.1466e-05	-0.183662	0.153135	0.176574	-0.487311	0.000895715	0.00213143	-0.363414	0.00858389	0.0116627
ENSMUSG00000001847	Rac1	0.488428	4.8919e-08	1.29855e-06	0.393734	1.20614e-06	1.0876e-05	-0.280489	9.02695e-05	0.00041429	0.461722	1.1599e-07	7.35852e-07	1.49989	9.73783e-17	2.31657e-15	0.367028	3.24667e-06	1.41167e-05	0.730977	5.37772e-11	2.53411e-10
ENSMUSG00000001855	Nup214	0.212358	0.0449274	0.0984833	0.107105	0.29334	0.378503	-0.163981	0.115442	0.181783	-0.278485	0.0109353	0.0193125	-1.20033	1.52445e-10	5.76086e-10	-0.383738	0.00097362	0.00229583	-1.57667	1.32873e-12	9.40849e-12
ENSMUSG00000001864	Aif1l	0.503614	0.0497077	0.106827	-0.466824	0.0432231	0.0746347	0.125689	0.566518	0.657225	3.57659	4.23004e-12	1.40251e-10	3.11534	3.89534e-11	1.6489e-10	2.60615	6.46229e-10	7.73523e-09	2.73742	2.89235e-10	1.16013e-09
ENSMUSG00000001865	Cpa3	NA	NA	NA	NA	NA	NA	NA	NA	NA	NA	NA	NA	NA	NA	NA	NA	NA	NA	NA	NA	NA
ENSMUSG00000001870	Ltbp1	0.0917056	0.608229	0.722844	0.18069	0.301324	0.387144	0.058064	0.734063	0.80103	0.986595	1.51223e-05	5.2547e-05	1.62889	1.08552e-08	2.96592e-08	1.07558	5.2878e-06	2.17601e-05	1.59525	1.62935e-08	4.65527e-08
ENSMUSG00000001891	Ugp2	0.012582	0.936432	0.972504	0.0501768	0.750111	0.806631	-0.12595	0.423456	0.523912	-0.088739	0.574286	0.639114	0.900726	1.18079e-05	2.17249e-05	-0.0511442	0.74613	0.800671	0.762195	8.93942e-05	0.000151524
ENSMUSG00000001901	Kcnh6	0.904667	0.0315914	0.0740032	0.807974	0.0337137	0.0603431	0.174914	0.624865	0.709112	1.24001	0.00399011	0.00781707	1.34702	0.00196728	0.0028201	1.14331	0.00539122	0.0107381	0.61727	0.108413	0.128638
ENSMUSG00000001909	Trmt1	0.364096	6.7161e-05	0.000479839	0.450066	4.84533e-06	3.33446e-05	0.0434264	0.557749	0.649255	-0.539116	3.78544e-07	2.03696e-06	-1.14121	1.29349e-12	7.6211e-12	-0.453146	4.38449e-06	1.84655e-05	-1.46188	1.43405e-14	1.89325e-13
ENSMUSG00000001910	Nacc1	0.602249	0.000210924	0.00121993	1.02339	2.44462e-07	3.00029e-06	0.557503	0.000463299	0.00166232	-0.657419	8.18629e-05	0.000236647	-1.17482	3.00856e-08	7.7263e-08	-0.236277	0.0907304	0.13297	-1.21957	1.66607e-08	4.75318e-08
ENSMUSG00000001911	Nfix	-0.0318277	0.879106	0.93514	-2.18125	1.48109e-09	5.37011e-08	-1.61309	8.61105e-08	1.25776e-06	1.69748	6.07271e-08	4.19657e-07	3.00472	6.12235e-12	3.08239e-11	-0.451944	0.0436134	0.0695263	1.42346	9.41048e-07	2.0428e-06
ENSMUSG00000001918	Slc1a5	-0.27021	0.0658045	0.133043	-0.348091	0.0211225	0.0402202	-1.01472	9.69318e-07	9.19244e-06	-0.714184	5.17762e-05	0.000157615	-3.69075	3.81943e-16	6.99694e-15	-0.792065	1.51848e-05	5.60826e-05	-4.43526	2.56363e-17	1.14935e-15
ENSMUSG00000001924	Uba1	0.28928	0.0137944	0.0379454	0.372692	0.00238898	0.00617151	-0.415974	0.000935432	0.00303854	-0.742779	1.06079e-06	5.01646e-06	-0.200641	0.0757189	0.090871	-0.659367	5.43788e-06	2.23302e-05	-0.905895	5.52613e-08	1.44059e-07
ENSMUSG00000001930	Vwf	-0.616478	0.0871269	0.166929	-1.71832	0.000130202	0.000514205	3.63325	1.67369e-08	3.35894e-07	-1.54079	0.000270381	0.000691009	-5.20147	8.49956e-11	3.3514e-10	-2.64263	7.0278e-07	3.59762e-06	-0.951745	0.0125784	0.0167699
ENSMUSG00000001942	Siae	0.338704	0.0012618	0.00527971	-0.292107	0.003829	0.00926054	0.723125	9.50315e-08	1.36183e-06	0.776926	3.59409e-08	2.6741e-07	0.581256	2.62118e-06	5.20299e-06	0.146115	0.119655	0.169134	0.965677	9.86437e-10	3.55223e-09
ENSMUSG00000001943	Vsig2	1.74376	1.00886e-05	0.000100828	0.880025	0.00625158	0.0141026	3.50571	4.14614e-08	6.95275e-07	0.477071	0.124144	0.169411	-4.20177	1.60011e-09	5.01185e-09	-0.386666	0.187121	0.249189	-2.43983	1.3147e-07	3.23027e-07
ENSMUSG00000001946	Esam	0.204605	0.400674	0.534314	-0.138467	0.495897	0.580697	4.04373	7.79503e-14	3.48578e-11	2.45458	6.1319e-10	8.50082e-09	0.258006	0.270452	0.301289	2.11151	7.90595e-09	6.89054e-08	4.09713	1.07242e-13	1.06698e-12
ENSMUSG00000001948	Spa17	0.0307967	0.888856	0.94031	-1.2841	4.69229e-06	3.259e-05	0.311446	0.122981	0.191435	1.28844	4.57737e-06	1.81926e-05	1.52214	4.08646e-07	8.98939e-07	-0.0264503	0.904341	0.9301	1.80279	3.79855e-08	1.01762e-07
ENSMUSG00000001962	Fam50a	-0.392311	8.5043e-06	8.79686e-05	-0.234839	0.00204223	0.00538339	-0.16745	0.0200142	0.0418572	-0.702533	1.19489e-09	1.4992e-08	-0.912627	1.23297e-11	5.81635e-11	-0.545062	7.99653e-08	5.24876e-07	-0.687767	1.83995e-09	6.28822e-09
ENSMUSG00000001964	Emd	0.0485812	0.504155	0.629923	-0.256185	0.00183129	0.00490932	-0.0790034	0.281374	0.376982	0.161574	0.0347455	0.0544439	-0.2634	0.00144801	0.00210303	-0.143192	0.0587797	0.0906462	-0.390984	2.38791e-05	4.33037e-05
ENSMUSG00000001983	Taco1	-0.0970463	0.484581	0.613065	-0.0554268	0.688701	0.754267	0.0155609	0.909457	0.939128	-0.357783	0.0160818	0.0272562	0.107153	0.437843	0.470718	-0.316163	0.0315965	0.0522217	0.21976	0.122011	0.143872
ENSMUSG00000001985	Grik3	-0.794183	0.00850142	0.025475	-0.911173	0.00324664	0.0080189	-0.554226	0.0534198	0.0958775	-0.193081	0.482321	0.551476	0.460446	0.103359	0.121961	-0.310071	0.267305	0.338252	0.700403	0.0179888	0.0235169
ENSMUSG00000001986	Gria3	-1.35137	0.00228655	0.00860911	-0.375634	0.197199	0.271077	0.630601	0.0285273	0.0564974	2.20209	6.9871e-07	3.46942e-06	4.08358	4.60055e-11	1.91351e-10	3.17782	2.5134e-08	1.90498e-07	6.06555	4.12451e-13	3.41717e-12
ENSMUSG00000001988	Npas1	0.711917	0.0551983	0.116123	1.3425	5.30667e-06	3.5997e-05	-0.44249	0.0486868	0.0887249	1.58531	5.99788e-06	2.31116e-05	2.61193	1.55468e-09	4.88182e-09	2.21589	1.38685e-08	1.12601e-07	1.45752	8.34534e-06	1.60113e-05
ENSMUSG00000001995	Sipa1l2	0.0390413	0.712106	0.808906	-0.34096	0.00395273	0.00951623	0.263857	0.01963	0.0412168	-0.545269	4.22011e-05	0.000131122	0.264297	0.0195856	0.0252083	-0.92527	2.70427e-08	2.02938e-07	0.489113	0.000142388	0.000235982
ENSMUSG00000001998	Ap4e1	0.488063	0.000104793	0.000690959	0.532255	3.77448e-05	0.000182434	-0.171556	0.103955	0.16671	-0.124122	0.233961	0.295458	0.231404	0.032747	0.0410043	-0.0799296	0.437472	0.513979	-0.428214	0.0004067	0.000640726
ENSMUSG00000001999	Blvra	-0.0606155	0.625132	0.736991	-0.747189	5.85344e-06	3.89188e-05	-0.150402	0.231532	0.321593	0.196627	0.121031	0.165681	-0.329468	0.0135285	0.0177543	-0.489947	0.000729886	0.0017704	-0.419255	0.00272514	0.00391518
ENSMUSG00000002006	Pdzd4	1.94088	3.29333e-06	4.01929e-05	2.23843	2.76008e-07	3.29923e-06	-0.670888	0.0278236	0.0553804	2.14629	8.05061e-07	3.93799e-06	4.79379	5.94335e-12	3.00267e-11	2.44384	8.62255e-08	5.60064e-07	2.18202	4.22165e-07	9.66341e-07
ENSMUSG00000002007	Srpk3	0.628295	0.519942	0.644797	-0.946872	0.222784	0.300236	0.523275	0.41275	0.513106	1.49696	0.082449	0.117755	1.51447	0.0736719	0.0885484	-0.0782111	0.931993	0.95225	1.40945	0.0788674	0.0952592
ENSMUSG00000002010	Idh3g	0.224551	0.00861645	0.0257754	0.0408429	0.602316	0.67928	0.11911	0.138291	0.210674	-0.457776	8.51449e-06	3.16144e-05	-0.711094	1.30516e-08	3.53008e-08	-0.641483	6.76143e-08	4.52145e-07	-0.816535	1.34147e-09	4.70825e-09
ENSMUSG00000002012	Pnck	-0.452492	0.150418	0.255283	-1.3771	0.000277236	0.00098093	-0.168764	0.559961	0.651482	-0.166321	0.581344	0.645835	2.38871	1.50462e-07	3.50154e-07	-1.09093	0.00260159	0.00555209	2.67244	3.759e-08	1.00826e-07
ENSMUSG00000002014	Ssr4	-0.0551431	0.599068	0.715305	0.0457244	0.661947	0.731165	0.156347	0.145977	0.220304	-0.0641819	0.540364	0.608075	-0.76353	4.1067e-07	9.03276e-07	0.0366856	0.725992	0.783448	-0.55204	3.2764e-05	5.84676e-05
ENSMUSG00000002015	Bcap31	0.0508545	0.577974	0.69728	-0.327219	0.00164263	0.00448388	-0.371576	0.000526847	0.00185695	-0.00935549	0.918075	0.938689	-0.415414	0.000166663	0.000268409	-0.387429	0.000349585	0.000922634	-0.837844	1.17356e-08	3.43241e-08
ENSMUSG00000002017	Fam98a	0.182592	0.0118677	0.0335289	0.399559	6.36597e-06	4.18164e-05	0.120639	0.0819371	0.136981	-0.201246	0.00628383	0.0117384	-0.301307	0.000185132	0.000296728	0.0157207	0.813858	0.85721	-0.363261	2.19505e-05	3.99976e-05
ENSMUSG00000002020	Ltbp2	-1.21108	0.0233286	0.0580386	-2.67865	1.2925e-05	7.46398e-05	-0.813107	0.1293	0.199222	1.89259	0.000387817	0.000954895	-1.21828	0.0168266	0.0218313	0.425023	0.413183	0.489465	-0.820311	0.145914	0.170095
ENSMUSG00000002028	Mll1	0.216597	0.169738	0.279708	0.0377199	0.806043	0.853416	-0.228571	0.147102	0.221734	0.38115	0.0208628	0.0344977	0.572907	0.00121482	0.00177963	0.202273	0.197965	0.261316	0.127739	0.410117	0.445556
ENSMUSG00000002031	Ift46	0.108017	0.212941	0.332441	-0.1814	0.0425323	0.0736387	0.120973	0.162771	0.240631	0.241692	0.00915742	0.0164747	0.370663	0.000260052	0.000411253	-0.047725	0.575913	0.647202	0.383619	0.000184512	0.000302149
ENSMUSG00000002032	Tmem25	0.170672	0.437926	0.570299	0.224304	0.183676	0.255611	0.36188	0.0281705	0.055924	1.62627	1.39749e-08	1.186e-07	3.8602	3.51323e-15	4.45606e-14	1.67991	9.5505e-09	8.10514e-08	4.05141	1.70585e-15	3.18523e-14
ENSMUSG00000002033	Cd3g	NA	NA	NA	NA	NA	NA	NA	NA	NA	NA	NA	NA	NA	NA	NA	NA	NA	NA	NA	NA	NA
ENSMUSG00000002043	Trappc6a	-0.856485	1.56178e-06	2.16788e-05	-1.20174	8.02046e-09	2.02368e-07	0.288497	0.0320893	0.0623413	0.629013	6.64049e-05	0.000195985	-0.248785	0.0610167	0.0740987	0.283756	0.0375594	0.0609789	0.896197	8.12107e-07	1.78265e-06
ENSMUSG00000002052	Supt6h	0.0795027	0.325639	0.456523	-0.181437	0.0321702	0.0579057	-0.550341	9.38308e-07	8.93237e-06	0.607579	2.16877e-07	1.26373e-06	-0.00383145	0.961714	0.966536	0.34664	0.000282175	0.000762978	-0.633675	1.17236e-07	2.89808e-07
ENSMUSG00000002055	Spag5	0.122367	0.286887	0.415799	0.00217927	0.984646	0.990838	0.502842	0.000243539	0.000962022	-0.249812	0.0370851	0.0576541	-1.82582	9.23216e-13	5.65791e-12	-0.37	0.00355383	0.00736353	-1.44535	5.4196e-11	2.55177e-10
ENSMUSG00000002057	Foxn1	-1.84175	0.143853	0.246953	-0.891007	0.484436	0.570119	0.685135	0.673417	0.75092	-0.975528	0.33537	0.404094	-3.07101	0.0202234	0.0259946	-0.0247871	0.986724	0.995358	-0.544122	0.73367	0.75819
ENSMUSG00000002058	Unc119	-0.095521	0.338817	0.469823	-0.0868435	0.381702	0.46939	0.160349	0.11111	0.175992	0.0266492	0.78642	0.829312	0.836999	3.71444e-08	9.428e-08	0.0353266	0.720946	0.778918	1.09287	4.92447e-10	1.88216e-09
ENSMUSG00000002059	Rab34	0.0317227	0.750055	0.839977	0.0323483	0.743662	0.800831	-0.133633	0.186877	0.269698	0.332024	0.00288659	0.0058449	-0.0190124	0.847767	0.863261	0.33265	0.00290557	0.00613714	-0.184368	0.0752286	0.0911292
ENSMUSG00000002064	Sdf2	0.00523023	0.971308	0.995902	-0.327121	0.0329242	0.059086	-0.17928	0.221708	0.310295	0.593792	0.000502545	0.00120821	0.871489	6.23812e-06	1.18498e-05	0.261441	0.0834213	0.123336	0.686979	0.000113991	0.000191062
ENSMUSG00000002068	Ccne1	0.106769	0.538334	0.661678	0.501356	0.00834429	0.0180574	-0.39017	0.0356254	0.0682305	-1.15145	1.74679e-06	7.75758e-06	-2.46536	1.31956e-11	6.18465e-11	-0.756866	0.000269926	0.000733943	-2.96229	6.88256e-13	5.34663e-12
ENSMUSG00000002076	Hsf2bp	-0.644043	0.000194059	0.00113914	-0.525989	0.00134111	0.00376453	0.789677	0.00027023	0.00105056	-0.313705	0.0373038	0.0579424	-6.20085	4.38596e-19	3.38212e-17	-0.195651	0.181734	0.243223	-4.76713	2.20622e-17	1.00527e-15
ENSMUSG00000002083	Bbc3	-0.483467	0.00426303	0.0143638	-0.315097	0.0435633	0.0751329	-0.747751	5.69407e-05	0.000280126	1.48623	3.69537e-09	3.89644e-08	1.31098	2.69624e-08	6.97662e-08	1.6546	7.45544e-10	8.74397e-09	1.04669	9.28981e-07	2.01912e-06
ENSMUSG00000002100	Mybpc3	-0.946067	0.000565284	0.00271735	-2.01999	5.79165e-08	9.59811e-07	2.50228	3.46349e-07	3.94534e-06	-0.108229	0.634914	0.694269	-5.90336	3.67109e-14	3.32074e-13	-1.18215	9.3238e-05	0.000283832	-2.45501	8.25397e-09	2.48403e-08
ENSMUSG00000002102	Psmc3	0.0625361	0.583569	0.702202	0.461374	0.000560872	0.0017915	-0.0671391	0.556813	0.648599	-1.12902	3.55381e-09	3.76769e-08	-0.933336	7.28079e-08	1.76848e-07	-0.730179	2.62637e-06	1.17205e-05	-1.06301	9.48214e-09	2.8244e-08
ENSMUSG00000002103	Acp2	0.143541	0.0365942	0.0834906	0.249143	0.000855842	0.00256099	-0.23157	0.0014924	0.00454073	0.222195	0.00235043	0.00485221	1.75841	3.31187e-17	9.82295e-16	0.327796	5.12701e-05	0.000166384	1.3833	2.96531e-15	5.05072e-14
ENSMUSG00000002104	Rapsn	-1.56245	9.89374e-06	9.92219e-05	0.917659	0.00484239	0.0113145	1.08657	0.0155021	0.033797	-4.09146	1.49014e-11	3.91051e-10	-6.95495	2.7765e-14	2.61458e-13	-1.61136	1.13325e-05	4.32187e-05	-4.30593	3.72451e-11	1.81846e-10
ENSMUSG00000002105	Slc39a13	-0.226662	0.205007	0.323033	0.0047535	0.978149	0.98635	-0.444361	0.0163926	0.0354899	0.0613415	0.724339	0.774666	1.19984	9.42847e-07	1.98016e-06	0.292757	0.106049	0.152461	0.982137	1.50921e-05	2.80365e-05
ENSMUSG00000002107	Celf2	-1.05631	7.53707e-05	0.000524946	-0.304586	0.146249	0.210757	0.277686	0.172647	0.252853	0.749489	0.00146757	0.00316645	3.38495	1.25282e-12	7.404e-12	1.50121	7.95565e-07	4.00886e-06	4.71894	9.68069e-15	1.35607e-13
ENSMUSG00000002108	Nr1h3	-0.162737	0.501259	0.627653	-0.0570488	0.811434	0.857869	-0.4331	0.0878233	0.144945	-0.267218	0.266889	0.331614	-0.600136	0.0186275	0.0240497	-0.16153	0.508089	0.583244	-0.870499	0.00203139	0.00295821
ENSMUSG00000002109	Ddb2	-0.464751	0.00975492	0.0285446	-0.966046	7.62422e-06	4.83163e-05	0.0745624	0.652767	0.733524	0.853592	3.50013e-05	0.000111127	-1.05597	2.65706e-06	5.2676e-06	0.352296	0.0426623	0.0682471	-0.516655	0.00505928	0.00705984
ENSMUSG00000002111	Sfpi1	-0.312511	0.32164	0.452787	0.793326	0.0320934	0.0577973	1.63072	0.0104215	0.0241273	-2.75184	9.40325e-08	6.12599e-07	-6.48799	6.31566e-12	3.16782e-11	-1.64601	6.42682e-05	0.000203715	-4.54476	3.96372e-10	1.54371e-09
ENSMUSG00000002129	Sf3a1	0.152507	0.339291	0.470257	0.496305	0.00471939	0.0110671	0.158446	0.321287	0.419326	-0.489868	0.00518231	0.00987538	-0.541626	0.00242694	0.00345207	-0.14607	0.359593	0.434632	-0.535687	0.00265724	0.00382236
ENSMUSG00000002147	Stat6	-0.109817	0.641332	0.750609	-0.764153	0.00388563	0.00938318	1.4396	1.25673e-05	7.7488e-05	-0.350191	0.147112	0.196435	-4.36063	6.57383e-13	4.20108e-12	-1.00453	0.000374237	0.000980278	-2.81121	4.65898e-10	1.79168e-09
ENSMUSG00000002190	Clgn	-0.0433201	0.879903	0.93561	-0.276525	0.332722	0.420358	-0.749421	0.0192598	0.0405518	1.62167	1.55205e-05	5.37699e-05	-1.45172	6.65789e-05	0.000112404	1.38846	9.60706e-05	0.000291128	-2.15782	6.08377e-07	1.35853e-06
ENSMUSG00000002204	Napsa	-1.84493	0.000442347	0.00222513	-0.0875878	0.833038	0.875297	-0.00326974	0.994749	1	-0.547303	0.19285	0.249448	-2.67823	7.02175e-06	1.32661e-05	1.21004	0.0124252	0.0227335	-0.836563	0.0908352	0.10878
ENSMUSG00000002205	Vrk3	-0.421671	0.000132428	0.000834979	-0.61165	1.20713e-06	1.0876e-05	0.369071	0.000523356	0.00184577	-0.032193	0.721124	0.771511	-1.03076	3.09558e-10	1.10177e-09	-0.222172	0.0221053	0.0380606	-0.24002	0.0143343	0.0189803
ENSMUSG00000002210	1500002O20Rik	-0.140753	0.0860475	0.165317	-0.1535	0.0635185	0.104103	-0.584875	3.41028e-07	3.89236e-06	-0.519294	1.77628e-06	7.86852e-06	-0.570177	4.57727e-07	1.00135e-06	-0.532041	1.33893e-06	6.40103e-06	-1.0143	4.15805e-11	2.01043e-10
ENSMUSG00000002221	Paxip1	0.122598	0.382709	0.516637	0.679768	8.39964e-05	0.000355127	0.0339437	0.808176	0.861369	-1.30559	9.8657e-09	8.81895e-08	-1.48997	1.15383e-09	3.69905e-09	-0.748422	2.67258e-05	9.28851e-05	-1.57862	4.53699e-10	1.74842e-09
ENSMUSG00000002222	Rmnd5a	-0.036666	0.653946	0.760727	0.135529	0.107614	0.162945	0.0321757	0.693602	0.768612	0.0737773	0.370176	0.439952	-0.317273	0.000812278	0.00121296	0.245972	0.00628774	0.0123142	-0.248431	0.00589295	0.00815141
ENSMUSG00000002227	Mov10	-0.240679	0.359759	0.491292	-1.07588	0.000509088	0.00164783	1.34287	6.68312e-05	0.000321584	-0.335446	0.206139	0.264421	-4.23192	5.47877e-12	2.78978e-11	-1.17065	0.000223405	0.00061913	-2.64837	5.72882e-09	1.7743e-08
ENSMUSG00000002228	Ppm1j	0.612755	0.150212	0.254984	-1.78227	0.00031221	0.001084	2.34868	0.000109993	0.00048886	2.32962	1.95642e-05	6.63682e-05	-3.78168	2.01465e-07	4.61338e-07	-0.0654047	0.873418	0.905397	-2.04575	0.000126592	0.000211067
ENSMUSG00000002233	Rhoc	0.666315	0.00596956	0.0189876	-0.44757	0.0460881	0.0788712	1.50117	9.81421e-07	9.28703e-06	2.44949	6.66544e-10	9.103e-09	0.0930758	0.670065	0.697085	1.3356	4.84985e-06	2.0201e-05	0.927927	0.000328992	0.000523888
ENSMUSG00000002240	4930432K09Rik	NA	NA	NA	NA	NA	NA	NA	NA	NA	NA	NA	NA	NA	NA	NA	NA	NA	NA	NA	NA	NA
ENSMUSG00000002249	Tead3	-0.115685	0.756592	0.845344	-0.628701	0.0891263	0.138622	1.3128	0.00141541	0.00434286	1.90955	4.28395e-05	0.00013294	0.966228	0.0144115	0.0188578	1.39653	0.00110619	0.00257604	2.39471	3.05159e-06	6.19266e-06
ENSMUSG00000002250	Ppard	-0.496202	0.000439521	0.00221667	-0.383336	0.00399066	0.00959827	0.0639552	0.593451	0.681373	-0.236225	0.0579836	0.0861064	-0.885815	3.22783e-07	7.18669e-07	-0.123359	0.309002	0.381657	-0.325657	0.0122672	0.0163839
ENSMUSG00000002257	Def6	0.12947	0.285689	0.414716	0.305667	0.0178353	0.0347461	-0.750399	7.98214e-06	5.30318e-05	-0.683608	1.22599e-05	4.35995e-05	-2.77614	2.03282e-15	2.85446e-14	-0.507411	0.000362925	0.000954166	-3.65601	2.65929e-17	1.1801e-15
ENSMUSG00000002265	Peg3	0.948396	0.00053988	0.00261397	0.793896	0.0021096	0.00553838	-1.46919	2.70585e-06	2.14793e-05	2.55563	1.02618e-09	1.31924e-08	5.27827	1.56231e-14	1.59805e-13	2.40113	2.47127e-09	2.49271e-08	2.86069	1.61676e-10	6.85539e-10
ENSMUSG00000002266	Zim1	0.110818	0.84775	0.912306	-0.278116	0.437216	0.524022	-0.0452	0.890365	0.924412	3.39263	2.23047e-07	1.29363e-06	5.94722	2.28146e-11	1.01839e-10	3.0037	2.12282e-06	9.68657e-06	5.7912	4.47411e-11	2.14246e-10
ENSMUSG00000002274	Metrn	0.294523	0.192931	0.309059	0.79049	0.00160457	0.00439167	1.17302	2.63389e-05	0.000145502	0.381061	0.0952436	0.13402	1.17599	2.9344e-05	5.15366e-05	0.877028	0.000669697	0.00164038	2.05448	1.28565e-08	3.7382e-08
ENSMUSG00000002279	Lmf1	0.254724	0.0395962	0.0889665	-0.0330913	0.774754	0.827822	0.342808	0.00702683	0.017236	0.766451	1.804e-06	7.97711e-06	0.387615	0.00302867	0.00426109	0.478635	0.000489379	0.00124595	0.475698	0.000515525	0.000802746
ENSMUSG00000002280	Narfl	-0.167394	0.140177	0.241905	-0.12734	0.257238	0.338865	-0.00594586	0.956997	0.973691	-0.501664	0.000173639	0.000463817	-0.542847	7.1811e-05	0.000120815	-0.461609	0.000425015	0.00109762	-0.381398	0.00230985	0.00334472
ENSMUSG00000002289	Angptl4	0.54803	0.0256405	0.0626728	1.19799	5.80585e-05	0.000261639	2.66314	7.79084e-09	1.81242e-07	-2.56349	1.30326e-09	1.62002e-08	-5.9638	1.02984e-14	1.11624e-13	-1.91353	9.27255e-08	5.97169e-07	-3.84868	2.81185e-12	1.82029e-11
ENSMUSG00000002297	Dbf4	-0.0288375	0.789971	0.869711	-0.0337439	0.755277	0.810972	0.414888	0.00100527	0.0032293	-0.163479	0.14145	0.189746	-2.20003	1.47753e-14	1.52564e-13	-0.168386	0.130852	0.182931	-1.75631	7.93464e-13	6.04926e-12
ENSMUSG00000002307	Daxx	0.109101	0.145743	0.249388	-0.16629	0.0320902	0.0577973	-0.0147866	0.840029	0.885738	-0.394243	2.39281e-05	7.94265e-05	-1.01895	8.60885e-12	4.18329e-11	-0.669634	1.17628e-08	9.75015e-08	-1.14283	1.12834e-12	8.1776e-12
ENSMUSG00000002308	Cd320	-0.0802922	0.550853	0.673363	0.0515633	0.700422	0.763889	-0.155518	0.25426	0.346999	-0.144225	0.287817	0.354361	-0.55541	0.000448473	0.000689898	-0.0123699	0.926481	0.948006	-0.630636	0.000126507	0.000210947
ENSMUSG00000002319	Ipo4	0.152108	0.0868248	0.166435	0.591529	8.94698e-07	8.59699e-06	-0.218705	0.0176037	0.0376282	-0.531594	3.9662e-06	1.59969e-05	-0.441899	4.10096e-05	7.07635e-05	-0.0921738	0.287991	0.360195	-0.812713	6.77418e-09	2.07085e-08
ENSMUSG00000002320	Tm9sf1	0.1256	0.0915549	0.173764	0.0976229	0.183885	0.25584	-0.206043	0.0086493	0.0205706	-0.378691	3.17036e-05	0.000102088	-0.137981	0.0652049	0.078943	-0.406668	1.33181e-05	4.99073e-05	-0.469625	1.94586e-06	4.04141e-06
ENSMUSG00000002324	Rec8	-0.350374	0.061383	0.126196	-0.807939	0.000170948	0.000647688	0.0541172	0.787599	0.844847	1.51867	4.45069e-08	3.20611e-07	-3.7245	4.50452e-14	3.97363e-13	1.0611	7.78718e-06	3.08445e-05	-3.32001	3.78153e-13	3.18598e-12
ENSMUSG00000002325	Irf9	0.124458	0.669287	0.773926	-0.346005	0.250245	0.330928	1.94334	2.06917e-06	1.71874e-05	-1.00709	0.00245761	0.00504957	-0.870992	0.00688783	0.00933072	-1.47755	6.94824e-05	0.000218219	0.94789	0.00365205	0.00517566
ENSMUSG00000002326	Gmpr2	0.865045	9.68902e-11	1.22447e-08	0.340216	9.54006e-05	0.000395199	0.451662	2.72134e-06	2.15881e-05	0.315401	0.000226235	0.000588711	0.164963	0.0291925	0.0367966	-0.209428	0.00720415	0.0139121	-0.248421	0.00200668	0.00292418
ENSMUSG00000002329	Mdp1	0.653581	3.67018e-06	4.37213e-05	0.30389	0.00811212	0.0176205	0.130843	0.216924	0.304826	-0.285069	0.0121517	0.0212094	0.446517	0.000324633	0.000507995	-0.63476	5.42225e-06	2.22818e-05	-0.0762213	0.467184	0.502261
ENSMUSG00000002332	Dhrs1	0.595463	7.43864e-07	1.17026e-05	0.0913488	0.290934	0.375816	-0.0930962	0.277441	0.372861	-0.292457	0.00238955	0.00492249	0.698269	6.4626e-08	1.57942e-07	-0.796571	8.51641e-09	7.36372e-08	0.00970998	0.908761	0.919303
ENSMUSG00000002341	Ncan	1.37328	0.00787331	0.0239009	3.20283	4.96403e-08	8.50419e-07	0.508339	0.136983	0.208991	1.63401	0.00151018	0.00324753	7.9381	2.92851e-13	2.0669e-12	3.46356	2.81271e-08	2.09302e-07	7.07315	7.96355e-13	6.06482e-12
ENSMUSG00000002342	Tmem161a	0.257449	0.0185278	0.0483502	-0.221589	0.0387743	0.0679008	0.394087	0.000818395	0.00269807	0.272187	0.013312	0.0230201	-0.0724371	0.477966	0.510268	-0.20685	0.0525806	0.0820734	0.0642014	0.528961	0.562917
ENSMUSG00000002343	Armc6	0.212454	0.220285	0.340674	0.726208	0.000343955	0.00117596	-0.120402	0.478538	0.576317	-0.53537	0.0047236	0.00909067	0.577791	0.0025505	0.00361985	-0.0216163	0.898708	0.925616	0.244935	0.159216	0.184635
ENSMUSG00000002345	2310045N01Rik	NA	NA	NA	NA	NA	NA	NA	NA	NA	NA	NA	NA	NA	NA	NA	NA	NA	NA	NA	NA	NA
ENSMUSG00000002346	Slc25a42	-0.339803	0.0896268	0.170942	-1.02926	2.85827e-05	0.00014495	0.0441484	0.819143	0.869876	0.45148	0.026796	0.0432146	-0.804248	0.000423044	0.000653315	-0.23798	0.227788	0.295275	-0.420297	0.0401647	0.0503719
ENSMUSG00000002365	Snx9	0.135887	0.612407	0.726805	-0.34775	0.198377	0.272503	0.565047	0.0441989	0.0818116	0.908676	0.00258001	0.00527929	-0.313518	0.247829	0.277665	0.425039	0.122303	0.172584	0.115642	0.665149	0.694082
ENSMUSG00000002372	Ranbp3	0.440472	5.97386e-05	0.000436465	0.624027	6.24126e-07	6.44832e-06	-0.197592	0.0339446	0.0654136	-0.400554	0.000172839	0.000461963	0.221148	0.019201	0.024748	-0.216999	0.021325	0.0368481	-0.416916	0.000110783	0.000185953
ENSMUSG00000002379	Ndufa11	0.193517	0.116711	0.210468	-0.00400105	0.973322	0.982676	-0.751924	3.53037e-06	2.66819e-05	-0.454616	0.00101107	0.00226647	-0.185735	0.130856	0.152284	-0.652134	2.20948e-05	7.83039e-05	-1.13118	8.08598e-09	2.43683e-08
ENSMUSG00000002384	Bmp8b	-0.129473	0.823755	0.894928	-0.832802	0.0954659	0.147113	1.12631	0.0748861	0.126945	3.25858	6.42275e-06	2.45373e-05	-1.50011	0.0201471	0.0258986	2.55525	0.000138538	0.000404438	-0.244324	0.677903	0.706081
ENSMUSG00000002393	Nr2f6	0.285522	0.0637528	0.129911	0.610565	0.000387657	0.00130184	1.00421	8.92872e-07	8.56057e-06	0.931328	3.00492e-06	1.25133e-05	1.14289	1.57728e-07	3.66232e-07	1.25637	3.74023e-08	2.68104e-07	1.86157	5.98096e-11	2.78303e-10
ENSMUSG00000002395	Use1	0.686277	3.43739e-06	4.16017e-05	0.378842	0.00219083	0.00572919	0.872713	1.08767e-07	1.52239e-06	-0.126773	0.253428	0.317217	-0.783409	5.49043e-07	1.18978e-06	-0.434208	0.000660723	0.0016214	-0.596973	2.07179e-05	3.78385e-05
ENSMUSG00000002396	Ocel1	0.497344	0.00336661	0.0118112	-0.231188	0.146144	0.210657	0.054064	0.725465	0.794381	-1.10476	5.00223e-07	2.59331e-06	-1.20337	1.37533e-07	3.21827e-07	-1.83329	1.8416e-10	2.67646e-09	-1.64665	1.02167e-09	3.66096e-09
ENSMUSG00000002409	Dyrk1b	-0.262019	0.00897342	0.0266468	0.352891	0.000805243	0.00243176	0.108738	0.236261	0.327093	0.14121	0.131287	0.177864	0.439313	8.59818e-05	0.000143317	0.756119	6.03889e-08	4.08844e-07	0.81007	1.9988e-08	5.6161e-08
ENSMUSG00000002413	Braf	0.299453	0.0125955	0.0351804	0.157808	0.158943	0.226338	-0.324701	0.00691887	0.0170143	1.27827	2.42165e-10	3.91414e-09	1.42478	3.69811e-11	1.57382e-10	1.13662	1.75898e-09	1.86032e-08	0.800629	4.3576e-07	9.9485e-07
ENSMUSG00000002416	Ndufb2	0.17373	0.236893	0.359129	-0.0637881	0.659248	0.728783	-0.403367	0.0102054	0.0237152	-0.207674	0.160236	0.211738	0.222325	0.133265	0.154964	-0.445192	0.00544142	0.0108332	-0.354771	0.0218007	0.0282239
ENSMUSG00000002428	Hltf	0.837957	4.07794e-08	1.1253e-06	0.190826	0.0628191	0.1031	0.582042	7.92639e-06	5.27355e-05	0.660268	1.4e-06	6.39162e-06	-0.468957	0.000109321	0.000179966	0.0131365	0.893583	0.921286	-0.724873	3.631e-07	8.39182e-07
ENSMUSG00000002455	Prpf6	-0.0575552	0.35991	0.491399	-0.0571548	0.363228	0.45135	-0.111218	0.0852501	0.141408	-0.304253	7.67404e-05	0.000223208	-0.473516	2.09664e-07	4.78793e-07	-0.303853	7.89803e-05	0.000244613	-0.527178	4.08346e-08	1.08693e-07
ENSMUSG00000002458	Rgs19	1.06474	9.17862e-09	3.63807e-07	0.582452	4.12087e-05	0.000196039	0.225607	0.0574189	0.101829	0.909506	1.06097e-07	6.81273e-07	0.214025	0.0714927	0.0860953	0.427215	0.00104897	0.00245789	-0.625111	1.88787e-05	3.46465e-05
ENSMUSG00000002459	Rgs20	0.477187	0.449954	0.581035	1.68737	1.61025e-05	8.97213e-05	1.21826	0.000221401	0.000888251	3.09434	5.00387e-07	2.59339e-06	5.5232	1.03551e-11	4.94777e-11	4.30452	8.46694e-10	9.78552e-09	6.26428	8.3916e-13	6.32726e-12
ENSMUSG00000002475	Abhd3	-0.0883376	0.642785	0.751856	-0.131999	0.489627	0.57483	-0.192092	0.321124	0.419192	-0.236689	0.218477	0.278302	-0.627093	0.00316122	0.00443502	-0.28035	0.153483	0.209973	-0.730848	0.00103212	0.00155455
ENSMUSG00000002477	Snrpd1	0.490511	0.0017873	0.00703623	0.346235	0.019189	0.0370358	0.301141	0.0384284	0.0728706	0.0499162	0.717242	0.768254	-0.14283	0.305749	0.337748	-0.0943602	0.495205	0.570472	-0.3322	0.0239634	0.0308634
ENSMUSG00000002486	Tchp	-0.0535436	0.596626	0.713414	0.123062	0.23115	0.309596	-0.128796	0.207581	0.29411	-0.441868	0.00025395	0.000652362	0.182849	0.0796786	0.095328	-0.265262	0.0151131	0.0270747	0.107596	0.292126	0.325061
ENSMUSG00000002489	Tiam1	-0.502251	0.000227064	0.00129794	-0.00187793	0.986763	0.992282	-0.190721	0.100893	0.162427	-0.610627	2.40627e-05	7.98429e-05	0.2986	0.0141231	0.0184943	-0.110254	0.337149	0.410864	0.61013	2.48417e-05	4.49652e-05
ENSMUSG00000002496	Tsc2	-0.0583844	0.64626	0.755009	0.256464	0.0544157	0.0909885	-0.257956	0.052929	0.0951533	-0.740842	9.41991e-06	3.44988e-05	-0.412055	0.00369021	0.00513625	-0.425993	0.00290005	0.00612831	-0.611627	9.50018e-05	0.000160655
ENSMUSG00000002500	Rpl3l	-0.796395	0.0144061	0.0393364	1.2858	0.000328811	0.00113189	2.1798	0.000500246	0.00177901	-1.25755	0.000413584	0.00101205	-5.91889	1.04228e-11	4.97601e-11	0.824651	0.0116279	0.021414	-2.94269	1.08366e-07	2.69602e-07
ENSMUSG00000002504	Slc9a3r2	-1.16753	8.18095e-05	0.000563045	-0.709283	0.00659038	0.0147657	-0.463312	0.0607613	0.106812	-0.19151	0.418254	0.488312	-0.465863	0.0584022	0.0711565	0.26674	0.271455	0.342783	0.238358	0.323791	0.357921
ENSMUSG00000002524	Puf60	-0.464949	0.000237683	0.00134625	-0.23399	0.0358282	0.0634811	0.0624516	0.554551	0.646525	-0.389775	0.0012697	0.00278116	-0.66545	3.17797e-06	6.24422e-06	-0.158816	0.142422	0.196724	-0.138049	0.199259	0.227815
ENSMUSG00000002546	Golga2	-0.0413031	0.797648	0.875857	-0.392058	0.0232141	0.0435889	-0.465752	0.00816714	0.0196327	-0.346233	0.0415739	0.0638528	0.515806	0.00402801	0.00558769	-0.696988	0.000308386	0.000824759	0.0913571	0.571673	0.604278
ENSMUSG00000002550	Uck1	-0.363521	0.000180248	0.00107508	-0.232813	0.008016	0.0174444	-0.577874	4.58618e-07	4.97406e-06	-0.0916944	0.259041	0.323315	0.281849	0.0018965	0.00272221	0.0390133	0.628198	0.695737	0.0674962	0.404593	0.439989
ENSMUSG00000002565	Scin	-0.0481319	0.944488	0.978023	0.898399	0.00356151	0.0086956	1.73205	3.68119e-05	0.000192273	2.04268	3.12343e-06	1.29542e-05	-0.550619	0.14544	0.168135	2.98921	1.36223e-08	1.10964e-07	1.22956	0.00177864	0.00261129
ENSMUSG00000002578	Ikzf4	0.339734	0.481305	0.610248	-0.268489	0.545154	0.627184	-0.305668	0.47142	0.569974	1.49861	0.00381948	0.00751316	4.42053	1.93359e-08	5.0947e-08	0.890389	0.0661777	0.100587	3.77513	1.57144e-07	3.81963e-07
ENSMUSG00000002580	1810046J19Rik	-0.160704	0.133196	0.232387	-0.707513	1.1635e-06	1.05629e-05	-0.43296	0.000419722	0.0015269	-0.0765402	0.463355	0.532796	-0.0309628	0.765188	0.786427	-0.623349	6.79633e-06	2.73232e-05	-0.303219	0.00795592	0.0108561
ENSMUSG00000002588	Pon1	NA	NA	NA	NA	NA	NA	NA	NA	NA	NA	NA	NA	NA	NA	NA	NA	NA	NA	NA	NA	NA
ENSMUSG00000002602	Axl	-0.741272	0.184341	0.298167	-0.494804	0.314142	0.40113	0.76934	0.116915	0.183727	1.78421	0.00204697	0.00428612	2.35568	0.000160043	0.000258416	2.03068	0.0010599	0.00247884	3.86629	8.01878e-07	1.76153e-06
ENSMUSG00000002603	Tgfb1	0.420842	0.366239	0.498261	-2.13141	0.000256323	0.000916979	1.4984	0.00488732	0.0126143	0.441615	0.341479	0.410123	-1.93457	0.0006188	0.000936551	-2.11064	0.000292678	0.000787338	-0.857018	0.0764712	0.0925316
ENSMUSG00000002608	Ccdc97	-0.0367119	0.687483	0.789159	0.0265964	0.77042	0.824212	-0.0552936	0.543824	0.636316	-0.282338	0.00514307	0.00981025	0.215042	0.0263373	0.0334053	-0.219029	0.0245435	0.0417396	0.19646	0.0408994	0.0512344
ENSMUSG00000002617	Zfp40	0.626426	0.000255839	0.001428	0.608819	0.000268074	0.000951989	0.212345	0.130247	0.200485	0.56103	0.000700951	0.00162474	2.08821	3.76412e-12	1.98868e-11	0.543423	0.000864298	0.00206456	1.67413	1.52272e-10	6.50109e-10
ENSMUSG00000002625	Akap8l	-0.0165141	0.810687	0.885628	0.115582	0.103403	0.157415	0.448432	1.88257e-06	1.58839e-05	0.218656	0.00426638	0.00830143	0.246924	0.00161975	0.00234117	0.350752	4.80226e-05	0.000157032	0.711871	1.51662e-09	5.26365e-09
ENSMUSG00000002633	Shh	0.262798	0.680517	0.78307	3.22189	4.30184e-05	0.000202932	-2.38313	2.58476e-08	4.70545e-07	-1.64674	0.0439791	0.0671861	9.87842	5.32743e-16	9.23181e-15	1.31235	0.0196889	0.0342758	7.23249	9.1458e-14	9.30588e-13
ENSMUSG00000002635	Pdcd2l	-0.105506	0.301554	0.43125	0.0831974	0.413474	0.500555	-0.0696062	0.494313	0.590508	-0.566136	1.48296e-05	5.16534e-05	-1.07381	1.04005e-09	3.35649e-09	-0.377433	0.00116863	0.0027095	-1.03791	1.96325e-09	6.66389e-09
ENSMUSG00000002658	Gtf2f1	0.20162	0.0116557	0.0330262	-0.0355517	0.630964	0.704438	-0.149397	0.0535696	0.0960573	-0.908815	7.54809e-11	1.48744e-09	-0.935873	4.4493e-11	1.85725e-10	-1.14599	1.22805e-12	3.92256e-11	-1.28689	1.48905e-13	1.41907e-12
ENSMUSG00000002660	Clpp	-0.313049	0.0180976	0.0473907	0.0337481	0.784573	0.835856	-0.653621	3.16779e-05	0.000169467	-0.934056	2.4303e-07	1.39423e-06	-0.87381	6.35624e-07	1.36535e-06	-0.58726	0.000107312	0.000321237	-1.21438	4.29825e-09	1.36442e-08
ENSMUSG00000002661	Alkbh7	0.0338116	0.81242	0.886987	-0.391055	0.0121654	0.0250195	-0.704954	7.93774e-05	0.000371536	-0.694875	8.34398e-05	0.000240567	-0.903008	3.2226e-06	6.32694e-06	-1.11974	1.6341e-07	9.84072e-07	-1.64177	3.91814e-10	1.52698e-09
ENSMUSG00000002664	Pspn	-0.276746	0.491743	0.619497	0.577444	0.227335	0.305425	-1.46845	0.00122843	0.0038387	-1.47304	0.00221503	0.00459773	0.337414	0.355233	0.387761	-0.618853	0.162952	0.221279	-0.854289	0.0608432	0.0746363
ENSMUSG00000002668	Dennd1c	0.487682	0.155281	0.261274	-1.72566	6.29313e-05	0.00027941	0.799933	0.0650306	0.113029	0.529421	0.122441	0.167348	-3.74183	6.66097e-09	1.88125e-08	-1.68392	8.77212e-05	0.000268915	-3.42958	1.71985e-08	4.89463e-08
ENSMUSG00000002679	Med6	0.386938	3.71691e-05	0.000295052	0.405844	2.0496e-05	0.000109546	0.287429	0.00084833	0.00278218	-0.166444	0.0344893	0.0541106	-0.376713	5.06895e-05	8.65165e-05	-0.147537	0.0577025	0.0891821	-0.476221	2.54912e-06	5.22099e-06
ENSMUSG00000002688	Prkd1	-1.118	0.000410885	0.00209957	-0.604109	0.0125448	0.0257093	-0.876686	0.000795744	0.00263385	3.20518	3.03102e-11	7.00067e-10	2.78944	2.81503e-10	1.00788e-09	3.71907	7.44441e-12	1.70601e-10	3.03076	2.29597e-10	9.41271e-10
ENSMUSG00000002699	Lcp2	-5.99355	0.00211328	0.00806469	-2.68656	0.20211	0.276759	1.94017	0.00141233	0.00433494	-3.307	0.00505491	0.00965582	1.15195	0.0719419	0.0866064	0	1	1	9.08567	1.32827e-06	2.82191e-06
ENSMUSG00000002718	Cse1l	0.237656	0.162528	0.270569	0.513548	0.00530409	0.0122537	-0.125254	0.453896	0.553911	-0.371178	0.0349208	0.054694	-0.874825	3.45892e-05	6.02393e-05	-0.0952854	0.567238	0.639058	-1.23774	3.50259e-07	8.11978e-07
ENSMUSG00000002728	Naa20	0.387115	7.15712e-05	0.000504732	0.135073	0.0964762	0.148438	-0.251595	0.00409458	0.0108213	0.125667	0.120653	0.165229	-0.16025	0.0519032	0.0635762	-0.126375	0.118707	0.167972	-0.798961	2.16792e-09	7.29051e-09
ENSMUSG00000002731	Prkra	0.120698	0.204546	0.322587	0.434944	9.86667e-05	0.000406966	0.0620793	0.492696	0.589262	1.02411	4.6547e-10	6.71447e-09	2.3152	2.05856e-16	4.18917e-15	1.33836	4.43448e-12	1.11921e-10	2.25658	3.41331e-16	8.54063e-15
ENSMUSG00000002732	Fkbp7	0.127751	0.694028	0.795102	-1.74925	2.09782e-05	0.000111849	1.26553	0.000540715	0.0018974	1.58283	6.30051e-05	0.000187254	0.208205	0.513792	0.546074	-0.29417	0.371625	0.446944	1.34598	0.000367069	0.000581232
ENSMUSG00000002733	Plekha3	0.454762	1.34771e-06	1.9047e-05	0.307613	0.000174301	0.000658822	-0.0953723	0.169418	0.249107	-0.12567	0.0750693	0.108181	-0.214956	0.00435228	0.00601837	-0.272818	0.00058538	0.00145781	-0.765091	3.5241e-10	1.38982e-09
ENSMUSG00000002741	Ykt6	0.263198	0.00118978	0.00504245	0.471328	1.4382e-06	1.25163e-05	-0.338117	9.38028e-05	0.000427916	-0.313589	0.000220597	0.000575585	0.818025	2.14641e-10	7.8807e-10	-0.105458	0.145662	0.200508	0.21671	0.00548142	0.00761054
ENSMUSG00000002748	Baz1b	0.115994	0.290325	0.419499	0.268604	0.0206633	0.0394793	0.0532013	0.623701	0.708235	-0.564127	3.73905e-05	0.000117876	-0.402265	0.00122483	0.00179353	-0.411517	0.00100715	0.00236945	-0.465057	0.000313764	0.000501057
ENSMUSG00000002763	Pex6	-0.00262325	0.980026	1	-0.472073	0.00017388	0.000657516	-0.239304	0.0297392	0.0584509	1.03567	3.25623e-09	3.49848e-08	1.10823	1.04185e-09	3.36146e-09	0.566219	2.34535e-05	8.25321e-05	0.871548	5.41179e-08	1.41353e-07
ENSMUSG00000002767	Mrpl2	0.117455	0.207987	0.326401	-0.0632478	0.492226	0.577259	0.367248	0.000637756	0.00218173	-0.507427	1.73074e-05	5.93688e-05	-1.5228	4.18679e-13	2.83453e-12	-0.68813	2.65726e-07	1.51496e-06	-1.273	1.03075e-11	5.74871e-11
ENSMUSG00000002768	Mea1	-0.138399	0.24586	0.369525	-0.521583	0.000208488	0.00076823	-0.79338	1.16412e-06	1.0725e-05	0.552189	0.000113283	0.000316814	0.544649	0.000130626	0.000212908	0.169005	0.159783	0.217466	-0.110332	0.352124	0.386594
ENSMUSG00000002769	Gnmt	-0.638499	0.00778449	0.0236848	-0.200598	0.276406	0.359982	-0.272533	0.198031	0.282994	2.12409	7.3004e-10	9.82399e-09	-0.324551	0.122823	0.143424	2.562	8.19425e-11	1.3464e-09	0.0414153	0.852326	0.868562
ENSMUSG00000002771	Grin2d	-1.07907	1.7192e-07	3.65645e-06	-0.240558	0.0699373	0.112831	0.755497	7.46938e-06	5.01409e-05	1.45455	4.70433e-10	6.78046e-09	0.694284	2.899e-05	5.09355e-05	2.29307	3.9046e-13	1.48035e-11	2.52886	6.53645e-14	6.93404e-13
ENSMUSG00000002778	Kdelr1	-0.261727	0.0653583	0.132387	-0.478785	0.0019447	0.00516297	0.118947	0.384587	0.484982	-0.0224248	0.868663	0.898546	-0.0980733	0.472216	0.504592	-0.239482	0.0899255	0.131923	0.282601	0.048055	0.059688
ENSMUSG00000002781	Tmem143	-0.827596	2.98933e-06	3.71854e-05	-1.02687	1.233e-07	1.72719e-06	-0.541689	0.000437796	0.00158406	0.320004	0.0205437	0.0340087	-0.786938	5.36934e-06	1.02778e-05	0.12073	0.360254	0.43531	-0.50103	0.000969437	0.00146533
ENSMUSG00000002797	Ggct	0.119589	0.608857	0.723378	0.0530666	0.820349	0.864669	0.0948393	0.688596	0.764425	-0.415803	0.0860532	0.122357	-1.23429	3.6543e-05	6.35024e-05	-0.482325	0.0499251	0.0784691	-1.25903	3.06829e-05	5.49394e-05
ENSMUSG00000002799	Jag2	-0.727748	8.97345e-08	2.12632e-06	-0.599783	9.39591e-07	8.94457e-06	-0.40796	0.000122515	0.000536851	1.83088	6.55259e-15	8.96415e-13	1.79752	9.04993e-15	9.98929e-14	1.95884	2.5738e-15	2.67184e-13	2.11731	6.15812e-16	1.37866e-14
ENSMUSG00000002803	Btbd6	0.102817	0.306691	0.43646	0.324824	0.00324074	0.00800545	-0.0453425	0.64391	0.725775	0.228942	0.0292947	0.04676	0.680207	9.06061e-07	1.90612e-06	0.450949	0.000168602	0.000482037	0.532047	2.49771e-05	4.51961e-05
ENSMUSG00000002804	Nudt14	-0.209566	0.0686123	0.137619	-0.48552	0.000207294	0.000764315	0.633442	9.84361e-06	6.30874e-05	1.09692	2.71608e-09	3.01902e-08	-0.255477	0.0284005	0.0358657	0.820966	2.9293e-07	1.65063e-06	0.587531	2.75342e-05	4.95662e-05
ENSMUSG00000002808	Epdr1	0.953742	5.7516e-09	2.51398e-07	1.36445	6.37725e-12	9.58786e-10	0.447833	0.000120538	0.000528964	1.42722	4.65087e-12	1.50764e-10	1.99831	1.01097e-14	1.09853e-13	1.83793	3.70638e-14	2.16185e-12	1.4924	1.57912e-12	1.09589e-11
ENSMUSG00000002812	Flii	-0.127433	0.252391	0.377148	-0.316425	0.00837421	0.018111	0.132239	0.235578	0.326329	-0.118264	0.286514	0.353007	-0.681953	3.9002e-06	7.58383e-06	-0.307256	0.0101822	0.0190025	-0.422281	0.000896074	0.00135915
ENSMUSG00000002814	Top3a	-0.139062	0.149268	0.253801	0.172997	0.0785321	0.124528	-0.185784	0.0608051	0.106867	-1.14424	1.05581e-10	1.95887e-09	-1.34919	5.81239e-12	2.94247e-11	-0.832177	2.22416e-08	1.70728e-07	-1.39591	3.47267e-12	2.19036e-11
ENSMUSG00000002820	Atg4d	-0.422435	0.00425639	0.0143498	-0.318216	0.0254182	0.0471789	0.0339686	0.798614	0.853473	-1.08109	8.36676e-08	5.54604e-07	-1.29018	5.14032e-09	1.48055e-08	-0.976873	4.11133e-07	2.23022e-06	-0.833772	3.71601e-06	7.44997e-06
ENSMUSG00000002825	Qtrt1	0.01205	0.907657	0.95221	0.546687	3.61209e-05	0.000176357	0.161249	0.135314	0.206861	-1.36304	3.1626e-11	7.25734e-10	-1.70375	6.24801e-13	4.01345e-12	-0.828405	1.16119e-07	7.30035e-07	-1.55455	3.29286e-12	2.08448e-11
ENSMUSG00000002831	Plin4	-0.760764	0.132271	0.231213	0.113144	0.782312	0.833854	-0.492536	0.310916	0.408342	0.844476	0.0598411	0.0884581	-0.567378	0.215901	0.243946	1.71838	0.00144549	0.00327054	-0.299151	0.569095	0.601698
ENSMUSG00000002833	Hdgfrp2	0.0754778	0.332349	0.463734	-0.115327	0.144782	0.208971	-0.0725413	0.35132	0.451698	-0.234734	0.00577967	0.0109017	-0.556152	4.63457e-07	1.01236e-06	-0.425539	1.80746e-05	6.53716e-05	-0.704171	1.2252e-08	3.57436e-08
ENSMUSG00000002835	Chaf1a	0.256744	0.199368	0.316737	0.444564	0.032756	0.0588145	0.160699	0.418184	0.518347	-0.498873	0.0181456	0.0303995	-1.32178	1.55815e-06	3.18571e-06	-0.311054	0.123647	0.174213	-1.41782	5.96047e-07	1.33253e-06
ENSMUSG00000002844	Adprh	-0.527846	6.83681e-06	7.30152e-05	-0.301407	0.00252595	0.00646406	-0.0590332	0.505994	0.601126	-0.170635	0.0645033	0.0945405	-0.173884	0.0598869	0.0728129	0.0558039	0.530571	0.604703	0.294928	0.00302473	0.00432317
ENSMUSG00000002845	Tmem39a	-0.0345347	0.781714	0.864426	-0.398437	0.0042918	0.0102086	0.562785	0.000221295	0.000888251	-0.93264	3.01422e-07	1.67467e-06	-2.71603	5.90173e-15	6.91709e-14	-1.29654	1.78685e-09	1.88522e-08	-2.11871	4.28566e-13	3.53056e-12
ENSMUSG00000002846	4930455C21Rik	-0.123107	0.1592	0.266318	-0.245316	0.00820084	0.0177919	0.134935	0.122246	0.190491	0.395837	0.000129475	0.000357285	-0.0869369	0.311402	0.343464	0.273628	0.00399381	0.0081905	0.171104	0.0553639	0.0682654
ENSMUSG00000002847	Pla1a	-1.52419	4.76814e-07	8.21703e-06	-2.83793	6.62001e-11	5.04283e-09	1.35785	0.000451587	0.0016262	-1.60417	2.19743e-07	1.27701e-06	-8.0037	4.15944e-17	1.18897e-15	-2.91791	4.3796e-11	7.88238e-10	-5.12166	2.15999e-14	2.70426e-13
ENSMUSG00000002870	Mcm2	-0.0886425	0.629277	0.740314	0.483119	0.0148552	0.0296187	0.429399	0.0281991	0.0559618	-0.804954	0.000261218	0.000669456	-2.14061	3.61017e-10	1.27092e-09	-0.233192	0.212113	0.277534	-1.62257	2.85794e-08	7.82948e-08
ENSMUSG00000002871	Tpra1	-0.342931	0.153349	0.258947	-0.429956	0.075231	0.120171	0.0264211	0.908849	0.938612	0.3922	0.102239	0.14277	0.283187	0.229897	0.258804	0.305175	0.201472	0.265203	0.652539	0.0104754	0.014103
ENSMUSG00000002881	Nab1	-0.52569	0.0165629	0.0440466	-0.434693	0.0374971	0.0660556	-0.640796	0.00354415	0.00956086	0.920494	0.00014828	0.000402743	1.49504	2.98339e-07	6.67307e-07	1.01149	6.38899e-05	0.000202699	1.37993	1.18285e-06	2.53116e-06
ENSMUSG00000002885	Cd97	-0.145985	0.37212	0.504765	-1.50961	1.39467e-08	3.06619e-07	0.989658	2.23984e-05	0.000126869	-1.36047	5.94233e-08	4.12064e-07	-6.041	5.00783e-18	2.18889e-16	-2.72409	8.40437e-13	2.85716e-11	-4.90535	9.68209e-17	3.10396e-15
ENSMUSG00000002897	Il17ra	-0.287425	0.0406754	0.0909694	0.31191	0.0250128	0.0465354	0.208131	0.120555	0.188343	0.317444	0.0236074	0.0385897	0.296841	0.0325808	0.0408108	0.916779	8.90596e-07	4.43265e-06	0.792397	6.53468e-06	1.26966e-05
ENSMUSG00000002900	Lamb1	-0.345679	0.240347	0.363031	-0.41659	0.152827	0.218755	0.446511	0.128064	0.197771	4.27216	2.14676e-11	5.25835e-10	1.35708	0.000129637	0.000211374	4.20125	2.8496e-11	5.43137e-10	2.14927	4.77108e-07	1.08259e-06
ENSMUSG00000002908	Kcnn1	0.804783	0.000289484	0.00157326	-0.551836	0.00482872	0.0112916	3.00371	4.22914e-13	1.32866e-10	1.75977	5.72289e-09	5.59458e-08	1.44915	1.17076e-07	2.7648e-07	0.403155	0.034957	0.0572119	3.64808	2.37604e-14	2.92229e-13
ENSMUSG00000002910	Arrdc2	0.982773	0.000282678	0.00154494	-0.239173	0.294825	0.380044	1.86578	1.00184e-07	1.4205e-06	0.198564	0.382219	0.452231	-1.66937	5.12346e-07	1.11385e-06	-1.02338	0.000187076	0.000528785	-0.786366	0.0020986	0.00305251
ENSMUSG00000002930	Gsbs	0.285894	0.840037	0.907417	2.59446	0.00170404	0.00462399	1.29213	0.00135466	0.00418394	0.976995	0.412268	0.482159	7.5937	1.66906e-10	6.25584e-10	3.28556	0.00132957	0.003041	8.59994	1.37705e-11	7.44675e-11
ENSMUSG00000002944	Cd36	3.68052	0.109659	0.200319	-1.15791	0.0115549	0.0239616	-3.25799	1.50974e-07	1.98866e-06	9.59669	1.67669e-08	1.38257e-07	13.349	5.84762e-12	2.95773e-11	4.75826	7.99712e-06	3.15757e-05	6.41048	2.8236e-08	7.74269e-08
ENSMUSG00000002948	Map2k7	0.674725	9.29082e-08	2.19258e-06	0.762708	1.32666e-08	2.96247e-07	0.475458	1.23489e-05	7.63708e-05	-0.26732	0.00427707	0.00832036	0.142654	0.0998875	0.118072	-0.179336	0.0421294	0.0675062	-0.0566128	0.500449	0.53476
ENSMUSG00000002949	Timm44	0.871908	8.02965e-11	1.03731e-08	0.608503	3.37033e-08	6.18721e-07	0.715116	2.41842e-09	7.25942e-08	-0.204307	0.00862019	0.0156015	-0.489212	9.32952e-07	1.96009e-06	-0.467712	1.70112e-06	7.93249e-06	-0.646004	1.26423e-08	3.68267e-08
ENSMUSG00000002957	Ap2a2	0.192832	0.0156679	0.0421887	-0.216463	0.00763201	0.0167214	-0.373584	5.26931e-05	0.000262637	0.231087	0.00485411	0.00931715	0.237283	0.00399299	0.00554132	-0.178209	0.0240717	0.0410654	-0.329133	0.000216326	0.000351901
ENSMUSG00000002963	Pnkp	0.117471	0.17777	0.290182	0.0448061	0.601738	0.67876	0.556568	2.11408e-06	1.75152e-05	-0.727785	3.73818e-08	2.767e-07	-1.19005	9.18485e-12	4.42864e-11	-0.80045	8.36447e-09	7.25032e-08	-0.750953	2.3049e-08	6.41107e-08
ENSMUSG00000002968	Med25	0.213543	0.0442167	0.0971575	0.493172	7.77097e-05	0.000332905	0.281183	0.0104035	0.0240951	-0.595827	7.72419e-06	2.89512e-05	-0.423749	0.00038591	0.000598353	-0.316198	0.00473522	0.009571	-0.356109	0.00188172	0.00275082
ENSMUSG00000002980	Bcam	-0.269066	0.395449	0.529332	-1.22697	0.000857979	0.0025657	-0.344266	0.286402	0.381665	0.89602	0.00926964	0.0166491	-2.15812	1.70803e-06	3.47464e-06	-0.0618799	0.843699	0.882194	-2.23332	1.17526e-06	2.51645e-06
ENSMUSG00000002981	Clptm1	-0.205141	0.0268281	0.0649745	-0.0334037	0.701134	0.764475	-0.917022	1.13605e-09	3.88321e-08	-0.326047	0.00112537	0.00249287	0.623329	5.11868e-07	1.11309e-06	-0.15431	0.0875082	0.128738	-0.0885523	0.314575	0.348462
ENSMUSG00000002983	Relb	0.104621	0.665859	0.770986	-1.14378	0.000140202	0.000546517	0.707082	0.0112757	0.0258001	-0.458553	0.0695523	0.101175	-3.49784	2.82333e-11	1.23313e-10	-1.70695	1.03649e-06	5.06909e-06	-2.89538	5.03152e-10	1.92012e-09
ENSMUSG00000002984	Tomm40	0.163559	0.336265	0.467362	0.459544	0.0121388	0.0249765	-0.541925	0.00410943	0.0108572	-1.21617	5.50012e-07	2.82041e-06	-1.58207	1.05212e-08	2.88234e-08	-0.920182	2.22923e-05	7.89397e-05	-2.28755	2.77511e-11	1.39435e-10
ENSMUSG00000002985	Apoe	-1.37642	3.70117e-08	1.04617e-06	-2.26628	1.13976e-11	1.43003e-09	0.0505113	0.753471	0.816436	0.308979	0.063257	0.0929091	-4.88615	5.1506e-17	1.40135e-15	-0.580885	0.00147144	0.00332409	-3.45922	1.14273e-14	1.5643e-13
ENSMUSG00000002992	Apoc2	0.0636286	0.946065	0.979191	0.240669	0.73132	0.790322	8.28672	7.1913e-07	7.17485e-06	0.909617	0.261068	0.325448	-5.10711	0.00419797	0.00581237	1.08666	0.198578	0.261967	3.11599	0.000344073	0.000546556
ENSMUSG00000002996	Hbp1	-0.0666904	0.538529	0.661824	-0.0893433	0.409363	0.496716	0.837566	1.61506e-07	2.0965e-06	0.721198	1.42229e-06	6.4849e-06	-0.462981	0.000315529	0.000494459	0.698545	2.27452e-06	1.03167e-05	0.441275	0.000507973	0.000791977
ENSMUSG00000002997	Prkar2b	0.0745761	0.751092	0.840706	0.237417	0.228526	0.306788	-0.574598	0.00585757	0.0147241	2.78855	3.87183e-11	8.59093e-10	6.36703	5.79009e-17	1.51848e-15	2.95139	1.79791e-11	3.66304e-10	5.71785	3.20014e-16	8.1002e-15
ENSMUSG00000003031	Cdkn1b	-0.168173	0.215873	0.335605	0.0726446	0.585976	0.664807	0.672479	5.07599e-05	0.00025431	-0.11402	0.395161	0.46524	0.371819	0.010192	0.0135603	0.126798	0.346763	0.421439	1.21247	1.44428e-08	4.16196e-08
ENSMUSG00000003032	Klf4	-0.0534131	0.847734	0.912306	-1.66314	1.02782e-05	6.19329e-05	0.319672	0.285451	0.38063	-1.9401	1.25999e-06	5.82101e-06	-5.65653	3.26481e-13	2.27389e-12	-3.54983	2.34552e-10	3.2909e-09	-5.28345	8.55618e-13	6.42358e-12
ENSMUSG00000003033	Ap1m1	0.67399	7.47969e-05	0.000522201	0.968034	7.23063e-07	7.24309e-06	0.334349	0.0221446	0.0455211	-0.716431	3.79538e-05	0.000119458	0.764767	1.63165e-05	2.95278e-05	-0.422386	0.00538521	0.0107274	0.425125	0.0050786	0.00708227
ENSMUSG00000003037	Rab8a	0.50246	4.81114e-06	5.46621e-05	0.735331	1.75331e-08	3.71539e-07	0.622674	2.24801e-07	2.73085e-06	-0.701251	3.73957e-08	2.767e-07	-0.397898	8.57348e-05	0.000142946	-0.468379	1.20338e-05	4.5525e-05	-0.277684	0.0026634	0.00383058
ENSMUSG00000003038	Hmgn2	0.486489	0.0225286	0.0564754	0.90532	0.000115508	0.000464697	0.284995	0.123606	0.19218	-0.013189	0.947149	0.962212	1.22666	2.48461e-06	4.94822e-06	0.405642	0.0450728	0.0716145	1.02517	2.30182e-05	4.18295e-05
ENSMUSG00000003039	Fam32a	0.538678	3.96106e-06	4.66621e-05	0.947318	6.47965e-10	2.79716e-08	0.201284	0.0284004	0.056289	-0.499911	1.08176e-05	3.90195e-05	0.723489	5.13964e-08	1.27722e-07	-0.0912701	0.298306	0.37118	0.386096	0.000210276	0.000342378
ENSMUSG00000003051	Elf3	0.00176775	0.994932	1	-0.547763	0.0640253	0.104796	0.940609	0.00644182	0.0160219	-2.40569	6.66784e-08	4.54957e-07	-6.36838	8.18174e-14	6.70533e-13	-2.95522	3.52935e-09	3.42716e-08	-5.42953	6.72966e-13	5.23952e-12
ENSMUSG00000003053	Cyp2c29	-1.47883	0.137175	0.237878	-1.80589	0.0918355	0.142163	-0.516473	0.753583	0.816467	-0.400498	0.603451	0.665288	-3.13905	0.00623088	0.00846907	-0.727557	0.570366	0.642043	-2.17669	0.15813	0.183474
ENSMUSG00000003062	Stard3nl	0.213767	0.0575078	0.119839	0.0760938	0.481268	0.567077	-0.187175	0.0920602	0.150754	-0.222009	0.049205	0.0742781	0.128753	0.237754	0.267011	-0.359682	0.00292998	0.0061833	-0.272189	0.0184243	0.0240491
ENSMUSG00000003068	Stk11	-0.0814444	0.365436	0.497363	-0.142525	0.120513	0.179407	-0.190061	0.0428534	0.0797868	-0.0943389	0.295522	0.362542	-0.2383	0.0133877	0.0175761	-0.155419	0.0926664	0.135422	-0.346917	0.000814059	0.00124025
ENSMUSG00000003070	Efna2	0.184115	0.372276	0.504898	0.660476	0.00321197	0.00794678	0.540356	0.011309	0.025866	0.523318	0.0163884	0.02773	2.10361	1.91744e-09	5.92594e-09	0.99968	7.12215e-05	0.000223279	2.45985	1.59413e-10	6.77263e-10
ENSMUSG00000003072	Atp5d	0.161375	0.122381	0.218312	-0.449477	0.000228251	0.000830178	-0.341431	0.00276702	0.00772727	-0.183051	0.0821607	0.11742	-0.0423183	0.676473	0.703206	-0.793903	1.4664e-07	8.94194e-07	-0.545124	2.56216e-05	4.62904e-05
ENSMUSG00000003099	Ppp5c	-0.101878	0.341276	0.472219	-0.025099	0.812587	0.858828	-0.566877	2.7123e-05	0.000149031	-0.275592	0.0157947	0.0268243	-0.219352	0.0485369	0.0596242	-0.198813	0.0718254	0.10809	-0.684351	2.39765e-06	4.93101e-06
ENSMUSG00000003119	Cdk12	-0.090768	0.456508	0.587521	0.559225	0.000152018	0.000585635	-0.726053	6.84966e-06	4.67546e-05	-0.907741	2.93212e-07	1.63479e-06	-0.587838	8.51009e-05	0.000142025	-0.257747	0.0437072	0.0696567	-1.22312	2.89516e-09	9.50697e-09
ENSMUSG00000003123	Lipe	-0.28287	0.0549196	0.115735	-0.379483	0.0138809	0.0280124	-0.331272	0.0282919	0.0561268	-1.14541	8.77114e-08	5.77459e-07	-1.17834	5.50311e-08	1.36095e-07	-1.24202	2.86988e-08	2.13073e-07	-1.22674	3.38515e-08	9.14026e-08
ENSMUSG00000003131	Pafah1b2	0.526518	1.14119e-07	2.61186e-06	0.88188	1.89313e-11	2.08963e-09	-0.255908	0.000807966	0.00266823	0.0288595	0.664419	0.721286	2.69735	2.53805e-20	4.29744e-18	0.384222	9.63507e-06	3.73164e-05	1.91493	1.2105e-17	6.47578e-16
ENSMUSG00000003134	Tbc1d8	-0.63796	0.000294884	0.00159615	-1.84422	1.02067e-10	7.12023e-09	-0.294921	0.0587241	0.103764	-0.417748	0.00929539	0.0166919	-1.71031	3.07638e-10	1.09584e-09	-1.624	8.90018e-10	1.0185e-08	-1.36728	1.34496e-08	3.90155e-08
ENSMUSG00000003135	D1Bwg0212e	0.000798449	0.992124	1	0.377246	0.000137775	0.000538986	-0.255689	0.00471165	0.0122297	-1.14138	7.55776e-12	2.23024e-10	-1.31279	6.07527e-13	3.91837e-12	-0.764931	7.37999e-09	6.50364e-08	-1.56928	2.53119e-14	3.08699e-13
ENSMUSG00000003153	Slc2a3	-0.835669	7.18777e-06	7.59725e-05	-0.335149	0.0250719	0.0466155	-0.774386	1.94587e-05	0.000112594	-0.376873	0.0131108	0.0227	-3.49464	7.913e-16	1.27544e-14	0.123648	0.381843	0.457435	-3.43336	1.0705e-15	2.15832e-14
ENSMUSG00000003154	Foxj2	-0.0799459	0.760344	0.847852	-0.370972	0.16355	0.231952	-0.562612	0.0377427	0.0717576	0.327856	0.215495	0.274961	1.68414	2.65402e-06	5.26219e-06	0.0368304	0.88818	0.917048	1.20147	0.000160731	0.000264748
ENSMUSG00000003161	Sri	0.199044	0.303542	0.43324	-0.348148	0.0778168	0.123622	0.386724	0.0513633	0.0928361	0.624207	0.00342762	0.00682528	0.487704	0.0171999	0.0222924	0.0770154	0.686513	0.748206	0.675385	0.00183712	0.00268968
ENSMUSG00000003166	Dgcr2	0.118173	0.189515	0.304733	0.685083	1.57298e-07	2.10374e-06	-0.357329	0.000532094	0.0018728	-0.382033	0.000285323	0.000724947	1.26566	5.31553e-12	2.71458e-11	0.184877	0.0461744	0.0730878	0.790158	1.6696e-08	4.76121e-08
ENSMUSG00000003178	Mical3	-0.782387	2.99038e-08	8.97628e-07	-0.698966	1.75967e-07	2.30049e-06	-0.850186	7.49404e-09	1.76378e-07	-0.464981	4.04133e-05	0.000126151	-0.206758	0.0300507	0.037799	-0.38156	0.000401748	0.00104527	-0.274557	0.00618616	0.00853534
ENSMUSG00000003184	Irf3	0.154258	0.273684	0.401631	-0.318864	0.031012	0.056064	0.505063	0.00152431	0.00462009	-0.206264	0.147664	0.197082	-0.922772	1.69155e-06	3.44392e-06	-0.679387	8.19707e-05	0.000252663	-0.571968	0.000487759	0.000761892
ENSMUSG00000003190	Bcl2l12	0.0932003	0.386686	0.520515	0.438426	0.000480964	0.0015705	0.885042	6.0623e-08	9.51633e-07	-0.356029	0.00297414	0.00601031	-0.94499	2.18762e-08	5.71823e-08	-0.0108039	0.919256	0.942107	-0.153149	0.161177	0.186797
ENSMUSG00000003198	Zfp959	1.02723	1.30374e-05	0.000123924	1.00579	1.52791e-05	8.58187e-05	-0.0171169	0.921465	0.94788	-0.0991888	0.588214	0.651579	0.984825	1.8944e-05	3.39865e-05	-0.120627	0.496872	0.57209	-0.0595212	0.735401	0.759843
ENSMUSG00000003199	Mpnd	0.169492	0.0399594	0.0896208	-0.160233	0.0503952	0.0852037	0.283773	0.00144337	0.00441466	0.312011	0.000626601	0.00146956	0.297253	0.000974791	0.00144291	-0.0177144	0.820579	0.863038	0.411534	3.18294e-05	5.68697e-05
ENSMUSG00000003200	Sh3gl1	0.0402884	0.653871	0.76069	0.046844	0.602531	0.679435	-0.132936	0.148961	0.224207	-0.338477	0.00106728	0.00237701	-0.506805	1.35727e-05	2.47861e-05	-0.331921	0.0012792	0.00293735	-0.68003	2.35143e-07	5.57415e-07
ENSMUSG00000003206	Ebi3	-0.744085	0.0440556	0.0968586	-0.262562	0.434091	0.520817	-0.630965	0.0346117	0.0665521	-0.230024	0.479634	0.548873	1.90708	3.31444e-06	6.49992e-06	0.2515	0.488133	0.563516	2.0202	5.25383e-06	1.03264e-05
ENSMUSG00000003208	Ccdc94	0.359598	0.00464423	0.0153984	0.62212	2.22377e-05	0.000117274	0.348617	0.0057017	0.0143987	-0.450336	0.000737516	0.00170046	-0.364441	0.00418069	0.00579029	-0.187814	0.111044	0.158651	-0.375423	0.00334096	0.00475062
ENSMUSG00000003226	Ranbp2	0.663604	0.000114805	0.000744589	0.441605	0.00461503	0.0108647	-0.278752	0.0574868	0.101887	0.029909	0.831	0.867511	0.264644	0.0701602	0.0845958	-0.192091	0.18004	0.241289	-0.677712	9.06819e-05	0.000153633
ENSMUSG00000003227	Edar	-0.632045	0.594037	0.711246	0.298009	0.644817	0.71619	1.15387	0.0189425	0.040004	1.48551	0.081153	0.116152	2.79488	0.000690764	0.00104014	2.41557	0.0170746	0.0301673	4.58079	5.31909e-06	1.04453e-05
ENSMUSG00000003228	Grk5	0.0186262	0.939088	0.973935	1.14673	0.000122525	0.000489704	-0.0109528	0.962405	0.977083	-0.612127	0.0198674	0.0329956	1.74262	4.9788e-07	1.08416e-06	0.515981	0.0433227	0.0691499	1.71304	6.9287e-07	1.53658e-06
ENSMUSG00000003233	Dvl3	-0.23192	0.0435082	0.095818	-0.131789	0.233145	0.31179	0.162793	0.139981	0.212728	-0.0594231	0.584955	0.648833	1.27494	1.84174e-10	6.8413e-10	0.0407076	0.709412	0.769173	1.66965	1.79583e-12	1.22103e-11
ENSMUSG00000003234	Abcf3	-0.213863	0.00480221	0.0158199	0.0130866	0.848187	0.887047	-0.315078	0.00014407	0.000616435	-0.56693	5.53327e-08	3.86464e-07	-0.0747586	0.279284	0.310514	-0.339981	6.4318e-05	0.000203739	-0.175974	0.0168379	0.0220991
ENSMUSG00000003235	Eif2b5	-0.296431	0.0270514	0.0653793	0.267562	0.0439063	0.0756422	-0.0683639	0.588746	0.676934	-1.16024	1.21163e-08	1.05076e-07	-1.41687	4.58745e-10	1.58082e-09	-0.596249	0.000113758	0.000338557	-1.18881	8.37654e-09	2.5183e-08
ENSMUSG00000003269	Cyth2	-0.0307565	0.694413	0.795343	0.103848	0.193255	0.266643	0.222098	0.0090831	0.0214582	-0.274265	0.0019849	0.00416467	0.331203	0.000349668	0.000544727	-0.139661	0.0855295	0.126163	0.584058	2.78759e-07	6.54843e-07
ENSMUSG00000003271	Sult2b1	-1.66745	6.86032e-05	0.000486951	-0.648306	0.0617509	0.101607	1.29034	0.0172605	0.0370671	-0.983112	0.00614608	0.0115119	-6.03133	1.11518e-11	5.28641e-11	0.0360351	0.915543	0.939229	-3.07353	2.14001e-07	5.09583e-07
ENSMUSG00000003273	Car11	0.397556	0.0844795	0.16287	-0.567295	0.017418	0.0340474	0.141683	0.509359	0.604383	0.330817	0.143761	0.192416	1.54293	7.77213e-07	1.64898e-06	-0.634034	0.00933944	0.0175804	1.28706	8.7339e-06	1.67182e-05
ENSMUSG00000003279	Dlgap1	-0.317444	0.154083	0.259885	0.311479	0.180504	0.251911	-1.37087	2.42071e-06	1.9554e-05	-1.70765	2.19668e-07	1.277e-06	1.99897	1.13031e-08	3.07892e-08	-1.07872	9.3006e-05	0.000283224	0.945545	0.000263158	0.000423774
ENSMUSG00000003282	Plag1	0.126843	0.501466	0.627809	0.315985	0.100208	0.153302	1.17139	4.32114e-06	3.16641e-05	0.286552	0.13544	0.182724	-1.14128	6.2298e-06	1.18353e-05	0.475694	0.0180724	0.0317181	-0.0967345	0.606639	0.637836
ENSMUSG00000003283	Hck	-0.209507	0.154927	0.260879	-1.53755	1.38201e-09	5.09563e-08	-0.493656	0.00541897	0.0137749	-0.403017	0.00999561	0.0178208	-3.71606	6.34495e-16	1.06708e-14	-1.73106	1.98008e-10	2.84218e-09	-4.00021	2.84342e-16	7.36839e-15
ENSMUSG00000003299	Mrpl4	0.106731	0.352875	0.484273	0.149848	0.198096	0.272203	-0.0322379	0.778092	0.836371	-0.851392	2.94292e-07	1.63875e-06	-1.33781	2.09481e-10	7.71073e-10	-0.808274	6.36382e-07	3.29829e-06	-1.47678	4.00097e-11	1.94148e-10
ENSMUSG00000003308	Keap1	0.195122	0.160156	0.267488	-0.233644	0.0982141	0.150806	-0.557078	0.000478295	0.00170897	-0.796427	8.81236e-06	3.25402e-05	0.374336	0.0109701	0.0145346	-1.22519	1.81626e-08	1.42682e-07	-0.377864	0.0105341	0.0141756
ENSMUSG00000003309	Ap1m2	0.511975	0.277027	0.405349	-0.523697	0.259459	0.341404	1.53863	0.00494027	0.0127171	1.31597	0.00967259	0.0173033	-2.42807	8.15838e-05	0.00013646	0.280298	0.544111	0.617391	-1.40142	0.00725304	0.00993427
ENSMUSG00000003316	Glg1	0.665617	1.84239e-07	3.83429e-06	0.668099	1.72119e-07	2.25696e-06	0.393082	0.000170257	0.000709945	0.0538598	0.535208	0.603133	0.755991	2.52301e-08	6.54781e-08	0.0563415	0.516393	0.590938	0.483456	1.54416e-05	2.86552e-05
ENSMUSG00000003341	Atp8b3	-0.934381	2.35659e-05	0.000202557	-1.07457	2.21188e-06	1.78094e-05	-0.261042	0.143263	0.216903	1.09951	1.61816e-06	7.27338e-06	-1.12519	1.63059e-06	3.32642e-06	0.95932	1.69906e-05	6.19131e-05	-0.45185	0.0176679	0.0231189
ENSMUSG00000003344	Btbd2	0.264308	0.00669256	0.0208798	0.134606	0.13808	0.200883	-0.287856	0.00354421	0.00956086	0.265674	0.00640291	0.0119404	0.502277	1.25737e-05	2.30656e-05	0.135972	0.134827	0.187826	-0.049887	0.573836	0.606453
ENSMUSG00000003345	Csnk1g2	0.241568	0.00377717	0.0129878	0.44015	7.7987e-06	4.92252e-05	-0.252743	0.00264241	0.00743165	-0.140017	0.0719193	0.104193	0.117942	0.124836	0.145658	0.0585655	0.435888	0.512476	-0.376368	5.45717e-05	9.49702e-05
ENSMUSG00000003346	Fam108a	0.193135	0.0745849	0.147395	0.14765	0.166668	0.235547	-0.40366	0.000821908	0.00270773	-0.59376	1.2252e-05	4.35894e-05	0.164606	0.123821	0.14455	-0.639245	4.72137e-06	1.97271e-05	-0.432189	0.00043821	0.000687883
ENSMUSG00000003348	Mobkl2a	-0.189864	0.0225984	0.0565699	0.363045	0.000115031	0.000463312	-0.445675	9.16873e-06	5.95541e-05	0.329226	0.000336988	0.000839703	1.32469	1.91945e-13	1.42206e-12	0.882135	3.08423e-10	4.13126e-09	1.06888	1.03419e-11	5.76609e-11
ENSMUSG00000003352	Cacnb3	-1.08732	6.25442e-09	2.68003e-07	-1.22814	6.21275e-10	2.72923e-08	-0.475334	0.000329983	0.00124565	1.58681	7.82268e-12	2.29676e-10	1.77919	1.0429e-12	6.29227e-12	1.44598	5.00694e-11	8.85609e-10	2.39117	6.95811e-15	1.02405e-13
ENSMUSG00000003354	Ccdc65	-1.19909	0.00233677	0.00875663	-0.74353	0.0333329	0.0597469	-1.56119	6.86964e-05	0.00032932	0.0658997	0.837545	0.872985	1.68373	3.13497e-05	5.48604e-05	0.52146	0.1522	0.208431	1.32163	0.00097163	0.00146839
ENSMUSG00000003355	Fkbp11	-0.473616	0.00132417	0.00549715	-0.751169	8.95482e-06	5.50483e-05	0.944844	7.94223e-07	7.76474e-06	-0.00899124	0.943844	0.959301	-3.33036	4.08092e-16	7.39058e-15	-0.286544	0.0359059	0.0586164	-1.9119	5.37941e-12	3.22063e-11
ENSMUSG00000003360	Ddx23	-0.299282	0.000593245	0.0028307	-0.0953599	0.209119	0.285036	0.0796215	0.291771	0.387546	-0.676067	1.33007e-08	1.13763e-07	-1.23262	3.88428e-13	2.65654e-12	-0.472145	2.97111e-06	1.30849e-05	-0.853719	2.73948e-10	1.10389e-09
ENSMUSG00000003363	Pld3	-0.78468	0.00102179	0.00445834	-0.983494	0.000109367	0.000443644	-0.652549	0.00443204	0.0116138	-0.135147	0.512114	0.580933	-0.159379	0.440259	0.472937	-0.33396	0.117321	0.166186	-0.0272482	0.894822	0.906834
ENSMUSG00000003378	Grik5	-0.871654	7.91605e-05	0.00054654	-0.69354	0.00029201	0.00102695	-0.198185	0.218933	0.307003	2.90549	2.77013e-13	1.57365e-11	4.48826	2.22495e-16	4.46526e-15	3.0836	1.88381e-13	8.07214e-12	5.16173	3.7729e-17	1.51875e-15
ENSMUSG00000003379	Cd79a	-0.329441	0.388667	0.522699	0.532555	0.114995	0.172532	0.349934	0.429083	0.529485	1.37353	0.000750139	0.00172614	-1.9445	8.61623e-05	0.00014359	2.23552	4.40971e-06	1.85448e-05	-1.26512	0.00585959	0.00810913
ENSMUSG00000003380	Rabac1	0.136068	0.514053	0.639495	-1.25143	6.86182e-06	4.44045e-05	-0.331946	0.120211	0.187907	0.599462	0.00837344	0.0151991	0.183296	0.380413	0.413152	-0.78803	0.00107937	0.00251953	-0.284717	0.180017	0.207132
ENSMUSG00000003382	Etv3	0.355335	0.210996	0.330143	-0.0716055	0.797337	0.846404	0.239435	0.393472	0.494107	-0.239101	0.394629	0.46474	-0.36758	0.196007	0.22268	-0.666042	0.0256228	0.043276	-0.48348	0.0942286	0.112597
ENSMUSG00000003402	Prkcsh	-0.0228368	0.789689	0.869566	-0.250203	0.0077585	0.0169713	-0.293264	0.00243725	0.0069284	-0.260624	0.00585175	0.0110163	-0.562277	1.83285e-06	3.71168e-06	-0.48799	1.23328e-05	4.65751e-05	-0.832704	4.57975e-09	1.44746e-08
ENSMUSG00000003410	Elavl3	2.69674	7.59606e-08	1.86322e-06	1.16772	0.000601229	0.00189876	-0.538967	0.0531987	0.0955496	1.72492	3.91844e-05	0.000122777	8.37034	1.43105e-15	2.10967e-14	0.195898	0.494613	0.569865	5.13463	5.7984e-13	4.61965e-12
ENSMUSG00000003411	Rab3b	-0.832435	0.000518893	0.00253062	-0.300391	0.135538	0.197823	-0.247777	0.207236	0.293694	0.498361	0.0183321	0.0306914	1.13766	1.00135e-05	1.85803e-05	1.03041	5.25171e-05	0.00017002	1.72231	4.35072e-08	1.15402e-07
ENSMUSG00000003418	St8sia6	0.38105	0.0444963	0.0976858	1.06677	2.00804e-05	0.000107655	-1.50264	5.69613e-07	5.93787e-06	-2.86585	3.86552e-12	1.30396e-10	-2.61608	1.37269e-11	6.41298e-11	-2.18013	2.51325e-10	3.4953e-09	-4.49977	5.19242e-15	7.97848e-14
ENSMUSG00000003420	Fcgrt	-1.46727	1.26847e-05	0.00012155	-3.37452	1.25638e-10	8.26843e-09	2.0111	5.77585e-07	6.00987e-06	-0.251353	0.322076	0.390558	-4.66389	1.06186e-12	6.39241e-12	-2.1586	1.36065e-07	8.36435e-07	-1.18551	0.000190596	0.000311703
ENSMUSG00000003421	Nosip	-0.260697	0.00303512	0.0108691	-0.0943351	0.237491	0.316654	-0.0696761	0.379225	0.479859	-0.809406	1.60393e-09	1.93641e-08	-1.07891	1.09069e-11	5.17596e-11	-0.643044	6.96203e-08	4.63427e-07	-0.887885	3.4812e-10	1.37389e-09
ENSMUSG00000003423	Pih1d1	0.0585822	0.585234	0.703653	0.0824225	0.445261	0.532019	-0.4471	0.00040533	0.00148227	-0.551355	4.29649e-05	0.000133305	0.111537	0.3021	0.334092	-0.527515	7.31753e-05	0.000228829	-0.394145	0.00133872	0.00199072
ENSMUSG00000003429	Rps11	-0.0544328	0.643891	0.752897	-0.23543	0.0559656	0.0932516	0.56334	9.96081e-05	0.000450977	-0.0698612	0.55362	0.62031	-1.59472	1.83591e-11	8.32942e-11	-0.250859	0.042954	0.0686697	-0.976951	6.05506e-08	1.56677e-07
ENSMUSG00000003435	Supt5h	0.190104	0.00356444	0.0123907	0.101522	0.0931177	0.14388	-0.148708	0.0178037	0.0379533	-0.313551	2.50858e-05	8.27965e-05	-0.503202	2.99378e-08	7.694e-08	-0.402133	9.07392e-07	4.51109e-06	-0.842014	4.37048e-12	2.68195e-11
ENSMUSG00000003436	Dll3	0.971417	0.00074113	0.00341213	0.41491	0.0940746	0.145243	1.34751	9.40799e-06	6.07908e-05	0.659709	0.0131025	0.0226897	3.10038	8.32701e-11	3.28857e-10	0.103202	0.667901	0.731487	3.47648	1.09992e-11	6.09165e-11
ENSMUSG00000003437	Paf1	0.0985723	0.167124	0.276219	0.147652	0.0443882	0.0763893	-0.242109	0.00212439	0.00616461	-0.438271	3.28559e-06	1.35303e-05	-0.0368792	0.596807	0.626819	-0.389191	1.58206e-05	5.81235e-05	-0.377561	2.29196e-05	4.16547e-05
ENSMUSG00000003438	Timm50	0.133117	0.268495	0.395686	0.0658295	0.580137	0.659556	0.167834	0.167555	0.246671	-0.485184	0.000507986	0.00121911	-0.918916	1.74506e-07	4.02883e-07	-0.552471	0.000135362	0.000395894	-0.884199	3.14603e-07	7.33808e-07
ENSMUSG00000003444	Med29	0.124362	0.298065	0.427487	0.469343	0.000680065	0.00211188	-0.338252	0.00880898	0.0209047	-0.712915	5.96166e-06	2.29822e-05	-0.271872	0.0298386	0.0375485	-0.367935	0.00499498	0.0100441	-0.734487	4.05651e-06	8.09353e-06
ENSMUSG00000003452	Bicd1	0.778801	0.00410943	0.0139332	1.34184	1.60678e-05	8.95568e-05	-0.672404	0.00767024	0.0185919	0.0555492	0.819486	0.857493	3.55408	8.62397e-12	4.18714e-11	0.618584	0.0158587	0.0282768	2.10288	2.72108e-08	7.48041e-08
ENSMUSG00000003458	Ncstn	0.0334935	0.616213	0.729583	0.408366	4.7067e-06	3.26771e-05	-0.188701	0.00926452	0.0218195	-0.501564	2.5129e-07	1.43183e-06	0.602468	1.36971e-08	3.69093e-08	-0.126692	0.0685407	0.103754	0.380273	1.17705e-05	2.21419e-05
ENSMUSG00000003464	Pex19	0.435434	0.000175603	0.00105422	0.272694	0.00912507	0.0194978	0.202714	0.043917	0.0813826	0.228305	0.0254813	0.0412814	0.607303	2.98002e-06	5.87514e-06	0.0655645	0.49573	0.570888	0.374583	0.000768232	0.0011731
ENSMUSG00000003469	Phyhip	-1.10814	2.44028e-07	4.72871e-06	-1.04615	4.08476e-07	4.50305e-06	-1.18197	7.70325e-08	1.14997e-06	0.6108	0.000312691	0.000786235	-0.0068058	0.961793	0.96656	0.672783	0.000161277	0.000463724	-0.0806408	0.587187	0.619513
ENSMUSG00000003476	Crhr2	-1.43202	1.84055e-06	2.49218e-05	0.122721	0.609842	0.686082	0.336196	0.159457	0.236756	-2.8128	8.87024e-11	1.69624e-09	-2.89417	4.77713e-11	1.97893e-10	-1.25807	2.45042e-05	8.58484e-05	-1.12596	7.42733e-05	0.00012708
ENSMUSG00000003477	Inmt	NA	NA	NA	NA	NA	NA	NA	NA	NA	NA	NA	NA	NA	NA	NA	NA	NA	NA	NA	NA	NA
ENSMUSG00000003484	Cyp4f18	0.322992	0.76699	0.853625	-1.29545	0.361347	0.449589	1.84261	0.011794	0.0267579	-0.389616	0.724539	0.774832	0.910861	0.326247	0.358612	-2.00806	0.150933	0.206972	2.43048	0.00658278	0.00905392
ENSMUSG00000003500	Impdh1	-0.182311	0.0305295	0.0720481	0.388841	7.28064e-05	0.000315073	-0.036768	0.642188	0.724107	-0.178153	0.0337069	0.0530215	0.0834066	0.29763	0.329587	0.393	6.6199e-05	0.000209113	0.22895	0.00837459	0.0113952
ENSMUSG00000003505	Psg18	NA	NA	NA	NA	NA	NA	NA	NA	NA	NA	NA	NA	NA	NA	NA	NA	NA	NA	NA	NA	NA
ENSMUSG00000003518	Dusp3	0.230005	0.139902	0.241614	0.443193	0.00609298	0.0138038	-1.21065	6.71238e-08	1.0314e-06	1.57513	1.35623e-09	1.67846e-08	2.50064	5.24239e-13	3.44749e-12	1.78832	1.64907e-10	2.43521e-09	1.05998	6.58213e-07	1.46381e-06
ENSMUSG00000003526	Prodh	0.591989	0.0169375	0.0448715	0.518785	0.0327478	0.0588058	0.260337	0.266406	0.36064	0.088433	0.700331	0.753053	-0.683054	0.00716435	0.00968651	0.015229	0.946865	0.963964	-1.01471	0.000256288	0.000413284
ENSMUSG00000003527	Dgcr14	-0.0109085	0.906952	0.951584	0.163883	0.0904528	0.140384	-0.0662252	0.47823	0.576029	-0.327386	0.00199161	0.00417623	0.228321	0.0218186	0.0279277	-0.152594	0.113658	0.161825	0.173004	0.0748551	0.0907142
ENSMUSG00000003528	Slc25a1	-0.321375	0.00032239	0.00172152	-0.158723	0.0448064	0.0770028	-0.0860594	0.260104	0.353701	-0.583003	1.56709e-07	9.5526e-07	-1.25255	3.43216e-13	2.37811e-12	-0.42035	1.54432e-05	5.69044e-05	-1.01724	1.50521e-11	8.07472e-11
ENSMUSG00000003531	Dgcr6	0.136753	0.222324	0.342822	0.221976	0.0534235	0.0895895	-0.5733	3.25348e-05	0.000173413	0.0287493	0.793301	0.835155	1.22288	4.55652e-10	1.57078e-09	0.113972	0.305601	0.37826	0.512824	0.000127482	0.00021247
ENSMUSG00000003534	Ddr1	-0.413545	0.0307511	0.0724443	0.0426882	0.807608	0.854653	0.44555	0.0175898	0.0376032	1.50835	4.74175e-08	3.37811e-07	3.12769	3.44434e-13	2.38465e-12	1.96458	8.31749e-10	9.63194e-09	3.98679	7.70176e-15	1.11653e-13
ENSMUSG00000003541	Ier3	-0.734858	0.115441	0.208695	-1.29913	0.00740956	0.016303	1.25882	0.010329	0.0239481	1.10717	0.0188771	0.0315099	-1.25851	0.0104644	0.0139058	0.542897	0.238701	0.307024	0.735174	0.114663	0.135639
ENSMUSG00000003545	Fosb	-0.574566	0.335914	0.467171	0.168689	0.721017	0.781124	0.285806	0.454478	0.554277	0.22792	0.64565	0.70411	1.08463	0.0229758	0.029325	0.971176	0.0962281	0.13996	1.945	0.000898831	0.00136298
ENSMUSG00000003546	Klc4	-0.492482	0.000512053	0.00250286	-0.113762	0.350521	0.438749	0.188171	0.126232	0.195531	-0.642025	2.77647e-05	9.05924e-05	-0.00244894	0.983654	0.986475	-0.263305	0.0392728	0.0634621	0.678205	1.43195e-05	2.66608e-05
ENSMUSG00000003549	Ercc1	0.261349	0.00539012	0.017421	0.581486	1.04929e-06	9.76093e-06	0.234748	0.0109213	0.0250912	-0.715282	4.642e-08	3.31932e-07	-0.420329	6.58607e-05	0.000111246	-0.395145	0.000133946	0.000392344	-0.446929	3.24066e-05	5.78476e-05
ENSMUSG00000003555	Cyp17a1	-0.20717	0.915039	0.957695	-1.12898	0.451172	0.537947	3.88991	1.28866e-06	1.16266e-05	1.12598	0.453085	0.522606	5.23477	2.40207e-05	4.25559e-05	0.204171	0.917308	0.940663	9.33185	2.80076e-09	9.22827e-09
ENSMUSG00000003559	As3mt	-0.309858	0.00542956	0.0175257	0.319139	0.00439866	0.0104272	2.85696	1.79239e-16	4.9089e-13	-0.661376	1.81702e-06	8.02657e-06	-5.04319	7.86795e-21	1.90579e-18	-0.0323795	0.754669	0.807717	-1.87637	7.56154e-14	7.87774e-13
ENSMUSG00000003573	Homer3	-0.816981	2.18367e-08	7.01349e-07	0.244739	0.0133838	0.0271442	0.705883	1.6201e-07	2.0987e-06	0.0952796	0.304023	0.371523	0.271532	0.00691084	0.00935898	1.157	6.16039e-11	1.0585e-09	1.7944	2.31707e-14	2.86187e-13
ENSMUSG00000003575	Crtc1	0.301275	0.0163193	0.0435583	0.70575	4.85478e-06	3.33862e-05	-0.239227	0.0455406	0.083912	0.172053	0.148255	0.197763	2.31816	1.6585e-14	1.68067e-13	0.576529	6.26698e-05	0.000199155	1.77765	1.7834e-12	1.21352e-11
ENSMUSG00000003581	Rnf215	-0.454692	0.00133565	0.00553031	-0.51615	0.000352183	0.00119772	-0.208907	0.0931473	0.15232	0.572247	0.000120246	0.00033455	1.34782	5.24619e-10	1.78943e-09	0.51079	0.000455713	0.00116808	1.59361	3.63586e-11	1.78066e-10
ENSMUSG00000003585	Sec14l2	0.124041	0.435867	0.568453	0.0258111	0.868	0.90241	0.319946	0.0514847	0.093017	0.739473	0.000117557	0.000327665	-0.0956927	0.543885	0.575847	0.641242	0.00052457	0.00132185	0.100212	0.526256	0.560209
ENSMUSG00000003604	Aven	0.193323	0.302009	0.431619	0.583334	0.00499269	0.0116221	-1.0921	1.26167e-05	7.77511e-05	-1.64017	2.95631e-08	2.26928e-07	-1.93094	2.30104e-09	7.01575e-09	-1.25016	1.51484e-06	7.14796e-06	-3.21635	7.41134e-13	5.70154e-12
ENSMUSG00000003617	Cp	0.766563	0.414636	0.54889	3.0517	3.78113e-08	6.82639e-07	-2.08761	2.94046e-06	2.30169e-05	4.40616	2.73567e-07	1.54102e-06	8.86645	3.14919e-13	2.20393e-12	6.6913	2.39468e-11	4.67151e-10	6.01228	1.77915e-10	7.47851e-10
ENSMUSG00000003623	Crot	0.00707675	0.924896	0.963975	-0.164873	0.0380447	0.0668784	0.227041	0.00630201	0.015719	-0.312509	0.000424479	0.00103668	-0.988252	2.45893e-11	1.08925e-10	-0.484459	2.41444e-06	1.08806e-05	-0.768287	1.98128e-09	6.71857e-09
ENSMUSG00000003644	Rps6ka1	-0.427153	2.04506e-05	0.00018012	-0.602868	1.75144e-07	2.29146e-06	-0.14371	0.0800652	0.134315	-0.440581	1.37616e-05	4.82805e-05	-2.82692	3.2023e-19	2.66691e-17	-0.616295	1.26455e-07	7.86793e-07	-2.54348	2.15264e-18	1.77085e-16
ENSMUSG00000003657	Calb2	0.500817	0.076204	0.149824	-1.10461	0.00381899	0.0092389	-0.191037	0.471774	0.570222	-2.86913	6.26771e-09	6.0159e-08	2.80219	3.28507e-09	9.78175e-09	-4.47456	1.74705e-11	3.57192e-10	2.11033	2.04571e-07	4.8893e-07
ENSMUSG00000003660	Snrnp200	0.136476	0.277145	0.405488	0.46141	0.00120292	0.00342564	-0.58419	0.000118461	0.000521576	-0.3517	0.00933653	0.0167554	-0.53555	0.00029414	0.000462685	-0.0267662	0.828744	0.869632	-1.25622	2.5707e-09	8.53962e-09
ENSMUSG00000003662	Ciao1	-0.18162	0.02382	0.0590768	-0.154844	0.0504471	0.0852764	-0.302263	0.000597955	0.00206829	-0.552768	3.57665e-07	1.94207e-06	-0.383456	4.65664e-05	7.97916e-05	-0.525992	7.76671e-07	3.92613e-06	-0.504099	1.41085e-06	2.98497e-06
ENSMUSG00000003665	Has1	-0.0495059	0.961237	0.98877	0.351337	0.609633	0.685891	1.09147	0.295127	0.391497	1.27351	0.135108	0.182332	-1.15886	0.27799	0.309154	1.67436	0.0649981	0.0990188	-0.017883	0.987321	0.990445
ENSMUSG00000003680	Taf6l	0.238539	0.121301	0.21684	0.689234	0.000162254	0.000619151	-0.123205	0.416489	0.516723	-1.22018	8.95004e-08	5.87905e-07	-1.15355	2.0152e-07	4.61404e-07	-0.769489	4.51737e-05	0.000148492	-1.51529	3.03932e-09	9.93173e-09
ENSMUSG00000003721	Insig2	0.0316463	0.783829	0.865736	0.0345381	0.764303	0.819139	-0.30969	0.0123948	0.0279174	-0.172877	0.143555	0.192214	0.752664	1.86623e-06	3.77575e-06	-0.169985	0.151368	0.207503	0.411328	0.00170629	0.00250972
ENSMUSG00000003731	Kpna6	-0.0333558	0.540654	0.663827	0.058839	0.284826	0.369376	-0.146144	0.0129575	0.0290274	-0.0913021	0.103623	0.144424	-0.329637	5.20207e-06	9.97188e-06	0.000892747	0.986873	0.995358	-0.442424	7.41011e-08	1.89074e-07
ENSMUSG00000003746	Man1a	0.355111	0.142584	0.245185	-0.31022	0.151072	0.216723	0.163406	0.437976	0.537871	2.67624	2.1126e-10	3.51899e-09	2.55104	4.51173e-10	1.55749e-09	2.01091	2.05005e-08	1.58408e-07	2.35933	1.56235e-09	5.41595e-09
ENSMUSG00000003752	Itpkc	-0.346392	0.19175	0.307612	-0.372437	0.164998	0.233587	-0.0455716	0.86062	0.901953	-0.961007	0.00135191	0.00294237	-0.719827	0.0109656	0.0145308	-0.987051	0.00114064	0.00265096	-0.419007	0.118956	0.14045
ENSMUSG00000003762	Adck4	-0.52212	0.000919798	0.00408695	-0.0929088	0.498931	0.583592	-0.198564	0.151537	0.227201	-0.987738	4.56624e-07	2.39073e-06	0.0719892	0.594649	0.624589	-0.558527	0.000523245	0.00131889	0.395546	0.00797801	0.0108845
ENSMUSG00000003778	Brd8	0.145681	0.108859	0.199213	0.244845	0.0105674	0.0221775	-0.145586	0.108674	0.172737	-0.246825	0.0100466	0.0178972	-0.0153582	0.861156	0.87582	-0.147662	0.104433	0.150347	-0.306626	0.00210415	0.00306007
ENSMUSG00000003779	Kif20a	-0.1244	0.490772	0.618742	0.261854	0.155443	0.222024	-0.0309694	0.863868	0.904422	-0.669975	0.00121825	0.00267814	-2.15676	2.27095e-10	8.29259e-10	-0.283721	0.125426	0.176462	-2.06333	4.77672e-10	1.8309e-09
ENSMUSG00000003808	Farsa	0.521072	0.000217464	0.0012525	0.66627	1.28131e-05	7.41899e-05	0.383059	0.00350025	0.00945839	-0.647744	1.82636e-05	6.23565e-05	-0.835833	5.85328e-07	1.26291e-06	-0.502547	0.000315152	0.000841306	-0.973846	5.90476e-08	1.5306e-07
ENSMUSG00000003809	Gcdh	0.334503	0.00216866	0.00825254	-0.160291	0.108373	0.163993	0.365504	0.00110677	0.0035101	-0.496539	4.2575e-05	0.000132236	-1.56527	6.87225e-13	4.36779e-12	-0.991333	1.87797e-09	1.96354e-08	-1.53427	9.87682e-13	7.29262e-12
ENSMUSG00000003810	Mast2	0.349564	0.00160706	0.006443	0.176178	0.0802246	0.126789	-0.206193	0.0430215	0.0800144	0.167489	0.0953961	0.134213	0.656452	1.19067e-06	2.47058e-06	-0.00589627	0.951469	0.967389	0.100695	0.304894	0.338383
ENSMUSG00000003812	Dnase2a	-0.693338	2.66947e-06	3.37849e-05	-0.77972	6.28156e-07	6.47844e-06	1.71427	3.95178e-12	5.74157e-10	-1.69563	1.41022e-12	5.73291e-11	-5.13032	1.80986e-20	3.32252e-18	-1.78201	6.9708e-13	2.43629e-11	-2.72271	4.58783e-16	1.09311e-14
ENSMUSG00000003813	Rad23a	0.498454	5.88535e-07	9.66483e-06	0.423629	5.59195e-06	3.74658e-05	0.529874	2.54032e-07	3.03655e-06	-0.0245889	0.726094	0.77621	-1.11808	7.92797e-13	4.95037e-12	-0.0994136	0.165914	0.224688	-1.08666	1.30401e-12	9.27654e-12
ENSMUSG00000003814	Calr	0.425167	6.7952e-06	7.26599e-05	0.682258	5.77304e-09	1.55134e-07	0.240606	0.00274322	0.00766572	-0.633251	1.94187e-08	1.57006e-07	-0.833786	1.93213e-10	7.15724e-10	-0.37616	3.18787e-05	0.000108949	-1.01835	5.64785e-12	3.36172e-11
ENSMUSG00000003824	Syce2	-0.331304	0.133325	0.232518	0.130249	0.543465	0.625572	1.16905	3.53272e-05	0.000186304	-0.0589972	0.782394	0.826215	-3.09471	1.92519e-11	8.69376e-11	0.402556	0.0718263	0.10809	-1.59436	4.74874e-07	1.07794e-06
ENSMUSG00000003847	Nfat5	0.212121	0.130966	0.229575	0.530034	0.000792847	0.00240182	0.808925	7.03139e-06	4.78453e-05	0.36439	0.013466	0.0232384	0.246675	0.0811037	0.0969664	0.682303	5.97166e-05	0.000191128	0.843479	4.22265e-06	8.40865e-06
ENSMUSG00000003848	Nob1	0.683817	1.48102e-07	3.25303e-06	0.758542	3.00599e-08	5.65334e-07	0.541311	4.41394e-06	3.21819e-05	-0.564974	2.41803e-06	1.03384e-05	-1.06796	1.01365e-10	3.94511e-10	-0.490249	1.53259e-05	5.65442e-05	-1.21047	1.10516e-11	6.11482e-11
ENSMUSG00000003849	Nqo1	0.721421	0.000562274	0.00270438	0.710944	0.000720207	0.00221915	-1.01887	6.09238e-05	0.00029684	-1.91138	1.41825e-09	1.73818e-08	-4.33687	3.49389e-15	4.43781e-14	-1.92186	1.23344e-09	1.35376e-08	-6.07717	3.40324e-17	1.40713e-15
ENSMUSG00000003863	Ppfia3	-0.346239	0.00288094	0.010424	-0.677733	2.5616e-06	1.99706e-05	-0.915805	1.3654e-08	2.85181e-07	-0.888048	3.35163e-08	2.51842e-07	2.56671	2.57362e-16	5.03749e-15	-1.21954	2.56249e-10	3.55527e-09	1.99714	2.49766e-14	3.05036e-13
ENSMUSG00000003865	Gys1	-0.40897	3.08164e-05	0.000252875	0.139826	0.0827468	0.130209	0.529541	1.06714e-06	9.96832e-06	-1.13606	3.47576e-12	1.19325e-10	-1.64932	3.998e-15	4.96972e-14	-0.587267	2.30201e-07	1.33423e-06	-0.710812	1.15861e-08	3.39313e-08
ENSMUSG00000003868	Ruvbl2	-0.0629286	0.615962	0.729513	-0.186903	0.146107	0.210622	0.0638911	0.611463	0.697398	-0.379405	0.00606063	0.0113702	-1.38005	6.53534e-10	2.18597e-09	-0.503379	0.000606892	0.00150429	-1.25323	3.26478e-09	1.06069e-08
ENSMUSG00000003872	Lin7b	-0.914897	0.00355565	0.0123675	-1.1396	0.000802562	0.00242619	-2.23731	6.72105e-08	1.03182e-06	-0.71214	0.0153433	0.0261341	1.61792	5.17902e-06	9.92987e-06	-0.936841	0.00494848	0.00996207	0.295512	0.302654	0.336025
ENSMUSG00000003873	Bax	-0.225081	0.0947056	0.178366	0.295371	0.0323484	0.0581964	-0.503225	0.000871469	0.00285202	-0.806678	4.1975e-06	1.68325e-05	-0.914602	7.35735e-07	1.56517e-06	-0.286226	0.0374464	0.0608295	-1.19275	1.35287e-08	3.92188e-08
ENSMUSG00000003882	Il7r	NA	NA	NA	NA	NA	NA	NA	NA	NA	NA	NA	NA	NA	NA	NA	NA	NA	NA	NA	NA	NA
ENSMUSG00000003923	Tfam	0.115838	0.296636	0.425929	0.289604	0.0144552	0.0289436	-0.115448	0.297935	0.394622	-0.337044	0.0054421	0.0103343	-0.276014	0.018864	0.0243406	-0.163278	0.146626	0.201653	-0.5073	0.000144176	0.00023875
ENSMUSG00000003929	Zfp81	0.194391	0.0922747	0.174693	0.301243	0.0117682	0.0243444	-0.114412	0.297171	0.393821	0.298227	0.0129274	0.0224353	2.12286	3.19905e-14	2.94414e-13	0.405078	0.00141395	0.00320959	1.81406	5.3276e-13	4.28963e-12
ENSMUSG00000003934	Efnb3	-0.16258	0.123645	0.220039	0.40485	0.000620537	0.00195124	-0.712083	3.37119e-07	3.85475e-06	-0.225389	0.0357311	0.0557929	3.9751	8.09284e-20	1.01539e-17	0.342042	0.00290939	0.00614431	3.4256	1.09645e-18	1.06234e-16
ENSMUSG00000003948	Mmd	0.193878	0.0784645	0.153462	-0.453657	0.000244679	0.000881108	0.00669446	0.947503	0.967523	1.44155	1.12531e-11	3.14005e-10	2.81283	7.52437e-17	1.88271e-15	0.794017	2.36083e-07	1.3647e-06	2.62564	2.58634e-16	6.80865e-15
ENSMUSG00000003949	Hlf	-0.96826	0.000533791	0.00259168	0.922211	0.00224025	0.00584441	0.0509561	0.81236	0.864772	-2.52695	3.15584e-09	3.41215e-08	1.76241	1.37916e-07	3.22592e-07	-0.636477	0.0186945	0.0327309	2.78162	2.09233e-10	8.65519e-10
ENSMUSG00000003955	Fam162a	0.167712	0.563706	0.68501	0.621449	0.0411502	0.0715378	0.31443	0.282933	0.378112	0.236954	0.415336	0.485356	-0.289053	0.322917	0.355289	0.690691	0.0253429	0.0428846	-0.142334	0.623368	0.65383
ENSMUSG00000003970	Rpl8	-0.479295	1.16149e-05	0.000112723	-0.68821	6.71734e-08	1.07675e-06	0.437071	3.65313e-05	0.000191093	-0.152709	0.079528	0.114013	-2.25505	6.55739e-17	1.68178e-15	-0.361623	0.000296601	0.000796661	-1.33869	8.01089e-13	6.09821e-12
ENSMUSG00000003974	Grm3	2.31245	0.351425	0.482814	2.96215	0.0211575	0.040278	1.1451	0.0248761	0.0503096	2.662	0.25775	0.321934	9.50983	2.82805e-07	6.34519e-07	3.3117	0.028119	0.0470493	8.34249	7.55911e-08	1.92426e-07
ENSMUSG00000003992	Ssbp2	-0.257565	0.0712884	0.142017	1.03503	1.18765e-08	2.74703e-07	-0.0454162	0.678925	0.756047	2.26006	6.20639e-14	4.70606e-12	5.37193	1.67089e-20	3.16743e-18	3.55266	2.77187e-17	8.8006e-15	5.58408	1.25076e-20	4.64111e-18
ENSMUSG00000004018	Fancl	0.436188	0.0158912	0.0426505	0.809702	9.45528e-05	0.000392246	0.780155	0.000160898	0.000677503	-0.644791	0.000938282	0.002118	-1.76223	1.91949e-09	5.93019e-09	-0.271278	0.116318	0.16496	-1.41826	5.54251e-08	1.44443e-07
ENSMUSG00000004031	Fam5b	-0.0894443	0.818934	0.892025	2.30253	4.41951e-07	4.80825e-06	-1.64635	5.51687e-06	3.88901e-05	0.325862	0.370679	0.440461	6.53241	4.79865e-14	4.20968e-13	2.71784	1.13176e-07	7.13077e-07	4.9755	4.62271e-12	2.81397e-11
ENSMUSG00000004032	Gstm5	-0.302483	0.0255172	0.0624325	-0.114167	0.342115	0.43042	1.26332	1.21618e-09	4.10256e-08	1.96934	7.85794e-13	3.63508e-11	0.758866	4.17616e-06	8.09427e-06	2.15766	2.09938e-13	8.84377e-12	2.32467	5.4541e-14	5.91908e-13
ENSMUSG00000004035	Gstm7	-0.272648	0.170592	0.280895	0.673529	0.0010512	0.00305395	0.81739	6.86875e-05	0.00032932	0.428386	0.0290656	0.0464369	3.62872	2.00137e-14	1.96864e-13	1.37456	3.99173e-07	2.17142e-06	4.71876	3.69676e-16	9.10615e-15
ENSMUSG00000004038	Gstm3	0.0684803	0.888997	0.940327	-1.63316	0.00560727	0.0128503	1.9795	0.018468	0.039178	-1.44368	0.00879323	0.0158719	-6.80149	4.73595e-09	1.37292e-08	-3.14532	1.14441e-05	4.35775e-05	-4.89047	1.21971e-07	3.00874e-07
ENSMUSG00000004040	Stat3	-0.0747393	0.802744	0.879996	-0.638697	0.0445795	0.0766732	-0.0940128	0.754241	0.816939	-1.13926	0.00110171	0.00244512	-1.30013	0.000324074	0.000507165	-1.70322	1.77712e-05	6.44077e-05	-1.3194	0.00028515	0.000457879
ENSMUSG00000004043	Stat5a	-0.549093	0.0251886	0.0617672	-2.09664	2.36711e-08	4.72339e-07	0.372273	0.132722	0.203541	0.325514	0.160692	0.212244	-2.3354	4.71274e-09	1.36665e-08	-1.22203	4.40898e-05	0.000145298	-1.41404	7.43588e-06	1.43422e-05
ENSMUSG00000004044	Ptrf	1.23822	0.00443217	0.0148277	-1.49135	0.0010383	0.00302203	-0.0740181	0.849039	0.892648	1.06234	0.0119914	0.0209487	-0.594065	0.137107	0.159144	-1.66724	0.000381298	0.00099739	-1.9063	0.000100802	0.000169985
ENSMUSG00000004054	Map3k11	-0.0135417	0.911033	0.954431	0.0249322	0.836694	0.877975	0.0899661	0.459252	0.558922	-0.0429756	0.722634	0.773031	-0.107966	0.37618	0.408886	-0.00450167	0.970368	0.982366	-0.00445856	0.970633	0.975668
ENSMUSG00000004056	Akt2	-0.0497143	0.526123	0.650008	-0.0417544	0.594619	0.672382	0.154119	0.0596567	0.105182	-0.813584	1.41028e-09	1.73328e-08	-1.04139	1.9552e-11	8.81333e-11	-0.805624	1.69893e-09	1.80887e-08	-0.837555	8.77227e-10	3.18527e-09
ENSMUSG00000004069	Dnaja3	0.177345	0.0285051	0.0681327	-0.037108	0.627058	0.701064	-0.345615	0.000182439	0.000753665	-0.44151	9.70287e-06	3.54458e-05	-0.928236	9.39553e-11	3.6822e-10	-0.655963	3.18062e-08	2.33755e-07	-1.4512	3.19786e-14	3.75813e-13
ENSMUSG00000004070	Hmox2	0.0852671	0.29564	0.424883	0.163868	0.0515908	0.0869233	-0.295944	0.00127314	0.00395857	-0.0256359	0.749531	0.797111	0.312005	0.00079913	0.00119435	0.0529648	0.51199	0.586977	-0.0692058	0.39333	0.428435
ENSMUSG00000004071	5730403B10Rik	-0.122239	0.122154	0.218042	0.225231	0.00743092	0.0163424	-0.406201	2.84007e-05	0.000154639	-0.20977	0.011715	0.0205233	0.874964	2.78335e-10	9.97772e-10	0.1377	0.0840169	0.124153	0.591003	1.74747e-07	4.21783e-07
ENSMUSG00000004085	B230120H23Rik	-0.08496	0.466825	0.597274	0.372097	0.00358618	0.00874604	-0.435795	0.0010478	0.00334242	0.364709	0.00436673	0.00847212	0.0723397	0.53064	0.562883	0.821765	5.92098e-07	3.09353e-06	-0.278495	0.0249126	0.0320221
ENSMUSG00000004096	Cwc15	0.118321	0.206618	0.324837	-0.0163183	0.858947	0.895667	-0.0872078	0.347002	0.44705	-0.233726	0.0179217	0.0300647	-0.211193	0.0302322	0.0380082	-0.368366	0.000617098	0.00152439	-0.416722	0.000178175	0.000292293
ENSMUSG00000004098	Col5a3	-1.47043	6.2617e-07	1.0168e-05	-1.40269	2.54266e-07	3.07919e-06	0.527068	0.0161801	0.0350797	2.36499	8.80992e-11	1.68687e-09	-1.55735	1.53123e-07	3.56014e-07	2.43272	1.74756e-10	2.5676e-09	0.440149	0.0479712	0.0595924
ENSMUSG00000004099	Dnmt1	0.271396	0.06584	0.133069	0.454149	0.00400436	0.009626	-0.154132	0.282397	0.377532	-0.753953	2.89723e-05	9.40402e-05	-0.949549	1.43844e-06	2.95286e-06	-0.571199	0.000576852	0.00143801	-1.37508	5.40725e-09	1.68157e-08
ENSMUSG00000004100	Ppan	0.0960797	0.3985	0.53227	0.456682	0.000576286	0.00183212	-0.102425	0.373672	0.474228	-1.03982	1.18937e-08	1.03589e-07	-2.34111	1.10595e-14	1.18767e-13	-0.679214	6.24991e-06	2.53367e-05	-2.53962	2.79278e-15	4.82238e-14
ENSMUSG00000004105	Angptl2	-1.27843	0.00040946	0.00209413	-0.0270543	0.915557	0.939972	0.794024	0.00392923	0.0104438	1.40328	3.52506e-05	0.000111838	2.93987	8.1223e-10	2.67471e-09	2.65466	1.82079e-08	1.4291e-07	5.01233	5.05362e-13	4.0879e-12
ENSMUSG00000004110	Cacna1e	-1.10623	0.286599	0.415589	-0.0132097	0.977613	0.986037	-0.0206444	0.955367	0.972569	2.56779	0.000437682	0.00106579	6.94914	6.41363e-11	2.58861e-10	3.66081	9.6847e-05	0.00029318	8.03473	4.66766e-11	2.22537e-10
ENSMUSG00000004113	Cacna1b	-0.068645	0.881175	0.935866	0.715942	0.0166694	0.0327639	-1.09003	0.000642868	0.0021962	4.42981	7.41327e-11	1.46253e-09	7.57362	1.34963e-14	1.41366e-13	5.2144	7.72329e-12	1.75155e-10	6.55223	1.7495e-13	1.62988e-12
ENSMUSG00000004127	Rg9mtd2	-0.0922699	0.487048	0.615196	-0.126791	0.342972	0.431312	-0.459663	0.00235656	0.00674186	-0.411094	0.00498662	0.0095379	-1.10844	5.35991e-08	1.32912e-07	-0.445615	0.00281706	0.00596666	-1.47583	6.15165e-10	2.30571e-09
ENSMUSG00000004151	Etv1	-1.31002	2.78796e-05	0.000232641	1.33581	1.68229e-05	9.32289e-05	0.415963	0.0912642	0.149647	-0.638902	0.0135651	0.0233725	-0.48276	0.0530118	0.0648472	2.00693	8.50724e-08	5.53606e-07	1.24322	5.1024e-05	8.91107e-05
ENSMUSG00000004187	Kifc2	-0.393025	0.000474289	0.00234989	-0.546418	1.17232e-05	6.8747e-05	-0.788781	5.49037e-08	8.77671e-07	-0.291922	0.00551564	0.010458	0.675692	5.688e-07	1.22908e-06	-0.445315	0.00013798	0.000402874	0.279935	0.00754126	0.0103144
ENSMUSG00000004207	Psap	-0.967822	2.05531e-07	4.17769e-06	-1.14009	1.65009e-08	3.5208e-07	-0.67025	2.96895e-05	0.000160504	-0.267196	0.044175	0.0674557	0.182645	0.157413	0.181266	-0.439468	0.00213662	0.00464622	0.480217	0.000996655	0.00150334
ENSMUSG00000004221	Ikbkg	0.249392	0.0202241	0.051823	-0.145095	0.155631	0.222239	0.224987	0.0323935	0.0628412	0.387831	0.000821199	0.00187678	0.681535	1.04375e-06	2.18209e-06	-0.00665561	0.946886	0.963964	0.65713	1.76432e-06	3.68897e-06
ENSMUSG00000004231	Pax2	-1.56157	0.244557	0.367985	1.58659	0.00727845	0.0160536	0.470653	0.198538	0.283648	1.56712	0.0539133	0.0807565	8.09538	8.50132e-12	4.14142e-11	4.71528	2.92531e-05	0.000100666	10.1276	2.75995e-12	1.79002e-11
ENSMUSG00000004233	Wars2	-0.170669	0.0938805	0.177252	0.229742	0.0280032	0.0512893	0.179751	0.0766914	0.12954	-0.445521	0.000175114	0.0004674	-0.136736	0.171587	0.196705	-0.0451106	0.647442	0.7132	0.213684	0.0393147	0.0493912
ENSMUSG00000004263	Atn1	-0.0716237	0.460541	0.591402	0.251419	0.0158007	0.0312254	-0.648914	1.26391e-06	1.14681e-05	-0.666394	9.12139e-07	4.38833e-06	0.974751	2.355e-09	7.159e-09	-0.343351	0.00178923	0.00395979	0.397461	0.000469414	0.00073475
ENSMUSG00000004264	Phb2	0.178447	0.0990935	0.184989	0.19976	0.0672379	0.109102	-0.0644769	0.539552	0.632166	-0.636965	5.21487e-06	2.04193e-05	-1.24098	1.69344e-10	6.33905e-10	-0.615652	8.16651e-06	3.21716e-05	-1.4839	7.70525e-12	4.41893e-11
ENSMUSG00000004266	Ptpn6	-0.0719922	0.487002	0.615196	-0.12695	0.228942	0.307134	-0.688083	3.12014e-06	2.41523e-05	-0.942571	1.29545e-08	1.11459e-07	-2.88693	5.66528e-17	1.49701e-15	-0.997529	5.45319e-09	4.99494e-08	-3.50302	2.78236e-18	2.14709e-16
ENSMUSG00000004267	Eno2	-0.490313	0.172103	0.282864	-2.02244	1.43351e-05	8.14612e-05	-0.905396	0.0138106	0.0305967	0.907625	0.015005	0.0256053	2.64956	3.5274e-07	7.81874e-07	-0.624505	0.0918778	0.134403	2.23448	3.79371e-06	7.59614e-06
ENSMUSG00000004268	Emg1	0.126651	0.413518	0.547797	0.358748	0.0285163	0.0521304	0.0166804	0.91387	0.942228	-0.69904	0.000178993	0.000476951	-1.40539	1.54209e-08	4.12106e-08	-0.466944	0.00602407	0.0118578	-1.51537	4.77193e-09	1.50167e-08
ENSMUSG00000004270	Lpcat3	-0.257715	0.00813262	0.0245513	-0.452004	5.01459e-05	0.000231238	-0.370036	0.000463334	0.00166232	-0.480041	2.36148e-05	7.84462e-05	-1.5939	1.04943e-13	8.34188e-13	-0.67433	2.35808e-07	1.36383e-06	-1.70622	3.36959e-14	3.93081e-13
ENSMUSG00000004285	Atp6v1f	-0.459474	1.58248e-05	0.000145159	-0.298347	0.00151929	0.00418452	-0.489074	7.13586e-06	4.83674e-05	-0.438579	2.76249e-05	9.02037e-05	-0.560308	1.07368e-06	2.2409e-06	-0.277451	0.0027876	0.00590857	-0.589908	5.42746e-07	1.22104e-06
ENSMUSG00000004296	Il12b	NA	NA	NA	NA	NA	NA	NA	NA	NA	NA	NA	NA	NA	NA	NA	NA	NA	NA	NA	NA	NA
ENSMUSG00000004317	Clcn5	-0.339025	0.0170543	0.0451263	-0.042925	0.740843	0.798634	-0.91346	7.40274e-07	7.33961e-06	1.48265	3.9443e-10	5.84936e-09	1.57198	1.45849e-10	5.5356e-10	1.77875	1.94697e-11	3.94369e-10	0.997549	2.41776e-07	5.72126e-07
ENSMUSG00000004319	Clcn3	0.697507	1.14469e-07	2.61643e-06	0.899006	1.90927e-09	6.59361e-08	-0.221839	0.0181968	0.0386921	-0.223805	0.0179976	0.030172	0.990362	3.62061e-10	1.27434e-09	-0.0223054	0.799123	0.844752	0.0710161	0.421007	0.456505
ENSMUSG00000004328	Hif3a	-0.254759	0.19146	0.307351	-1.03811	1.58814e-05	8.86927e-05	0.68979	0.00147266	0.0044922	2.15671	3.9519e-10	5.85567e-09	-0.66102	0.0021348	0.00304897	1.37335	5.0649e-07	2.68894e-06	0.283529	0.147281	0.171571
ENSMUSG00000004341	Gpx6	-3.03077	2.63507e-08	8.13375e-07	-1.50295	0.000400816	0.00134041	-2.92741	0.000330498	0.0012469	-1.87143	5.93908e-06	2.29154e-05	-4.45549	1.12022e-10	4.33283e-10	-0.343617	0.39339	0.469526	-4.35214	7.53401e-07	1.66257e-06
ENSMUSG00000004344	Gpx5	NA	NA	NA	NA	NA	NA	NA	NA	NA	NA	NA	NA	NA	NA	NA	NA	NA	NA	NA	NA	NA
ENSMUSG00000004347	Pde1c	-4.48405	0.00419576	0.0141797	-2.451	9.59168e-06	5.83667e-05	0.19951	0.50185	0.597465	3.32231	6.7552e-07	3.3718e-06	4.26258	8.77593e-09	2.43442e-08	5.35536	0.00018033	0.000512542	8.94614	4.83062e-10	1.84953e-09
ENSMUSG00000004356	Utp20	0.235265	0.155085	0.261019	0.834929	4.24713e-05	0.000201058	-0.759222	0.000132997	0.000575408	-0.670172	0.000449848	0.00109358	-1.50689	1.13611e-08	3.09299e-08	-0.070508	0.66242	0.726488	-2.50137	2.97218e-12	1.90984e-11
ENSMUSG00000004359	Spic	-0.377928	0.292212	0.421312	-0.936013	0.0494875	0.0838576	0.635485	0.187047	0.269773	-5.17363	1.26051e-10	2.26398e-09	-6.57254	7.61219e-12	3.74807e-11	-5.73171	5.99912e-11	1.03384e-09	-5.55912	7.31721e-11	3.32843e-10
ENSMUSG00000004360	9330159F19Rik	1.93746	0.012898	0.0358816	4.24245	3.58148e-08	6.51993e-07	-1.01263	0.0058509	0.0147095	0.700564	0.382302	0.4523	9.85139	7.69704e-14	6.37399e-13	3.00555	2.08395e-06	9.53373e-06	6.9013	3.13093e-12	1.99355e-11
ENSMUSG00000004364	Cul3	0.270096	0.00411284	0.0139359	0.47088	1.59771e-05	8.91365e-05	-0.284327	0.00272476	0.00762521	-0.198169	0.0275045	0.044226	0.58145	9.20764e-07	1.93565e-06	0.00261518	0.975262	0.985994	0.0270273	0.748842	0.772679
ENSMUSG00000004366	Sst	1.63132	0.303481	0.43319	5.80483	8.58523e-07	8.31666e-06	0.232775	0.442383	0.542404	-0.178383	0.922222	0.941991	11.2729	6.48105e-14	5.46828e-13	3.99513	2.29724e-05	8.10094e-05	9.87438	1.00209e-13	1.00845e-12
ENSMUSG00000004371	Il11	-0.710376	0.301908	0.43158	-0.375675	0.406119	0.493534	-1.44767	0.0122879	0.0277219	1.88505	0.00124717	0.00273593	1.06156	0.0534238	0.0653237	2.21975	0.00125182	0.00288049	0.324266	0.640269	0.670004
ENSMUSG00000004383	Large	-0.0876795	0.565638	0.686529	-0.21028	0.172821	0.242817	-0.120449	0.42093	0.521269	0.352193	0.0283667	0.0454575	2.05431	1.90573e-11	8.61703e-11	0.229592	0.141413	0.195547	2.02154	2.673e-11	1.34724e-10
ENSMUSG00000004393	Ddx56	0.198789	0.0727313	0.144452	0.295734	0.010714	0.022442	0.0156904	0.883022	0.918914	-0.55804	3.44818e-05	0.000109778	-1.1144	1.40755e-09	4.44705e-09	-0.461096	0.000286431	0.000772678	-1.2975	1.09519e-10	4.81719e-10
ENSMUSG00000004394	Tmed4	-0.239273	0.0274271	0.0660769	-0.330878	0.00352077	0.00860819	-0.154009	0.137004	0.209005	0.335563	0.00316386	0.00635248	0.963618	6.4948e-09	1.83932e-08	0.243958	0.024858	0.0421962	1.04888	1.71617e-09	5.89753e-09
ENSMUSG00000004415	Emid2	-2.56509	3.02282e-14	2.6359e-11	-1.61175	2.09499e-11	2.26935e-09	2.87248	5.53214e-16	1.07201e-12	0.966138	8.33858e-08	5.52946e-07	0.314798	0.014542	0.0190186	1.91947	6.75486e-12	1.57704e-10	5.75237	2.20628e-20	6.52161e-18
ENSMUSG00000004446	Bid	-0.063535	0.475428	0.605216	-0.259603	0.00804937	0.0175017	-0.665891	3.07342e-07	3.57098e-06	-1.52867	2.13275e-13	1.3011e-11	-1.6679	4.38052e-14	3.87995e-13	-1.72474	2.56368e-14	1.64984e-12	-2.27025	1.90335e-16	5.30263e-15
ENSMUSG00000004451	Ralb	-0.373726	0.0799877	0.155621	-0.626825	0.00594296	0.0135078	-0.220805	0.289295	0.384815	-0.584623	0.00920264	0.0165492	-0.903145	0.000255364	0.000404317	-0.837722	0.000560834	0.00140209	-0.750225	0.00149479	0.00221244
ENSMUSG00000004455	Ppp1cc	-0.0678437	0.627519	0.738756	0.406373	0.00798078	0.0173814	0.295756	0.04434	0.0820466	-0.759084	2.29005e-05	7.64079e-05	-1.01568	4.61469e-07	1.0084e-06	-0.284867	0.051893	0.0811527	-0.652081	0.000132512	0.000220369
ENSMUSG00000004460	Dnajb11	-0.066371	0.413597	0.547837	0.379709	0.000120363	0.000482337	-0.483418	6.18324e-06	4.29624e-05	-0.941188	2.02711e-10	3.40914e-09	-0.128869	0.119945	0.140354	-0.495109	4.64106e-06	1.94241e-05	-0.545917	1.20063e-06	2.56668e-06
ENSMUSG00000004462	Tbccd1	0.0581881	0.659638	0.765561	0.398593	0.00614961	0.0139026	0.331339	0.0191885	0.0404116	-0.342314	0.0160541	0.0272146	-0.530611	0.000592923	0.000899728	-0.00190923	0.988437	0.996311	-0.25746	0.0620148	0.0759507
ENSMUSG00000004473	Clec11a	-0.651192	0.0225026	0.0564182	-1.05193	0.000324599	0.00112055	-0.403448	0.0983259	0.159073	1.09172	0.000225262	0.000586615	1.33447	2.16771e-05	3.85921e-05	0.690982	0.0161725	0.0287482	1.58221	5.2904e-06	1.03925e-05
ENSMUSG00000004500	Zfp324	0.24143	0.0920525	0.174424	0.671654	8.55892e-05	0.000361107	-0.428686	0.00418268	0.0110307	-0.50503	0.00146653	0.00316499	1.91682	1.02281e-11	4.89085e-11	-0.0748058	0.58858	0.658974	1.2467	1.39429e-08	4.03325e-08
ENSMUSG00000004508	Gab2	-1.04511	0.000201187	0.00117191	-1.02836	3.04193e-05	0.000152578	-0.178121	0.340249	0.440012	2.3138	3.82373e-10	5.69477e-09	4.91299	1.4983e-15	2.19583e-14	2.33055	1.58459e-09	1.69854e-08	5.77998	2.63984e-16	6.9074e-15
ENSMUSG00000004530	Coro1c	0.15351	0.160438	0.267832	0.128553	0.236317	0.31533	-0.0898708	0.402945	0.503899	-0.239077	0.0344214	0.0540138	0.25696	0.0240695	0.0306559	-0.264034	0.0209681	0.0362928	0.0135793	0.898631	0.910217
ENSMUSG00000004535	Tax1bp1	0.112037	0.123219	0.219426	0.0430066	0.543383	0.625518	-0.0897729	0.210918	0.297847	-0.0733023	0.304541	0.372036	0.268825	0.000963243	0.00142691	-0.142333	0.0543201	0.0844481	0.0670148	0.346907	0.381611
ENSMUSG00000004540	Psg17	-2.04617	0.381051	0.514918	1.06219	0.440925	0.527851	2.76085	0.000182021	0.000752596	0.614813	0.720873	0.771369	3.33855	0.0122239	0.0161077	3.72317	0.0969575	0.140912	8.14557	4.06965e-06	8.11882e-06
ENSMUSG00000004542	Psg19	-2.21054	0.0643718	0.130856	0	1	1	1.30458	0.0577021	0.102206	-4.52506	0.0035647	0.00707182	-0.362668	0.630026	0.658969	-2.31451	0.198398	0.261769	3.15245	0.00524153	0.00729722
ENSMUSG00000004552	Ctse	NA	NA	NA	NA	NA	NA	NA	NA	NA	NA	NA	NA	NA	NA	NA	NA	NA	NA	NA	NA	NA
ENSMUSG00000004558	Ndrg2	-0.520333	0.0299423	0.0709503	-1.52171	1.66099e-06	1.40551e-05	-0.895972	0.00067089	0.00227633	0.0277625	0.90115	0.925454	0.09552	0.669443	0.696521	-0.973617	0.000349583	0.000922634	-0.280119	0.223693	0.253605
ENSMUSG00000004561	Mett11d1	0.129169	0.288861	0.41793	0.807885	1.55166e-06	1.337e-05	-0.0407733	0.734487	0.801191	-1.36696	4.03005e-10	5.94953e-09	-0.431914	0.00162131	0.00234322	-0.688249	1.21709e-05	4.60235e-05	-0.601856	6.07579e-05	0.000105173
ENSMUSG00000004562	Arhgef40	-0.081469	0.581421	0.700292	-0.108285	0.439745	0.526624	0.0413943	0.762686	0.823862	1.69447	1.79916e-10	3.07621e-09	3.24475	2.43133e-15	3.29723e-14	1.66765	2.83315e-10	3.8753e-09	3.36761	1.47317e-15	2.81712e-14
ENSMUSG00000004565	Pnpla6	0.557247	3.22553e-07	5.99077e-06	0.39441	3.46702e-05	0.000170136	-0.363119	9.31182e-05	0.000425349	-0.454088	5.83537e-06	2.25646e-05	-0.80039	9.94707e-10	3.22029e-09	-0.616925	6.8582e-08	4.57563e-07	-1.72076	1.12166e-15	2.2459e-14
ENSMUSG00000004567	Mcoln1	-0.17518	0.0681964	0.136949	0.050464	0.582698	0.661886	-0.1457	0.123027	0.191484	0.308396	0.00280391	0.00569402	0.00250295	0.978203	0.981354	0.534039	9.62663e-06	3.72919e-05	0.0319823	0.72847	0.753486
ENSMUSG00000004568	Arhgef18	0.186695	0.161258	0.268969	-0.357852	0.011447	0.0237662	0.10818	0.410219	0.510687	-0.161276	0.223159	0.283336	-1.05793	8.6787e-08	2.08652e-07	-0.705824	2.35377e-05	8.28116e-05	-1.13645	2.91018e-08	7.95511e-08
ENSMUSG00000004591	Pkn2	0.237063	0.00713587	0.0220499	0.216905	0.0124758	0.0255914	0.142483	0.0868281	0.143588	0.0193259	0.809274	0.848845	-0.543324	1.16576e-06	2.42121e-06	-0.000832685	0.991698	0.998915	-0.637905	1.09822e-07	2.73107e-07
ENSMUSG00000004609	Cd33	-2.87672	0.125926	0.223231	2.1685	0.0207036	0.0395347	5.14344	1.99142e-08	3.82071e-07	-0.202869	0.87553	0.904147	0.331045	0.739984	0.763067	4.84235	0.00253662	0.00542606	8.3512	2.99785e-08	8.17554e-08
ENSMUSG00000004610	Etfb	-0.377032	0.00200188	0.00772577	-0.238632	0.0362101	0.0640406	0.576318	2.82078e-05	0.000153829	-0.751139	7.75388e-07	3.8103e-06	-1.91236	1.47584e-13	1.12593e-12	-0.612739	1.2712e-05	4.78207e-05	-0.959008	2.00726e-08	5.63805e-08
ENSMUSG00000004612	Nkg7	-4.3893	7.35779e-05	0.000515962	-6.61551	8.12325e-06	5.07958e-05	-2.85343	0.062654	0.109542	-0.0705426	0.877652	0.906071	-3.83263	2.25957e-05	4.01579e-05	-2.29676	0.198398	0.261769	-2.29676	0.179219	0.206255
ENSMUSG00000004613	Lim2	-5.38052	0.00159353	0.00639169	-6.40424	3.55648e-05	0.000173983	0.272861	0.819196	0.869876	1.02373	0.0867747	0.123237	-2.98215	0.00315596	0.00442834	0	1	1	2.67123	0.158158	0.183493
ENSMUSG00000004626	Stxbp2	0.15895	0.436017	0.568575	0.0149624	0.940999	0.958868	1.53684	3.67e-07	4.132e-06	0.0728904	0.718948	0.769702	-2.76197	3.98364e-11	1.68138e-10	-0.0710969	0.725776	0.783263	-1.38407	1.3628e-06	2.89034e-06
ENSMUSG00000004630	Pcp2	-0.0470042	0.914419	0.95726	0.427662	0.283096	0.367407	0.567426	0.104833	0.167825	-0.0120237	0.97735	0.987371	1.1442	0.00639436	0.00868314	0.462643	0.273557	0.345162	1.75863	0.000193088	0.000315422
ENSMUSG00000004631	Sgce	1.58998	5.04645e-06	5.68173e-05	-0.0407654	0.860675	0.897147	0.567883	0.0213813	0.0441812	3.28015	6.22606e-11	1.26701e-09	3.98486	2.66621e-12	1.45855e-11	1.64941	1.1891e-06	5.74297e-06	2.96276	1.62489e-10	6.88486e-10
ENSMUSG00000004633	Chn2	-0.717491	0.00158556	0.00637441	-0.700732	0.000737512	0.00226445	-0.685306	0.000855471	0.00280335	2.51586	2.12975e-11	5.23137e-10	2.80765	3.31602e-12	1.77615e-11	2.53262	3.65795e-11	6.73649e-10	2.83984	5.04696e-12	3.04101e-11
ENSMUSG00000004637	Wwox	-1.79049	2.24801e-08	7.18045e-07	-1.66723	7.08878e-08	1.12287e-06	0.375295	0.0657267	0.114046	-0.571049	0.00780577	0.0142637	-0.68986	0.00191379	0.0027459	-0.447791	0.0386962	0.0626381	1.47593	4.05397e-07	9.30769e-07
ENSMUSG00000004642	Slbp	0.747422	5.8104e-06	6.3812e-05	0.792309	2.69003e-06	2.08229e-05	0.0245969	0.842128	0.887093	-0.516227	0.000421668	0.00103068	-0.241357	0.0617393	0.0749293	-0.471341	0.00097125	0.00229241	-0.964183	1.58463e-07	3.84741e-07
ENSMUSG00000004651	Tyr	-0.074552	0.733381	0.826505	0.165648	0.457085	0.543577	0.0618958	0.786794	0.844308	-1.06378	9.40769e-05	0.000268176	-2.29825	2.81843e-09	8.45577e-09	-0.823582	0.00121936	0.00281255	-2.16181	8.44798e-09	2.5376e-08
ENSMUSG00000004654	Ghrhr	NA	NA	NA	NA	NA	NA	NA	NA	NA	NA	NA	NA	NA	NA	NA	NA	NA	NA	NA	NA	NA
ENSMUSG00000004655	Aqp1	0.178273	0.904695	0.950074	-1.77672	0.026011	0.0481665	3.79167	3.7025e-05	0.000193184	4.44044	0.000176916	0.000472065	3.10463	0.0060995	0.00830085	2.48545	0.0350049	0.0572795	6.71803	9.05606e-07	1.97299e-06
ENSMUSG00000004661	Arid3b	0.152395	0.400061	0.533823	0.896383	6.22412e-05	0.000277155	-0.94213	3.63825e-05	0.000190544	0.347502	0.0637352	0.0935248	0.325332	0.0808477	0.0966735	1.09149	5.72731e-06	2.33866e-05	-0.769193	0.000340295	0.000540899
ENSMUSG00000004665	Cnn2	-0.440447	0.041934	0.0931749	-0.391549	0.0579546	0.0961499	-0.547065	0.0113116	0.0258686	3.34526	1.1751e-12	4.91456e-11	1.79513	2.40379e-08	6.25797e-08	3.39415	1.05588e-12	3.45489e-11	1.68851	7.2766e-08	1.85885e-07
ENSMUSG00000004667	Polr2e	-0.434597	0.000206864	0.00119977	-0.610341	3.49659e-06	2.56976e-05	0.0112996	0.907944	0.937803	-0.628695	2.28282e-06	9.83023e-06	-2.36334	5.17065e-16	8.99961e-15	-0.804438	6.27507e-08	4.23682e-07	-1.91745	2.19208e-14	2.73766e-13
ENSMUSG00000004668	Abca13	-0.69051	0.263047	0.3896	-1.55709	0.0593801	0.0982252	-3.61467	0.00163685	0.00491339	-1.56941	0.0194493	0.0323661	-1.48722	0.0224219	0.0286538	-2.43599	0.00461452	0.00934912	-4.41138	0.000213509	0.000347448
ENSMUSG00000004677	Myo9b	0.485377	3.62151e-05	0.000289721	0.23209	0.0198041	0.0380463	0.626386	1.28022e-06	1.15624e-05	0.150143	0.117181	0.161119	-0.45451	7.79874e-05	0.000130691	-0.103144	0.27372	0.34533	-0.313501	0.00272825	0.00391804
ENSMUSG00000004698	Hdac9	-0.0153567	0.970928	0.995824	-0.773753	0.00662651	0.0148276	0.436697	0.0844364	0.140365	3.92137	1.04422e-10	1.94564e-09	5.33336	4.70407e-13	3.14446e-12	3.16297	9.2169e-09	7.86798e-08	5.78541	1.81168e-13	1.67884e-12
ENSMUSG00000004707	Ly9	NA	NA	NA	NA	NA	NA	NA	NA	NA	NA	NA	NA	NA	NA	NA	NA	NA	NA	NA	NA	NA
ENSMUSG00000004709	Cd244	NA	NA	NA	NA	NA	NA	NA	NA	NA	NA	NA	NA	NA	NA	NA	NA	NA	NA	NA	NA	NA
ENSMUSG00000004730	Emr1	0	1	1	0.725571	0.618138	0.693191	0.681931	0.472834	0.571345	2.66074	0.212959	0.272168	3.99537	0.0447977	0.0552604	3.38631	0.142292	0.196576	4.6773	0.0255249	0.0327487
ENSMUSG00000004748	Mtfp1	0.568372	0.00326022	0.0114958	0.511595	0.00739665	0.0162794	-1.1215	3.46216e-06	2.62408e-05	-0.959407	1.86474e-05	6.35425e-05	-1.16933	1.38042e-06	2.83965e-06	-1.01618	8.68047e-06	3.39491e-05	-2.8592	1.31103e-12	9.31696e-12
ENSMUSG00000004768	Rab23	0.369673	0.00575289	0.0183958	0.27858	0.0298355	0.0542237	-0.436186	0.0015585	0.00470818	0.131876	0.281987	0.348118	0.35244	0.00779235	0.0104852	0.0407831	0.735803	0.792267	-0.453419	0.00114536	0.00171578
ENSMUSG00000004771	Rab11a	-0.0894843	0.220015	0.340371	-0.114857	0.117498	0.175592	-0.297256	0.000397022	0.00145708	0.651156	1.21562e-08	1.05317e-07	1.38446	1.98559e-14	1.95532e-13	0.625784	2.40904e-08	1.83226e-07	1.17669	4.09927e-13	3.40111e-12
ENSMUSG00000004788	Eif2b2	-0.194027	0.0428208	0.094783	-0.200735	0.0373107	0.0657405	-0.26721	0.00753533	0.018315	-0.733205	8.97028e-08	5.89012e-07	-0.763259	4.74003e-08	1.1845e-07	-0.739913	8.19206e-08	5.36096e-07	-0.836443	1.17286e-08	3.43142e-08
ENSMUSG00000004789	Dlst	0.0763567	0.181463	0.29477	-0.130808	0.0276985	0.0508219	-0.224706	0.00058537	0.00202879	0.20647	0.0012722	0.00278477	0.150579	0.0128024	0.0168344	-0.000695195	0.990066	0.997616	-0.150484	0.012944	0.0172244
ENSMUSG00000004791	Pgf	-1.13187	0.0286518	0.0683566	-2.3058	2.83756e-05	0.000144193	0.659874	0.112063	0.177188	2.15649	5.65811e-05	0.000170163	1.11302	0.0154001	0.0200941	0.982565	0.0553149	0.0858344	2.90476	4.31294e-06	8.57279e-06
ENSMUSG00000004798	Ulk2	-0.00073709	0.994848	1	0.242453	0.023942	0.0448066	-0.308637	0.00490437	0.0126471	2.73725	1.56391e-16	5.52977e-14	5.5128	1.16758e-21	6.21764e-19	2.98044	4.2208e-17	1.18727e-14	5.2049	3.21926e-21	2.0794e-18
ENSMUSG00000004814	Ccl24	NA	NA	NA	NA	NA	NA	NA	NA	NA	NA	NA	NA	NA	NA	NA	NA	NA	NA	NA	NA	NA
ENSMUSG00000004815	Dgkq	0.112703	0.228583	0.35006	0.283001	0.00547736	0.0125823	-0.424046	0.000138907	0.000597569	-0.46679	5.05148e-05	0.00015399	0.493066	2.46318e-05	4.35855e-05	-0.296491	0.00390337	0.00801635	-0.0436826	0.63504	0.665051
ENSMUSG00000004821	Tmed11	NA	NA	NA	NA	NA	NA	NA	NA	NA	NA	NA	NA	NA	NA	NA	NA	NA	NA	NA	NA	NA
ENSMUSG00000004837	Grap	-1.19711	0.013176	0.0365092	-0.599872	0.311566	0.398425	5.16983	2.40003e-10	1.22388e-08	-1.99285	0.000243975	0.000629333	-2.92271	5.4405e-06	1.04072e-05	-1.39561	0.0210417	0.0364055	3.44423	5.0239e-08	1.31755e-07
ENSMUSG00000004842	Pou1f1	NA	NA	NA	NA	NA	NA	NA	NA	NA	NA	NA	NA	NA	NA	NA	NA	NA	NA	NA	NA	NA
ENSMUSG00000004843	Chmp2b	-0.159226	0.314059	0.44501	-0.0684796	0.661287	0.730578	-0.799859	4.51547e-05	0.000229524	-0.220654	0.166949	0.219412	0.518185	0.00303585	0.00426944	-0.129907	0.409984	0.486271	-0.122448	0.436589	0.471959
ENSMUSG00000004846	Plod3	0.0954512	0.499674	0.626163	-0.0777327	0.580696	0.660106	-0.00233103	0.986747	0.994708	0.261239	0.0740876	0.10689	-0.209553	0.146286	0.169067	0.0880553	0.532857	0.606792	-0.307335	0.0388043	0.0487922
ENSMUSG00000004849	Ap1s1	-0.113678	0.314795	0.445871	-0.199618	0.0860881	0.134628	-0.164743	0.149275	0.224621	-0.601725	2.51323e-05	8.29342e-05	0.299776	0.0130249	0.0171166	-0.687665	4.75122e-06	1.98328e-05	0.248711	0.0353915	0.0447299
ENSMUSG00000004864	Mapk13	0.250718	0.349098	0.480357	-1.44219	2.18979e-05	0.000115727	1.9007	1.97601e-06	1.65363e-05	1.76833	1.71802e-06	7.66104e-06	-3.16161	8.81748e-10	2.8781e-09	0.0754167	0.775126	0.825085	-1.51162	1.76119e-05	3.24581e-05
ENSMUSG00000004865	Srpk1	0.333315	0.00108827	0.00469091	0.284088	0.00399846	0.00961438	0.209211	0.0266478	0.0533997	-0.241977	0.0118208	0.0206817	-0.732148	6.09575e-08	1.49585e-07	-0.291204	0.00331822	0.00692062	-0.856252	4.98703e-09	1.56259e-08
ENSMUSG00000004872	Pax3	-0.536129	0.23728	0.35959	1.13702	0.000797521	0.00241388	4.31157	9.9306e-12	1.08244e-09	2.53806	4.3692e-07	2.29722e-06	2.9424	3.94167e-08	9.96416e-08	4.2112	3.90511e-10	5.01881e-09	7.7901	1.43366e-14	1.89325e-13
ENSMUSG00000004880	Lbr	0.485107	6.92421e-05	0.00049009	0.106325	0.284962	0.369469	0.477488	8.64359e-05	0.000399552	0.393273	0.00061744	0.00145123	-1.61576	5.43948e-13	3.56098e-12	0.0144908	0.882512	0.912818	-1.62338	4.97179e-13	4.02919e-12
ENSMUSG00000004885	Crabp2	0.235407	0.510943	0.636489	2.26806	1.20579e-08	2.7768e-07	1.69863	6.94377e-07	6.98927e-06	4.3202	5.56305e-12	1.7481e-10	5.81728	4.03974e-14	3.61854e-13	6.35285	1.07903e-14	8.33697e-13	7.2805	1.36535e-15	2.64868e-14
ENSMUSG00000004891	Nes	0.713517	3.09794e-05	0.00025401	1.49969	3.85088e-10	1.92987e-08	0.494363	0.00102299	0.00327597	0.810577	5.7983e-06	2.24517e-05	3.81766	5.51231e-17	1.46862e-15	1.59675	1.45888e-10	2.19335e-09	3.59851	1.36174e-16	4.03892e-15
ENSMUSG00000004892	Bcan	0.433795	0.028688	0.0684337	-0.711264	0.000668265	0.00208154	-3.33455	5.26955e-14	2.78488e-11	1.02905	1.28426e-05	4.54493e-05	4.65283	3.81224e-16	6.9911e-15	-0.116008	0.530943	0.605087	0.884486	7.32528e-05	0.000125469
ENSMUSG00000004894	Hapln2	1.2034	0.332458	0.463845	-0.932937	0.367328	0.455601	-2.42164	0.000614285	0.00211565	1.43367	0.204479	0.262579	4.35131	2.28081e-05	4.05146e-05	-0.702661	0.540022	0.613509	0.726272	0.437451	0.472803
ENSMUSG00000004895	Prcc	-0.250326	0.00121439	0.00511692	-0.28811	0.000326607	0.0011269	-0.305211	0.000172385	0.000717176	-0.474358	6.53269e-07	3.27479e-06	0.0454075	0.500893	0.533112	-0.512141	2.20844e-07	1.28813e-06	-0.00947759	0.888003	0.900446
ENSMUSG00000004896	BC023814	0.0959775	0.553108	0.675315	-0.370888	0.0302971	0.0549304	-0.0357297	0.824283	0.873625	0.0922548	0.567188	0.632506	-0.306739	0.0676285	0.0817127	-0.37461	0.0293304	0.0488373	-0.438446	0.0123991	0.0165474
ENSMUSG00000004897	Hdgf	0.169221	0.0222718	0.05592	-0.0231343	0.73827	0.796697	0.0762442	0.277797	0.373192	-0.110107	0.122515	0.167437	-1.25952	6.73934e-14	5.65884e-13	-0.302462	0.000260278	0.000710813	-1.3525	1.82919e-14	2.33039e-13
ENSMUSG00000004902	Slc25a18	-0.259607	0.597258	0.713926	-0.694569	0.140167	0.203353	-1.88058	6.10744e-05	0.000297441	0.449413	0.323132	0.391702	4.74727	9.53525e-10	3.09616e-09	0.0144506	0.977014	0.987364	3.12629	7.47535e-07	1.65046e-06
ENSMUSG00000004929	Thop1	0.348346	0.0726822	0.144384	0.344917	0.0752008	0.120134	-0.140564	0.454558	0.554332	-0.150913	0.420942	0.490933	-0.972344	3.94283e-05	6.82511e-05	-0.154343	0.410525	0.486746	-1.46125	1.77542e-07	4.27847e-07
ENSMUSG00000004931	Apba3	-0.539057	0.000438234	0.00221274	-0.226792	0.0924435	0.14299	-0.109681	0.405798	0.506547	-0.834539	2.51919e-06	1.07106e-05	-1.74132	2.3731e-11	1.05498e-10	-0.522274	0.000615163	0.00152069	-1.31194	3.03925e-09	9.93173e-09
ENSMUSG00000004933	Matk	0.139969	0.610724	0.725251	-0.652762	0.00215889	0.00565501	-0.70915	0.000730721	0.00245497	2.60412	5.48133e-11	1.14759e-09	4.49203	4.71875e-15	5.71096e-14	1.81139	3.25807e-08	2.38571e-07	3.64291	1.88093e-13	1.73655e-12
ENSMUSG00000004934	Pias4	-0.00153851	0.986325	1	0.169536	0.0709488	0.114252	-0.126957	0.168263	0.247596	-0.819102	1.31807e-08	1.13014e-07	-0.724346	9.02143e-08	2.16415e-07	-0.648028	4.95949e-07	2.64102e-06	-0.849764	7.40763e-09	2.24833e-08
ENSMUSG00000004936	Map2k1	-0.061375	0.257301	0.382961	-0.255651	9.67082e-05	0.000399761	0.054168	0.316621	0.414399	-0.303287	1.22824e-05	4.3657e-05	-1.01166	2.77376e-14	2.61342e-13	-0.497563	8.54983e-09	7.38347e-08	-0.896112	2.7156e-13	2.39676e-12
ENSMUSG00000004937	Sgta	-0.098694	0.197221	0.314141	-0.237358	0.00441416	0.0104611	-0.47363	3.00254e-06	2.34477e-05	-0.0967669	0.205271	0.263462	0.640943	3.42319e-08	8.73068e-08	-0.235431	0.00472136	0.00954674	0.266007	0.0018091	0.00265154
ENSMUSG00000004939	Itgb1bp3	-0.0944533	0.902809	0.948608	-0.661305	0.37229	0.460284	-0.650139	0.203016	0.288863	0.211807	0.761658	0.807595	2.04315	0.00212945	0.00304182	-0.355045	0.662074	0.7262	1.48746	0.0343411	0.043459
ENSMUSG00000004945	5730437N04Rik	0.698267	1.04082e-06	1.54354e-05	0.387752	0.000990514	0.00290274	0.0296967	0.769901	0.830091	0.041825	0.682242	0.737422	0.490784	9.14992e-05	0.000151961	-0.26869	0.0146045	0.0262581	-0.177787	0.0917958	0.109863
ENSMUSG00000004947	Dtx2	-0.0779611	0.400158	0.533912	-0.278264	0.00609981	0.0138139	-0.0167143	0.855747	0.898292	-0.187722	0.0512811	0.0771251	-0.641781	7.59947e-07	1.61509e-06	-0.388024	0.000379158	0.000992124	-0.580534	3.25693e-06	6.57798e-06
ENSMUSG00000004948	Zp3	0.764335	0.00644279	0.020209	0.35038	0.211902	0.288131	-0.513738	0.305277	0.402147	-2.88448	1.44956e-09	1.76785e-08	-6.53159	4.60244e-14	4.05386e-13	-3.29844	1.70331e-10	2.50681e-09	-7.80966	7.48408e-15	1.08859e-13
ENSMUSG00000004951	Hspb1	-0.262929	0.413405	0.547731	-1.6205	6.6554e-05	0.000292811	0.692375	0.0473072	0.0866572	-0.555859	0.0933107	0.131564	-5.16757	1.31442e-11	6.1639e-11	-1.91343	9.71088e-06	3.75933e-05	-4.21227	2.275e-10	9.33332e-10
ENSMUSG00000004952	Rasa4	0.229789	0.482855	0.611401	-1.99663	1.08443e-05	6.45915e-05	0.157376	0.635116	0.718169	-1.18515	0.00167011	0.00355638	-1.94835	1.04761e-05	1.94013e-05	-3.41157	7.41358e-09	6.52665e-08	-2.02076	6.8705e-06	1.33022e-05
ENSMUSG00000004961	Syt5	-0.308639	0.0495906	0.106641	-0.193058	0.160871	0.228747	-1.45147	3.53709e-10	1.60225e-08	1.19858	3.27656e-08	2.47052e-07	4.69898	1.79161e-18	9.61404e-17	1.31416	1.39211e-08	1.12934e-07	3.55615	2.76597e-16	7.18904e-15
ENSMUSG00000004980	Hnrnpa2b1	0.504953	0.000136493	0.000853818	1.01611	8.9823e-09	2.20636e-07	0.71893	1.67869e-06	1.44432e-05	-0.550922	5.12462e-05	0.000156111	-0.345902	0.00423774	0.0058665	-0.03977	0.714268	0.773354	-0.131926	0.232337	0.262739
ENSMUSG00000004988	Fxyd4	-1.86824	0.00639161	0.0200919	-1.60995	0.191701	0.264792	-1.68454	0.363209	0.463581	-4.47373	5.76717e-06	2.23361e-05	-6.24237	4.46168e-07	9.77166e-07	-4.21544	0.000320687	0.000854772	-6.05867	5.05726e-05	8.83753e-05
ENSMUSG00000004994	Ccdc130	-0.131049	0.240232	0.362929	-0.434502	0.000677564	0.00210449	0.748566	1.02188e-06	9.61247e-06	0.0470494	0.66689	0.723429	-0.589108	2.50165e-05	4.42348e-05	-0.256403	0.0285259	0.0476297	0.290507	0.0141865	0.0188018
ENSMUSG00000004996	Mri1	0.424763	0.000195998	0.00114667	0.306857	0.00358757	0.00874821	0.762803	9.77978e-08	1.39232e-06	0.0896514	0.347365	0.416303	-1.11033	2.04279e-10	7.54634e-10	-0.0282552	0.764537	0.816255	-0.772286	7.53751e-08	1.91932e-07
ENSMUSG00000005034	Prkacb	-0.094598	0.171999	0.282747	0.290943	0.000283355	0.000999538	-1.06622	6.75802e-13	1.8294e-10	0.257538	0.000942676	0.00212681	2.76233	2.11116e-20	3.757e-18	0.643079	6.02035e-09	5.43808e-08	1.79071	5.69486e-17	2.06483e-15
ENSMUSG00000005043	Sgsh	-1.23976	7.70611e-07	1.20317e-05	0.144032	0.398489	0.485684	-0.0942633	0.573453	0.663505	0.205681	0.234317	0.295844	1.01969	6.14359e-06	1.16817e-05	1.58948	1.72884e-08	1.36801e-07	2.16519	1.03365e-10	4.56262e-10
ENSMUSG00000005045	Chd5	-2.08142	5.02943e-12	1.30915e-09	-0.819394	5.31295e-06	3.60256e-05	-1.89551	8.50406e-12	9.5071e-10	0.864657	2.60044e-06	1.10104e-05	2.72733	1.82446e-14	1.82655e-13	2.12669	3.42568e-12	9.13516e-11	2.91324	1.28958e-14	1.7287e-13
ENSMUSG00000005054	Cstb	-1.77496	4.30588e-10	3.64536e-08	-1.0831	8.90445e-07	8.56656e-06	-0.1043	0.508585	0.603711	-0.640687	0.000462817	0.00112011	-2.51011	1.29832e-12	7.64182e-12	0.0511811	0.74368	0.798681	-0.83945	2.88702e-05	5.18481e-05
ENSMUSG00000005057	Sh2b2	-0.451916	0.0846989	0.163275	0.421519	0.0805533	0.127228	-0.322804	0.159668	0.236998	0.991587	0.000457577	0.00110943	3.81719	2.12798e-12	1.19639e-11	1.86502	2.67969e-07	1.52542e-06	3.94631	1.73426e-12	1.18239e-11
ENSMUSG00000005069	Pex5	-0.366354	5.36058e-05	0.000398788	-0.50598	7.81467e-07	7.71732e-06	-0.201311	0.0106522	0.0245669	-0.220474	0.0058713	0.0110461	-0.0398191	0.583379	0.613972	-0.360101	6.69891e-05	0.000211226	0.125224	0.0958521	0.114435
ENSMUSG00000005078	Jkamp	-0.262653	0.00158805	0.00638286	-0.119501	0.11126	0.167666	-0.0151339	0.833569	0.880684	-0.180826	0.0200988	0.033326	0.463702	2.50453e-06	4.98448e-06	-0.0376733	0.606722	0.676376	0.711221	3.89195e-09	1.24565e-08
ENSMUSG00000005087	Cd44	-1.35276	2.7661e-05	0.000231371	-0.506651	0.0116156	0.0240676	-1.62661	1.98498e-08	3.816e-07	2.69828	2.45942e-11	5.89179e-10	4.36006	6.63244e-15	7.62993e-14	3.54438	1.98239e-12	5.81934e-11	4.0862	1.35847e-13	1.30894e-12
ENSMUSG00000005089	Slc1a2	0.708021	0.410922	0.545187	1.41177	0.00195497	0.00518707	0.0981531	0.732944	0.800159	2.52338	0.000624157	0.00146525	10.1293	6.4402e-15	7.44808e-14	3.22713	6.14232e-06	2.49353e-05	9.51942	1.07788e-14	1.49192e-13
ENSMUSG00000005102	Eif2ak4	-0.15813	0.08177	0.158505	0.0423028	0.629099	0.702805	0.813157	9.12495e-09	2.08025e-07	-0.371627	0.000341377	0.000849789	-0.830692	6.49959e-09	1.84014e-08	-0.171195	0.061442	0.0942684	0.140595	0.118643	0.140119
ENSMUSG00000005103	Wdr1	-0.297839	0.0110718	0.0316857	0.312305	0.00817402	0.0177439	-1.25092	2.48481e-10	1.24872e-08	-0.558388	3.96986e-05	0.000124232	0.163921	0.138187	0.160313	0.0517561	0.631761	0.698929	-0.78916	4.0637e-07	9.32757e-07
ENSMUSG00000005107	Slc2a9	-2.58767	0.003688	0.0127389	-4.04742	0.0008347	0.0025064	-2.38866	2.20033e-05	0.000124833	-0.58777	0.310073	0.37808	3.46152	5.14208e-07	1.11748e-06	-2.04752	0.162324	0.220563	3.66053	5.08493e-05	8.88233e-05
ENSMUSG00000005124	Wisp1	-0.622651	0.418427	0.552246	1.36469	0.00541214	0.0124522	0.868489	0.0424305	0.0791008	2.31564	0.000450984	0.00109543	4.78512	2.06128e-08	5.40746e-08	4.30298	4.77954e-07	2.55299e-06	6.27626	1.00015e-09	3.59272e-09
ENSMUSG00000005125	Ndrg1	-0.488204	0.254833	0.380016	-2.24124	4.58875e-05	0.000213807	0.89962	0.0435334	0.0807941	0.920103	0.0380799	0.0590165	-1.083	0.0176449	0.0228368	-0.832935	0.0628461	0.0961519	0.304826	0.472126	0.50695
ENSMUSG00000005131	4930550C14Rik	-0.713928	0.235098	0.357153	-1.68842	0.00141125	0.00392664	-0.103025	0.85041	0.893766	2.5342	4.00923e-05	0.000125246	-0.382571	0.474187	0.506481	1.55971	0.0108249	0.020058	0.228332	0.707748	0.73436
ENSMUSG00000005142	Man2b1	0.498654	0.00014524	0.000899817	0.0960254	0.37781	0.465934	0.674526	3.87732e-06	2.8894e-05	-0.230502	0.0426746	0.0653936	-1.28712	1.61495e-10	6.07614e-10	-0.63313	8.50381e-06	3.33873e-05	-1.11125	1.88264e-09	6.42654e-09
ENSMUSG00000005148	Klf5	-0.0799331	0.730114	0.824048	-0.611589	0.0154481	0.0306336	0.566996	0.0368753	0.0703232	-1.1639	6.51467e-05	0.00019276	-5.19025	4.08602e-14	3.65437e-13	-1.69556	5.80501e-07	3.03839e-06	-4.54332	2.86356e-13	2.51083e-12
ENSMUSG00000005150	Wdr83	0.708767	1.24809e-06	1.78562e-05	1.08032	1.9295e-09	6.62411e-08	0.633011	5.51469e-06	3.88901e-05	-0.742064	7.06068e-07	3.50322e-06	-0.0203532	0.845914	0.861525	-0.370507	0.00185335	0.0040873	-0.0961091	0.362132	0.396932
ENSMUSG00000005161	Prdx2	0.716963	5.02349e-07	8.53064e-06	1.01581	2.12746e-09	7.16274e-08	0.724224	4.23648e-07	4.65266e-06	-0.460032	0.000146988	0.000399418	0.997797	2.83151e-09	8.4921e-09	-0.161181	0.116391	0.165042	1.00506	2.49318e-09	8.29661e-09
ENSMUSG00000005198	Polr2a	-0.00835019	0.959532	0.988081	0.302991	0.0774998	0.123243	-0.919732	1.74301e-05	0.000102731	-1.24102	2.98252e-07	1.65865e-06	-1.16033	7.80774e-07	1.65593e-06	-0.929678	1.50462e-05	5.56651e-05	-2.07172	9.51312e-11	4.23669e-10
ENSMUSG00000005202	Shbg	NA	NA	NA	NA	NA	NA	NA	NA	NA	NA	NA	NA	NA	NA	NA	NA	NA	NA	NA	NA	NA
ENSMUSG00000005204	Senp3	-0.207166	0.0216789	0.0547467	-0.548286	2.10907e-06	1.70905e-05	0.0512994	0.545222	0.637567	-0.322035	0.000953111	0.00214813	-1.70628	1.12298e-14	1.20225e-13	-0.663155	1.3222e-07	8.17121e-07	-1.44782	2.23365e-13	2.01646e-12
ENSMUSG00000005220	Corin	0.167468	0.78935	0.869246	-0.264596	0.386264	0.473896	3.62592	2.74189e-11	2.27049e-09	3.01503	2.67198e-07	1.50905e-06	3.65229	6.94535e-09	1.95492e-08	2.58297	5.16028e-06	2.1336e-05	7.11074	3.14718e-14	3.71108e-13
ENSMUSG00000005225	Plekha8	0.143915	0.341194	0.472143	0.490719	0.00342669	0.00840645	-0.174537	0.249419	0.341836	-0.430411	0.00862909	0.0156111	0.205714	0.177702	0.203262	-0.0836073	0.577247	0.648367	-0.112738	0.453571	0.489043
ENSMUSG00000005232	G6pc2	-2.74612	0.00439165	0.0147261	-0.614133	0.451172	0.537947	0.870368	0.210743	0.297672	-1.26271	0.0645845	0.0946436	-1.56731	0.0243619	0.0309989	0.869279	0.422828	0.499669	2.04918	0.0346306	0.0438063
ENSMUSG00000005233	Spc25	-0.0809373	0.627624	0.738829	0.110308	0.507808	0.592069	0.60164	0.00162986	0.00489659	0.262528	0.124819	0.170212	-1.20343	5.44621e-07	1.18122e-06	0.453773	0.0120682	0.0221406	-0.520854	0.00495665	0.00692803
ENSMUSG00000005237	Dnahc2	-0.349869	0.0808389	0.156909	-0.880244	0.000218708	0.000800979	-0.708372	0.00152203	0.00461639	-0.75628	0.000756017	0.00173875	-0.756313	0.00073358	0.00110034	-1.28666	2.32558e-06	1.05127e-05	-1.11482	1.36451e-05	2.54895e-05
ENSMUSG00000005251	Ripk4	0.321434	0.425334	0.558763	-0.61903	0.122325	0.181577	-0.0984851	0.805124	0.859272	2.15678	3.03345e-05	9.80599e-05	-0.218976	0.583767	0.614343	1.21631	0.00578091	0.0114359	-0.638895	0.122969	0.144914
ENSMUSG00000005262	Ufd1l	0.0706685	0.334707	0.465939	0.334305	0.000153411	0.000589965	-0.360732	6.04699e-05	0.000294944	-0.894014	7.67846e-11	1.50633e-09	0.241186	0.00296134	0.00417171	-0.630378	2.76e-08	2.06319e-07	-0.190214	0.0150225	0.0198479
ENSMUSG00000005267	Zfp287	0.845403	0.0196772	0.0506674	0.909782	0.0066294	0.0148309	-0.370825	0.215567	0.303331	1.63904	6.15943e-05	0.000183607	3.77955	4.53208e-10	1.56297e-09	1.70342	2.73578e-05	9.47796e-05	2.56332	1.11539e-07	2.76981e-07
ENSMUSG00000005268	Prlr	-0.349712	0.182394	0.295903	-0.1923	0.432173	0.518941	-0.610318	0.0238175	0.0484971	0.373175	0.13776	0.185395	-0.145669	0.554779	0.586491	0.530587	0.0480301	0.0757913	-0.406275	0.133774	0.156779
ENSMUSG00000005299	Letm1	0.198189	0.0628741	0.128505	0.484017	0.000107794	0.000438009	-0.707181	8.0948e-07	7.90057e-06	-0.350782	0.00234061	0.00483309	0.757758	2.98375e-07	6.67307e-07	-0.0649535	0.525547	0.599957	-0.147611	0.157546	0.182808
ENSMUSG00000005312	Ubqln1	0.281836	0.000865045	0.00388925	0.259518	0.00176553	0.0047605	-0.27335	0.00112497	0.00355876	0.120879	0.108608	0.150614	0.432768	7.15247e-06	1.3497e-05	0.098561	0.186037	0.248102	-0.122418	0.104489	0.124176
ENSMUSG00000005320	Fgfr4	-1.29181	0.000109516	0.000715877	-1.01569	0.000762652	0.00232814	2.93114	3.97683e-09	1.06701e-07	1.17495	0.000187946	0.000498067	-3.61275	1.31232e-10	5.01796e-10	1.45106	2.85388e-05	9.84798e-05	0.610203	0.034606	0.0437784
ENSMUSG00000005338	Cadm3	0.913727	0.318525	0.449404	3.74581	1.80865e-07	2.35746e-06	-0.96672	0.00986609	0.0230403	1.40548	0.088095	0.124868	10.838	4.21759e-14	3.75752e-13	4.23757	1.71969e-07	1.02992e-06	8.95759	4.00354e-13	3.33916e-12
ENSMUSG00000005339	Fcer1a	NA	NA	NA	NA	NA	NA	NA	NA	NA	NA	NA	NA	NA	NA	NA	NA	NA	NA	NA	NA	NA
ENSMUSG00000005354	Txn2	-0.35091	0.00295589	0.0106356	-0.390478	0.00122239	0.00347546	-0.0243492	0.816682	0.867907	-0.243652	0.0289693	0.046308	-0.828127	1.2934e-07	3.03632e-07	-0.283219	0.012944	0.0235767	-0.501566	0.000103292	0.000173915
ENSMUSG00000005355	Casp14	-2.50121	2.5557e-05	0.000216156	-1.91606	0.000982328	0.00288414	-0.279684	0.716418	0.787234	-1.24861	0.00532	0.010119	-4.53358	2.52282e-08	6.54781e-08	-0.663457	0.256006	0.326138	-2.31205	0.00260094	0.00374539
ENSMUSG00000005357	Slc1a6	-1.29024	0.000910591	0.00405327	-0.835643	0.00470886	0.011051	-0.576927	0.0360129	0.0688518	2.30597	8.38117e-08	5.55145e-07	2.72531	6.21421e-09	1.76451e-08	2.76058	3.50351e-08	2.53954e-07	3.43863	8.66361e-10	3.14975e-09
ENSMUSG00000005360	Slc1a3	-0.622501	0.0108776	0.0312271	0.873274	0.00023691	0.000856667	-0.852716	0.000225347	0.000900648	1.44284	8.66608e-07	4.19824e-06	5.20656	1.056e-15	1.62691e-14	2.93861	1.97295e-11	3.98244e-10	4.97634	3.17376e-15	5.32728e-14
ENSMUSG00000005362	Crbn	0.129876	0.147292	0.251322	0.0535553	0.539414	0.621934	-0.169325	0.0611415	0.107361	0.128111	0.15134	0.201432	0.645743	3.02185e-07	6.75048e-07	0.0517909	0.55399	0.626319	0.346542	0.00065264	0.00100433
ENSMUSG00000005364	Il5ra	-0.372718	0.284635	0.413498	0.158754	0.64172	0.713613	0.299805	0.404815	0.505494	-0.527945	0.126059	0.171621	-1.23101	0.00168927	0.002437	0.00352698	0.991983	0.999066	-0.558483	0.129056	0.151636
ENSMUSG00000005370	Msh6	0.191031	0.192216	0.308054	-0.365207	0.018008	0.0350395	-0.0891051	0.537652	0.630242	-0.423667	0.00725468	0.0133645	-2.70717	8.51006e-14	6.94179e-13	-0.979905	1.15255e-06	5.58655e-06	-2.9873	1.65888e-14	2.13985e-13
ENSMUSG00000005371	Fbxo11	0.195401	0.0177617	0.0466511	0.117022	0.137711	0.200558	-0.298493	0.00076066	0.00253553	-0.353095	0.00014917	0.000404969	1.10664	4.39088e-12	2.29341e-11	-0.431474	1.43382e-05	5.33741e-05	0.612742	9.75775e-08	2.44505e-07
ENSMUSG00000005373	Mlxipl	-0.800572	7.84781e-05	0.000543118	-0.90019	1.87789e-05	0.000102026	2.01804	6.6078e-10	2.54956e-08	0.0459712	0.776171	0.820787	-4.61578	3.56771e-16	6.62628e-15	-0.0536466	0.744021	0.7989	-1.79716	1.21343e-09	4.2847e-09
ENSMUSG00000005374	Tbl2	-0.267741	0.0116604	0.033034	-0.185384	0.0687927	0.111235	0.033997	0.728945	0.796929	-0.291773	0.00661024	0.0122916	-1.13717	2.25892e-10	8.25731e-10	-0.209416	0.0423528	0.0678142	-0.835429	3.88022e-08	1.03726e-07
ENSMUSG00000005378	Wbscr22	0.051334	0.640279	0.749931	0.128819	0.249102	0.329686	0.194134	0.0896028	0.147366	-0.790052	5.11148e-07	2.64448e-06	-1.35385	8.97536e-11	3.52546e-10	-0.712567	2.24389e-06	1.0183e-05	-1.21105	6.16362e-10	2.3097e-09
ENSMUSG00000005397	Nid1	-0.732994	0.0143429	0.0392176	-1.17413	0.000400919	0.00134049	0.504819	0.0798009	0.133949	-2.01793	6.36229e-07	3.20134e-06	-2.82893	5.18463e-09	1.49183e-08	-2.45907	4.13754e-08	2.92022e-07	-1.59111	1.39258e-05	2.59805e-05
ENSMUSG00000005410	Mcm5	0.526187	0.0269639	0.0652129	1.05707	0.000121111	0.000484628	0.659376	0.00741334	0.0180697	-1.13997	5.23469e-05	0.000159019	-2.44284	1.3179e-09	4.1835e-09	-0.609085	0.0120592	0.0221264	-2.30965	3.11623e-09	1.0164e-08
ENSMUSG00000005413	Hmox1	-0.307383	0.191704	0.307601	0.631322	0.0119158	0.0245824	-0.578235	0.0210505	0.0436424	-0.864638	0.00118259	0.0026077	-1.87577	1.21043e-07	2.85039e-07	0.0740661	0.748015	0.802103	-2.14662	1.81949e-08	5.14877e-08
ENSMUSG00000005417	Mprip	0.0410205	0.476505	0.606189	-0.0452409	0.431985	0.518751	-0.0772691	0.185468	0.268206	0.566514	3.14088e-09	3.40441e-08	1.09677	2.31055e-14	2.23619e-13	0.480253	4.66525e-08	3.25058e-07	0.978477	1.93933e-13	1.7848e-12
ENSMUSG00000005442	Cic	0.385713	0.00739268	0.0227307	-0.303094	0.0297314	0.0540627	-0.379773	0.00818784	0.0196743	-0.430626	0.00337262	0.00672673	-0.03722	0.776211	0.796863	-1.11943	4.09745e-08	2.8949e-07	-0.802706	4.9815e-06	9.82664e-06
ENSMUSG00000005447	Pafah1b3	0.0445914	0.612346	0.726805	0.294413	0.00277676	0.00702244	-0.310833	0.00165252	0.00495358	-0.0215779	0.805313	0.845605	1.82211	6.2014e-15	7.23427e-14	0.228244	0.0157916	0.0281688	1.46669	3.26006e-13	2.81017e-12
ENSMUSG00000005465	Il27ra	0.402287	0.168526	0.278086	-0.123938	0.653794	0.724097	1.36044	0.00690427	0.0169927	0.741009	0.014557	0.0249189	-4.61027	1.08074e-10	4.18753e-10	0.214784	0.448001	0.524654	-3.65212	1.18504e-09	4.19552e-09
ENSMUSG00000005469	Prkaca	0.41286	0.00325209	0.0114741	0.789478	3.2389e-06	2.42327e-05	0.0718856	0.564806	0.655676	-0.168971	0.186077	0.241806	1.06703	3.90935e-08	9.88963e-08	0.207647	0.107551	0.154377	0.726053	9.65431e-06	1.83751e-05
ENSMUSG00000005470	Asf1b	0.668506	0.00243407	0.00906251	0.401861	0.0502789	0.0850417	1.4099	6.51694e-07	6.63101e-06	-0.633817	0.00373704	0.00737254	-2.12807	1.23141e-09	3.92827e-09	-0.900462	0.000154081	0.000445043	-1.38668	7.26402e-07	1.60686e-06
ENSMUSG00000005474	Myl10	0.289539	0.849701	0.913556	-6.51234	0.00012632	0.000502171	1.04982	0.506859	0.601949	3.64338	0.00104329	0.0023294	-1.22556	0.444111	0.476663	-3.1585	0.136023	0.1892	-0.46528	0.758143	0.780946
ENSMUSG00000005481	Ddx39	0.508219	0.00141199	0.00579006	1.05409	2.50886e-07	3.04593e-06	0.537053	0.000894279	0.00291955	-1.00977	4.7085e-07	2.45343e-06	-1.87708	2.3198e-11	1.03286e-10	-0.463902	0.00297251	0.00626321	-1.84824	2.99909e-11	1.49483e-10
ENSMUSG00000005483	Dnajb1	0.674171	0.000178368	0.00106591	0.714135	9.85113e-05	0.000406732	0.411235	0.0108554	0.024966	-0.77277	3.98684e-05	0.000124674	-0.211902	0.16324	0.187581	-0.732806	7.16002e-05	0.000224346	-0.474839	0.00409357	0.00577464
ENSMUSG00000005493	Msh4	-0.242595	0.491864	0.619582	-0.724887	0.0187783	0.0363235	2.6407	6.93548e-07	6.98756e-06	1.93857	3.35121e-06	1.3768e-05	-2.26981	8.87966e-06	1.65858e-05	1.45628	0.000242277	0.000666453	0.613477	0.0819177	0.0987315
ENSMUSG00000005501	Usp40	0.192158	0.0135584	0.0373787	0.449721	3.18536e-06	2.39039e-05	0.486411	1.01522e-06	9.56021e-06	0.230781	0.00388478	0.00763215	0.356546	6.13532e-05	0.000104015	0.488343	1.06493e-06	5.19509e-06	0.650799	1.28789e-08	3.74346e-08
ENSMUSG00000005503	Evx1	1.78643	8.95393e-05	0.000608086	1.18996	0.0215208	0.0408714	-1.14073	0.000621387	0.00213484	-1.526	0.00369278	0.00729602	5.22146	4.46079e-12	2.32366e-11	-2.12247	1.55611e-05	5.73029e-05	2.2943	4.08043e-07	9.36351e-07
ENSMUSG00000005505	Kbtbd4	0.0678417	0.482881	0.611401	0.302454	0.00466712	0.0109696	-0.546336	1.11165e-05	6.98136e-05	-0.431257	0.000199647	0.000526197	1.14199	1.39322e-10	5.30865e-10	-0.196644	0.0516006	0.0808041	0.527809	1.887e-05	3.4634e-05
ENSMUSG00000005506	Celf1	0.278603	0.0563064	0.117899	0.638303	0.000161156	0.000615812	-0.1685	0.233418	0.323799	-0.275368	0.0589597	0.0873032	0.254439	0.0785986	0.0941003	0.0843316	0.546002	0.618932	-0.192664	0.176092	0.20291
ENSMUSG00000005510	Ndufs3	0.267813	0.0039299	0.0134361	0.0992486	0.240856	0.320285	0.0607552	0.466826	0.565889	-0.156835	0.0705685	0.102474	0.103316	0.222105	0.250567	-0.325399	0.000776456	0.00187398	-0.103742	0.22066	0.250345
ENSMUSG00000005514	Por	-0.454888	0.00019912	0.00116181	-0.273019	0.0129244	0.0263539	-0.259004	0.0172286	0.0370169	-0.366162	0.00153888	0.00330112	0.0712331	0.482988	0.515314	-0.184293	0.0807703	0.119853	0.267117	0.0147312	0.0194837
ENSMUSG00000005533	Igf1r	-0.325515	0.00952778	0.0280163	-0.627586	9.85424e-06	5.97559e-05	-0.0704444	0.512877	0.607342	2.23696	1.32816e-14	1.44769e-12	2.88442	1.46554e-16	3.21092e-15	1.93489	2.41643e-13	1.00242e-11	3.13949	4.23362e-17	1.64076e-15
ENSMUSG00000005534	Insr	0.290323	0.0119047	0.0336006	0.416376	0.000609198	0.00192019	0.340713	0.00311446	0.00855237	1.04553	3.17628e-09	3.43141e-08	2.54751	4.91943e-16	8.63111e-15	1.17158	4.68177e-10	5.8405e-09	2.5979	3.50695e-16	8.71242e-15
ENSMUSG00000005540	Fcer2a	-1.62799	0.0221952	0.0557678	-0.598149	0.150067	0.215511	-0.148782	0.621714	0.706427	1.30492	0.00657641	0.0122339	3.85706	3.70361e-09	1.09013e-08	2.33476	0.000957414	0.0022622	5.33627	6.55179e-10	2.43892e-09
ENSMUSG00000005547	Cyp2a5	NA	NA	NA	NA	NA	NA	NA	NA	NA	NA	NA	NA	NA	NA	NA	NA	NA	NA	NA	NA	NA
ENSMUSG00000005553	Atp4a	-0.314255	0.507192	0.632992	-1.19786	2.66121e-06	2.06457e-05	1.53465	1.03566e-07	1.46366e-06	4.2786	4.22095e-14	3.5391e-12	2.08601	1.81836e-08	4.81218e-08	3.395	9.55312e-12	2.10362e-10	3.93491	5.40934e-13	4.34918e-12
ENSMUSG00000005566	Trim28	0.149248	0.324437	0.45546	0.366655	0.0222143	0.041992	-0.0706039	0.638006	0.720649	-0.872071	9.85917e-06	3.59415e-05	-1.80213	1.73563e-10	6.48306e-10	-0.654665	0.000267715	0.00072884	-2.02198	2.54247e-11	1.2886e-10
ENSMUSG00000005575	Ube2m	0.117386	0.199089	0.316519	0.107518	0.237607	0.316761	-0.391315	0.000257565	0.00100916	-0.115133	0.207166	0.265562	0.262505	0.00750085	0.0101156	-0.125	0.172661	0.232705	-0.246196	0.0114453	0.0153307
ENSMUSG00000005580	Adcy9	-1.12318	9.71543e-09	3.77366e-07	-0.544064	0.000168979	0.000640994	-1.038	2.17813e-08	4.09337e-07	-0.25356	0.0420388	0.0645157	0.994645	4.31709e-08	1.08425e-07	0.325557	0.0135207	0.0245166	1.07982	1.8032e-08	5.10766e-08
ENSMUSG00000005583	Mef2c	0.787479	0.348208	0.47946	0.0671699	0.857569	0.894712	-0.573091	0.10551	0.168708	4.548	8.30678e-08	5.51047e-07	7.46576	9.39257e-12	4.52201e-11	3.82769	5.66202e-07	2.97068e-06	6.10519	1.46831e-10	6.2948e-10
ENSMUSG00000005609	Ctr9	-0.023987	0.843682	0.909552	-0.682664	1.49387e-05	8.42867e-05	-0.0704717	0.562782	0.653892	0.703081	1.02929e-05	3.73197e-05	0.256337	0.0450524	0.0555549	0.0444037	0.7154	0.774246	0.209853	0.095781	0.114358
ENSMUSG00000005610	Eif4g2	0.154154	0.215589	0.335358	0.835067	1.09878e-06	1.00963e-05	-0.315514	0.0165467	0.035781	-0.749484	4.84208e-06	1.91314e-05	0.351795	0.00854431	0.0114519	-0.0685703	0.575709	0.647014	-0.117872	0.339761	0.374317
ENSMUSG00000005611	Mrvi1	-1.73934	0.000366052	0.00191423	-0.533137	0.139207	0.202252	2.49699	5.10578e-08	8.26786e-07	-0.196636	0.566497	0.631978	-0.636669	0.0657674	0.0795908	1.00956	0.0686168	0.103847	3.59966	3.65357e-09	1.17562e-08
ENSMUSG00000005615	Pcyt1a	-0.140427	0.0203669	0.0521126	-0.0183376	0.744699	0.801652	-0.14281	0.0175789	0.037589	-0.01356	0.809592	0.848923	0.94441	2.56149e-13	1.83459e-12	0.108529	0.0656806	0.0999102	0.942027	2.84826e-13	2.49993e-12
ENSMUSG00000005621	Zfp592	0.0101836	0.90012	0.947094	0.20673	0.017834	0.0347461	-0.16915	0.0469712	0.0861205	-0.297427	0.00137471	0.00298864	0.0940445	0.252992	0.283068	-0.10088	0.22261	0.289402	-0.085289	0.299661	0.332851
ENSMUSG00000005625	Psmd4	0.0276587	0.730876	0.824587	-0.0907755	0.266304	0.348517	-0.0438718	0.5866	0.675309	-0.622923	1.63614e-07	9.89743e-07	-0.886595	5.35334e-10	1.82384e-09	-0.741358	1.0719e-08	8.98313e-08	-0.958125	1.43062e-10	6.14231e-10
ENSMUSG00000005628	Tmod4	0.623368	0.186265	0.300506	0.379503	0.426112	0.5129	0.778642	0.117885	0.185052	-0.392556	0.411822	0.481831	-0.994795	0.0505676	0.0620139	-0.63642	0.176753	0.237419	-0.839521	0.0796922	0.0961888
ENSMUSG00000005640	Insrr	-1.04176	0.0615766	0.126489	-2.66017	1.04408e-06	9.73207e-06	4.09724	1.93145e-08	3.75219e-07	3.37228	7.24639e-08	4.89644e-07	-1.80447	0.00207687	0.00297013	1.75387	0.00212814	0.00462951	3.33453	6.11285e-07	1.36432e-06
ENSMUSG00000005649	Cabp5	NA	NA	NA	NA	NA	NA	NA	NA	NA	NA	NA	NA	NA	NA	NA	NA	NA	NA	NA	NA	NA
ENSMUSG00000005656	Snx6	0.314498	4.07286e-05	0.000316576	-0.0910569	0.144684	0.208865	0.266663	0.000246799	0.000973133	0.272547	0.000200278	0.000527462	0.157271	0.0163722	0.0212782	-0.133008	0.0385904	0.0624957	0.109436	0.0832011	0.100181
ENSMUSG00000005667	Mthfd2	0.00388127	0.977502	1	0.628047	0.000174377	0.000658967	-0.904145	2.25306e-06	1.84649e-05	-1.02056	3.59093e-07	1.94853e-06	-1.75281	6.41715e-11	2.58943e-10	-0.396391	0.00864866	0.0163913	-2.66084	5.69632e-14	6.15513e-13
ENSMUSG00000005672	Kit	0.0419193	0.755294	0.844396	-0.991205	4.27435e-07	4.67365e-06	0.21881	0.117828	0.184995	-1.96681	5.88173e-12	1.82198e-10	-2.98146	5.06017e-15	6.05277e-14	-2.99994	4.70934e-15	4.43951e-13	-2.80457	1.43085e-14	1.89325e-13
ENSMUSG00000005674	Tomm40l	0.577882	6.16077e-07	1.00228e-05	0.436206	2.74572e-05	0.000140241	0.206342	0.0183316	0.0389393	-0.442551	2.30301e-05	7.67964e-05	-0.130157	0.121141	0.141602	-0.584228	5.24744e-07	2.77319e-06	-0.501697	4.39514e-06	8.72623e-06
ENSMUSG00000005677	Nr1i3	0.272599	0.574677	0.694261	-0.0813147	0.928543	0.949225	-1.68467	0.0101782	0.0236677	-3.04029	9.73982e-05	0.000276559	-0.637401	0.197959	0.224795	-3.3942	4.01813e-05	0.000133714	-2.59467	0.000261237	0.000420913
ENSMUSG00000005681	Apoa2	0.0823375	0.942583	0.976572	-3.10745	0.0011169	0.00321272	2.37654	0.0311588	0.060818	3.28536	0.0008214	0.00187699	-1.25657	0.298655	0.330596	0.0955707	0.931252	0.951917	1.03763	0.305856	0.339408
ENSMUSG00000005682	Pan2	0.117151	0.103727	0.191794	0.0334956	0.630958	0.704438	1.03107	2.94299e-12	4.7968e-10	-0.087294	0.218134	0.277947	-1.19797	1.92037e-13	1.42214e-12	-0.170949	0.0218356	0.0376297	-0.284046	0.000518286	0.00080683
ENSMUSG00000005683	Cs	0.121731	0.061446	0.126296	0.15034	0.0238711	0.0446975	-0.249883	0.000605	0.00208893	-0.911571	3.41921e-12	1.17615e-10	-0.527151	4.03662e-08	1.01863e-07	-0.882962	6.10161e-12	1.44976e-10	-0.898765	4.42215e-12	2.7089e-11
ENSMUSG00000005686	Ampd3	-0.655233	0.000798617	0.0036375	0.118729	0.482263	0.567943	-0.00353447	0.984637	0.993065	-0.895734	2.80774e-05	9.15443e-05	-3.41237	4.56124e-14	4.0196e-13	-0.121772	0.472568	0.54867	-2.76067	2.0732e-12	1.39332e-11
ENSMUSG00000005687	Bcas2	0.110419	0.234322	0.356252	0.28162	0.00536634	0.0123654	-0.307723	0.00276386	0.00771968	-0.650943	5.72452e-07	2.91917e-06	-0.4698	4.24984e-05	7.32094e-05	-0.479742	3.35962e-05	0.000114058	-0.887941	4.62509e-09	1.45968e-08
ENSMUSG00000005696	Sh2d1a	NA	NA	NA	NA	NA	NA	NA	NA	NA	NA	NA	NA	NA	NA	NA	NA	NA	NA	NA	NA	NA
ENSMUSG00000005698	Ctcf	0.68049	4.66799e-06	5.33835e-05	0.821838	3.2631e-07	3.76877e-06	0.480789	0.000278969	0.00108117	-0.259269	0.0279382	0.0448369	-0.0817812	0.462765	0.495252	-0.117921	0.292891	0.365432	-0.281482	0.0180028	0.0235306
ENSMUSG00000005699	Pard6a	0.489317	0.00156179	0.00630063	0.718897	2.84115e-05	0.000144249	-0.0489704	0.711725	0.783391	-0.150186	0.274302	0.339808	1.40025	1.56184e-09	4.90165e-09	0.0793937	0.556616	0.62888	0.861961	2.52868e-06	5.18216e-06
ENSMUSG00000005705	Agrp	-1.24089	0.00603538	0.0191725	-0.710086	0.113661	0.170756	1.37509	0.00783237	0.0189402	-1.22869	0.00528488	0.0100587	-3.20142	5.54045e-07	1.19942e-06	-0.697885	0.129483	0.181322	-0.585448	0.188442	0.216184
ENSMUSG00000005716	Pvalb	0	1	1	-3.67994	0.000223913	0.000817811	-1.56838	0.0558858	0.0995351	6.50952	2.75884e-05	9.01047e-05	5.11207	0.00124486	0.00182088	2.82958	0.13922	0.19302	3.54369	0.0550674	0.0679143
ENSMUSG00000005718	Tcfap4	0.450423	0.0060702	0.0192656	0.637477	0.00032196	0.00111298	0.428904	0.00866018	0.0205908	-0.364284	0.0221778	0.036444	-0.885357	7.49067e-06	1.40955e-05	-0.177231	0.240117	0.308686	-0.906876	5.41781e-06	1.06308e-05
ENSMUSG00000005732	Ranbp1	0.197755	0.281764	0.410112	0.665626	0.00138935	0.00387188	0.0239256	0.894985	0.92803	-0.546584	0.00633236	0.0118202	-1.05474	1.03686e-05	1.92104e-05	-0.0787132	0.664299	0.728182	-1.22857	1.38744e-06	2.93867e-06
ENSMUSG00000005763	Cd247	0.379632	0.0239696	0.0593791	0.566096	0.00153134	0.00421173	-0.187223	0.239394	0.330433	0.049297	0.753508	0.800603	0.0565496	0.718147	0.74228	0.235761	0.142445	0.19674	-0.510305	0.00371586	0.00526225
ENSMUSG00000005774	Rfx5	-0.0523524	0.631802	0.742414	0.179519	0.108722	0.164422	0.0498366	0.647774	0.728991	0.0117963	0.913354	0.935014	-0.478426	0.000242944	0.000385282	0.243668	0.0346168	0.056719	-0.376237	0.00233684	0.00338156
ENSMUSG00000005779	Psmb4	0.178382	0.145856	0.249483	0.209557	0.0907787	0.140765	-0.252504	0.0447913	0.0827237	-0.448394	0.00112966	0.00250206	-0.396136	0.00313572	0.00440137	-0.417219	0.00208571	0.0045457	-0.827022	9.18209e-07	1.99795e-06
ENSMUSG00000005800	Mmp8	NA	NA	NA	NA	NA	NA	NA	NA	NA	NA	NA	NA	NA	NA	NA	NA	NA	NA	NA	NA	NA
ENSMUSG00000005802	Slc30a4	-1.03493	2.85957e-08	8.63435e-07	0.612939	2.67301e-05	0.000137069	-0.445758	0.00072191	0.00242958	0.359488	0.00499325	0.00954955	1.8644	6.92031e-13	4.39227e-12	2.00736	3.03207e-13	1.19366e-11	2.45357	8.24444e-15	1.18243e-13
ENSMUSG00000005803	Sqrdl	-3.97485	2.78056e-05	0.00023224	-0.159316	0.546853	0.628766	0.237175	0.373732	0.474269	3.66221	5.14391e-10	7.32325e-09	3.14833	6.68826e-09	1.88835e-08	7.47774	7.72089e-12	1.75155e-10	7.36035	1.11658e-11	6.16434e-11
ENSMUSG00000005804	Pldn	0.632367	5.52839e-09	2.45957e-07	0.371789	1.27974e-05	7.41238e-05	-0.110683	0.100283	0.161579	0.533419	8.16556e-08	5.42918e-07	1.72188	7.28388e-17	1.83306e-15	0.27284	0.000433759	0.00111938	0.97883	2.37476e-12	1.56818e-11
ENSMUSG00000005813	Metap1	0.210046	0.000342286	0.00180838	0.257205	3.63637e-05	0.000177344	-0.0226345	0.647284	0.728581	-0.172178	0.00208567	0.00435545	-0.350587	5.80686e-07	1.25352e-06	-0.125019	0.0184467	0.0323132	-0.583267	1.52422e-10	6.50573e-10
ENSMUSG00000005823	Gpr108	-0.468399	0.0018576	0.00725078	-0.699052	3.14668e-05	0.000157064	0.599125	0.000184747	0.000761698	-0.0316897	0.809537	0.848916	-1.19986	1.53142e-08	4.09318e-08	-0.262342	0.059071	0.0910551	-0.132339	0.323605	0.357761
ENSMUSG00000005824	Tnfsf14	NA	NA	NA	NA	NA	NA	NA	NA	NA	NA	NA	NA	NA	NA	NA	NA	NA	NA	NA	NA	NA
ENSMUSG00000005836	Gata6	-1.60979	0.000367093	0.00191632	-0.479207	0.122302	0.181558	0.983815	0.00569537	0.0143848	3.99586	2.37182e-10	3.84744e-09	-0.0294574	0.929139	0.938068	5.12644	1.84662e-11	3.7535e-10	2.56415	9.11475e-07	1.98503e-06
ENSMUSG00000005846	Rsl1d1	0.423227	0.00116941	0.0049696	0.333701	0.00731792	0.0161244	0.108569	0.343242	0.44286	-0.113107	0.323378	0.391892	-0.870828	1.94905e-07	4.47256e-07	-0.202633	0.0847403	0.125074	-1.18549	1.46502e-09	5.10183e-09
ENSMUSG00000005864	Cnga2	-3.80651	0.114593	0.207636	-1.04118	0.470222	0.556261	1.31159	0.153078	0.229118	0.0362223	0.974859	0.985082	0.376764	0.744997	0.767756	2.80156	0.263868	0.334559	5.49487	0.00861184	0.0116971
ENSMUSG00000005871	Apc	0.171928	0.18896	0.303953	0.0887007	0.490319	0.575487	-0.557191	0.000262864	0.00102558	0.00343719	0.978549	0.988335	1.55121	1.27038e-10	4.86718e-10	-0.0797905	0.534887	0.608627	0.822087	2.57183e-06	5.26316e-06
ENSMUSG00000005873	Reep5	-0.745413	2.11798e-06	2.79619e-05	-0.612592	2.20749e-05	0.000116557	-1.31243	2.13979e-10	1.11462e-08	1.22587	7.75959e-10	1.03461e-08	2.97469	1.55539e-16	3.36694e-15	1.35869	1.62102e-10	2.40192e-09	2.40766	6.9214e-15	1.02037e-13
ENSMUSG00000005881	Ergic3	-0.409717	0.000121932	0.000779792	-0.349708	0.000606031	0.00191159	-0.351743	0.000557232	0.00194557	-0.0499646	0.567128	0.632506	0.47166	2.25835e-05	4.01403e-05	0.0100447	0.908381	0.933265	0.529634	5.34001e-06	1.04852e-05
ENSMUSG00000005882	Uqcc	0.295065	0.000538158	0.00260998	0.0644918	0.378926	0.466864	0.228109	0.0045687	0.0119118	-0.195248	0.0130538	0.0226166	-0.0295688	0.683649	0.710031	-0.425821	8.45032e-06	3.31922e-05	-0.0965245	0.192435	0.220532
ENSMUSG00000005883	Spo11	3.68632	0.120733	0.216001	2.3315	0.0172138	0.0337047	-3.26883	0.00361604	0.00972905	4.10962	0.062624	0.0921112	6.44701	0.000579011	0.000879077	2.7548	0.0160961	0.02863	-0.508142	0.738779	0.762927
ENSMUSG00000005886	Ncoa2	-0.228746	0.0298488	0.0707478	-0.235044	0.0251312	0.046706	-0.271741	0.010497	0.0242795	0.286633	0.00790747	0.0144329	1.29344	2.55856e-11	1.1288e-10	0.280335	0.00954874	0.0179392	1.25045	5.07055e-11	2.40235e-10
ENSMUSG00000005891	Prl4a1	0	1	1	0	1	1	8.14248	1.37659e-08	2.8683e-07	0	1	1	3.49568	0.0739781	0.0888981	0	1	1	11.6382	2.07161e-08	5.80012e-08
ENSMUSG00000005892	Trh	1.566	1.49144e-05	0.000138208	2.68699	9.93085e-09	2.40214e-07	1.67914	7.1453e-06	4.83938e-05	-1.16711	0.000420791	0.00102882	-1.5299	2.28143e-05	4.05215e-05	-0.0461179	0.865353	0.899497	-1.41676	4.75045e-05	8.32976e-05
ENSMUSG00000005893	Nr2c2	-0.0911862	0.509688	0.635243	0.304166	0.0368417	0.0650126	-0.307675	0.0331748	0.0641285	-0.529222	0.000908914	0.0020573	0.893008	2.08992e-06	4.19959e-06	-0.13387	0.336748	0.410429	0.676519	7.2502e-05	0.000124269
ENSMUSG00000005897	Nr2c1	0.149645	0.273203	0.401133	0.100768	0.446038	0.532801	0.108816	0.409669	0.510221	1.12984	4.24549e-08	3.0812e-07	1.22665	1.13058e-08	3.07892e-08	1.08096	8.76217e-08	5.68286e-07	1.18582	2.03425e-08	5.70925e-08
ENSMUSG00000005899	Smpd4	0.164763	0.289416	0.418525	0.54583	0.00183705	0.00491836	-0.121582	0.433847	0.534003	-1.13606	3.76256e-07	2.02784e-06	-1.70118	6.99845e-10	2.32881e-09	-0.75499	7.59447e-05	0.000236429	-1.98753	5.46184e-11	2.5682e-10
ENSMUSG00000005907	Pex1	-0.180556	0.0630266	0.128755	0.106411	0.262623	0.344449	-0.166612	0.0844767	0.140375	-1.06117	3.16615e-10	4.87358e-09	-0.593711	2.63577e-06	5.22837e-06	-0.774205	5.89094e-08	4.0007e-07	-0.579768	3.87773e-06	7.75636e-06
ENSMUSG00000005917	Otx1	-0.199677	0.630053	0.740889	-1.29381	0.00981649	0.0207716	2.19745	9.87711e-05	0.000447653	-1.30534	0.00530218	0.0100884	-3.07257	1.53768e-06	3.1457e-06	-2.39947	3.7233e-05	0.000125042	-0.675443	0.119468	0.140997
ENSMUSG00000005936	Kctd20	0.0695005	0.25161	0.376191	0.0827531	0.174943	0.245435	0.157206	0.0145383	0.031945	-0.205372	0.00230632	0.00476848	-0.157869	0.0142173	0.0186134	-0.192119	0.00390601	0.00801988	-0.0701635	0.247086	0.278119
ENSMUSG00000005947	Itgae	-0.214209	0.404863	0.53891	0.0521081	0.838697	0.879653	-0.736608	0.028415	0.0563069	-0.545188	0.0419437	0.0643867	-2.7463	3.58222e-09	1.06008e-08	-0.278871	0.285492	0.357737	-3.2687	7.39625e-10	2.72362e-09
ENSMUSG00000005949	Ctns	-0.682288	9.27871e-07	1.40714e-05	0.467279	0.000115702	0.000465157	0.0602415	0.544169	0.636608	-1.05111	1.03603e-09	1.32758e-08	-1.01116	1.92721e-09	5.95192e-09	0.0984597	0.326162	0.399349	-0.268629	0.0125783	0.0167699
ENSMUSG00000005950	P2rx5	-0.309547	0.151544	0.256695	-0.067331	0.99809	1	-0.384491	0.212724	0.300081	-0.559692	0.0135531	0.023354	-3.47764	4.0468e-12	2.13028e-11	-0.317476	0.145667	0.200508	-3.55258	7.25786e-12	4.19685e-11
ENSMUSG00000005951	Shpk	-2.18178	9.34614e-10	6.3177e-08	-1.20441	3.06523e-06	2.31633e-05	-1.11057	7.56354e-06	5.06559e-05	0.189169	0.313768	0.382131	0.321492	0.0933345	0.110739	1.16653	1.30428e-05	4.89673e-05	1.39271	1.08772e-06	2.34051e-06
ENSMUSG00000005952	Trpv1	-3.92612	3.18559e-05	0.000259368	-1.169	0.175773	0.246441	0.899678	0.171747	0.251831	-2.66719	0.000218494	0.000570524	-2.83102	9.19496e-05	0.000152651	0.089925	0.931727	0.952172	1.99477	0.0260523	0.033382
ENSMUSG00000005958	Ephb3	-0.227448	0.142569	0.245183	-0.692309	0.000161743	0.000617784	-1.06114	8.15182e-07	7.92811e-06	0.05953	0.692907	0.746866	-0.458807	0.00589944	0.00803987	-0.40533	0.0134207	0.0243707	-1.2925	4.49998e-08	1.19047e-07
ENSMUSG00000005968	Tuft1	-1.37381	0.00195231	0.00756125	-1.40853	0.00137015	0.00383124	-0.263475	0.493214	0.589599	0.701776	0.0740461	0.106848	-0.943853	0.0208609	0.0267747	0.667054	0.0974997	0.141605	0.166483	0.669366	0.698065
ENSMUSG00000005973	Rcn1	-0.830663	5.31767e-09	2.40884e-07	-0.20669	0.0247868	0.0461841	0.350821	0.000533988	0.00187795	-0.679843	1.25308e-07	7.86669e-07	-1.12457	2.96374e-11	1.28929e-10	-0.0558689	0.519696	0.59425	0.0569164	0.511759	0.54591
ENSMUSG00000005980	Dnase1	0.81055	0.00175633	0.00694253	1.76975	1.39298e-07	1.90688e-06	0.249546	0.235209	0.325922	-0.408672	0.0909766	0.128493	1.90467	3.44896e-08	8.78614e-08	0.550524	0.0187026	0.0327417	1.34366	3.97734e-06	7.94739e-06
ENSMUSG00000005981	Trap1	0.185767	0.060767	0.125388	-0.109563	0.254991	0.336337	-0.000801978	0.993271	0.999288	-0.260298	0.011457	0.0201422	-1.79154	4.36506e-14	3.86823e-13	-0.555628	8.5333e-06	3.34654e-05	-1.97811	7.55719e-15	1.0974e-13
ENSMUSG00000005982	Nat15	0.0268102	0.755895	0.844818	0.370804	0.000311285	0.00108144	-0.357088	0.000407181	0.00148842	-0.571975	1.59495e-06	7.18572e-06	0.953385	4.64662e-10	1.60026e-09	-0.227982	0.014517	0.0261223	0.569487	1.61972e-06	3.40131e-06
ENSMUSG00000005983	1700037C18Rik	-0.296937	0.181571	0.294896	-0.253346	0.18224	0.253977	-0.511139	0.0106083	0.0244818	1.91926	4.97847e-09	5.00142e-08	2.25357	3.21986e-10	1.14344e-09	1.96285	7.01038e-09	6.21245e-08	2.03936	3.54246e-09	1.14451e-08
ENSMUSG00000005986	Ankrd13d	0.444756	0.0036381	0.0125915	-0.186289	0.16068	0.228564	-0.425348	0.00299635	0.00827758	1.78005	2.28332e-11	5.5384e-10	3.2384	6.42976e-16	1.07767e-14	1.14901	3.33032e-08	2.43118e-07	2.3683	1.39168e-13	1.33724e-12
ENSMUSG00000005994	Tyrp1	NA	NA	NA	NA	NA	NA	NA	NA	NA	NA	NA	NA	NA	NA	NA	NA	NA	NA	NA	NA	NA
ENSMUSG00000006005	Tpr	0.406009	0.0019206	0.00745832	0.39577	0.00236776	0.00612395	-0.501429	0.000274132	0.0010645	-0.357645	0.00510093	0.00973838	-0.129263	0.268424	0.299279	-0.367884	0.00414959	0.00847906	-1.0367	1.70964e-08	4.86795e-08
ENSMUSG00000006007	Pdc	NA	NA	NA	NA	NA	NA	NA	NA	NA	NA	NA	NA	NA	NA	NA	NA	NA	NA	NA	NA	NA
ENSMUSG00000006010	BC003331	0.0935484	0.309063	0.439323	0.00426085	0.962157	0.974393	0.186649	0.0466635	0.0856644	0.451365	5.94418e-05	0.000177876	0.940966	1.32342e-09	4.1986e-09	0.362077	0.000626993	0.00154664	1.03407	2.7832e-10	1.11841e-09
ENSMUSG00000006014	Prg4	0.16451	0.704986	0.803697	0.842316	0.0848782	0.133082	-0.417351	0.313451	0.411052	-1.19369	0.0167365	0.0282642	0.251458	0.542077	0.574073	-0.515883	0.250552	0.320166	-0.330403	0.448079	0.48378
ENSMUSG00000006019	Dhx34	-0.342067	0.000289238	0.00157303	-0.35374	0.000184938	0.000693319	0.344327	0.000244288	0.00096454	0.529411	1.23437e-06	5.71627e-06	-0.031503	0.688464	0.714563	0.517738	1.87125e-06	8.64035e-06	0.654892	5.61164e-08	1.4607e-07
ENSMUSG00000006021	Kptn	0.249331	0.0202289	0.0518279	0.137971	0.177451	0.248269	0.157978	0.123537	0.19209	-0.162422	0.115499	0.159045	0.0124464	0.900644	0.91231	-0.273782	0.0118178	0.0217293	-0.0789062	0.432884	0.468448
ENSMUSG00000006024	Napa	-0.563295	3.0046e-06	3.73221e-05	-0.19355	0.0392833	0.0686817	-0.458444	4.14597e-05	0.000213103	-0.70031	1.26681e-07	7.93862e-07	-0.441889	6.28635e-05	0.000106472	-0.330566	0.00122909	0.00283348	-0.337038	0.00103275	0.00155536
ENSMUSG00000006050	Sra1	0.0708963	0.44396	0.575876	-0.206551	0.0334809	0.0599881	0.153473	0.10629	0.169753	0.357553	0.000796994	0.00182553	-0.494238	2.52205e-05	4.4591e-05	0.0801061	0.387694	0.463458	-0.411662	0.000206633	0.000336636
ENSMUSG00000006056	Calcoco2	-0.68322	0.0824483	0.159642	-2.82487	1.41694e-06	1.23805e-05	0.0736594	0.913105	0.941766	-3.39605	6.66195e-08	4.54733e-07	-9.64087	3.059e-13	2.15116e-12	-5.5377	1.40282e-10	2.12003e-09	-8.88399	1.18441e-12	8.50049e-12
ENSMUSG00000006057	Atp5g1	-0.0279439	0.847652	0.912306	0.209721	0.160822	0.228697	-0.656366	0.000200424	0.000815916	-1.54097	1.41783e-09	1.73818e-08	-1.45125	3.72384e-09	1.09573e-08	-1.3033	2.08529e-08	1.60989e-07	-2.07967	9.74823e-12	5.45951e-11
ENSMUSG00000006058	Snf8	0.0888699	0.259993	0.386093	-0.0495607	0.526702	0.609778	-0.331379	0.000334711	0.00125987	-0.624353	9.42154e-08	6.13332e-07	-0.277333	0.00170173	0.00245294	-0.762783	3.93843e-09	3.75801e-08	-0.697582	1.6697e-08	4.76121e-08
ENSMUSG00000006095	Tbcb	-0.0839001	0.455282	0.586429	0.0993179	0.378992	0.4669	-0.463433	0.000439272	0.00158903	-0.689135	4.42716e-06	1.76479e-05	-0.0746777	0.504867	0.537046	-0.505917	0.00018457	0.000522719	-0.45421	0.000543826	0.000844778
ENSMUSG00000006127	Inpp5k	-0.92958	3.13658e-06	3.85497e-05	-1.54568	1.42699e-09	5.21076e-08	0.0686086	0.638586	0.721118	0.150753	0.305085	0.372597	-0.743534	4.81494e-05	8.23988e-05	-0.465346	0.0046394	0.00939407	0.254654	0.0941684	0.112532
ENSMUSG00000006134	Crkl	0.134382	0.0972352	0.182283	0.296844	0.00101438	0.00296129	-0.195105	0.019761	0.041437	-0.251245	0.00398075	0.00780137	0.365231	0.000126834	0.000206998	-0.0887829	0.263777	0.334468	0.0357443	0.648179	0.677631
ENSMUSG00000006143	2310043J07Rik	-0.10119	0.887364	0.939169	-0.108488	0.863327	0.898945	3.55312	0.000343238	0.00128705	0.826174	0.217978	0.277789	-3.00628	0.00220483	0.0031459	0.818876	0.241512	0.310251	0.648025	0.35068	0.385365
ENSMUSG00000006154	Eps8l1	0.492117	0.489823	0.617903	-1.49223	0.0106231	0.0222702	0.824714	0.161144	0.238692	2.83274	0.000116784	0.000325613	0.585827	0.373536	0.406215	0.848385	0.191156	0.253634	0.918424	0.154013	0.17891
ENSMUSG00000006169	Clint1	0.227094	0.0432974	0.0955105	0.304318	0.00890226	0.0190881	0.0784598	0.462972	0.56239	0.13628	0.209421	0.268137	0.22011	0.0490197	0.0602088	0.213505	0.0557481	0.0864373	0.0714764	0.504148	0.538482
ENSMUSG00000006179	Prss16	0.324542	0.0578883	0.120532	-1.08677	1.94633e-06	1.60045e-05	0.86419	0.000212581	0.000857206	0.0730375	0.654466	0.712121	-3.95944	4.907e-15	5.91418e-14	-1.33828	9.94654e-08	6.35879e-07	-3.41979	4.29792e-14	4.8421e-13
ENSMUSG00000006191	Cdkal1	-0.0264348	0.784298	0.866035	0.350577	0.00151831	0.00418248	0.393203	0.000519114	0.00183378	-0.588227	5.16546e-06	2.02485e-05	-0.562682	8.99718e-06	1.67891e-05	-0.211216	0.038705	0.0626465	-0.143045	0.148987	0.17343
ENSMUSG00000006200	Rhox6	-0.112832	0.799067	0.877068	-2.07855	2.18025e-05	0.000115468	1.47102	0.000614728	0.00211624	3.28716	1.03444e-07	6.65463e-07	1.98512	7.2705e-05	0.000122226	1.32144	0.00474766	0.00959434	3.56897	4.23244e-08	1.12333e-07
ENSMUSG00000006204	5430419D17Rik	NA	NA	NA	NA	NA	NA	NA	NA	NA	NA	NA	NA	NA	NA	NA	NA	NA	NA	NA	NA	NA
ENSMUSG00000006205	Htra1	-3.22237	1.39957e-13	8.78042e-11	-0.0993903	0.549259	0.630997	0.34004	0.0798511	0.134007	0.60158	0.00152824	0.0032803	-4.11445	2.52133e-15	3.39321e-14	3.72456	1.23829e-14	9.03953e-13	-0.552042	0.00716356	0.00981479
ENSMUSG00000006215	Zbtb17	-0.249949	0.0126507	0.0353066	-0.108692	0.249117	0.329686	0.237822	0.0165496	0.0357825	-0.74173	9.72319e-08	6.30615e-07	-0.281059	0.00578102	0.0078865	-0.600473	2.27743e-06	1.03272e-05	0.206712	0.0346684	0.0438478
ENSMUSG00000006216	Clcnkb	0.219003	0.442989	0.574942	0.0890452	0.773742	0.826943	2.81991	0.000334408	0.00125908	-2.14835	6.07829e-07	3.07351e-06	-7.91528	3.78582e-13	2.59429e-12	-2.27831	2.83685e-07	1.60684e-06	-5.31438	8.40085e-12	4.78481e-11
ENSMUSG00000006218	Fam131c	-0.50268	0.00156337	0.00630553	-1.5498	1.32445e-09	4.89374e-08	-1.32696	5.39111e-09	1.35868e-07	-1.16299	5.65365e-08	3.93926e-07	1.17439	3.74248e-08	9.4895e-08	-2.21011	2.96983e-12	8.14369e-11	0.35011	0.0190593	0.0248352
ENSMUSG00000006219	Fblim1	0.11458	0.395481	0.529332	-0.464914	0.00227367	0.00592099	-0.319603	0.0259714	0.0522182	-1.38586	1.9178e-09	2.25077e-08	-1.7585	3.57068e-11	1.5248e-10	-1.96535	5.53102e-12	1.34534e-10	-2.19268	8.4966e-13	6.3871e-12
ENSMUSG00000006221	Hspb7	-1.38369	0.00126564	0.00529068	-0.953337	0.12215	0.181395	2.55503	8.20455e-05	0.000381974	-3.89937	1.74562e-08	1.43332e-07	-5.30594	5.58912e-10	1.89786e-09	-3.46901	1.22928e-06	5.91572e-06	-1.36721	0.00304064	0.00434449
ENSMUSG00000006235	Epor	0.689315	0.00590242	0.0188049	0.38425	0.0865463	0.1352	0.088967	0.674834	0.752356	0.674351	0.00620199	0.0116092	1.03798	0.000121342	0.000198574	0.369286	0.103448	0.14915	0.437636	0.0556611	0.0686223
ENSMUSG00000006241	Ccdc159	0.0201466	0.922287	0.962406	0.0680778	0.720753	0.780936	0.720392	0.000874904	0.00286272	1.20915	4.91339e-06	1.93736e-05	1.53018	1.60408e-07	3.7206e-07	1.25708	3.59925e-06	1.54837e-05	2.23043	4.89712e-10	1.87293e-09
ENSMUSG00000006262	Mobkl1a	-0.0240537	0.894974	0.944343	0.513836	0.00977225	0.0206981	0.219428	0.227751	0.317175	-0.457418	0.0194003	0.0322968	0.615696	0.00250875	0.00356291	0.0804718	0.659338	0.723772	0.859178	0.000113071	0.000189648
ENSMUSG00000006269	Atp6v1b1	-1.79204	0.008077	0.0244172	0.422588	0.60505	0.681614	-0.461456	0.484924	0.582123	-2.05629	0.00192989	0.0040595	-1.54496	0.00731079	0.00986996	0.158334	0.885039	0.914564	-0.214379	0.777185	0.798569
ENSMUSG00000006270	Vax1	1.09904	0.533895	0.657379	2.55549	0.000711814	0.00219678	0.438126	0.462048	0.561346	3.09938	0.0228171	0.0374065	4.19833	0.000990953	0.00146522	4.55583	5.76447e-05	0.00018504	3.53741	0.00159583	0.00235479
ENSMUSG00000006273	Atp6v1b2	0.247723	0.000636618	0.00299828	0.618118	2.88281e-09	8.99396e-08	-0.310921	5.78454e-05	0.000283936	-0.495496	1.01732e-07	6.55899e-07	0.284679	0.000155381	0.000251307	-0.125101	0.0544864	0.0846844	-0.273966	0.000234186	0.000379431
ENSMUSG00000006276	Eps15l1	0.453393	4.73429e-07	8.18296e-06	0.263125	0.00039725	0.00133027	0.367921	8.25437e-06	5.44258e-05	0.129182	0.0503383	0.0758183	0.237777	0.00103433	0.0015256	-0.0610866	0.336213	0.40996	0.152304	0.0232112	0.0299633
ENSMUSG00000006281	Tep1	0.103261	0.428204	0.561537	-0.397774	0.0051248	0.0118978	1.53248	2.34099e-10	1.20079e-08	1.02203	1.20271e-07	7.59974e-07	-1.87534	7.24057e-12	3.58635e-11	0.520999	0.000577797	0.00144016	-0.44612	0.0023377	0.00338251
ENSMUSG00000006288	Ttc5	0.387926	0.00015125	0.000929784	0.394254	0.000126349	0.000502171	0.0295649	0.724844	0.793851	-0.236352	0.0101153	0.0180011	0.350627	0.000419326	0.000647631	-0.230024	0.0119012	0.0218666	-0.00773453	0.926687	0.935863
ENSMUSG00000006289	Osgep	0.635857	9.22618e-07	1.40405e-05	0.240411	0.0156042	0.0309001	0.584748	3.29204e-06	2.5281e-05	-0.058942	0.524405	0.592986	-1.41042	1.96179e-12	1.11083e-11	-0.454388	7.03204e-05	0.000220653	-1.46153	1.00642e-12	7.40816e-12
ENSMUSG00000006299	Aamp	-0.194014	0.0136826	0.0376736	-0.292647	0.000593317	0.00187794	-0.333589	0.000156978	0.000663525	-0.479898	1.69067e-06	7.5526e-06	-0.568168	1.41837e-07	3.31319e-07	-0.578531	1.10092e-07	6.96157e-07	-0.707743	4.3827e-09	1.38971e-08
ENSMUSG00000006301	Tmbim1	-0.582182	0.168321	0.277774	-0.828879	0.0563768	0.093791	0.64724	0.135994	0.207716	-0.307582	0.456173	0.525542	-2.60634	6.83624e-06	1.29324e-05	-0.554279	0.190943	0.253409	-1.37692	0.00358768	0.00508775
ENSMUSG00000006304	Arpc2	-0.0810727	0.421352	0.555097	-0.12668	0.213851	0.290125	-0.249864	0.0197654	0.0414412	0.0571413	0.568891	0.634121	0.285616	0.00896085	0.0119835	0.0115344	0.908186	0.933119	0.116824	0.250594	0.281722
ENSMUSG00000006307	Wbp7	-0.000857937	0.990849	1	0.0598979	0.427045	0.513809	-0.115745	0.13319	0.204186	-0.321831	0.000307983	0.000775515	-0.720219	5.24689e-09	1.50825e-08	-0.261075	0.00210131	0.00457629	-0.835105	4.43031e-10	1.71243e-09
ENSMUSG00000006310	Zbtb32	0.781675	0.0075877	0.0232157	-1.56087	1.12993e-05	6.67645e-05	0.395458	0.237611	0.328701	0.656978	0.0210165	0.0347255	-4.11451	2.65834e-11	1.16886e-10	-1.68557	4.38739e-06	1.84688e-05	-4.50073	6.56797e-12	3.8348e-11
ENSMUSG00000006311	Etv2	-0.347762	0.353009	0.484348	0.590355	0.137219	0.199941	-0.241104	0.589694	0.67789	-1.22485	0.0037601	0.0074156	-2.1801	1.75706e-05	3.16463e-05	-0.286734	0.453067	0.52932	-2.07345	8.17149e-05	0.000139225
ENSMUSG00000006313	Upk1a	0.118873	0.632209	0.742573	-0.902315	0.00251501	0.00644269	-0.554211	0.0420784	0.0785283	-0.866097	0.00229375	0.00474441	-0.98797	0.000710878	0.0010684	-1.88729	5.78465e-07	3.02865e-06	-1.66105	2.70806e-06	5.52897e-06
ENSMUSG00000006315	Tmem147	0.105574	0.367671	0.49982	0.223643	0.065277	0.106495	-0.407597	0.00196567	0.00576252	-0.441874	0.000995839	0.00223577	0.0660036	0.569945	0.601031	-0.323805	0.0105222	0.019567	-0.447167	0.000900583	0.00136552
ENSMUSG00000006333	Rps9	0.147772	0.120221	0.215281	-0.00370318	0.96795	0.978417	0.448293	8.37491e-05	0.000389178	-0.105761	0.25897	0.323272	-1.15605	6.256e-11	2.52967e-10	-0.257236	0.0104808	0.0194992	-0.855531	1.00091e-08	2.9702e-08
ENSMUSG00000006335	Tfpt	-0.110496	0.26958	0.397083	-0.0863735	0.387388	0.474942	-0.22892	0.0285605	0.0565503	-0.612762	3.93987e-06	1.59128e-05	-0.154623	0.126056	0.147013	-0.588639	7.21127e-06	2.88054e-05	-0.273047	0.011042	0.0148235
ENSMUSG00000006342	Susd2	-0.695495	0.102104	0.189215	-2.26658	3.22316e-05	0.00015992	1.5235	0.00243666	0.00692836	0.0496864	0.902872	0.926622	-4.42902	9.62155e-09	2.65087e-08	-1.5214	0.00162702	0.00363692	-2.21002	4.8622e-05	8.51545e-05
ENSMUSG00000006344	Ggt5	-1.52207	0.000298751	0.00161407	-1.68218	8.37045e-05	0.000354236	4.58429	1.02743e-11	1.11294e-09	-0.0853355	0.785211	0.828488	-2.55745	4.87261e-07	1.06223e-06	-0.24544	0.565207	0.637018	3.54891	6.70717e-10	2.48985e-09
ENSMUSG00000006345	Ggt1	-1.34742	6.33803e-08	1.59733e-06	-1.70748	2.77035e-09	8.70539e-08	-0.855883	0.000522007	0.0018425	-1.97605	1.3816e-10	2.4487e-09	-5.50718	1.85897e-17	6.14024e-16	-2.33611	1.50133e-11	3.12822e-10	-5.01564	2.1923e-16	5.98452e-15
ENSMUSG00000006356	Crip2	0.216421	0.0424529	0.0940999	-0.0210498	0.833237	0.875453	-0.942756	7.69912e-09	1.79749e-07	1.10001	6.52325e-10	8.94041e-09	1.60579	8.68427e-13	5.3574e-12	0.862535	3.55991e-08	2.5708e-07	0.446608	0.000226617	0.000367887
ENSMUSG00000006360	Crip1	0.286835	0.30331	0.432981	-0.697918	0.0184163	0.03573	1.47364	7.16774e-05	0.000340893	0.456223	0.107711	0.149488	-3.61202	2.05561e-10	7.58902e-10	-0.528529	0.0665045	0.100996	-2.42522	5.73199e-08	1.48936e-07
ENSMUSG00000006362	Cbfa2t3	-1.23173	4.41609e-06	5.09369e-05	-1.60628	9.8319e-09	2.38151e-07	-0.231298	0.134845	0.206253	1.2838	2.34863e-07	1.35048e-06	4.96248	2.61249e-17	8.12154e-16	0.909246	0.00021401	0.000596123	5.96291	4.26757e-18	2.90383e-16
ENSMUSG00000006369	Fbln1	-1.11815	4.3009e-06	4.9864e-05	-0.95121	3.31695e-05	0.000163967	1.63122	1.88411e-08	3.69529e-07	-0.620994	0.00224609	0.00465722	-2.24153	1.16925e-10	4.50247e-10	-0.45405	0.0191139	0.0333914	0.507841	0.00972122	0.0131394
ENSMUSG00000006373	Pgrmc1	-0.0356452	0.577002	0.696348	0.507756	9.67688e-08	1.417e-06	-0.797843	4.78991e-11	3.46622e-09	0.346564	2.09582e-05	7.06302e-05	2.64458	1.57079e-20	3.04384e-18	0.889965	7.66048e-12	1.74184e-10	1.88238	7.55823e-18	4.52974e-16
ENSMUSG00000006378	Gcat	-0.0656501	0.789742	0.869569	0.137514	0.578741	0.658484	-0.466652	0.0748047	0.12682	-1.23464	6.79928e-05	0.000200235	-3.01019	3.10869e-10	1.10599e-09	-1.03147	0.000444591	0.00114372	-3.41119	5.00239e-11	2.37328e-10
ENSMUSG00000006386	Tek	-1.81379	6.54075e-06	7.04248e-05	-0.496861	0.0968546	0.148928	1.4345	0.000132483	0.000573646	-0.121596	0.672272	0.72827	-3.00472	6.18554e-09	1.75694e-08	1.19533	0.000678146	0.00165921	0.243568	0.423268	0.458838
ENSMUSG00000006389	Mpl	-2.0256	0.123556	0.219924	-4.47381	0.0300411	0.054535	1.05334	0.307253	0.404323	-0.697553	0.470474	0.539843	-1.41254	0.169433	0.194338	-3.14576	0.179641	0.240828	1.6664	0.210119	0.239243
ENSMUSG00000006390	Elovl1	-0.230682	0.269526	0.397038	-0.170749	0.404838	0.49232	0.212069	0.307681	0.404734	0.761938	0.0012142	0.0026707	-0.588999	0.00877468	0.0117445	0.821871	0.00064507	0.0015863	-0.146247	0.480412	0.515086
ENSMUSG00000006392	Med8	-0.0515704	0.615365	0.729074	0.157329	0.135622	0.197896	0.0798237	0.438493	0.538467	-0.554796	2.32084e-05	7.7303e-05	-0.479749	0.000123714	0.00020219	-0.345897	0.00274566	0.00583243	-0.348355	0.00258587	0.00372523
ENSMUSG00000006395	Hyi	0.225055	0.495209	0.622267	-1.62628	9.8117e-06	5.95393e-05	0.59645	0.0394406	0.074442	3.99047	5.67001e-11	1.18001e-09	2.74758	1.91749e-08	5.05763e-08	2.13914	8.56609e-07	4.28182e-06	3.11898	2.77459e-09	9.15069e-09
ENSMUSG00000006398	Cdc20	0.0264002	0.872209	0.930243	-0.0934383	0.570572	0.651016	0.357847	0.0399209	0.0751696	-0.11605	0.48206	0.551287	-2.03743	1.18623e-10	4.56282e-10	-0.235888	0.161249	0.219239	-1.70598	2.15613e-09	7.25504e-09
ENSMUSG00000006403	Adamts4	0.234774	0.459318	0.590136	-1.35088	0.000370454	0.00125316	1.52562	0.000111027	0.000493076	0.613871	0.0604982	0.0893665	-1.32013	0.00050449	0.000772187	-0.971787	0.00614984	0.0120726	-0.0292792	0.925535	0.934808
ENSMUSG00000006411	Pvrl4	0.0448873	0.943903	0.977534	-0.652125	0.300629	0.386421	1.22334	0.0556718	0.0992249	0.567454	0.365141	0.434798	-0.0028186	0.99639	0.997649	-0.129558	0.839427	0.878623	1.17563	0.07076	0.0859789
ENSMUSG00000006412	Pfdn2	0.355595	0.000100103	0.000667099	0.102465	0.177461	0.248269	-0.161562	0.0391005	0.073896	0.0905359	0.231445	0.292663	0.315698	0.000344	0.000536424	-0.162595	0.0384939	0.0623568	-0.201459	0.012463	0.0166224
ENSMUSG00000006418	Rnf114	-0.0434062	0.672215	0.776591	-0.17404	0.100681	0.153919	0.170323	0.107012	0.170764	-0.246469	0.0241863	0.0394362	-0.109691	0.290114	0.321734	-0.377102	0.00134575	0.00307294	0.104039	0.31552	0.349354
ENSMUSG00000006423	C330007P06Rik	-0.0112017	0.896622	0.945354	0.0808338	0.353122	0.441371	-0.204483	0.0248667	0.0502987	-0.250613	0.00793036	0.0144717	0.498829	9.22904e-06	1.71978e-05	-0.158577	0.0776009	0.115701	0.305548	0.00180398	0.00264492
ENSMUSG00000006435	Neurl1a	-0.536003	2.88098e-05	0.000238577	-0.519569	4.1605e-05	0.000197547	-1.33467	2.65597e-11	2.22571e-09	-0.260474	0.0160038	0.0271374	-0.429223	0.000322922	0.000505453	-0.24404	0.0238299	0.0407246	-1.22789	1.22096e-10	5.32204e-10
ENSMUSG00000006442	Srm	-0.0801772	0.668336	0.773084	0.844407	0.000198316	0.000736191	-0.395906	0.0456054	0.0840226	-1.29538	1.03862e-06	4.92887e-06	-1.84957	5.17829e-09	1.4905e-08	-0.370792	0.0584036	0.0901618	-2.1653	4.3923e-10	1.69849e-09
ENSMUSG00000006445	Epha2	0.618812	0.000117276	0.000756114	2.03575	1.99855e-12	4.35685e-10	-1.14391	4.00354e-08	6.7854e-07	-1.13929	3.24779e-08	2.45201e-07	-1.68009	5.58909e-11	2.2849e-10	0.277648	0.0440541	0.0701519	-3.44282	3.21541e-16	8.11895e-15
ENSMUSG00000006456	Rbm14	0.135815	0.294424	0.4238	0.512479	0.000628257	0.00197278	-0.0667244	0.603233	0.689771	-0.838835	1.97733e-06	8.66448e-06	-0.90334	6.92405e-07	1.47894e-06	-0.462171	0.00157266	0.00353079	-1.10588	3.38346e-08	9.13712e-08
ENSMUSG00000006457	Actn3	0.872208	0.000874955	0.0039247	0.718955	0.00357048	0.0087114	-0.599567	0.0171751	0.0369203	1.46921	2.19199e-06	9.47653e-06	-0.855691	0.00113845	0.00167239	1.31595	8.35252e-06	3.28377e-05	-2.32747	3.96252e-09	1.26569e-08
ENSMUSG00000006463	Zdhhc24	-0.22457	0.0708257	0.141408	-0.152807	0.208277	0.284066	0.0669586	0.571639	0.661978	-0.242545	0.0516838	0.0776772	0.245626	0.0482896	0.0593245	-0.170782	0.163331	0.221724	0.537154	0.000187691	0.000307125
ENSMUSG00000006464	Bbs1	0.0665527	0.702544	0.801385	0.733319	0.000405512	0.00135248	-0.17029	0.322344	0.42047	-0.766275	0.000260305	0.000667508	1.74684	2.94622e-09	8.81792e-09	-0.099509	0.56901	0.640807	1.50999	3.06527e-08	8.33983e-08
ENSMUSG00000006469	Slc34a3	-0.552913	0.0367499	0.0837693	-0.446834	0.0692091	0.11176	-0.157294	0.789546	0.846375	1.07278	0.000207961	0.00054613	-4.07549	1.76265e-11	8.03048e-11	1.17885	0.000108702	0.000325063	-3.67987	3.32964e-10	1.31837e-09
ENSMUSG00000006471	Ndor1	0.0879399	0.460976	0.591831	0.0592201	0.619104	0.693951	-0.154765	0.205073	0.291256	-0.566284	0.000102902	0.000290376	-1.25881	1.20577e-09	3.85632e-09	-0.595004	6.00006e-05	0.000191967	-1.50151	6.60782e-11	3.04547e-10
ENSMUSG00000006476	Nelf	-1.77907	3.09587e-10	2.87192e-08	-0.248148	0.0478223	0.08136	0.0240716	0.837781	0.884062	3.23235	2.4379e-16	7.44143e-14	4.8516	2.67664e-19	2.35761e-17	4.76327	1.99201e-18	1.55228e-15	6.65474	7.00711e-21	3.59424e-18
ENSMUSG00000006488	Prl7a1	0	1	1	1.06241	0.487013	0.572455	3.87265	0.000162586	0.000683178	2.66073	0.259277	0.32354	3.77892	0.0871659	0.103759	3.72314	0.133402	0.186063	7.65157	7.96986e-05	0.000135962
ENSMUSG00000006490	Prl8a9	0	1	1	-3.19743	0.222598	0.300055	3.91338	1.57704e-05	9.41256e-05	3.19743	0.226278	0.286731	7.95049	0.00012043	0.000197118	0	1	1	11.8639	3.18708e-07	7.42487e-07
ENSMUSG00000006494	Pdk1	1.41607	3.63598e-08	1.03965e-06	0.0280057	0.859976	0.896502	0.934413	1.01966e-05	6.49487e-05	3.79539	2.90271e-15	4.73115e-13	0.864093	3.31078e-05	5.78209e-05	2.40732	4.51837e-12	1.13382e-10	0.382433	0.0261002	0.0334377
ENSMUSG00000006498	Ptbp1	0.131041	0.295424	0.424678	0.570648	0.000149458	0.000576413	-0.108648	0.384171	0.484618	-0.78825	2.88818e-06	1.2082e-05	-1.79514	5.93677e-12	3.00021e-11	-0.348643	0.0097777	0.0183299	-2.03483	6.82673e-13	5.30799e-12
ENSMUSG00000006517	Mvd	0.767678	1.56777e-05	0.000144208	0.531827	0.000812088	0.00244904	0.624473	0.000170793	0.000711738	0.424475	0.00517274	0.0098593	-0.431745	0.00462846	0.00638005	0.188623	0.176988	0.237674	-0.57495	0.000394426	0.000622458
ENSMUSG00000006519	Cyba	-0.294003	0.249185	0.373221	-1.26912	4.96212e-05	0.000229122	2.43844	1.37495e-08	2.8683e-07	1.8626	3.77173e-07	2.03147e-06	-2.86428	1.12821e-09	3.62356e-09	0.887479	0.00189666	0.00417226	-0.131837	0.601073	0.632823
ENSMUSG00000006522	Itih3	-1.79088	0.217579	0.337499	0.847583	0.4564	0.542948	-2.01291	0.00246659	0.00700151	-0.897145	0.431336	0.501225	3.26139	0.00015994	0.000258273	1.74132	0.230463	0.29821	3.03936	0.0177662	0.0232438
ENSMUSG00000006526	Tmem110	0.326467	0.00022953	0.00130945	0.314543	0.000315413	0.00109382	-0.113633	0.13149	0.202096	0.230773	0.0047393	0.00911584	0.389735	2.9446e-05	5.17002e-05	0.21885	0.00684665	0.0133102	-0.0503651	0.49586	0.530182
ENSMUSG00000006527	Sfmbt1	0.413481	0.00808829	0.0244386	0.982879	9.4625e-07	8.99815e-06	-0.356258	0.0183906	0.0390421	-0.43647	0.00569812	0.010763	0.982766	8.75348e-07	1.84618e-06	0.132928	0.353243	0.428054	0.213027	0.142981	0.166884
ENSMUSG00000006529	Itih1	NA	NA	NA	NA	NA	NA	NA	NA	NA	NA	NA	NA	NA	NA	NA	NA	NA	NA	NA	NA	NA
ENSMUSG00000006538	Ihh	-0.827852	0.117588	0.211613	0.422553	0.210673	0.286728	1.97774	5.80176e-05	0.000284541	3.8256	7.08661e-09	6.65538e-08	-0.159803	0.718375	0.742384	5.07601	2.96249e-10	4.01443e-09	2.64579	9.58988e-06	1.82585e-05
ENSMUSG00000006542	Prkag3	0.318784	0.821941	0.893839	-0.014505	0.976275	0.984972	-0.166917	0.86339	0.903976	4.37052	2.34521e-05	7.80246e-05	0.887861	0.438715	0.47151	4.03723	9.13412e-05	0.000278787	0.40216	0.746561	0.770461
ENSMUSG00000006546	Cryba2	0.294025	0.837586	0.905723	1.03541	0.112656	0.169504	-0.366785	0.409253	0.509813	2.50208	0.0192599	0.0320937	5.62362	2.87352e-07	6.44225e-07	3.24347	0.00204644	0.00446906	4.9628	3.3782e-06	6.80478e-06
ENSMUSG00000006567	Atp7b	-0.296368	0.105245	0.193915	0.935545	3.0331e-05	0.000152179	0.845318	8.80854e-05	0.000405868	-0.584086	0.00319221	0.00639884	-0.165796	0.348799	0.38155	0.647828	0.0013818	0.00314438	0.97589	1.83337e-05	3.36923e-05
ENSMUSG00000006570	Defb2	NA	NA	NA	NA	NA	NA	NA	NA	NA	NA	NA	NA	NA	NA	NA	NA	NA	NA	NA	NA	NA
ENSMUSG00000006574	Slc4a1	0.0698376	0.879469	0.935354	-3.66579	2.90454e-07	3.43891e-06	2.63046	0.00570813	0.0144108	2.06851	0.000116359	0.000324585	-5.24305	2.40639e-07	5.44607e-07	-1.66711	0.00350624	0.00727442	-2.68242	8.96663e-05	0.000151971
ENSMUSG00000006575	Rundc3a	0.504376	0.000172878	0.00104109	-1.46122	5.47747e-11	4.46184e-09	-0.226433	0.0497851	0.0904523	-1.2499	4.59674e-10	6.64736e-09	1.72073	1.50061e-12	8.73227e-12	-3.21549	4.6144e-17	1.27352e-14	0.989917	1.77142e-08	5.02881e-08
ENSMUSG00000006576	Slc4a3	0.650941	1.10403e-06	1.61394e-05	0.184114	0.0478293	0.0813638	-0.778217	1.87757e-08	3.68749e-07	2.35817	1.53919e-16	5.52977e-14	4.26446	4.7448e-21	1.27307e-18	1.89134	7.21636e-15	6.18163e-13	2.83531	4.5083e-18	3.03298e-16
ENSMUSG00000006585	Cdt1	0.116059	0.379093	0.51267	0.178248	0.182671	0.254416	0.92573	7.6516e-07	7.53392e-06	-0.610344	0.000133319	0.000366791	-3.1217	1.39262e-15	2.067e-14	-0.548155	0.000406243	0.00105477	-2.31203	2.23132e-13	2.01628e-12
ENSMUSG00000006586	Runx1t1	0.49474	0.076936	0.150997	0.966041	0.000104245	0.000426766	-0.895802	6.1639e-05	0.000299773	1.64052	9.74386e-07	4.65187e-06	7.46583	4.36529e-18	1.94211e-16	2.11182	1.04845e-08	8.82058e-08	6.07529	8.86751e-17	2.91242e-15
ENSMUSG00000006587	Snai3	1.96139	0.000842907	0.00381133	-0.183324	0.65901	0.728566	0.735548	0.163456	0.241529	3.92915	1.35434e-07	8.39963e-07	-0.195025	0.717816	0.742026	1.78444	0.000607327	0.00150515	-1.42086	0.0074099	0.0101411
ENSMUSG00000006589	Aprt	0.416191	0.00177883	0.0070108	0.160631	0.179023	0.250173	0.870264	3.36138e-07	3.84914e-06	-0.0688423	0.557284	0.623645	-1.74948	3.4313e-12	1.83283e-11	-0.324402	0.0108134	0.0200388	-1.2954	5.83634e-10	2.1984e-09
ENSMUSG00000006599	Gtf2h1	0.247306	0.0210322	0.0535242	0.761395	2.30594e-07	2.86407e-06	-0.269863	0.0132845	0.0296609	-1.14771	3.03695e-10	4.68712e-09	-1.28938	4.0472e-11	1.70573e-10	-0.633625	3.1006e-06	1.35695e-05	-1.80654	1.08876e-13	1.07886e-12
ENSMUSG00000006611	Hfe	0.518179	0.194282	0.310708	0.492643	0.233087	0.311736	3.14732	5.72367e-07	5.96301e-06	-0.59821	0.147897	0.197347	-2.40445	3.15322e-05	5.51742e-05	-0.623746	0.124518	0.175298	0.224691	0.552084	0.585203
ENSMUSG00000006641	Slc5a6	-0.215757	0.227704	0.349213	-0.140686	0.432226	0.518968	-0.764485	0.000295629	0.00113515	-1.54656	3.09099e-08	2.35298e-07	-0.660088	0.00112564	0.0016544	-1.47149	7.05405e-08	4.69015e-07	-1.20882	1.17652e-06	2.51884e-06
ENSMUSG00000006642	Tcf23	-0.479903	0.424073	0.557419	1.16008	0.00817296	0.0177439	1.42099	0.00517682	0.013242	2.27144	0.000100563	0.000284433	0.093864	0.856471	0.871411	3.91142	1.76571e-07	1.05387e-06	1.99476	0.00107352	0.00161315
ENSMUSG00000006649	Nphs1	0.168879	0.321757	0.452828	-0.283209	0.103827	0.157937	3.7731	1.75987e-13	6.97547e-11	0.0183725	0.912944	0.934703	-6.77201	6.18158e-18	2.57253e-16	-0.433716	0.0169926	0.0300346	-3.16779	1.74193e-13	1.62456e-12
ENSMUSG00000006651	Aplp1	-0.342258	0.0249086	0.0612356	-0.559202	0.000788187	0.00239227	-0.623438	0.000248836	0.000980724	-0.2764	0.0636708	0.0934617	2.64162	1.03468e-13	8.23966e-13	-0.493345	0.00235777	0.00508025	2.36044	7.22585e-13	5.58099e-12
ENSMUSG00000006673	Qrich1	0.0692744	0.331135	0.462483	0.358153	4.94764e-05	0.000228514	-0.163782	0.0287766	0.0569264	-0.442445	3.38228e-06	1.38728e-05	-0.137648	0.0615334	0.0746898	-0.153567	0.0391384	0.0632834	-0.370704	3.29348e-05	5.87603e-05
ENSMUSG00000006675	P4htm	0.185068	0.127439	0.225204	-0.706641	8.09276e-06	5.06414e-05	-1.28502	5.51258e-10	2.22551e-08	-0.423381	0.00166089	0.00353803	1.75676	2.7374e-12	1.49188e-11	-1.31509	6.41977e-10	7.6949e-09	0.286666	0.0224012	0.0289755
ENSMUSG00000006676	Usp19	0.0453705	0.591018	0.708994	0.0943966	0.269369	0.351842	-0.160968	0.0669593	0.115712	-0.360186	0.000324411	0.000811261	-0.35244	0.000401626	0.00062167	-0.31116	0.00128882	0.00295632	-0.558778	1.59838e-06	3.35973e-06
ENSMUSG00000006678	Pola1	0.0922264	0.741589	0.833386	0.331083	0.244775	0.324678	0.35296	0.219871	0.308144	-0.551074	0.0602126	0.0889771	-2.02497	7.69149e-07	1.63346e-06	-0.312218	0.271674	0.34301	-1.76424	4.7592e-06	9.41381e-06
ENSMUSG00000006699	Cdc42	0.421229	1.74876e-06	2.38893e-05	0.153148	0.0247836	0.0461841	-0.238094	0.00119436	0.00374701	0.389027	5.16281e-06	2.02427e-05	0.631496	3.32783e-09	9.89707e-09	0.120946	0.0697405	0.105315	-0.0278271	0.663982	0.69303
ENSMUSG00000006705	Pknox1	0.0890315	0.41436	0.548663	-0.0413183	0.70314	0.766327	-0.0520709	0.629948	0.713825	-0.298412	0.0111983	0.0197282	0.0236876	0.826198	0.843662	-0.428762	0.000700826	0.00170632	-0.117415	0.284461	0.317164
ENSMUSG00000006711	D130043K22Rik	1.08995	0.0652693	0.132312	2.46148	3.92154e-05	0.000188096	-1.66749	2.44921e-05	0.000136598	-0.0967613	0.874348	0.903141	6.35867	3.67537e-12	1.94592e-11	1.27477	0.00884804	0.0167401	3.60123	1.77938e-08	5.04757e-08
ENSMUSG00000006715	Gmnn	0.070435	0.614585	0.728397	-0.0822178	0.55756	0.638551	0.403097	0.00919972	0.0216874	-0.387835	0.0107325	0.0189793	-2.21078	1.6541e-12	9.5269e-12	-0.540487	0.000869362	0.00207548	-1.87812	2.70353e-11	1.36113e-10
ENSMUSG00000006717	Acot13	-0.12179	0.479488	0.608795	-0.974508	1.15868e-05	6.80471e-05	-0.224782	0.196186	0.280749	1.13651	1.53838e-06	6.95963e-06	-0.0976299	0.567261	0.598562	0.283792	0.108436	0.155469	-0.200622	0.249798	0.2809
ENSMUSG00000006720	Zfp184	0.228855	0.159838	0.267123	0.581798	0.00134384	0.00376975	0.336973	0.0412707	0.0772447	-0.113641	0.475868	0.545243	0.585573	0.00124326	0.0018187	0.239302	0.141204	0.195289	0.693691	0.00025164	0.000405938
ENSMUSG00000006724	Cyp27b1	0.966028	0.00087533	0.00392537	0.666675	0.016112	0.0317867	-0.804372	0.00680288	0.0167811	-0.429444	0.109035	0.151147	-0.276739	0.282172	0.313524	-0.728797	0.00738177	0.0142315	-2.04714	1.91639e-07	4.59913e-07
ENSMUSG00000006728	Cdk4	0.278734	0.11295	0.205278	1.07088	3.74589e-06	2.71635e-05	0.404532	0.0260359	0.0523299	-0.780725	0.000166069	0.000445781	-0.670437	0.000749408	0.00112311	0.011425	0.946451	0.963635	-0.544638	0.00417655	0.00588456
ENSMUSG00000006731	B4galnt1	-0.910644	1.80019e-06	2.44894e-05	-0.841063	3.37866e-06	2.50314e-05	-0.531141	0.000565579	0.00196928	1.01655	2.35481e-07	1.35336e-06	2.47489	8.32245e-14	6.80786e-13	1.08613	1.35237e-07	8.32003e-07	2.85439	9.97783e-15	1.39099e-13
ENSMUSG00000006732	Mettl1	0.47545	0.00914829	0.0270784	0.8653	4.44049e-05	0.000208087	0.201236	0.240891	0.332101	-1.25875	3.07048e-07	1.70268e-06	-1.58195	9.49164e-09	2.61838e-08	-0.868897	3.97219e-05	0.00013233	-1.85616	7.41416e-10	2.72849e-09
ENSMUSG00000006736	Tspan31	0.14307	0.102008	0.189092	-0.0139578	0.869042	0.903224	-0.0515915	0.543104	0.635773	-0.368737	0.000267783	0.00068477	-0.271314	0.00397711	0.00552104	-0.525765	3.99114e-06	1.69687e-05	-0.465976	1.88974e-05	3.4677e-05
ENSMUSG00000006740	Kif5b	0.339041	0.00358543	0.0124537	0.660169	3.04791e-06	2.3071e-05	-0.0944146	0.368456	0.46913	-0.693369	1.54689e-06	6.99087e-06	-0.0333493	0.748538	0.771048	-0.372242	0.00170356	0.00378961	-0.466805	0.000200337	0.000326744
ENSMUSG00000006763	Saal1	0.244642	0.070737	0.141263	0.157822	0.231001	0.30942	0.415317	0.0040919	0.0108158	0.0678506	0.601507	0.663606	-0.483637	0.00120219	0.00176245	-0.0189689	0.883633	0.913597	-0.312962	0.0240116	0.0309141
ENSMUSG00000006764	Tph2	-0.094283	0.896974	0.94561	2.02657	6.8683e-05	0.000300434	-0.913576	0.00122519	0.00383063	-1.91126	0.000155803	0.000420945	5.54083	1.22493e-13	9.51572e-13	0.209602	0.560562	0.6326	4.72153	2.41926e-12	1.5939e-11
ENSMUSG00000006777	Krt23	2.54556	0.00234402	0.00877375	-0.745139	0.390128	0.477495	1.90259	0.00372459	0.00998773	0.485836	0.565695	0.631245	1.1706	0.141439	0.16377	-2.80487	0.00118071	0.00273533	0.527619	0.355698	0.390321
ENSMUSG00000006782	Cnp	0.747669	0.000149421	0.000920488	0.489036	0.00635611	0.0143107	0.210098	0.203363	0.289216	-0.522187	0.0039776	0.00779693	-0.371876	0.0306418	0.0384988	-0.780819	9.31815e-05	0.000283709	-0.909446	1.54291e-05	2.8635e-05
ENSMUSG00000006784	Ttc25	-1.28742	1.23721e-06	1.77888e-05	-1.93896	5.14695e-09	1.41027e-07	0.44171	0.0275748	0.0549669	-0.985957	3.21907e-05	0.00010339	-1.46323	1.65405e-07	3.83088e-07	-1.6375	8.94174e-08	5.7757e-07	0.265894	0.172798	0.199497
ENSMUSG00000006800	Sulf2	-0.0507996	0.598726	0.715044	0.275355	0.00892378	0.0191263	-0.918879	6.12802e-09	1.49472e-07	-0.459438	0.000102315	0.000289028	1.24187	3.7471e-11	1.59272e-10	-0.133284	0.176089	0.236667	0.373787	0.000826504	0.00125823
ENSMUSG00000006818	Sod2	-0.189097	0.0604888	0.124955	-0.180164	0.0745449	0.119173	-0.394358	0.000528943	0.00186246	-2.38539	3.72994e-16	1.00077e-13	-2.11682	3.03103e-15	3.95563e-14	-2.37645	4.09567e-16	6.67556e-14	-2.32208	6.10212e-16	1.36788e-14
ENSMUSG00000006850	Tmco6	0.454057	5.88021e-05	0.000430886	-0.402059	0.000182601	0.000686179	0.845585	8.00919e-09	1.85252e-07	1.82823	1.0083e-14	1.18018e-12	-0.326668	0.00158572	0.00229425	0.972111	7.46676e-10	8.75137e-09	0.0648598	0.474234	0.508931
ENSMUSG00000006906	Stambp	-0.220973	0.218593	0.338868	-0.636389	0.00131814	0.00371139	-0.573567	0.00258972	0.00730708	0.784964	0.000179762	0.000478706	2.38661	1.6432e-11	7.54743e-11	0.369548	0.0460017	0.0728741	2.03401	2.74902e-10	1.10697e-09
ENSMUSG00000006920	Ezh1	-0.358994	0.08676	0.166347	-1.15214	1.29631e-05	7.481e-05	-0.221603	0.279196	0.374609	0.612675	0.00585058	0.0110152	-0.636703	0.00454085	0.00626424	-0.180469	0.376666	0.451978	-0.499312	0.0214816	0.0278356
ENSMUSG00000006930	Hap1	0.000925396	0.990032	1	0.2552	0.00271414	0.00687904	-1.4284	2.34635e-14	1.55902e-11	-2.41991	1.90131e-18	4.13362e-15	1.129	1.69304e-12	9.73192e-12	-2.16564	1.42545e-17	5.65109e-15	-0.300322	0.000556235	0.000863286
ENSMUSG00000006931	Leprel4	-0.293548	0.293178	0.422354	-0.56699	0.0404862	0.0705232	0.286634	0.277334	0.372772	1.8074	1.54376e-06	6.98032e-06	1.67706	4.11334e-06	7.97783e-06	1.53396	1.59314e-05	5.8481e-05	2.25724	8.042e-08	2.03706e-07
ENSMUSG00000006932	Ctnnb1	-0.260465	0.00208971	0.00800733	0.0840303	0.267491	0.349913	0.0773929	0.305953	0.402886	-0.119127	0.121553	0.166279	-0.157032	0.0456554	0.0562429	0.225369	0.0062172	0.0121887	0.180827	0.0234382	0.030245
ENSMUSG00000006941	Eif1b	0.0720761	0.489568	0.617727	0.564049	1.90328e-05	0.000102988	-0.294068	0.00801053	0.0193114	0.2648	0.0170482	0.0287544	2.29801	2.06715e-15	2.88179e-14	0.756774	3.79285e-07	2.07228e-06	1.93187	4.77279e-14	5.26819e-13
ENSMUSG00000006948	Klk4	NA	NA	NA	NA	NA	NA	NA	NA	NA	NA	NA	NA	NA	NA	NA	NA	NA	NA	NA	NA	NA
ENSMUSG00000006958	Chrd	-0.786731	0.0133274	0.0368409	-1.57097	2.1877e-05	0.000115686	-0.355035	0.208765	0.295501	1.09024	0.000915878	0.00207171	1.51016	3.04677e-05	5.34295e-05	0.306004	0.305999	0.378699	1.94186	1.78916e-06	3.73777e-06
ENSMUSG00000006998	Psmd2	0.192706	0.0825072	0.159739	0.358394	0.00287226	0.00723041	-0.310739	0.0080072	0.0193093	-0.801543	2.77864e-07	1.56069e-06	-0.592417	1.74949e-05	3.15164e-05	-0.635856	7.10496e-06	2.84263e-05	-1.09586	1.99993e-09	6.77785e-09
ENSMUSG00000007021	Syngr3	0.29329	0.016543	0.0440203	-0.0769553	0.459813	0.546301	-2.12732	5.26958e-15	4.83692e-12	1.69171	1.17312e-12	4.91456e-11	5.45551	1.50222e-21	6.89439e-19	1.32147	1.00671e-10	1.58887e-09	3.03489	2.62357e-17	1.16722e-15
ENSMUSG00000007029	Vars	0.0390972	0.810614	0.885617	0.245296	0.143533	0.20746	0.593475	0.00153136	0.00463983	-0.448314	0.0115809	0.0203374	-1.89428	3.48384e-10	1.22992e-09	-0.242115	0.148534	0.204019	-1.33991	8.34499e-08	2.10892e-07
ENSMUSG00000007030	D17H6S56E-3	-0.794682	0.00766494	0.0234069	-0.16034	0.538625	0.62123	0.455173	0.124782	0.193785	-0.107436	0.67678	0.732472	-1.80271	1.90952e-06	3.85753e-06	0.526906	0.0651727	0.0992328	-0.55286	0.0640221	0.0782717
ENSMUSG00000007033	Hspa1l	0.180343	0.34771	0.478994	0.581491	0.00494909	0.0115344	-0.361716	0.0482268	0.0880152	-0.16402	0.388598	0.458659	2.45209	2.49187e-11	1.10113e-10	0.237128	0.215212	0.28102	1.91003	1.76498e-09	6.05691e-09
ENSMUSG00000007034	Slc44a4	-0.279739	0.29494	0.424297	-0.847734	0.00417171	0.00996503	2.35247	1.83082e-06	1.54998e-05	-0.140727	0.592319	0.65521	-6.0719	1.77246e-13	1.32611e-12	-0.708722	0.0139673	0.0252372	-3.43969	2.76281e-10	1.1115e-09
ENSMUSG00000007035	Msh5	-0.194276	0.497251	0.623949	-1.47718	8.40865e-06	5.22433e-05	1.46185	1.16396e-05	7.25757e-05	2.6578	3.0518e-09	3.33272e-08	0.372842	0.173762	0.199081	1.37489	6.01537e-05	0.000192421	2.02897	3.04069e-07	7.10757e-07
ENSMUSG00000007036	Abhd16a	0.120921	0.261209	0.387569	0.244298	0.0292129	0.0532366	-0.470535	0.000195901	0.000800309	0.115581	0.280575	0.346668	1.15302	6.38112e-10	2.13684e-09	0.238958	0.0330427	0.0543646	0.561565	2.89324e-05	5.1949e-05
ENSMUSG00000007038	Neu1	-0.76848	0.00019523	0.00114332	-0.702193	0.000455214	0.00149396	-0.636236	0.00117303	0.00368805	0.430829	0.0179454	0.030096	-0.33483	0.0589263	0.0717399	0.497116	0.0079402	0.0151856	-0.202585	0.243987	0.274914
ENSMUSG00000007039	Ddah2	-0.290806	0.0309966	0.0729233	-0.83788	1.73889e-06	1.4594e-05	0.649727	4.23872e-05	0.000217166	0.402659	0.00426711	0.00830192	1.06368	4.97254e-08	1.23904e-07	-0.144415	0.263177	0.333974	2.00422	1.31677e-12	9.35033e-12
ENSMUSG00000007041	Clic1	-0.40011	0.0379594	0.0858976	-0.59913	0.00333761	0.00820906	0.801576	0.000253193	0.000993853	0.45894	0.018869	0.0314995	-0.889091	8.37176e-05	0.000139796	0.25992	0.164055	0.2225	0.312595	0.0976753	0.116492
ENSMUSG00000007044	Ly6g6c	-0.703836	0.417831	0.551774	-2.97895	0.000382329	0.00128623	-0.337294	0.643917	0.725775	2.0946	0.00383141	0.00753409	0.0749981	0.917972	0.92791	-0.180507	0.849308	0.886889	0.44154	0.613296	0.644179
ENSMUSG00000007050	Lsm2	-0.078317	0.532442	0.6561	0.118025	0.350831	0.439025	-0.0569816	0.652208	0.733177	-0.71587	1.1821e-05	4.22802e-05	-1.65656	2.93646e-11	1.2787e-10	-0.519527	0.000444909	0.00114426	-1.63523	3.91627e-11	1.90568e-10
ENSMUSG00000007080	Pole	0.505959	0.0374813	0.085067	0.837337	0.00151976	0.00418517	0.291926	0.218428	0.306343	-0.646183	0.0101432	0.0180446	-2.47178	1.91844e-09	5.92799e-09	-0.314805	0.180077	0.241301	-2.68581	5.33968e-10	2.03106e-09
ENSMUSG00000007097	Atp1a2	-1.27198	0.00554166	0.0178282	-1.95766	3.16857e-05	0.00015789	0.799594	0.0269172	0.0538467	1.78517	8.5479e-05	0.000245959	3.56325	9.32853e-09	2.57583e-08	1.0995	0.0144738	0.0260499	5.63482	2.79158e-11	1.40222e-10
ENSMUSG00000007107	Atp1a4	-3.54729	0.0027546	0.0100503	1.45043	0.00293864	0.00737515	2.25091	0.000621073	0.00213471	1.48014	0.0104274	0.0184962	-1.00897	0.12651	0.147522	6.47785	7.02127e-08	4.67014e-07	4.78923	3.13792e-05	5.60939e-05
ENSMUSG00000007122	Casq1	-0.470923	0.145542	0.249118	0.0493617	0.858784	0.895604	-2.14567	6.01542e-07	6.20396e-06	0.878883	0.00594363	0.0111699	1.10724	0.000866585	0.00128986	1.39917	0.000155696	0.000449112	-0.567505	0.0960561	0.114655
ENSMUSG00000007207	Stx1a	0.433706	0.000267471	0.00147384	-0.0588893	0.551825	0.633355	-1.09598	3.29745e-10	1.52136e-08	0.339367	0.00240008	0.00494301	2.93387	1.15812e-17	4.29736e-16	-0.153228	0.132893	0.185442	1.40418	5.81882e-12	3.45406e-11
ENSMUSG00000007209	Ceacam9	2.05798	0.145111	0.248575	0.333393	0.741857	0.799402	4.49421	9.59348e-06	6.17609e-05	1.81652	0.185777	0.241499	2.12501	0.104528	0.123248	0.0919351	0.930408	0.951299	4.56124	2.06354e-05	3.76997e-05
ENSMUSG00000007216	Zfp775	0.5803	5.26392e-05	0.000392655	0.589715	3.77474e-05	0.000182434	0.679358	5.9112e-06	4.13026e-05	0.425243	0.00121183	0.00266645	0.691054	5.47316e-06	1.04628e-05	0.434659	0.000953028	0.00225214	0.790112	8.13375e-07	1.78521e-06
ENSMUSG00000007279	Scube2	-0.469909	0.154781	0.260759	-0.626155	0.0405771	0.0706533	2.18913	4.02691e-07	4.45617e-06	2.24498	4.08081e-07	2.16979e-06	0.519834	0.0984665	0.116472	2.08873	1.75709e-06	8.15861e-06	3.17888	3.58508e-09	1.1564e-08
ENSMUSG00000007338	Mrpl49	0.18321	0.113409	0.205919	0.455409	0.000558944	0.00178665	-0.227949	0.0534785	0.0959533	-0.853946	2.28431e-07	1.31915e-06	-0.857211	2.12655e-07	4.84988e-07	-0.581747	4.00142e-05	0.000133228	-1.26837	4.13162e-10	1.60551e-09
ENSMUSG00000007379	Dennd2c	-0.193779	0.0757569	0.14912	-0.468455	0.000223046	0.000815155	-0.782892	7.57482e-07	7.48894e-06	-1.18298	4.0428e-10	5.95997e-09	-3.82009	7.58537e-19	5.0418e-17	-1.45766	1.17368e-11	2.50844e-10	-4.4092	9.85369e-20	1.88947e-17
ENSMUSG00000007411	Mark3	0.247244	0.000104647	0.000690519	0.299551	1.00862e-05	6.09928e-05	-0.0479504	0.358844	0.459355	0.205765	0.000678883	0.00157947	0.825983	6.92921e-13	4.39598e-12	0.258072	6.3499e-05	0.000201643	0.530788	1.79518e-09	6.14727e-09
ENSMUSG00000007415	Gatad1	0.117345	0.183643	0.297295	0.145901	0.101112	0.154481	-0.219776	0.0174506	0.0373881	0.253989	0.00729113	0.0134217	0.48947	1.25049e-05	2.29426e-05	0.282544	0.0034263	0.00712723	0.152349	0.0885346	0.106186
ENSMUSG00000007440	Pcdha1	0.800524	0.0221725	0.0557268	1.94608	1.13795e-08	2.6532e-07	-1.01284	8.18622e-06	5.40039e-05	1.66314	8.65642e-06	3.20458e-05	9.07922	2.8195e-19	2.47096e-17	2.80869	2.29708e-10	3.23595e-09	7.26586	5.48652e-18	3.54388e-16
ENSMUSG00000007457	2310003L06Rik	1.92973	0.000148608	0.000916773	5.59493	0.000202461	0.000749983	-1.62049	0.282456	0.377532	-7.55492	4.25818e-07	2.24902e-06	-5.93442	4.00554e-07	8.82028e-07	-3.88972	3.15449e-07	1.76046e-06	-9.48465	2.87789e-09	9.45563e-09
ENSMUSG00000007458	M6pr	-0.507158	6.96168e-08	1.72705e-06	-0.479239	1.67705e-07	2.2191e-06	-0.0362334	0.561385	0.652617	-0.482042	1.50743e-07	9.22118e-07	-1.64591	5.78671e-17	1.51848e-15	-0.454123	3.80631e-07	2.07899e-06	-1.17498	3.1247e-14	3.69707e-13
ENSMUSG00000007476	Lrrc8a	0.013143	0.881238	0.935866	0.30189	0.00233296	0.00604668	-0.435526	5.84578e-05	0.00028651	-0.170503	0.0631177	0.0927584	1.1524	2.40205e-11	1.06676e-10	0.118244	0.188197	0.250412	0.703733	9.59162e-08	2.40653e-07
ENSMUSG00000007480	Mc5r	0.697546	0.00807251	0.02441	1.3208	0.00754891	0.0165717	-0.713077	0.0613584	0.107687	-4.39954	1.71942e-11	4.39044e-10	-2.69259	3.42018e-09	1.01563e-08	-3.77629	3.40683e-11	6.36818e-10	-4.10321	1.10195e-11	6.10098e-11
ENSMUSG00000007564	Ppp2r1a	0.0208704	0.758071	0.845966	0.351628	3.85102e-05	0.000185196	-0.324189	9.73815e-05	0.000442184	-0.705153	1.38793e-09	1.70943e-08	0.506536	2.74188e-07	6.16295e-07	-0.374395	1.78709e-05	6.47422e-05	0.161477	0.0253899	0.0325851
ENSMUSG00000007570	Fance	0.523662	4.45108e-05	0.000341367	-0.281482	0.0107792	0.0225434	0.541215	2.90905e-05	0.000157902	0.701715	9.25496e-07	4.44279e-06	-0.304596	0.0067001	0.00908276	-0.103429	0.315241	0.388262	-0.287043	0.00975905	0.0131875
ENSMUSG00000007589	Tinf2	0.132325	0.150386	0.255253	-0.0841512	0.352886	0.44117	0.16357	0.0820084	0.137074	-0.174519	0.0623812	0.0918005	-1.51644	3.13884e-13	2.19845e-12	-0.390996	0.000270018	0.000734079	-1.48519	4.74677e-13	3.87201e-12
ENSMUSG00000007591	Tssk4	-1.7222	0.0308118	0.0725571	-0.633831	0.166632	0.235547	-1.02108	0.00855881	0.0204054	0.843203	0.0622527	0.0916269	1.80206	0.000172828	0.000277876	1.93157	0.00916553	0.017289	2.50318	0.000293491	0.000470535
ENSMUSG00000007594	Hapln4	-1.2253	9.43292e-05	0.000633706	0.722345	0.0024778	0.00636233	0.0698546	0.745176	0.809913	2.87859	6.88626e-11	1.37253e-09	1.62085	5.53665e-07	1.19875e-06	4.82624	4.11496e-14	2.33003e-12	2.91601	1.95175e-10	8.13542e-10
ENSMUSG00000007603	Dus3l	-0.0132083	0.888873	0.94031	0.553089	9.22738e-06	5.65246e-05	-0.477683	5.55692e-05	0.000274463	-1.095	2.53581e-10	4.05903e-09	-0.694172	3.74778e-07	8.27778e-07	-0.528705	1.60201e-05	5.87448e-05	-1.15865	9.82358e-11	4.35826e-10
ENSMUSG00000007610	Gtpbp3	0.569305	0.000119227	0.000767276	0.642932	2.88937e-05	0.00014623	0.414394	0.00247777	0.00702983	-0.139935	0.254624	0.318485	-0.786997	2.206e-06	4.42214e-06	-0.0663093	0.583501	0.653959	-0.941909	1.6248e-07	3.9389e-07
ENSMUSG00000007613	Tgfbr1	0.686814	3.54261e-05	0.000284322	1.10444	4.60712e-08	7.99826e-07	0.623429	9.07564e-05	0.000416195	-0.00933369	0.943209	0.95899	2.30394	1.99505e-13	1.46995e-12	0.408297	0.00481139	0.00971017	2.24056	3.10256e-13	2.69331e-12
ENSMUSG00000007617	Homer1	0.604521	0.000435847	0.00220231	0.574058	0.000653294	0.00203964	-0.409304	0.00856572	0.0204191	0.25154	0.0941614	0.132572	1.71504	1.82805e-10	6.79336e-10	0.221078	0.13602	0.1892	0.70122	8.13615e-05	0.000138691
ENSMUSG00000007646	Rad51c	0.0200436	0.884904	0.937932	-0.377613	0.0112417	0.023376	0.636426	0.000160263	0.000675608	0.85946	3.75887e-06	1.52488e-05	-0.917285	1.74675e-06	3.54926e-06	0.461804	0.00295481	0.00623118	-0.300902	0.0399497	0.0501239
ENSMUSG00000007653	Gabrb2	0.902993	0.142182	0.244662	3.21339	0.00123379	0.00350388	-1.11596	0.00044867	0.00161703	-2.75608	0.00716327	0.0132128	8.79265	5.16762e-15	6.14337e-14	-0.445682	0.428794	0.505554	6.77369	1.68228e-13	1.57602e-12
ENSMUSG00000007655	Cav1	-1.05573	0.749771	0.839821	1.91289	0.112377	0.169172	2.13014	0.0119962	0.0271671	2.07209	0.294381	0.36136	5.62903	0.000550187	0.000838526	5.0407	0.0176325	0.0310555	8.8149	8.37105e-06	1.60571e-05
ENSMUSG00000007656	Arpp19	0.344519	0.0190866	0.0494973	0.671673	7.53995e-05	0.000324283	-0.451766	0.00313559	0.00860155	-0.2681	0.0610534	0.0900745	1.34723	4.1331e-09	1.20678e-08	0.059054	0.666096	0.729968	0.550943	0.00058501	0.000905045
ENSMUSG00000007659	Bcl2l1	-0.429839	0.0109193	0.0313148	-0.583471	0.00107644	0.00311896	-0.669673	0.000279058	0.00108126	0.313757	0.0526898	0.0790801	1.04635	1.2587e-06	2.604e-06	0.160124	0.308155	0.380799	0.806513	3.88017e-05	6.86868e-05
ENSMUSG00000007670	Khsrp	0.0429808	0.5156	0.640871	0.253662	0.000883815	0.00263528	0.25059	0.000993154	0.00319686	-0.556402	4.16888e-08	3.03444e-07	-1.02557	1.12238e-12	6.71501e-12	-0.345721	3.33892e-05	0.000113422	-0.817962	6.53732e-11	3.01696e-10
ENSMUSG00000007682	Dio2	NA	NA	NA	NA	NA	NA	NA	NA	NA	NA	NA	NA	NA	NA	NA	NA	NA	NA	NA	NA	NA
ENSMUSG00000007721	Ccdc124	0.492494	0.000378079	0.00196358	0.732141	3.64627e-06	2.65294e-05	0.265512	0.0322525	0.0626026	-0.593558	5.1439e-05	0.000156643	-0.547259	0.00012673	0.000206849	-0.353911	0.0060397	0.0118805	-0.774241	1.67143e-06	3.50316e-06
ENSMUSG00000007739	Cct4	0.312636	2.77542e-05	0.000231928	-0.110475	0.0706653	0.113858	0.248583	0.000355544	0.00132522	0.247629	0.000367681	0.000910017	-0.819262	7.85085e-12	3.85361e-11	-0.175481	0.00658652	0.0128517	-0.883314	2.01225e-12	1.35499e-11
ENSMUSG00000007777	0610009B22Rik	0.126149	0.258227	0.383862	0.127549	0.250867	0.33165	-0.0511708	0.639126	0.721634	0.0560662	0.609395	0.670907	0.253539	0.0290244	0.0366111	0.0574666	0.601286	0.671088	0.0762192	0.488987	0.523508
ENSMUSG00000007783	Cpt1c	0.00736556	0.963468	0.990295	-0.422416	0.01449	0.0289924	-0.323102	0.0535036	0.0959785	1.06326	1.7366e-06	7.73004e-06	1.0944	1.15441e-06	2.39991e-06	0.633481	0.000730552	0.00177177	0.763937	0.000108949	0.000183086
ENSMUSG00000007805	Twist2	-2.18521	0.0347381	0.0799674	2.04778	0.000141827	0.000551868	1.6178	0.000349718	0.00130713	1.14491	0.0607646	0.0896864	2.61199	5.67626e-05	9.64948e-05	5.37789	1.88597e-07	1.11913e-06	6.415	4.23649e-09	1.34629e-08
ENSMUSG00000007812	Zfp655	-0.475094	0.0201125	0.0515979	-0.580072	0.00595218	0.0135235	-0.175416	0.362996	0.463342	-0.432269	0.0321826	0.0509084	-1.23027	2.6472e-06	5.24984e-06	-0.537247	0.00998643	0.0186731	-0.930592	8.67355e-05	0.000147261
ENSMUSG00000007815	Rhoa	0.077989	0.222898	0.343405	-0.234194	0.00119158	0.00339865	0.0377667	0.549573	0.641794	-0.423213	1.26278e-06	5.83234e-06	-1.12289	8.96209e-14	7.25621e-13	-0.735396	1.84095e-10	2.67646e-09	-1.16311	4.71724e-14	5.22341e-13
ENSMUSG00000007817	Zmiz1	-0.387035	0.00445963	0.0149025	0.824277	1.26303e-06	1.12844e-05	-0.295003	0.0227822	0.0466669	-0.343588	0.00985187	0.0175879	1.78217	4.81082e-12	2.48595e-11	0.867724	6.2959e-07	3.2669e-06	1.87421	2.1122e-12	1.4168e-11
ENSMUSG00000007827	Ankrd26	0.934303	1.10558e-06	1.61485e-05	0.342709	0.0189234	0.0365799	0.0896264	0.510675	0.605574	0.40659	0.00687849	0.0127388	0.45143	0.00319054	0.0044729	-0.185004	0.183055	0.244822	-0.393247	0.008307	0.0113086
ENSMUSG00000007833	Aldh16a1	-0.405167	0.000102262	0.000677605	-0.775468	1.30371e-08	2.92622e-07	0.306333	0.00173842	0.00517373	-0.473706	1.58144e-05	5.47121e-05	-2.33638	4.71291e-17	1.3109e-15	-0.844007	3.31955e-09	3.23243e-08	-1.62488	3.44197e-14	4.00453e-13
ENSMUSG00000007836	Hnrnpa0	0.160421	0.343062	0.474232	0.754416	0.000199197	0.000738992	0.240715	0.160345	0.23773	-0.948555	1.43405e-05	5.00797e-05	0.245175	0.153255	0.1767	-0.35456	0.0445001	0.0707782	0.325469	0.0629072	0.0769842
ENSMUSG00000007837	Prrg2	0.358747	0.215921	0.335621	-0.494038	0.0951811	0.146743	-0.0965171	0.733698	0.800832	-0.000638141	0.998203	1	-0.138133	0.626613	0.655675	-0.853423	0.00693839	0.0134585	-0.593398	0.0478322	0.0594324
ENSMUSG00000007850	Hnrnph1	0.712881	9.54266e-08	2.23585e-06	1.12854	4.69267e-11	4.03154e-09	0.360114	0.000540255	0.00189617	-0.244285	0.0113431	0.0199579	0.549775	4.07139e-06	7.89997e-06	0.171374	0.0642792	0.0980607	0.197007	0.0357693	0.0451746
ENSMUSG00000007867	1700019E19Rik	-0.576494	0.000195023	0.00114267	-0.560576	0.000225392	0.000822192	0.986846	1.54779e-07	2.03264e-06	0.578166	0.000163357	0.000439245	-0.454853	0.00167109	0.00241176	0.594084	0.00014097	0.000411054	1.10849	3.00624e-08	8.19584e-08
ENSMUSG00000007872	Id3	1.89191	4.20425e-07	7.3988e-06	1.26569	5.03202e-05	0.000231859	0.799736	0.00305137	0.00840296	0.859247	0.00301028	0.0060742	3.33226	6.32656e-11	2.55583e-10	0.233031	0.346891	0.421528	2.24009	1.85835e-08	5.24939e-08
ENSMUSG00000007877	Tcap	-0.620026	0.43779	0.570206	-0.542616	0.386358	0.473946	1.00507	0.0103679	0.0240224	0.350572	0.583116	0.647288	1.1563	0.0303558	0.0381554	0.427982	0.619326	0.687658	2.7814	1.72959e-05	3.19196e-05
ENSMUSG00000007880	Arid1a	0.530869	0.00165989	0.00662394	0.650082	0.000248177	0.00089223	-0.150782	0.312821	0.41035	0.275504	0.073452	0.106087	0.619258	0.000405879	0.000627919	0.394717	0.0136034	0.0246564	-0.0623922	0.673033	0.701553
ENSMUSG00000007888	Crlf1	0.717419	0.0182135	0.0476656	1.04882	0.000329471	0.00113333	1.07881	0.00020957	0.000847809	1.53062	1.31425e-05	4.63321e-05	1.80716	1.27191e-06	2.62883e-06	1.86202	5.46556e-07	2.87713e-06	2.16854	5.443e-08	1.42126e-07
ENSMUSG00000007891	Ctsd	-1.04368	2.32243e-05	0.000200015	-0.885973	0.000149194	0.000575653	-0.803185	0.000409571	0.00149559	-0.0205531	0.914214	0.935585	-0.806306	0.000390364	0.000605097	0.137158	0.475766	0.551796	-0.565808	0.00727271	0.00995887
ENSMUSG00000007892	Rplp1	0.120616	0.35869	0.490208	0.156227	0.237858	0.317047	0.489578	0.00112678	0.00356321	-0.279904	0.0414599	0.0637058	-1.68861	4.31165e-11	1.80541e-10	-0.244293	0.0716964	0.107931	-1.31965	2.66398e-09	8.82429e-09
ENSMUSG00000007907	4931407G18Rik	1.58477	0.00106098	0.00460194	3.33257	0.0381376	0.067001	1.88194	0.199289	0.284349	-7.44635	5.65435e-07	2.89015e-06	-7.44635	2.39467e-07	5.42097e-07	-5.69856	5.29433e-08	3.63087e-07	-7.14918	1.4989e-08	4.30655e-08
ENSMUSG00000007908	Hmgcll1	1.05298	0.00231749	0.00869743	0.697678	0.0127029	0.0259625	1.53024	8.15547e-06	5.38756e-05	2.93322	3.19237e-09	3.44523e-08	2.71346	1.06535e-08	2.91537e-08	2.57793	1.23605e-08	1.01778e-07	3.19072	4.29619e-10	1.66501e-09
ENSMUSG00000007944	Ttc9b	1.03164	0.00178013	0.00701434	-2.14663	2.32602e-06	1.85486e-05	-1.55683	9.58419e-06	6.17467e-05	0.193115	0.508673	0.577331	4.62767	2.37978e-12	1.31715e-11	-2.98515	1.59141e-08	1.2709e-07	2.0392	4.21288e-07	9.64587e-07
ENSMUSG00000007946	Phox2a	-0.784793	0.00808204	0.024424	-0.197517	0.403328	0.490724	1.99476	4.14145e-08	6.95157e-07	1.73739	7.25135e-07	3.58965e-06	1.79795	4.25853e-07	9.34434e-07	2.32466	2.14814e-08	1.65329e-07	4.5775	3.16238e-13	2.73571e-12
ENSMUSG00000007950	Abhd8	0.588836	3.5707e-05	0.000286313	0.178129	0.11682	0.174715	-0.182533	0.103384	0.165962	1.03113	1.08084e-08	9.50089e-08	3.36608	1.23543e-17	4.48874e-16	0.62042	1.60713e-05	5.89077e-05	2.59471	1.01879e-15	2.08053e-14
ENSMUSG00000007987	Rabl5	0.37701	0.0173429	0.0457787	0.338777	0.0301759	0.0547454	-0.290612	0.0547211	0.0977704	-0.21871	0.147814	0.197252	1.33642	1.33919e-08	3.61401e-08	-0.256942	0.0917752	0.134332	0.668797	0.000161487	0.000265892
ENSMUSG00000007989	Fzd3	1.0517	8.19377e-05	0.000563483	1.70591	4.2844e-08	7.54746e-07	0.45879	0.0251689	0.0508216	1.29924	4.96379e-06	1.95544e-05	4.42733	1.53788e-14	1.57768e-13	1.95346	6.85664e-09	6.09168e-08	3.83443	1.11e-13	1.09555e-12
ENSMUSG00000008028	1700008O03Rik	-0.499485	0.0264835	0.0642648	-0.26053	0.225153	0.302983	0.196261	0.338855	0.438595	-0.427226	0.048899	0.0738801	-0.245647	0.235998	0.265142	-0.188271	0.386998	0.462657	0.450099	0.0425103	0.0531188
ENSMUSG00000008035	Mid1ip1	-0.307392	0.0400234	0.0897297	0.777849	1.91555e-05	0.000103428	-0.152192	0.286466	0.381679	-0.134913	0.344632	0.413511	0.273443	0.063482	0.0769693	0.950328	1.43253e-06	6.80931e-06	0.428643	0.00613647	0.00847012
ENSMUSG00000008036	Ap2s1	-0.106038	0.247794	0.371683	-0.225085	0.0201498	0.0386295	-0.506733	1.43931e-05	8.7128e-05	-0.326957	0.00151709	0.00325958	0.293309	0.00358293	0.00499411	-0.446004	7.0212e-05	0.000220352	-0.107386	0.242099	0.272858
ENSMUSG00000008090	Fgfrl1	-0.1318	0.234986	0.357013	0.244262	0.0313206	0.0565632	-0.0426931	0.688005	0.763915	0.639187	7.29655e-06	2.74664e-05	1.19283	5.0244e-10	1.71848e-09	1.01525	8.49032e-09	7.34844e-08	1.28194	1.65409e-10	6.9984e-10
ENSMUSG00000008129	4930432K21Rik	-1.08375	2.01486e-05	0.00017783	-2.21607	3.81495e-10	1.91737e-08	0.207601	0.285708	0.380827	1.35952	5.82579e-07	2.96129e-06	-0.579201	0.0061668	0.00838785	0.227206	0.262525	0.333365	0.712151	0.00160461	0.00236694
ENSMUSG00000008136	Fhl2	-2.02409	0.0015533	0.00627507	0.334304	0.383091	0.470799	0.787241	0.0484722	0.0883985	2.62085	4.6658e-06	1.84935e-05	2.40279	1.3555e-05	2.4759e-05	4.97924	5.58457e-09	5.09654e-08	5.21412	2.61692e-09	8.68159e-09
ENSMUSG00000008140	2310044H10Rik	0.153265	0.174314	0.285959	0.221987	0.0551258	0.0920523	-0.0888849	0.422999	0.523422	-0.630909	1.19137e-05	4.25856e-05	-0.0492219	0.655424	0.68331	-0.562187	4.89694e-05	0.00015981	-0.291372	0.0145101	0.0192015
ENSMUSG00000008153	Clstn3	-0.946513	0.000117376	0.00075648	-0.417502	0.0465998	0.0795985	-1.12863	1.34792e-05	8.22814e-05	-0.448157	0.0333429	0.0525057	0.905923	0.000169052	0.00027203	0.0808533	0.686965	0.748605	0.723802	0.00156549	0.00231276
ENSMUSG00000008167	Fbxw9	0.395446	0.0210664	0.0535565	0.241798	0.141178	0.204633	-0.415703	0.0157214	0.0342041	-0.230143	0.160334	0.211851	0.412958	0.016381	0.021288	-0.383791	0.0246199	0.0418409	-0.398192	0.020235	0.0263042
ENSMUSG00000008193	Spib	-1.15982	0.0134279	0.0370894	-1.5592	0.000107687	0.000437846	-0.18455	0.664112	0.743205	3.08628	3.45119e-08	2.58321e-07	-0.992958	0.0188926	0.0243757	2.6869	1.63655e-06	7.6642e-06	-0.0176846	0.969161	0.97447
ENSMUSG00000008200	Fnbp4	-0.0299968	0.728059	0.822208	-0.291067	0.00267579	0.00679665	0.20257	0.027079	0.0541269	0.307595	0.00170696	0.00362731	-0.216726	0.0190434	0.0245558	0.0465245	0.590475	0.660841	0.0158407	0.8541	0.870116
ENSMUSG00000008206	Lass4	0.904244	1.19086e-07	2.71131e-06	0.138369	0.224401	0.302181	0.549486	7.67593e-05	0.000361318	1.50852	2.31802e-11	5.60697e-10	0.732906	2.36358e-06	4.72174e-06	0.742646	1.77001e-06	8.20767e-06	0.378148	0.00285639	0.00409397
ENSMUSG00000008226	Scrn3	-0.516645	0.000159298	0.000972066	-1.32124	1.86817e-10	1.11197e-08	-0.281141	0.0194192	0.0408234	0.6453	9.9906e-06	3.63675e-05	-0.310778	0.0106016	0.0140774	-0.159297	0.169791	0.229281	-0.0752739	0.507635	0.541974
ENSMUSG00000008301	Phax	0.536514	5.48364e-07	9.10806e-06	0.519815	8.33049e-07	8.13915e-06	-0.271608	0.00147047	0.00448695	0.0446894	0.553232	0.619955	0.752108	2.55414e-09	7.71862e-09	0.0279903	0.708983	0.768899	-0.0560145	0.457438	0.492938
ENSMUSG00000008305	Tle1	0.0585724	0.456773	0.587808	-0.291567	0.00122052	0.00347072	-0.0748609	0.339682	0.439438	-0.344804	0.000236468	0.000612324	0.743512	5.8796e-09	1.67714e-08	-0.694943	2.03792e-08	1.57751e-07	0.610079	1.41045e-07	3.44967e-07
ENSMUSG00000008307	1700109H08Rik	-0.493151	0.33028	0.461694	-0.504403	0.255127	0.336465	1.63222	0.00201803	0.0058962	0.61051	0.172144	0.225526	-1.16708	0.0244161	0.0310634	0.599258	0.239127	0.307527	0.958296	0.0572603	0.0704941
ENSMUSG00000008318	Relt	-0.166811	0.310435	0.44095	0.137199	0.394	0.481322	-0.603971	0.00115651	0.00364597	0.48962	0.00581842	0.0109677	0.112756	0.484757	0.517074	0.79363	7.65372e-05	0.000238006	-0.324403	0.0575701	0.0708355
ENSMUSG00000008333	Snrpb2	0.0225079	0.827682	0.89802	0.223489	0.0406834	0.0708244	0.160963	0.130596	0.200917	-0.436463	0.000373811	0.000924062	-0.634675	4.68776e-06	9.03664e-06	-0.235481	0.0320224	0.0528554	-0.49622	9.78268e-05	0.000165144
ENSMUSG00000008348	Ubc	-0.381566	0.0697772	0.139602	-0.04622	0.819078	0.863646	-0.138709	0.492919	0.589488	-0.762695	0.00107347	0.00238913	-0.483476	0.0243947	0.0310385	-0.427349	0.0451537	0.0717065	-0.240619	0.241626	0.272377
ENSMUSG00000008373	Prpf31	0.145998	0.328811	0.460008	0.424203	0.00889645	0.0190794	0.196578	0.194026	0.278206	-0.945064	2.92064e-06	1.22031e-05	-1.18197	1.18379e-07	2.79255e-07	-0.666859	0.000195162	0.00054915	-1.13139	2.29891e-07	5.45482e-07
ENSMUSG00000008384	Sertad1	-0.238424	0.44664	0.578161	-0.341047	0.284451	0.368972	-0.43234	0.183066	0.265172	-0.854702	0.0119433	0.0208687	-1.49818	0.000115756	0.000189824	-0.957325	0.00606661	0.011928	-1.6921	3.44398e-05	6.13013e-05
ENSMUSG00000008393	Carhsp1	-0.813605	2.99609e-05	0.000246937	-0.737498	8.55973e-05	0.000361107	0.238692	0.125541	0.19468	1.09544	5.32049e-07	2.73634e-06	1.39856	1.31342e-08	3.54968e-08	1.17155	2.17187e-07	1.27019e-06	2.45086	1.3209e-12	9.37589e-12
ENSMUSG00000008398	Elk3	-0.110705	0.465353	0.595652	-0.276378	0.0744511	0.119056	0.00405346	0.977722	0.988033	0.268495	0.0823594	0.117652	1.29198	2.74596e-08	7.09789e-08	0.102822	0.497424	0.57265	1.40674	8.21266e-09	2.47245e-08
ENSMUSG00000008429	Herpud2	-0.25046	0.0411274	0.0917332	-0.420028	0.00144216	0.00400053	-0.28643	0.0198777	0.0416366	0.545789	0.000111978	0.000313718	0.741757	2.43739e-06	4.86139e-06	0.376222	0.00374467	0.00772408	0.705787	5.22316e-06	1.02708e-05
ENSMUSG00000008435	Rdh13	-0.217618	0.104666	0.193087	-0.235922	0.0816596	0.12873	-0.386515	0.00665905	0.0164776	-0.752519	1.00637e-05	3.66029e-05	0.064231	0.619758	0.649164	-0.770822	7.88596e-06	3.11862e-05	-0.104666	0.423376	0.458927
ENSMUSG00000008438	Adam21	-0.711875	0.211323	0.330463	0.659516	0.337936	0.42593	-2.0994	1.04355e-05	6.62761e-05	-1.86419	0.00486785	0.00934249	3.42334	5.59175e-08	1.3815e-07	-0.492803	0.43963	0.516133	2.03582	0.000468338	0.000733262
ENSMUSG00000008450	Nutf2	1.18712	3.88565e-06	4.58806e-05	1.69703	2.28567e-08	4.60302e-07	0.529806	0.00953678	0.022358	-0.540704	0.00959051	0.0171723	0.902247	0.000105645	0.00017426	-0.0307953	0.869545	0.90251	0.244934	0.200259	0.228897
ENSMUSG00000008461	Fut1	-1.1677	0.00184729	0.00722024	0.413347	0.13981	0.202937	-0.243034	0.550264	0.642557	1.47554	4.77713e-05	0.000146462	-2.38555	6.87722e-07	1.46966e-06	3.05658	5.8717e-09	5.31684e-08	-1.46088	0.0012144	0.00181468
ENSMUSG00000008475	Arpc5	0.446267	0.00020633	0.00119707	0.194404	0.0623091	0.102429	-0.163686	0.110809	0.175603	-0.164539	0.110303	0.15271	0.726555	4.13477e-07	9.08649e-07	-0.416402	0.000416666	0.00107862	0.116602	0.249398	0.280504
ENSMUSG00000008482	Rnf151	-0.0810307	0.828843	0.898721	-0.039326	0.975043	0.983957	-0.903193	0.13824	0.210615	-0.665629	0.087621	0.124247	-1.98042	9.0255e-05	0.000149995	-0.623924	0.126129	0.177366	-2.80258	1.17487e-05	2.21079e-05
ENSMUSG00000008489	Elavl2	0.969258	2.90996e-05	0.000240634	1.25695	1.09529e-06	1.00802e-05	-0.525359	0.00694652	0.0170702	-0.760188	0.000469934	0.0011356	3.24384	2.53124e-13	1.81591e-12	-0.472493	0.015344	0.0274377	1.74923	5.46718e-09	1.6993e-08
ENSMUSG00000008496	Pou2f2	-0.0444878	0.924587	0.963906	0.921647	0.0242428	0.0453189	0.0727233	0.832202	0.879666	1.11238	0.0150894	0.0257418	5.56349	4.60479e-11	1.91482e-10	2.07852	8.47557e-05	0.000260603	5.6807	4.3508e-11	2.09145e-10
ENSMUSG00000008540	Mgst1	0.196369	0.315522	0.446425	0.0912441	0.540117	0.622621	-0.532825	0.00131321	0.00407008	3.20108	4.44315e-14	3.67244e-12	5.3396	6.20653e-18	2.57253e-16	3.09596	8.91112e-14	4.40255e-12	4.6104	7.47019e-17	2.55007e-15
ENSMUSG00000008575	Nfib	0.249047	0.22172	0.342225	1.30184	3.63173e-06	2.64456e-05	-1.8573	1.34161e-08	2.81222e-07	-2.23141	1.07719e-09	1.37227e-08	1.21276	5.7721e-06	1.10065e-05	-1.17862	9.91951e-06	3.83074e-05	-0.893587	0.000228333	0.000370466
ENSMUSG00000008590	Htr3b	-1.15649	0.257181	0.382863	-1.55748	0.0251194	0.046699	1.27185	0.0173572	0.0372152	1.29677	0.0498228	0.0751196	0.735065	0.269017	0.299843	0.895779	0.408512	0.484656	3.16341	0.000308546	0.000493311
ENSMUSG00000008601	Rab25	-0.0870476	0.844811	0.910431	0.310323	0.458505	0.544969	1.62387	0.00162605	0.00488682	1.06211	0.0212948	0.0351222	-1.3287	0.00776005	0.0104449	1.45948	0.00300809	0.00632901	0.382215	0.389206	0.424367
ENSMUSG00000008604	Ubqln4	-0.019172	0.822291	0.893839	0.077807	0.36686	0.455117	0.0839988	0.331169	0.430404	-0.457072	2.66778e-05	8.73893e-05	-1.03481	1.08262e-10	4.19388e-10	-0.360093	0.000376541	0.000985722	-0.931635	6.66219e-10	2.47473e-09
ENSMUSG00000008658	Rbfox1	-2.23045	0.0790173	0.154171	0.297914	0.661696	0.730933	0.220192	0.461815	0.561101	0.343738	0.647793	0.706138	8.96869	4.84904e-14	4.24321e-13	2.8721	0.0164222	0.0291385	11.4193	2.43023e-14	2.9769e-13
ENSMUSG00000008668	Rps18	NA	NA	NA	NA	NA	NA	NA	NA	NA	NA	NA	NA	NA	NA	NA	NA	NA	NA	NA	NA	NA
ENSMUSG00000008682	Rpl10	0.311463	0.0472084	0.102683	0.08205	0.582323	0.661567	0.343434	0.0321845	0.0624913	0.0118045	0.936735	0.953465	-1.08441	5.06359e-07	1.10195e-06	-0.217609	0.154688	0.211439	-1.05244	7.9432e-07	1.74602e-06
ENSMUSG00000008683	Rps15a	0.0166483	0.88677	0.939053	-0.31009	0.0142594	0.0286206	0.479622	0.000502176	0.00178515	0.105226	0.372754	0.442625	-0.983389	5.06067e-08	1.25939e-07	-0.221513	0.069534	0.105039	-0.520415	0.0002212	0.00035946
ENSMUSG00000008686	Zfp955a	0.54363	0.00826709	0.0248883	0.358856	0.0662869	0.10781	-0.294308	0.116689	0.183451	-0.112891	0.550045	0.617137	0.606268	0.00337066	0.00471179	-0.297665	0.121757	0.171882	-0.23167	0.219519	0.249132
ENSMUSG00000008690	Ncaph2	-0.307979	0.000184723	0.00109577	-0.739329	6.91365e-10	2.92656e-08	0.355755	3.68845e-05	0.000192537	0.14047	0.049651	0.0748801	-1.38171	9.25533e-15	1.01838e-13	-0.29088	0.000336026	0.0008913	-0.71798	1.16932e-09	4.14913e-09
ENSMUSG00000008730	Hipk1	0.0164572	0.895014	0.944343	0.314126	0.0188135	0.0363836	-0.169677	0.180675	0.262537	0.0221689	0.858658	0.890521	0.986884	1.22021e-07	2.87224e-07	0.319837	0.0172121	0.0303887	0.80075	2.56124e-06	5.24395e-06
ENSMUSG00000008734	Gprc5b	-0.889383	5.80818e-10	4.52208e-08	-1.00608	5.42412e-11	4.46184e-09	0.865664	5.74979e-10	2.28941e-08	0.523178	1.82283e-06	8.04814e-06	0.842503	1.04259e-09	3.36219e-09	0.40648	6.10371e-05	0.000194747	2.59755	2.09892e-18	1.7431e-16
ENSMUSG00000008763	Man1a2	0.293504	0.00286138	0.0103597	0.0866007	0.325404	0.412731	-0.358552	0.000460932	0.00165507	0.460561	3.16654e-05	0.000101984	1.00775	2.40042e-10	8.71607e-10	0.253657	0.0080408	0.0153493	0.355698	0.00052148	0.000811439
ENSMUSG00000008789	Ceacam5	NA	NA	NA	NA	NA	NA	NA	NA	NA	NA	NA	NA	NA	NA	NA	NA	NA	NA	NA	NA	NA
ENSMUSG00000008813	Tppp2	NA	NA	NA	NA	NA	NA	NA	NA	NA	NA	NA	NA	NA	NA	NA	NA	NA	NA	NA	NA	NA
ENSMUSG00000008822	Acyp1	0.211935	0.0906043	0.172373	-0.763414	2.97578e-06	2.26429e-05	0.449555	0.00112026	0.00354569	0.631917	3.30388e-05	0.00010586	-0.0118069	0.921662	0.931382	-0.343433	0.00933935	0.0175804	0.225813	0.0716378	0.0870151
ENSMUSG00000008843	Cldn13	NA	NA	NA	NA	NA	NA	NA	NA	NA	NA	NA	NA	NA	NA	NA	NA	NA	NA	NA	NA	NA
ENSMUSG00000008845	Cd163	0.582849	0.147697	0.251842	0.154806	0.705118	0.767954	0.263665	0.57268	0.662839	-0.326842	0.418455	0.488478	-1.39859	0.00333987	0.004671	-0.754886	0.0696089	0.105143	-1.71778	0.000596821	0.000922499
ENSMUSG00000008855	Hdac5	-0.139835	0.300093	0.429655	-0.657079	7.03981e-05	0.000306323	-0.26791	0.0537301	0.0962659	0.340607	0.0172433	0.0290357	0.846465	2.88122e-06	5.69e-06	-0.176638	0.194569	0.257613	0.71839	2.46689e-05	4.46664e-05
ENSMUSG00000008859	Rala	0.187482	0.0275936	0.0664136	0.220703	0.0108447	0.0226532	-0.465839	7.90295e-06	5.26059e-05	0.163118	0.0513383	0.0771978	1.7633	1.92165e-15	2.73242e-14	0.196338	0.0215645	0.0372177	1.10998	8.74057e-12	4.95403e-11
ENSMUSG00000008874	Clec3a	NA	NA	NA	NA	NA	NA	NA	NA	NA	NA	NA	NA	NA	NA	NA	NA	NA	NA	NA	NA	NA
ENSMUSG00000008892	Vdac3	0.759193	2.95981e-07	5.59254e-06	1.10544	7.41781e-10	3.09489e-08	0.197067	0.0633244	0.110438	-0.500164	7.38787e-05	0.000215711	0.365402	0.00163332	0.00236	-0.153913	0.140466	0.194515	-0.196724	0.0638546	0.0780833
ENSMUSG00000008932	Slc1a7	-1.7576	0.00147288	0.00600306	-1.87362	0.000663595	0.00206921	-0.405134	0.488278	0.585263	-0.0553189	0.891784	0.917456	-2.33979	6.11235e-05	0.000103645	-0.171337	0.757732	0.81018	-0.987326	0.108792	0.129044
ENSMUSG00000008958	Vps72	-0.219383	0.0299715	0.0710002	0.174551	0.0777778	0.123571	0.419791	0.000225304	0.000900648	-0.519095	2.09188e-05	7.05111e-05	0.0552239	0.561536	0.593081	-0.12516	0.197839	0.261189	0.694398	3.98147e-07	9.15087e-07
ENSMUSG00000008976	Gabpa	-0.22316	0.0354534	0.0812813	-0.112956	0.268505	0.35095	0.304927	0.00625188	0.0156185	-0.883394	2.30156e-08	1.82058e-07	-1.90032	4.48372e-14	3.9613e-13	-0.77319	1.89314e-07	1.12292e-06	-1.37223	1.49551e-11	8.03502e-11
ENSMUSG00000008999	Bmp7	-1.03625	5.27914e-06	5.89425e-05	-1.4057	6.76465e-08	1.08135e-06	-0.739457	0.000235549	0.000934268	0.0828975	0.621173	0.681809	0.680292	0.000540899	0.000825308	-0.286557	0.105438	0.151682	0.977082	1.12185e-05	2.11789e-05
ENSMUSG00000009013	Dynll1	0.34293	0.00034219	0.00180838	0.493953	4.75774e-06	3.29523e-05	-0.138314	0.0975907	0.158118	-0.660734	6.95415e-08	4.72276e-07	-0.50769	3.24489e-06	6.36855e-06	-0.509711	3.08444e-06	1.35158e-05	-0.988934	8.61421e-11	3.86996e-10
ENSMUSG00000009030	Pdcl	0.472642	2.47713e-05	0.000211149	0.324665	0.0012033	0.00342564	0.256705	0.00714491	0.0174843	0.492883	1.42474e-05	4.97944e-05	1.13107	3.36397e-11	1.44395e-10	0.344906	0.000712309	0.00173138	0.915136	1.27621e-09	4.49546e-09
ENSMUSG00000009035	Tmem184b	-0.687538	0.00012657	0.000803854	-1.24172	4.93231e-08	8.47482e-07	-0.129104	0.383145	0.483786	-0.304226	0.0478903	0.0725383	-1.14083	1.70036e-07	3.93189e-07	-0.858406	9.56692e-06	3.70854e-05	-0.582392	0.00069403	0.00106586
ENSMUSG00000009047	Gm5965	NA	NA	NA	NA	NA	NA	NA	NA	NA	NA	NA	NA	NA	NA	NA	NA	NA	NA	NA	NA	NA
ENSMUSG00000009070	Rtdr1	-0.156289	0.853006	0.916148	0.298263	0.6262	0.700284	1.43827	0.0651624	0.113202	0.137978	0.850842	0.883924	-1.31102	0.116545	0.136587	0.59253	0.410792	0.486998	0.283537	0.709147	0.735593
ENSMUSG00000009073	Nf2	-0.364844	0.00027696	0.00151749	-0.162657	0.0638737	0.104597	-0.153667	0.0784226	0.13199	-0.661015	1.28495e-07	8.03497e-07	-0.600087	5.41469e-07	1.17468e-06	-0.458828	2.09891e-05	7.47957e-05	-0.388911	0.00014248	0.00023609
ENSMUSG00000009075	Cabp7	-1.01313	0.00662482	0.0206981	1.83435	1.91366e-05	0.000103358	-0.97109	0.00701394	0.0172068	-0.653866	0.0586905	0.0869489	0.561249	0.0951466	0.112805	2.19362	2.62778e-06	1.17239e-05	0.603292	0.086266	0.10365
ENSMUSG00000009076	Zmat5	-0.355642	0.00919657	0.0271844	-0.115031	0.372518	0.460532	0.351359	0.0102404	0.0237838	-1.82349	5.86712e-12	1.82069e-10	-1.33138	1.12057e-09	3.59971e-09	-1.58288	7.62388e-11	1.26629e-09	-0.62438	6.43436e-05	0.000110994
ENSMUSG00000009079	Ewsr1	0.296889	0.0015274	0.0061891	0.495455	5.65268e-06	3.78147e-05	0.369965	0.000186041	0.000766254	-0.134057	0.113032	0.156104	-0.354355	0.000291599	0.000459144	0.0645098	0.434355	0.511109	-0.28128	0.00238548	0.00344908
ENSMUSG00000009090	Ap1b1	-0.377866	0.000136363	0.000853308	-0.0336455	0.679185	0.746564	-0.664321	7.13746e-08	1.08608e-06	-0.259526	0.00413542	0.00807362	0.126945	0.128612	0.149833	0.0846944	0.303948	0.376802	-0.15951	0.0608579	0.0746491
ENSMUSG00000009092	Derl3	-0.605637	0.0114412	0.0325506	-0.681021	0.00392967	0.00946987	1.20837	3.67896e-05	0.000192214	1.04062	8.16102e-05	0.000235994	-2.25241	4.18735e-09	1.22201e-08	0.965235	0.000246626	0.000677669	-0.438404	0.0618462	0.0757655
ENSMUSG00000009093	Gstt4	NA	NA	NA	NA	NA	NA	NA	NA	NA	NA	NA	NA	NA	NA	NA	NA	NA	NA	NA	NA	NA
ENSMUSG00000009097	Tbx1	-0.801712	0.140042	0.241719	-0.352348	0.362209	0.450372	3.84713	6.36106e-08	9.90509e-07	2.08876	7.88646e-05	0.000228814	-1.55664	0.00631462	0.00857954	2.53812	3.04603e-05	0.000104449	3.0922	1.91366e-06	3.97834e-06
ENSMUSG00000009108	Gnat2	-0.0603956	0.955829	0.98577	0.351306	0.18307	0.254829	0.95814	0.00352933	0.00952809	3.30801	9.17233e-10	1.20004e-08	0.48254	0.150407	0.173646	3.71971	1.9511e-10	2.80928e-09	1.50108	0.000167464	0.000275344
ENSMUSG00000009112	Bcl2l13	0.371799	4.0046e-06	4.70305e-05	0.439068	3.60468e-07	4.08484e-06	0.347837	9.13889e-06	5.94045e-05	0.301448	5.53738e-05	0.000166964	0.424389	6.04399e-07	1.30197e-06	0.368716	4.3666e-06	1.8399e-05	0.400427	1.39138e-06	2.94593e-06
ENSMUSG00000009114	2610028H24Rik	-3.08478	0.00458141	0.0152248	-1.14803	0.0539145	0.0902976	0.366477	0.697466	0.771703	0.740289	0.18181	0.236731	-1.87913	0.0129876	0.0170689	2.67705	0.0156818	0.0279814	1.57213	0.205658	0.234608
ENSMUSG00000009115	1700027D21Rik	-1.31765	0.116809	0.210602	-1.57802	0.00730431	0.0160985	-0.877701	0.108041	0.171997	1.55683	0.00791219	0.01444	0.958608	0.0914119	0.108517	1.29646	0.12302	0.173399	1.39856	0.0896404	0.107453
ENSMUSG00000009145	Dqx1	0.359597	0.313137	0.444029	-1.18267	0.00313783	0.00779097	1.05488	0.014273	0.031477	0.481891	0.179106	0.233523	-3.51927	2.34062e-08	6.10261e-08	-1.06038	0.00704062	0.0136295	-2.82399	3.75928e-07	8.66648e-07
ENSMUSG00000009185	Ccl8	NA	NA	NA	NA	NA	NA	NA	NA	NA	NA	NA	NA	NA	NA	NA	NA	NA	NA	NA	NA	NA
ENSMUSG00000009207	Lnp	0.559691	2.09474e-05	0.000183303	0.400738	0.000722915	0.00222553	-0.103584	0.311474	0.408983	0.383351	0.00113153	0.00250494	1.09809	8.30987e-10	2.7303e-09	0.224398	0.0373395	0.0606841	0.43482	0.000329762	0.000525018
ENSMUSG00000009210	2310007L24Rik	0.668409	0.583584	0.702202	-1.02492	0.354855	0.443092	3.18195	0.0677676	0.116831	0.917711	0.405234	0.475335	-3.41103	0.0542365	0.0662756	-0.77562	0.528027	0.602158	-0.897488	0.461779	0.497094
ENSMUSG00000009214	Tmem8c	-1.46767	0.359131	0.490696	-3.13609	0.00237537	0.0061418	-0.483245	0.455913	0.555634	2.75914	0.00416469	0.00812351	2.47582	0.00899767	0.0120309	1.09072	0.514666	0.589271	3.46024	0.00977827	0.0132104
ENSMUSG00000009216	Fam163b	-0.0419788	0.918718	0.959834	0.491641	0.138141	0.200933	-1.23113	0.000994733	0.00320017	2.4162	1.75168e-06	7.77534e-06	3.42807	9.49753e-09	2.61959e-08	2.94982	1.35244e-07	8.32003e-07	2.23892	6.87076e-06	1.33022e-05
ENSMUSG00000009246	Trpm5	-1.36827	0.0283436	0.0678349	-1.58754	0.000961786	0.00283624	3.13934	1.35622e-07	1.81842e-06	1.81521	0.000326835	0.000816736	-0.0371088	0.935814	0.943909	1.59594	0.0106881	0.0198341	4.4705	1.38907e-08	4.0208e-08
ENSMUSG00000009248	Ascl2	-2.63729	3.06082e-09	1.56541e-07	-2.54566	1.12342e-09	4.24077e-08	0.236977	0.344446	0.444216	1.23566	2.25089e-05	7.51733e-05	-1.85081	1.8825e-07	4.32948e-07	1.32728	7.75884e-05	0.000240987	1.02345	0.00115484	0.00172908
ENSMUSG00000009281	Rarres2	-0.547258	0.793927	0.873184	-2.62177	0.00540575	0.0124408	6.08938	3.28637e-08	5.78347e-07	4.21426	0.000697579	0.00161758	1.62152	0.250714	0.280682	2.13975	0.218559	0.284836	8.25816	3.75854e-08	1.00826e-07
ENSMUSG00000009291	Pttg1ip	-0.812863	0.000136003	0.000852491	-0.83226	0.000104082	0.000426201	0.190806	0.280459	0.375958	-0.0913434	0.599502	0.661813	-1.35919	1.75397e-07	4.0478e-07	-0.11074	0.527239	0.601455	-0.355522	0.0523515	0.0647388
ENSMUSG00000009292	Trpm2	-0.842382	0.172384	0.283247	0.143017	0.592056	0.669876	-0.534829	0.0578871	0.102448	3.40239	3.25429e-09	3.49848e-08	3.39231	3.15768e-09	9.42172e-09	4.38779	4.11917e-10	5.24367e-09	3.69987	1.11541e-08	3.27818e-08
ENSMUSG00000009293	Ube2g2	0.09059	0.512178	0.637677	0.282377	0.0499889	0.0846004	0.0358682	0.79279	0.848919	-0.00893372	0.948061	0.96297	0.493592	0.00160877	0.00232607	0.182853	0.192601	0.255241	0.43887	0.00413963	0.00583537
ENSMUSG00000009350	Mpo	-1.17646	0.114605	0.207637	-0.830084	0.276981	0.360623	-3.22687	0.0664223	0.114932	-0.64962	0.307063	0.37475	-2.96699	0.00125726	0.00183778	-0.303248	0.72218	0.779943	-5.0174	0.00346901	0.00492588
ENSMUSG00000009356	Lpo	-1.88459	0.000873902	0.00392199	0.462614	0.34771	0.435887	-0.223406	0.61076	0.696688	-1.73496	0.00110907	0.00245905	-0.615798	0.159046	0.183075	0.612242	0.243843	0.312693	1.04538	0.0470065	0.0584398
ENSMUSG00000009376	Met	-0.401408	0.0377175	0.0854831	-0.858436	9.87994e-05	0.000407151	-0.10104	0.571594	0.66197	0.88283	7.28402e-05	0.000212929	0.364292	0.0525228	0.0643018	0.425802	0.0284236	0.0474952	0.66466	0.00143324	0.00212512
ENSMUSG00000009378	Slc16a12	-1.87869	0.199184	0.316604	-0.500252	0.591625	0.669512	1.43366	0.083396	0.139033	1.16683	0.24685	0.309895	2.10303	0.0365819	0.0455803	2.54527	0.0694148	0.104895	5.41538	0.000148806	0.000245942
ENSMUSG00000009394	Syn2	-1.98376	0.0257326	0.0628362	-1.95575	3.72008e-08	6.7371e-07	-2.36127	7.40666e-11	4.83097e-09	4.3787	2.75497e-12	9.74578e-11	8.87603	3.09336e-18	1.49856e-16	4.40671	1.06068e-08	8.90203e-08	8.49852	4.09932e-16	9.95675e-15
ENSMUSG00000009406	Elk1	-0.166831	0.0244059	0.060246	-0.0808518	0.25184	0.332684	-0.0181903	0.792797	0.848919	-0.336857	8.24623e-05	0.000238071	-0.264399	0.000955014	0.00141556	-0.250877	0.00158175	0.00354754	-0.115758	0.106858	0.126871
ENSMUSG00000009418	Nav1	-0.166633	0.0709362	0.141596	0.260751	0.00723112	0.0159695	-0.95646	6.68362e-10	2.57312e-08	-0.266534	0.00623105	0.0116548	1.62971	5.6455e-14	4.84297e-13	0.16085	0.0804521	0.119442	0.839887	6.50089e-09	1.99534e-08
ENSMUSG00000009470	Tnpo1	0.288068	0.0154582	0.0417648	0.584466	3.04741e-05	0.000152676	0.235628	0.0425461	0.079283	-0.605746	1.96818e-05	6.66893e-05	-0.364493	0.00320027	0.00448548	-0.309348	0.0100651	0.0188072	-0.416933	0.00105109	0.00158094
ENSMUSG00000009471	Myod1	0.588259	0.633299	0.743403	2.52523	0.00213739	0.0056029	1.15502	0.138227	0.210615	0.983432	0.368159	0.437914	1.09778	0.299546	0.331498	2.9204	0.0020412	0.00445928	1.66454	0.0819767	0.0987889
ENSMUSG00000009487	Otog	-4.63012	2.88871e-06	3.61659e-05	-3.45958	4.54333e-06	3.1707e-05	-1.04012	0.0857812	0.142167	0.419415	0.339969	0.40876	-1.72754	0.00158201	0.00228926	1.58995	0.114247	0.162519	1.86246	0.0550651	0.0679143
ENSMUSG00000009535	Rnmt	0.175917	0.0250387	0.0614603	0.435421	7.38375e-06	4.71349e-05	-0.0615912	0.405126	0.505792	-0.263362	0.00168215	0.00357939	0.192913	0.0150008	0.0195892	-0.00385827	0.958126	0.972739	-0.0445959	0.545687	0.579162
ENSMUSG00000009545	Kcnq1	-0.313894	0.525962	0.649997	-2.24075	5.23628e-08	8.86609e-07	2.57293	4.96223e-09	1.27454e-07	3.38475	2.9739e-10	4.61362e-09	0.825993	0.0163578	0.021261	1.45789	0.000367255	0.000963726	3.71282	1.61369e-10	6.84737e-10
ENSMUSG00000009549	Srp14	-0.175504	0.0457478	0.100018	-0.161794	0.0632594	0.103737	-0.213712	0.0169385	0.0364655	-0.0887653	0.292987	0.359787	0.315379	0.00102317	0.00151003	-0.0750546	0.373399	0.448737	0.277171	0.00307774	0.00439245
ENSMUSG00000009551	6330409D20Rik	-1.41537	0.166129	0.274963	-0.426516	0.505249	0.589868	-1.36242	0.000140544	0.000602972	0.358387	0.567739	0.63308	6.39592	3.15407e-12	1.69775e-11	1.34724	0.176785	0.237419	6.44887	1.25133e-10	5.44355e-10
ENSMUSG00000009555	Cdk9	-0.228743	0.00892366	0.026508	-0.215989	0.0129535	0.0264036	-0.10091	0.216516	0.304347	-0.836406	1.32948e-09	1.64908e-08	-0.956796	1.3193e-10	5.04243e-10	-0.823652	1.78848e-09	1.8858e-08	-0.828963	1.59346e-09	5.51279e-09
ENSMUSG00000009563	Tor2a	-0.21542	0.0955444	0.179538	-0.207637	0.10458	0.158999	0.220083	0.0870815	0.143915	0.565401	0.000169348	0.000453815	-0.0960113	0.442129	0.474783	0.573184	0.0001539	0.000444595	0.339492	0.012104	0.016177
ENSMUSG00000009566	Fpgs	0.323313	0.00096965	0.00425969	0.228684	0.0128838	0.02628	0.174175	0.0537095	0.0962455	-0.446529	3.25517e-05	0.000104453	-2.19474	1.43913e-16	3.16499e-15	-0.541158	2.72955e-06	1.21159e-05	-2.34388	4.56009e-17	1.73642e-15
ENSMUSG00000009569	Mkl2	0.376629	0.00316395	0.0112311	0.28083	0.0197123	0.0379085	-0.247822	0.0366545	0.0699756	0.653942	1.02217e-05	3.71155e-05	0.816221	4.71359e-07	1.02911e-06	0.558144	6.92728e-05	0.00021764	0.19177	0.101064	0.120328
ENSMUSG00000009575	Cbx5	-0.205143	0.291522	0.420768	0.0362014	0.850219	0.888479	0.150733	0.435206	0.53526	-0.154733	0.423272	0.493275	-0.542369	0.00972688	0.0129603	0.0866108	0.652209	0.717409	-0.186493	0.336438	0.371007
ENSMUSG00000009580	Odam	NA	NA	NA	NA	NA	NA	NA	NA	NA	NA	NA	NA	NA	NA	NA	NA	NA	NA	NA	NA	NA
ENSMUSG00000009585	Apobec3	-0.490617	0.000478374	0.00236489	-0.989918	6.43196e-08	1.0425e-06	0.817867	2.19815e-06	1.81171e-05	-0.76714	2.4805e-06	1.05793e-05	-4.69322	3.92419e-19	3.08279e-17	-1.26644	1.24155e-09	1.36009e-08	-3.38474	7.33939e-17	2.53327e-15
ENSMUSG00000009588	St6galnac1	NA	NA	NA	NA	NA	NA	NA	NA	NA	NA	NA	NA	NA	NA	NA	NA	NA	NA	NA	NA	NA
ENSMUSG00000009596	Taf7l	-0.65775	0.028445	0.0680215	-1.36427	2.54481e-05	0.000131306	0.168427	0.59829	0.685376	2.58177	5.10542e-09	5.08791e-08	-2.12823	4.6067e-07	1.00678e-06	1.87525	1.21905e-06	5.87138e-06	-1.30206	0.000373845	0.00059137
ENSMUSG00000009614	Sardh	0.0768688	0.871314	0.930085	0.250515	0.519634	0.603076	-2.12284	1.79148e-06	1.52481e-05	0.792915	0.0730088	0.10556	5.4401	1.33428e-11	6.25027e-11	0.966561	0.0353355	0.0577446	3.24039	8.18816e-08	2.0726e-07
ENSMUSG00000009621	Vav2	-0.461974	9.63895e-06	9.74511e-05	-0.321703	0.000505463	0.00163822	0.149843	0.0666316	0.115249	0.753405	5.87802e-09	5.71738e-08	1.17714	2.4998e-12	1.37746e-11	0.893676	3.76428e-10	4.86289e-09	1.78896	1.35911e-15	2.63951e-14
ENSMUSG00000009628	Tex15	0.244233	0.164767	0.27328	0.525108	0.00518016	0.0120072	0.374332	0.0375231	0.0713946	0.217424	0.211127	0.270124	-0.226315	0.194455	0.221003	0.498299	0.00774202	0.0148423	-0.0962164	0.574636	0.607263
ENSMUSG00000009630	Ppp2cb	0.764487	6.27027e-12	1.52341e-09	0.799454	2.70733e-12	5.13604e-10	0.251231	0.000131041	0.000568906	0.0393527	0.469874	0.539289	0.778847	4.36182e-12	2.2796e-11	0.0743201	0.178475	0.239413	0.265591	7.15203e-05	0.000122683
ENSMUSG00000009633	G0s2	-1.61495	4.17463e-07	7.3541e-06	-1.78072	1.47569e-07	1.99434e-06	1.58139	5.58657e-07	5.86604e-06	-0.929906	0.000294619	0.000744769	-2.29575	1.89902e-09	5.87527e-09	-1.09568	0.000105718	0.000317171	0.900595	0.0005113	0.000796664
ENSMUSG00000009640	Dmap1	0.0592836	0.469778	0.599775	-0.0693721	0.399005	0.486109	-0.174279	0.0424029	0.0790663	-0.275631	0.00267078	0.00544904	-0.238699	0.00753986	0.0101643	-0.404286	6.71168e-05	0.000211514	-0.472262	1.00456e-05	1.90804e-05
ENSMUSG00000009646	Pla2g12b	-1.66907	0.0441609	0.0970549	0.957266	0.061206	0.100872	0.872076	0.2667	0.360982	1.91659	0.00259678	0.00530988	-1.93875	0.0123857	0.0163147	4.54292	1.42167e-06	6.7632e-06	0.602391	0.482369	0.517057
ENSMUSG00000009647	Ccdc109a	-0.00527255	0.937075	0.972831	-0.456097	1.00666e-06	9.46419e-06	-0.196349	0.00739922	0.0180428	0.223465	0.00282836	0.00573948	-0.291791	0.000253503	0.000401516	-0.22736	0.00258532	0.00552121	-0.482867	4.7473e-07	1.07775e-06
ENSMUSG00000009654	Oit3	-4.53156	0.0049046	0.0160964	1.66261	0.0303204	0.0549562	-0.444095	0.302785	0.399348	-0.982813	0.242454	0.304903	2.30315	0.000404654	0.00062608	5.21136	0.000791854	0.0019064	6.39062	1.7175e-05	3.17066e-05
ENSMUSG00000009670	Tex11	-0.888178	0.0362315	0.0827715	0.21898	0.57224	0.652657	-0.959695	0.12061	0.188396	0.491881	0.215386	0.274867	-4.42304	9.96842e-09	2.74297e-08	1.59904	0.000680066	0.00166368	-4.49456	4.55885e-08	1.20409e-07
ENSMUSG00000009681	Bcr	-0.0563028	0.523171	0.647677	0.00810014	0.925692	0.946978	-0.574285	1.55919e-06	1.3603e-05	0.680493	1.48897e-07	9.12746e-07	2.09396	4.87039e-16	8.55383e-15	0.744896	3.85003e-08	2.74283e-07	1.57598	8.79473e-14	8.98273e-13
ENSMUSG00000009687	Fxyd5	-1.60043	1.23447e-07	2.78155e-06	-2.38807	3.69095e-11	3.33343e-09	3.10348	3.47164e-12	5.21944e-10	1.89165	1.3769e-09	1.69944e-08	-3.04859	5.1313e-12	2.63206e-11	1.10401	2.55974e-05	8.93552e-05	1.65531	6.82901e-08	1.75376e-07
ENSMUSG00000009731	Kcnd1	-0.32038	0.0159042	0.0426591	-0.717809	7.59528e-06	4.81504e-05	0.255396	0.0476812	0.0872022	0.93716	1.83372e-07	1.09296e-06	-0.630504	4.30018e-05	7.40108e-05	0.539731	0.000252334	0.000691066	-0.0547273	0.657992	0.687107
ENSMUSG00000009733	Tcfcp2	-0.213895	0.0507176	0.10849	-0.70186	1.23529e-06	1.1082e-05	0.0851036	0.412648	0.513052	0.407136	0.000739674	0.00170498	0.513993	6.49427e-05	0.00010978	-0.0808285	0.442036	0.518712	0.812992	1.45961e-07	3.56122e-07
ENSMUSG00000009734	Pou6f2	0.698676	0.194316	0.310734	2.15061	0.00129841	0.0036647	-0.514911	0.0894092	0.147103	-1.3883	0.0392713	0.0606528	5.5012	1.40931e-11	6.56822e-11	0.0636357	0.908814	0.933599	4.28762	5.71782e-10	2.15841e-09
ENSMUSG00000009739	Pou6f1	-0.244681	0.021601	0.0546211	-1.24554	1.07049e-10	7.3792e-09	0.319077	0.0037032	0.00993444	-1.20094	1.26246e-10	2.26515e-09	0.772204	1.46543e-07	3.41626e-07	-2.20179	3.98136e-15	3.8575e-13	1.33596	1.76403e-11	9.28045e-11
ENSMUSG00000009741	Ubp1	0.174308	0.0210963	0.0536012	0.208291	0.00718425	0.0158812	-0.24525	0.00214116	0.00620811	-0.104696	0.148045	0.197529	-0.177114	0.0192406	0.0247972	-0.0707132	0.3218	0.395058	-0.596672	4.21484e-08	1.11934e-07
ENSMUSG00000009772	Nuak2	-0.867425	5.8207e-07	9.5767e-06	0.895533	1.82876e-07	2.38011e-06	1.15065	3.35906e-09	9.32542e-08	1.04345	2.12764e-08	1.70133e-07	1.0598	1.62033e-08	4.31891e-08	2.80641	1.15126e-15	1.42398e-13	3.07787	2.28807e-16	6.17708e-15
ENSMUSG00000009828	Ick	0.143211	0.330417	0.461757	0.84766	8.55919e-06	5.30274e-05	0.101151	0.481037	0.578612	0.047996	0.740624	0.78913	1.35439	9.14362e-09	2.52918e-08	0.752445	3.91363e-05	0.000130629	1.31233	1.55597e-08	4.46023e-08
ENSMUSG00000009863	Sdhb	0.0164643	0.868817	0.928385	-0.376594	0.00108896	0.00314896	-0.256731	0.0168333	0.0362928	-0.555533	1.65266e-05	5.69319e-05	-0.229205	0.0303855	0.0381899	-0.948592	6.97901e-09	6.1878e-08	-0.5024	5.59739e-05	9.72781e-05
ENSMUSG00000009876	Cox4i2	-0.333787	0.278016	0.406693	-1.22514	0.000441227	0.00145299	1.71972	9.80178e-05	0.00044447	0.596237	0.0460844	0.0701136	-2.80275	6.85354e-08	1.67005e-07	-0.29512	0.352606	0.427431	-0.749243	0.0278716	0.0355973
ENSMUSG00000009894	Snap47	-0.171117	0.0410965	0.0916877	0.0223805	0.776015	0.828814	-1.11394	6.14189e-12	7.65104e-10	0.745579	7.07958e-09	6.65237e-08	2.60323	1.44185e-18	8.11157e-17	0.939076	1.51381e-10	2.26423e-09	1.66041	5.15609e-15	7.95068e-14
ENSMUSG00000009900	Wnt3a	2.54159	5.63881e-10	4.42122e-08	0.117441	0.60781	0.684238	-1.51136	5.20652e-07	5.54345e-06	0.521019	0.0358321	0.0559355	3.37862	4.21777e-12	2.21028e-11	-1.90313	3.81135e-08	2.72306e-07	-0.674333	0.00423036	0.00595652
ENSMUSG00000009905	Kdsr	-0.304152	0.00308916	0.0110174	-0.775347	3.93615e-08	7.04789e-07	-0.226539	0.0210963	0.0437012	0.449423	6.9394e-05	0.000203777	-0.671656	3.60269e-07	7.97549e-07	-0.021771	0.812335	0.856072	-0.594043	2.3234e-06	4.78566e-06
ENSMUSG00000009907	Vps4b	0.332225	0.000111992	0.000729327	0.181925	0.016134	0.0318263	0.169369	0.0238683	0.0485891	-0.0349751	0.619092	0.679738	-0.334711	0.000102193	0.000168805	-0.185274	0.0145861	0.0262304	-0.497567	6.1564e-07	1.37316e-06
ENSMUSG00000009927	Rps25	0.00641131	0.952014	0.983306	-0.255442	0.0247869	0.0461841	0.396482	0.00123789	0.0038648	0.128292	0.236768	0.2987	-1.36574	4.64185e-11	1.92865e-10	-0.133561	0.218966	0.285281	-0.975672	1.30218e-08	3.78124e-08
ENSMUSG00000009941	Nxf2	-2.26701	0.000923271	0.00409926	-2.13576	3.16985e-05	0.000157904	0.795459	0.11779	0.184951	2.04342	4.94372e-05	0.000151022	-1.45622	0.0057189	0.00780847	2.17466	0.00142096	0.00322299	1.60625	0.0156761	0.0206505
ENSMUSG00000009995	Taz	0.0044154	0.97836	1	-0.254364	0.127673	0.188154	0.829899	4.31842e-05	0.000220925	0.176299	0.283351	0.349578	0.205126	0.213498	0.241372	-0.0824803	0.613738	0.682627	1.03061	3.07581e-06	6.23891e-06
ENSMUSG00000010021	Kif19a	-2.22885	5.49047e-08	1.42491e-06	-0.941945	0.000136296	0.000533919	2.07944	3.06746e-09	8.7128e-08	1.81755	3.05237e-08	2.32791e-07	-0.236646	0.280409	0.311685	3.10446	1.37959e-10	2.09037e-09	4.07164	8.10784e-13	6.16662e-12
ENSMUSG00000010025	Aldh3a2	-0.25151	0.011644	0.0329983	-1.1601	4.933e-11	4.19666e-09	0.000601691	0.994768	1	0.90606	3.28518e-09	3.52143e-08	-0.798358	2.69594e-08	6.97662e-08	-0.00253163	0.977986	0.98807	-0.546246	7.19796e-06	1.39048e-05
ENSMUSG00000010044	Zmynd10	-0.701115	0.15882	0.265844	-1.90818	3.75049e-05	0.000181589	-1.47363	0.00057484	0.00199825	2.89866	3.65437e-07	1.97742e-06	2.35061	6.6093e-06	1.25221e-05	1.69159	0.00120251	0.00277845	1.5781	0.00214299	0.00311384
ENSMUSG00000010045	Tmem115	-0.0294306	0.794901	0.873893	0.326465	0.00834167	0.018054	-0.603805	2.59176e-05	0.000143402	-0.253351	0.0343466	0.0539158	0.694908	4.35848e-06	8.43077e-06	0.102545	0.369408	0.444769	0.120534	0.292974	0.325941
ENSMUSG00000010047	Hyal2	0.127542	0.316851	0.447802	0.423773	0.0028421	0.00716576	0.0247761	0.843336	0.888013	-0.646693	4.53963e-05	0.000139926	0.192608	0.135837	0.157796	-0.350462	0.0106736	0.0198114	0.0898417	0.477423	0.512102
ENSMUSG00000010048	Ifrd2	-0.17039	0.148179	0.252343	-0.321621	0.0104046	0.0218781	-0.0818044	0.488882	0.585786	-0.852447	3.28494e-07	1.80269e-06	-2.91271	3.7133e-16	6.82401e-15	-1.00368	2.8276e-08	2.10112e-07	-2.82412	6.84004e-16	1.51e-14
ENSMUSG00000010051	Hyal1	-0.052401	0.829851	0.899479	-0.407469	0.110011	0.166055	0.447902	0.0821402	0.137202	-0.75255	0.00553864	0.0104959	-1.64767	1.77586e-06	3.60378e-06	-1.10762	0.00021309	0.000593658	-1.14736	0.000145467	0.000240742
ENSMUSG00000010054	Tusc2	0.0330615	0.701724	0.80051	0.229632	0.0139232	0.0280653	-0.376621	0.000234292	0.000930282	-0.458505	2.88214e-05	9.36724e-05	1.08705	4.73814e-11	1.96418e-10	-0.261935	0.00600827	0.0118307	0.677372	1.26323e-07	3.11124e-07
ENSMUSG00000010057	Nprl2	-0.134437	0.342675	0.47378	-0.744701	3.04455e-05	0.000152621	-0.612821	0.000237582	0.000941048	0.073231	0.600388	0.662651	0.775517	1.65256e-05	2.98876e-05	-0.537032	0.000994527	0.00234164	0.297134	0.043885	0.0547582
ENSMUSG00000010064	Slc38a3	-0.394592	0.255964	0.38154	-0.253906	0.408854	0.49626	0.0356214	0.906918	0.937061	2.20454	1.22397e-06	5.67413e-06	1.81551	1.48751e-05	2.70444e-05	2.34522	7.97157e-07	4.0134e-06	2.24573	1.42895e-06	3.02182e-06
ENSMUSG00000010066	Cacna2d2	-0.986827	0.000235115	0.00133686	-0.843731	0.000764526	0.00233141	-0.751065	0.00157609	0.00475555	0.652201	0.00586297	0.0110326	3.49476	1.56989e-12	9.08086e-12	0.795298	0.00180733	0.0039939	3.73052	7.95596e-13	6.06169e-12
ENSMUSG00000010067	Rassf1	0.29084	0.193405	0.309619	-0.3863	0.0838608	0.131771	-0.736763	0.00244232	0.00693826	1.1467	3.39122e-05	0.000108221	1.37912	3.26498e-06	6.40509e-06	0.469561	0.0408532	0.0657209	0.351519	0.117002	0.138264
ENSMUSG00000010080	Epn3	-3.52107	0.0132535	0.0366833	-2.19071	0.00312666	0.00777004	1.60039	0.0190903	0.0402436	3.82247	4.1157e-05	0.000128289	2.0966	0.00873672	0.0116955	5.15282	0.000207417	0.000579983	7.21805	1.2079e-06	2.58032e-06
ENSMUSG00000010086	Rnf112	-1.57964	0.0285139	0.0681396	0.950551	0.03202	0.0576829	-1.59689	0.000374236	0.00138777	1.46704	0.00591236	0.011116	6.1437	5.74646e-11	2.34319e-10	3.99723	8.92192e-07	4.43932e-06	6.12644	5.78525e-10	2.18104e-09
ENSMUSG00000010095	Slc3a2	0.226964	0.0339446	0.0785138	0.456747	0.000183825	0.000690038	0.0716048	0.481274	0.578817	-0.390957	0.000852838	0.00194298	-1.06996	1.1463e-09	3.67626e-09	-0.161174	0.121482	0.171519	-1.22532	1.15318e-10	5.0506e-10
ENSMUSG00000010097	Nxf1	0.459754	0.00117844	0.00500294	1.27369	1.88016e-09	6.50597e-08	0.325497	0.0143872	0.0316929	-1.08271	2.59824e-08	2.02667e-07	-0.266035	0.0405169	0.0502678	-0.268771	0.0386804	0.0626182	-0.400292	0.00363044	0.00514671
ENSMUSG00000010110	Stx5a	-0.336516	0.0376915	0.0854465	-0.315909	0.0494976	0.0838666	-0.0864875	0.571849	0.662177	-0.236183	0.132741	0.179582	-0.116876	0.446361	0.478842	-0.215576	0.169938	0.229443	0.133152	0.388606	0.423766
ENSMUSG00000010122	Slc47a1	0.104571	0.773932	0.858503	0.892566	0.0202449	0.0387693	-0.02369	0.965971	0.979392	0.411265	0.261719	0.32612	-4.72856	1.75336e-09	5.46047e-09	1.19926	0.00326646	0.00682316	-4.85682	2.08268e-09	7.02961e-09
ENSMUSG00000010136	1700027A23Rik	1.1825	0.0862815	0.165667	2.97811	0.00575734	0.0131355	-1.48698	0.0294551	0.0580252	-2.71695	0.0129496	0.0224606	1.10117	0.089636	0.10646	-0.921347	0.162804	0.221094	-1.56832	0.0303175	0.0385715
ENSMUSG00000010142	Tnfrsf13b	-1.40937	2.7244e-07	5.22127e-06	-0.734297	0.00137621	0.00384509	0.160413	0.815296	0.866945	-2.36772	8.65804e-11	1.66479e-09	-6.86531	5.78989e-17	1.51848e-15	-1.69265	4.23726e-08	2.98456e-07	-5.29553	1.12458e-14	1.54509e-13
ENSMUSG00000010154	Spire2	1.06931	8.54537e-07	1.30959e-05	0.326881	0.0449497	0.0772186	0.0484617	0.749313	0.813244	-0.608806	0.000730506	0.00168519	1.23387	9.99269e-08	2.38207e-07	-1.35124	2.6884e-08	2.01997e-07	0.213021	0.171393	0.197927
ENSMUSG00000010175	Prox1	0.105809	0.60842	0.722908	-0.384731	0.026556	0.049056	0.801204	4.50173e-05	0.000228987	2.80572	1.66544e-12	6.60949e-11	4.29451	8.76819e-16	1.39016e-14	2.31518	7.04349e-11	1.18228e-09	4.98991	8.34514e-17	2.78278e-15
ENSMUSG00000010205	Raver1	0.414985	0.000807463	0.0036685	1.02175	6.11079e-09	1.61964e-07	0.490583	0.000155094	0.000656676	-1.00189	8.40591e-09	7.70763e-08	-1.29452	1.15824e-10	4.46501e-10	-0.395132	0.00125195	0.00288049	-1.21893	3.22535e-10	1.2822e-09
ENSMUSG00000010277	2610507B11Rik	0.409588	0.00469957	0.0155316	0.329402	0.018664	0.0361386	-0.139557	0.290836	0.386629	-0.0298	0.819043	0.857081	-0.404628	0.0051274	0.00703666	-0.109986	0.402367	0.478342	-0.953773	4.19711e-07	9.61356e-07
ENSMUSG00000010290	AI597479	0.326199	0.000145349	0.000899851	0.249532	0.00183196	0.00490932	-0.0925279	0.195659	0.280064	0.0683181	0.337989	0.406828	0.773017	5.46341e-10	1.85916e-09	-0.00834942	0.905683	0.931205	0.354289	5.51164e-05	9.58833e-05
ENSMUSG00000010307	Tmem86a	-0.803348	9.58244e-06	9.69924e-05	-0.457577	0.00186243	0.00497332	0.000608112	0.996161	1	1.10247	4.8103e-08	3.42451e-07	1.95505	2.94647e-12	1.59833e-11	1.44824	1.1254e-09	1.25252e-08	2.759	1.21737e-14	1.64392e-13
ENSMUSG00000010311	Optc	-0.0987487	0.963527	0.990295	0.588601	0.176693	0.247472	1.2612	0.00069087	0.00233503	1.29093	0.0230712	0.0377946	3.50501	1.66364e-07	3.85107e-07	1.97828	0.00135305	0.00308662	4.86496	1.01415e-09	3.63627e-09
ENSMUSG00000010342	Tex14	0.416264	0.0196088	0.0505436	-0.362462	0.0385067	0.0675474	0.403216	0.065539	0.113771	0.397361	0.0247821	0.0402871	-5.12952	1.3906e-16	3.08944e-15	-0.381365	0.0306609	0.0507956	-5.14257	1.2759e-16	3.85644e-15
ENSMUSG00000010358	Ifi35	-0.81234	0.0555888	0.116747	-1.71631	0.000543533	0.00174346	3.03094	1.43574e-06	1.27232e-05	-0.849925	0.0452419	0.0689521	-4.24737	1.41542e-08	3.80354e-08	-1.75389	0.000463157	0.0011852	-0.404086	0.32599	0.360237
ENSMUSG00000010362	Rdm1	1.3847	2.80299e-08	8.5016e-07	-0.232512	0.149953	0.215366	1.64552	3.41982e-09	9.46692e-08	0.603996	0.000949687	0.00214125	-3.07582	8.42766e-14	6.88101e-13	-1.01321	2.62229e-06	1.17054e-05	-2.81499	2.71394e-13	2.39651e-12
ENSMUSG00000010376	Nedd8	0.337266	0.0178662	0.0468905	0.404529	0.00573674	0.0131005	-0.332209	0.0191579	0.0403638	-0.351327	0.014186	0.0243389	0.317841	0.0242775	0.0308983	-0.284064	0.0418466	0.0671085	-0.351634	0.0140435	0.018625
ENSMUSG00000010392	Gosr1	0.256714	0.0162024	0.043319	0.16388	0.108535	0.164173	-0.225999	0.0307397	0.0601346	-0.0346385	0.726377	0.776369	0.47699	8.86838e-05	0.000147552	-0.127472	0.206622	0.271327	-0.00572222	0.9538	0.960409
ENSMUSG00000010406	Mrpl52	0.379583	0.00149559	0.00608564	0.200993	0.066248	0.107777	0.229617	0.0376593	0.0716225	-0.539825	4.2132e-05	0.000130977	-0.413811	0.000689729	0.00103885	-0.718416	1.00347e-06	4.93268e-06	-0.563777	2.45864e-05	4.45354e-05
ENSMUSG00000010435	1700094C09Rik	NA	NA	NA	NA	NA	NA	NA	NA	NA	NA	NA	NA	NA	NA	NA	NA	NA	NA	NA	NA	NA
ENSMUSG00000010453	4632411B12Rik	0.41156	5.01326e-05	0.000377347	-0.0131956	0.870564	0.904411	-0.159645	0.0590386	0.104246	-0.0118771	0.88339	0.910755	0.502985	3.88831e-06	7.56242e-06	-0.436633	2.46856e-05	8.63797e-05	-0.068221	0.403202	0.438613
ENSMUSG00000010461	Eya4	-1.6543	0.038113	0.0861795	-0.541231	0.134459	0.196495	0.768464	0.0322504	0.0626026	3.98769	1.93965e-08	1.569e-07	4.21592	7.3742e-09	2.0643e-08	5.10076	1.78295e-08	1.40319e-07	6.63868	1.00803e-10	4.4574e-10
ENSMUSG00000010476	Ebf3	-0.178736	0.804578	0.881065	1.02616	0.0118301	0.0244394	0.21101	0.436663	0.536674	1.88007	0.00148374	0.0031966	9.82968	1.22514e-15	1.84512e-14	3.08497	6.80353e-06	2.73458e-05	10.2194	1.10803e-15	2.22116e-14
ENSMUSG00000010505	Myt1	1.14281	0.390293	0.52436	1.27974	0.105243	0.159882	1.05673	0.00789852	0.0190816	1.53367	0.193165	0.249707	10.5919	6.46454e-13	4.13731e-12	1.6706	0.0716304	0.107851	10.5058	2.6391e-13	2.33871e-12
ENSMUSG00000010517	Faf1	0.0771305	0.221031	0.341463	-0.409991	1.56324e-06	1.34565e-05	-0.217243	0.0019842	0.00580807	0.370423	6.24968e-06	2.39654e-05	-0.431223	7.6739e-07	1.63035e-06	-0.116698	0.0704358	0.106291	-0.725596	1.79464e-10	7.53567e-10
ENSMUSG00000010529	Gm266	-2.61748	4.40119e-05	0.000338732	1.36189	4.35297e-05	0.000204698	-0.0160513	0.950339	0.969412	1.61021	3.85612e-05	0.000121042	2.30094	2.07767e-07	4.74772e-07	5.58959	1.47333e-11	3.07722e-10	4.90237	2.42781e-10	9.91127e-10
ENSMUSG00000010538	1700021C14Rik	0.921621	0.000258671	0.00143766	0.489952	0.0236492	0.04432	0.922579	0.000252584	0.000992132	0.997564	0.000101067	0.000285767	-0.546089	0.0170272	0.0220734	0.565896	0.0110553	0.0204415	-0.545131	0.0149658	0.0197805
ENSMUSG00000010554	Mett10d	0.342428	0.0795423	0.154927	0.764689	0.000548697	0.00175777	-0.407464	0.0400184	0.0752962	-0.526702	0.010243	0.0181969	-0.139166	0.460677	0.493259	-0.104441	0.578755	0.649851	-0.889058	0.00011953	0.000199866
ENSMUSG00000010592	Dazl	-0.430767	0.0239063	0.059256	-1.76214	6.49333e-09	1.7076e-07	2.43777	1.00485e-08	2.24674e-07	-0.493618	0.0108488	0.0191714	-7.07575	1.60333e-17	5.44011e-16	-1.82499	3.89516e-09	3.72432e-08	-4.20721	1.19165e-14	1.6173e-13
ENSMUSG00000010601	Apol7a	-2.67332	0.0878214	0.16805	-1.06504	0.232851	0.31154	3.54405	0.147521	0.222308	1.13483	0.207398	0.26584	-5.8192	0.00579375	0.00790263	2.74311	0.0785356	0.116925	0.398158	0.837286	0.854684
ENSMUSG00000010607	Pigyl	-0.354586	0.00938383	0.0276782	-0.610336	8.61237e-05	0.000362889	-0.22703	0.0806416	0.135133	-0.655447	3.41615e-05	0.000108914	-0.62021	6.39803e-05	0.000108248	-0.911197	4.8529e-07	2.5898e-06	-0.492655	0.00074864	0.00114499
ENSMUSG00000010608	Rbm25	0.168882	0.192405	0.308272	0.253143	0.0571598	0.0949036	-0.123137	0.337179	0.436879	-0.790877	3.95909e-06	1.59793e-05	-0.497999	0.000753661	0.0011292	-0.706616	1.70446e-05	6.20838e-05	-0.790019	4.01877e-06	8.02557e-06
ENSMUSG00000010609	Psen2	-0.196582	0.137202	0.237885	-0.263436	0.0466242	0.0796324	-0.411229	0.00360691	0.00971048	0.880689	8.47354e-07	4.11339e-06	0.512512	0.000564855	0.000859306	0.813835	2.93846e-06	1.29607e-05	0.297865	0.0290587	0.0370457
ENSMUSG00000010651	Acaa1b	-0.448468	0.0987271	0.184446	-1.26132	9.72348e-05	0.000401747	-1.56857	2.57075e-05	0.00014242	0.261893	0.300855	0.368257	-0.777176	0.00600189	0.0081731	-0.550961	0.0558231	0.0865382	-1.89728	2.88702e-06	5.87441e-06
ENSMUSG00000010660	Plcd1	-1.01052	2.8428e-05	0.000236201	-2.45276	5.06316e-11	4.26577e-09	0.984786	3.42256e-05	0.000181206	1.44474	1.85734e-07	1.10402e-06	-0.957064	4.83718e-05	8.27438e-05	0.00250365	0.989481	0.9972	1.03824	2.0251e-05	3.70439e-05
ENSMUSG00000010663	Fads1	-0.183675	0.153441	0.259078	0.0302585	0.808961	0.855733	-0.0692433	0.580815	0.670112	0.185307	0.149396	0.199103	0.615374	7.43351e-05	0.000124858	0.399241	0.00427176	0.00870321	0.729806	9.58322e-06	1.82478e-05
ENSMUSG00000010721	Lmbr1	-0.0275399	0.839795	0.9073	-0.128707	0.353182	0.441414	-0.464946	0.002261	0.00651013	-0.614296	0.000193738	0.000512248	1.1305	5.54549e-08	1.37085e-07	-0.715464	3.75856e-05	0.00012596	0.693094	4.81622e-05	8.43831e-05
ENSMUSG00000010751	Tnfrsf22	0.0721116	0.7007	0.799746	1.03596	2.14052e-05	0.00011364	0.903151	0.000134467	0.000581046	-1.14692	5.86102e-06	2.26443e-05	-2.2259	3.3615e-10	1.19035e-09	-0.183078	0.334576	0.408185	-1.39486	4.30725e-07	9.84418e-07
ENSMUSG00000010755	Cars	-0.38446	0.00495028	0.0162067	-0.0631821	0.609254	0.685607	-0.426424	0.00233644	0.00669529	-0.803235	2.12916e-06	9.23696e-06	-1.86209	2.98441e-12	1.6159e-11	-0.481957	0.000787652	0.00189759	-1.90405	2.11977e-12	1.42133e-11
ENSMUSG00000010760	Phlda2	-0.881168	0.000119638	0.000769356	-0.552913	0.00622557	0.014053	0.251963	0.216182	0.304026	0.927708	5.56903e-05	0.000167802	-2.97828	2.69459e-12	1.47131e-11	1.25596	1.42963e-06	6.79923e-06	-1.84515	8.7679e-09	2.6251e-08
ENSMUSG00000010796	Asz1	1.45429	0.0222139	0.0557988	-1.03057	0.133348	0.195214	2.66208	0.0694845	0.119167	0.481718	0.438424	0.508351	-4.87181	0.00039641	0.000613868	-2.00314	0.00487164	0.00982212	-3.66402	0.000113272	0.000189966
ENSMUSG00000010797	Wnt2	3.69857	0.12698	0.224666	2.36127	0.0860119	0.134521	1.05488	0.154722	0.231142	2.68704	0.266451	0.331118	5.5892	0.00487778	0.00670782	1.34974	0.293373	0.36593	2.94551	0.0104641	0.014089
ENSMUSG00000010803	Gabra1	2.72555	1.92927e-06	2.59103e-05	1.11564	0.0164643	0.0324047	-1.17599	0.00306868	0.00844128	-0.264121	0.561964	0.627757	4.6133	7.54832e-10	2.49986e-09	-1.87403	0.000103146	0.000309989	0.711763	0.0595375	0.0731118
ENSMUSG00000010825	Grid2ip	-1.46367	2.57421e-06	3.28174e-05	-1.05523	6.82114e-05	0.000298821	0.413462	0.0760422	0.128593	0.517259	0.0211785	0.0349568	-1.46619	1.47318e-06	3.02084e-06	0.925701	0.000610479	0.00151082	0.410943	0.0894147	0.107204
ENSMUSG00000010830	Kdelr3	-2.00939	9.49929e-08	2.23272e-06	-1.26909	3.12994e-05	0.000156362	0.589449	0.0233631	0.0477055	0.941145	0.000711696	0.00164768	-2.06592	5.30242e-08	1.3158e-07	1.68144	1.21574e-06	5.85868e-06	0.532918	0.0404472	0.050708
ENSMUSG00000010841	1700006E09Rik	NA	NA	NA	NA	NA	NA	NA	NA	NA	NA	NA	NA	NA	NA	NA	NA	NA	NA	NA	NA	NA
ENSMUSG00000010911	Apip	0.12613	0.301759	0.431473	0.0380497	0.752841	0.809018	-0.103187	0.396228	0.497023	-0.389523	0.00382472	0.00752262	-0.412678	0.00241749	0.00343891	-0.477603	0.000706638	0.00171856	-0.641994	2.98744e-05	5.35577e-05
ENSMUSG00000010914	Pdhx	0.152183	0.0945571	0.178182	0.685281	1.60788e-07	2.13893e-06	-0.257095	0.00748357	0.0182077	-1.03373	1.90741e-10	3.23277e-09	0.279423	0.004191	0.00580363	-0.500632	1.24931e-05	4.71193e-05	-0.129856	0.149564	0.174021
ENSMUSG00000010936	Vac14	0.394487	0.00939251	0.0276839	0.859575	4.52958e-06	3.1649e-05	0.0387706	0.780871	0.83888	-1.00219	5.36527e-07	2.75693e-06	-1.07667	1.85916e-07	4.27697e-07	-0.537103	0.000875333	0.00208835	-1.43238	2.14401e-09	7.21846e-09
ENSMUSG00000011008	Mcoln2	1.76023	0.116763	0.210541	-1.99216	0.000511706	0.00165415	-0.349418	0.734269	0.801116	5.39114	2.70618e-07	1.52737e-06	0.651172	0.562707	0.594188	1.63875	0.0304978	0.0505736	-1.45847	0.15705	0.182256
ENSMUSG00000011034	Slc5a1	-1.15416	2.22682e-05	0.000192935	-1.43081	2.66611e-06	2.06653e-05	-1.36184	0.00338149	0.00917299	-0.992614	0.000103282	0.000291369	-4.47888	1.05833e-13	8.40113e-13	-1.26927	1.59193e-05	5.84489e-05	-4.68655	1.16973e-12	8.42285e-12
ENSMUSG00000011096	Akt1s1	-0.492756	0.00118428	0.00502526	-0.00240373	0.985514	0.991426	-0.265265	0.0550896	0.0983279	-1.06421	9.78537e-08	6.33941e-07	-0.586387	0.000217085	0.000345989	-0.573855	0.000291742	0.00078506	-0.358895	0.0124345	0.0165869
ENSMUSG00000011114	Tbrg1	0.208304	0.343907	0.475106	-0.488844	0.0342022	0.0610728	0.539781	0.0211757	0.0438447	0.614472	0.00983455	0.0175642	-1.34418	5.25583e-06	1.00716e-05	-0.0826766	0.704318	0.764553	-1.0127	0.000149085	0.000246286
ENSMUSG00000011118	Panx3	0	1	1	-1.65027	0.160561	0.228419	0.0720278	0.941811	0.962931	4.50839	0.014868	0.0253989	3.78078	0.0447366	0.0552007	2.85812	0.192473	0.25509	3.85281	0.0623041	0.0762729
ENSMUSG00000011148	Adssl1	-3.78787	3.073e-08	9.16123e-07	-2.28836	5.07675e-06	3.46802e-05	1.56274	0.000473106	0.00169355	1.13352	0.00454481	0.00878244	-2.35687	4.59005e-06	8.8571e-06	2.63303	6.08189e-06	2.47072e-05	2.99375	9.72957e-07	2.10813e-06
ENSMUSG00000011154	1700026D08Rik	-2.25872	0.000373599	0.00194321	-1.22429	0.0158592	0.0313234	-3.05796	9.66832e-06	6.21968e-05	-0.384838	0.345828	0.414709	0.00117144	0.997512	0.9986	0.64959	0.303554	0.37642	-0.798075	0.350762	0.385365
ENSMUSG00000011158	Brf1	0.212995	0.00942449	0.0277605	0.446955	6.89613e-06	4.45935e-05	0.330625	0.000218806	0.000879864	-0.337589	0.000195124	0.0005156	0.563967	2.42489e-07	5.48724e-07	-0.103629	0.177214	0.23794	0.681598	1.2652e-08	3.68488e-08
ENSMUSG00000011171	Vipr2	1.68563	0.0297914	0.0706502	1.8819	5.57611e-05	0.000253446	3.67131	5.99946e-10	2.3355e-08	2.806	0.00014931	0.000405224	3.86009	6.69761e-07	1.43391e-06	3.00227	1.3933e-06	6.63547e-06	5.84577	9.86524e-12	5.5215e-11
ENSMUSG00000011179	Odc1	0.659177	0.00472618	0.0156078	1.08535	4.36922e-05	0.000205112	-0.141731	0.500579	0.596197	0.315996	0.142014	0.190391	-0.317125	0.140711	0.163013	0.742164	0.00189289	0.00416607	-1.11803	3.1063e-05	5.55743e-05
ENSMUSG00000011254	Thg1l	0.247035	0.123028	0.219191	0.513609	0.00326371	0.00805194	0.345086	0.0373356	0.0710922	-0.474422	0.00583674	0.0109916	-1.30126	6.19983e-08	1.51946e-07	-0.207847	0.190414	0.252879	-1.20321	2.03721e-07	4.87097e-07
ENSMUSG00000011256	Adam19	0.0833868	0.656057	0.762318	-0.283806	0.140882	0.204221	-0.125733	0.505761	0.601014	-0.768546	0.000505525	0.00121421	-1.55866	7.21777e-08	1.75391e-07	-1.13574	6.20814e-06	2.51908e-05	-1.76778	1.08818e-08	3.20354e-08
ENSMUSG00000011257	Pabpc4	0.252632	0.0106229	0.0306523	-0.283962	0.00483965	0.0113096	0.0492329	0.590448	0.678567	0.0604978	0.507014	0.57586	-1.37235	2.3249e-12	1.29031e-11	-0.476096	3.45754e-05	0.000117041	-1.57575	1.99943e-13	1.83237e-12
ENSMUSG00000011263	Exoc3l2	1.12409	0.000441101	0.00222143	-1.08999	0.000720439	0.00221948	-0.620918	0.0516672	0.0932517	0.418569	0.131718	0.178323	-1.38256	7.68073e-05	0.000128788	-1.79551	2.39825e-06	1.08127e-05	-3.12756	1.43826e-09	5.01365e-09
ENSMUSG00000011267	Zfp296	0.287582	0.270298	0.398008	-0.712993	0.0125786	0.025763	-0.418789	0.263179	0.356991	-2.16755	8.5556e-08	5.6476e-07	-6.94519	8.78887e-15	9.73193e-14	-3.16812	3.27828e-10	4.34045e-09	-7.65156	3.60275e-15	5.92865e-14
ENSMUSG00000011305	Plin5	-0.425145	0.068449	0.137351	-0.124047	0.559586	0.640517	-0.284008	0.275364	0.370569	0.616551	0.00864779	0.0156338	-1.64568	5.0468e-07	1.09856e-06	0.917649	0.000454817	0.00116613	-1.50454	3.9249e-06	7.84711e-06
ENSMUSG00000011306	Sugp1	0.259767	0.00175097	0.00692917	0.468975	2.43596e-06	1.92319e-05	0.236893	0.00359597	0.00968401	-0.455718	3.61099e-06	1.47277e-05	-0.202542	0.0106239	0.0141038	-0.24651	0.00267946	0.00570153	-0.225416	0.00522188	0.00727219
ENSMUSG00000011349	Dmrtc2	-0.871479	0.010883	0.0312323	-2.84954	9.74003e-09	2.36582e-07	2.84519	0.000378392	0.0014002	2.26036	2.26612e-07	1.31038e-06	-6.62596	1.97521e-11	8.89431e-11	0.282305	0.381449	0.457026	-2.90928	4.39538e-07	1.00269e-06
ENSMUSG00000011382	Dhdh	0.330046	0.0361101	0.0825275	0.214095	0.156674	0.223491	1.06762	7.97911e-07	7.79584e-06	0.496601	0.00289744	0.00586482	-1.98544	3.71346e-11	1.57919e-10	0.38065	0.0170373	0.0301106	-1.24787	6.12668e-08	1.58395e-07
ENSMUSG00000011427	Zfp790	-0.134577	0.250461	0.374875	-0.0381251	0.742534	0.799914	-0.318122	0.00991441	0.0231252	-0.670046	9.58094e-06	3.50467e-05	1.31919	2.58024e-10	9.30702e-10	-0.573594	6.9193e-05	0.000217467	1.13565	3.48441e-09	1.12679e-08
ENSMUSG00000011463	Cpb1	1.26262	0.177166	0.289441	-0.208442	0.613443	0.689212	-1.97251	0.00290414	0.00805602	3.07301	3.34902e-05	0.000107071	2.16762	0.00278014	0.0039266	1.60195	0.00907285	0.0171319	-1.06751	0.216444	0.245866
ENSMUSG00000011486	Slc25a41	-0.143251	0.750785	0.840474	-0.689776	0.0500054	0.0846201	-0.981064	0.0114474	0.0261176	2.25945	6.09579e-06	2.34422e-05	1.51373	0.000661496	0.000998657	1.71292	0.000361891	0.000951656	0.67592	0.122204	0.144081
ENSMUSG00000011589	Fsd1	0.466711	0.000275376	0.00151024	-0.188354	0.0851187	0.133376	-0.673264	2.35796e-06	1.91358e-05	1.13256	1.02767e-09	1.31977e-08	2.64812	3.19012e-16	6.01468e-15	0.477499	0.000198346	0.00055748	1.50814	6.76986e-12	3.93949e-11
ENSMUSG00000011632	2310033E01Rik	0.378138	0.541857	0.664931	-0.472271	0.40646	0.493812	1.3639	0.0701066	0.120116	0.801479	0.175578	0.229438	-1.84186	0.0141592	0.0185388	-0.0489297	0.935354	0.954609	-0.856099	0.190449	0.218414
ENSMUSG00000011658	Fuz	0.14276	0.137075	0.237775	-0.111731	0.235524	0.314368	0.283587	0.00544186	0.0138246	0.430138	0.00014081	0.000384668	0.38281	0.000461319	0.000708472	0.175647	0.0705245	0.106406	0.523637	1.40453e-05	2.61839e-05
ENSMUSG00000011751	Spnb4	-1.02714	6.3939e-10	4.86047e-08	-1.14677	9.18659e-11	6.59625e-09	-0.697231	3.05566e-07	3.55509e-06	0.0483121	0.604689	0.666315	-0.513179	1.88687e-05	3.38585e-05	-0.0713181	0.453078	0.52932	-0.183274	0.0632905	0.0774261
ENSMUSG00000011752	Pgam1	0.136109	0.600646	0.716453	0.177447	0.498884	0.583592	-0.247406	0.357577	0.458069	-0.568401	0.0387361	0.059927	-1.15602	0.000247146	0.000391767	-0.527063	0.0542326	0.0843425	-1.53953	1.13389e-05	2.139e-05
ENSMUSG00000011831	Evi5	0.137163	0.185671	0.299834	0.11777	0.252397	0.333368	0.174728	0.096361	0.156431	-0.0591814	0.560368	0.626182	-0.629873	3.98423e-06	7.73861e-06	-0.0785744	0.441389	0.518023	-0.592308	9.12988e-06	1.7434e-05
ENSMUSG00000011832	Evi5l	-0.125176	0.324894	0.455845	-0.0258766	0.833471	0.875519	-0.169816	0.163037	0.240984	0.306349	0.0208312	0.0344487	3.819	9.56417e-18	3.64987e-16	0.405648	0.00373044	0.00769745	3.77436	1.27654e-17	6.73748e-16
ENSMUSG00000011837	Snapc2	0.492647	5.58595e-06	6.16966e-05	0.466619	1.14916e-05	6.76294e-05	0.471379	9.27534e-06	6.00675e-05	-0.370961	0.000171423	0.000458601	0.175871	0.0402746	0.049985	-0.396989	7.94551e-05	0.000245909	0.154602	0.0678531	0.0826656
ENSMUSG00000011877	Git1	-0.290661	0.000636464	0.00299828	-0.207495	0.00909335	0.0194324	-0.380717	3.42857e-05	0.000181359	-0.271018	0.00119192	0.00262595	0.303544	0.000410119	0.000633924	-0.187852	0.0166921	0.0295484	0.213488	0.00755465	0.0103303
ENSMUSG00000011884	Gltp	0.278959	0.0148869	0.0404594	0.0121719	0.908997	0.934864	0.217268	0.053591	0.0960859	-0.938529	2.23974e-08	1.78117e-07	-1.92957	1.02452e-13	8.16619e-13	-1.20532	3.70105e-10	4.79542e-09	-1.99126	6.00072e-14	6.45605e-13
ENSMUSG00000011958	Bnip2	-0.0127337	0.855314	0.917837	0.45712	1.76572e-06	1.47694e-05	-0.0621409	0.374447	0.4749	0.160099	0.0304274	0.0483908	0.586465	4.30805e-08	1.08213e-07	0.629953	1.43812e-08	1.1633e-07	0.537058	1.75514e-07	4.23429e-07
ENSMUSG00000011960	Ccnt1	-0.506145	3.8755e-05	0.000304591	-0.384312	0.00072207	0.00222332	-0.23013	0.0267215	0.0535251	-0.473671	8.23328e-05	0.000237808	-0.712938	3.894e-07	8.59095e-07	-0.351838	0.00160029	0.00358589	-0.436923	0.000204977	0.000334031
ENSMUSG00000012017	Scarf2	-1.66901	4.12466e-06	4.81809e-05	-0.354202	0.0893388	0.138899	0.569882	0.00990394	0.023107	3.65226	7.4509e-13	3.50252e-11	2.43788	6.04359e-10	2.03436e-09	4.96707	2.65852e-14	1.69214e-12	4.67677	7.48451e-14	7.80488e-13
ENSMUSG00000012042	4930579F01Rik	2.72037	9.27493e-05	0.000625502	-0.352731	0.544861	0.627012	0.00136247	0.997217	1	0.951799	0.132161	0.17889	-2.34947	0.0107393	0.014245	-2.12131	0.000699549	0.00170393	-5.06848	7.49828e-07	1.65511e-06
ENSMUSG00000012076	Brms1l	0.352322	2.27921e-05	0.000196877	0.303068	0.00013341	0.000524144	0.0394814	0.542921	0.635644	-0.389005	6.51475e-06	2.48398e-05	0.348789	2.47511e-05	4.37877e-05	-0.43826	1.26123e-06	6.05611e-06	0.0359477	0.580589	0.613033
ENSMUSG00000012114	Med15	-0.0753227	0.313746	0.444711	-0.114467	0.13209	0.193698	-0.216439	0.00758729	0.0184267	-0.305402	0.000450141	0.00109384	-0.402728	2.07859e-05	3.70888e-05	-0.344546	0.000132337	0.000388089	-0.543845	3.57258e-07	8.27215e-07
ENSMUSG00000012117	Dhdds	0.248283	0.00440319	0.0147591	-0.110502	0.167513	0.236476	0.10464	0.188265	0.271215	0.129686	0.108428	0.150376	0.364358	0.000129714	0.000211466	-0.229099	0.00770371	0.0147835	0.220715	0.00965694	0.0130546
ENSMUSG00000012123	Aim1l	-0.629929	0.168668	0.278267	-1.09668	0.0230165	0.0432644	0.832341	0.0988514	0.15976	-0.183255	0.679295	0.734646	-3.86329	2.09702e-07	4.78816e-07	-0.650002	0.159912	0.217608	-2.40102	6.05056e-05	0.000104757
ENSMUSG00000012126	Ubxn11	0.576063	0.000111262	0.00072515	-0.673027	2.90639e-05	0.000146963	0.288711	0.0295188	0.0581181	-1.42896	2.53935e-10	4.05903e-09	-1.80872	4.42805e-12	2.31006e-11	-2.67805	5.7442e-15	5.13738e-13	-2.09607	3.38014e-13	2.89687e-12
ENSMUSG00000012187	Mogat1	0	1	1	-0.0877201	0.860752	0.897174	3.19376	0.000217202	0.00087402	6.59493	2.20916e-05	7.39921e-05	3.22858	0.057179	0.0697393	6.50721	7.4075e-05	0.000231186	6.42234	8.18041e-05	0.000139363
ENSMUSG00000012211	Tex22	0.677383	0.569418	0.68982	-1.16811	0.18503	0.257166	-1.02547	0.482108	0.579676	1.87325	0.0596906	0.0882505	-0.48766	0.68821	0.714342	0.0277601	0.982061	0.991441	-2.19051	0.128525	0.151053
ENSMUSG00000012282	Wnt8a	0.0525618	0.957497	0.986748	4.27042	2.63849e-06	2.04877e-05	-2.64917	0.00043077	0.00156123	3.26165	0.000416249	0.00101826	5.41159	9.56609e-07	2.00834e-06	7.47951	1.66626e-08	1.32451e-07	2.70986	0.00287461	0.00411806
ENSMUSG00000012296	Tjap1	0.264145	0.0412171	0.0919215	-0.100643	0.415031	0.501951	0.629275	4.66099e-05	0.000235509	0.028033	0.818972	0.857058	-1.09941	1.89493e-08	5.00267e-08	-0.336755	0.0115524	0.021284	-0.734278	6.73531e-06	1.3062e-05
ENSMUSG00000012350	Ehf	0.308172	0.571322	0.691503	3.36909	0.00144076	0.00399791	1.16608	0.0588617	0.103975	-4.17196	7.49474e-05	0.000218576	-1.43496	0.0222686	0.0284641	-1.11104	0.0673771	0.102206	-0.577059	0.296547	0.329622
ENSMUSG00000012396	Nanog	-0.163793	0.261679	0.3882	-1.57153	8.52468e-10	3.41853e-08	0.690959	0.000193168	0.000790996	-1.44862	3.09431e-09	3.3602e-08	-7.26447	2.95403e-20	4.72645e-18	-2.85636	3.64562e-14	2.14073e-12	-6.40972	1.61892e-19	2.56448e-17
ENSMUSG00000012405	Rpl15	0.468618	0.000427423	0.00216442	0.60695	2.4743e-05	0.000127933	-0.29922	0.0136307	0.0302557	-0.380448	0.00271278	0.00552697	0.990455	2.31817e-08	6.0468e-08	-0.242116	0.0412518	0.0662643	0.222617	0.0582866	0.0716564
ENSMUSG00000012422	Tmem167	0.475301	6.38592e-06	6.90456e-05	0.857024	7.15944e-10	3.0094e-08	-0.0590688	0.45438	0.554277	-0.100705	0.213158	0.272395	1.42806	7.94366e-14	6.53478e-13	0.281018	0.00179164	0.00396273	0.893685	3.37053e-10	1.33353e-09
ENSMUSG00000012428	Steap4	-1.27573	0.150094	0.254832	0.148927	0.762991	0.817959	0.80556	0.150709	0.226329	1.77818	0.00586103	0.0110301	0.434793	0.491989	0.524243	3.20284	0.000223648	0.000619464	2.51608	0.00297881	0.00425963
ENSMUSG00000012429	2810021B07Rik	0.836241	1.15518e-09	7.63116e-08	0.502781	2.70545e-06	2.09145e-05	0.0917412	0.250429	0.343005	0.476976	6.01549e-06	2.31538e-05	0.765376	4.7614e-09	1.37954e-08	0.143516	0.0800591	0.118919	0.0208758	0.791218	0.811649
ENSMUSG00000012443	Kif11	0.17962	0.371051	0.503394	0.161852	0.418909	0.505765	0.602692	0.00632445	0.0157682	0.00540282	0.978294	0.988183	-1.5634	1.80415e-07	4.157e-07	-0.0123646	0.950368	0.966439	-1.14033	1.31152e-05	2.45549e-05
ENSMUSG00000012483	Rpa3	0.463029	0.00167876	0.00668591	0.153565	0.242719	0.322343	0.387748	0.00683671	0.0168478	-0.250951	0.0631575	0.0927786	-1.22275	8.37956e-09	2.33152e-08	-0.560415	0.000286695	0.00077315	-1.29803	3.15988e-09	1.02891e-08
ENSMUSG00000012519	Mlkl	-0.055827	0.981269	1	1.68135	2.43459e-06	1.92297e-05	1.10754	0.00488945	0.0126172	2.57566	1.61006e-07	9.77354e-07	-0.251118	0.590464	0.62068	4.31284	3.18378e-11	5.99624e-10	0.91225	0.0394466	0.0495391
ENSMUSG00000012520	Phox2b	0.955584	0.321703	0.452789	7.39655	1.25575e-11	1.54228e-09	1.32802	0.000738254	0.00247646	0.119048	0.904608	0.927858	9.15265	5.54474e-13	3.62038e-12	6.56001	6.5181e-11	1.10579e-09	9.52508	1.25199e-13	1.21469e-12
ENSMUSG00000012535	Tnpo3	0.28447	0.0111188	0.0317992	0.175229	0.0999044	0.152917	-0.169369	0.111256	0.176148	0.0970476	0.350782	0.419793	-0.326007	0.00443459	0.00612831	-0.0121933	0.905649	0.931205	-0.779846	2.41759e-07	5.72126e-07
ENSMUSG00000012609	Ttll5	-0.38736	0.0020211	0.00778272	-0.221005	0.0560243	0.0933113	0.279598	0.0183417	0.0389527	-0.269789	0.0220221	0.0362018	-0.683919	4.03684e-06	7.8373e-06	-0.103434	0.355594	0.430515	-0.0169619	0.878119	0.891875
ENSMUSG00000012640	Zfp715	-0.0155671	0.906421	0.951314	0.335648	0.0187488	0.0362723	-0.483449	0.00133779	0.00413891	-0.638023	9.48938e-05	0.000270063	0.704758	2.72923e-05	4.80786e-05	-0.286808	0.0407648	0.0655969	0.236876	0.0846052	0.101781
ENSMUSG00000012705	Retn	-1.37284	0.0692122	0.138695	-0.263976	0.664821	0.733731	0.750264	0.343408	0.443042	0.0151615	0.979409	0.988904	-2.14849	0.00573962	0.0078337	1.12402	0.139966	0.193946	-0.0253844	0.975708	0.979979
ENSMUSG00000012777	Acpt	-0.63905	0.550043	0.672468	-1.58279	0.0517071	0.0870856	-0.121817	0.881125	0.917641	1.66517	0.045418	0.0691902	0.338092	0.693747	0.719576	0.721435	0.491968	0.567279	0.855325	0.402224	0.437576
ENSMUSG00000012819	Cdh23	-1.05082	0.000589385	0.00281712	-3.13553	2.40227e-10	1.34712e-08	-0.40211	0.087945	0.145091	1.05963	0.000204234	0.000537345	1.30866	1.71372e-05	3.09264e-05	-1.02508	0.00213087	0.0046343	1.95737	1.94532e-07	4.66599e-07
ENSMUSG00000012848	Rps5	0.102228	0.286866	0.415799	0.0148528	0.875262	0.908011	0.533463	1.43008e-05	8.66897e-05	-0.096049	0.316159	0.384586	-1.51443	8.57469e-13	5.30293e-12	-0.183424	0.0637269	0.0972811	-1.0832	3.04448e-10	1.21584e-09
ENSMUSG00000012889	Podnl1	-0.146619	0.858491	0.919943	-0.200405	0.682691	0.749379	-0.705155	0.222724	0.311467	2.68946	0.000246292	0.000634936	1.57815	0.0211502	0.027116	2.63568	0.000662406	0.00162503	1.01961	0.179392	0.206427
ENSMUSG00000013033	Lphn1	0.950845	1.35857e-05	0.000128211	1.10189	1.85237e-06	1.53643e-05	-0.197004	0.243635	0.335359	0.951818	1.32576e-05	4.66906e-05	2.571	3.22267e-12	1.73253e-11	1.10287	1.85329e-06	8.57104e-06	1.42315	4.52922e-08	1.19717e-07
ENSMUSG00000013076	Amotl1	-0.784074	9.73529e-05	0.000650761	-0.435193	0.013048	0.0265744	0.218574	0.184854	0.267451	0.605112	0.0011751	0.00259317	0.470901	0.00797203	0.0107154	0.953993	9.27997e-06	3.61014e-05	1.47355	1.77162e-08	5.02881e-08
ENSMUSG00000013083	2200002J24Rik	-1.38374	0.166129	0.274963	-0.603128	0.277085	0.360732	-0.99168	0.433061	0.533262	1.4332	0.0272148	0.043817	-1.6514	0.0607133	0.0737456	2.21381	0.0164343	0.0291541	-1.25934	0.362282	0.396997
ENSMUSG00000013089	Etv5	-0.115665	0.469605	0.599686	0.206249	0.204036	0.279067	-0.891609	1.79065e-05	0.000104866	-0.9903	4.1931e-06	1.68187e-05	-2.58271	1.29582e-12	7.63228e-12	-0.668385	0.000401985	0.00104558	-3.35865	1.81092e-14	2.31034e-13
ENSMUSG00000013091	Tmem190	1.59969	0.094755	0.178411	1.08164	0.269121	0.351677	-1.91582	0.0523475	0.0942828	-0.238239	0.847866	0.881429	1.20631	0.182207	0.208086	-0.756286	0.359236	0.43432	-2.30919	0.0271557	0.0347211
ENSMUSG00000013150	Gfod2	0.733368	2.00809e-05	0.000177412	0.938003	6.4383e-07	6.5933e-06	0.0347902	0.787252	0.844747	0.0963968	0.473467	0.542813	3.08875	1.51455e-15	2.21592e-14	0.301032	0.0317721	0.0524869	2.39017	1.12644e-13	1.10989e-12
ENSMUSG00000013155	E130303B06Rik	0.397883	0.00643116	0.0201938	0.572707	0.000288035	0.00101399	0.656257	7.03177e-05	0.000335616	-0.153294	0.254334	0.318192	-0.903774	1.16834e-06	2.42569e-06	0.0215304	0.870426	0.903101	-0.6454	8.23777e-05	0.000140245
ENSMUSG00000013158	4933405L10Rik	-0.641351	0.179021	0.291706	0.313629	0.373818	0.461805	0.637171	0.101379	0.163074	0.917863	0.0247559	0.0402633	-0.0770937	0.937378	0.945182	1.87284	0.000243515	0.000669437	1.20143	0.0119903	0.0160312
ENSMUSG00000013160	Atp6v0d1	-0.544531	3.00747e-07	5.65197e-06	-0.0272273	0.709713	0.77161	-0.274805	0.00109169	0.00346797	-0.0487962	0.506322	0.575186	0.358249	7.44115e-05	0.000124975	0.468508	2.60602e-06	1.16387e-05	0.627976	3.33159e-08	9.01239e-08
ENSMUSG00000013236	Ptprs	-0.407623	0.000115468	0.000747649	-0.466352	2.23526e-05	0.000117525	-0.0905627	0.296938	0.393601	1.42028	4.45841e-13	2.31413e-11	2.49963	1.70637e-17	5.71192e-16	1.36155	9.99231e-13	3.31304e-11	2.81669	2.17942e-18	1.78447e-16
ENSMUSG00000013275	Slc41a1	0.11573	0.110832	0.202123	-0.282407	0.000636312	0.00199412	-0.194449	0.0115786	0.0263617	-1.00667	5.41175e-12	1.70671e-10	-1.48809	4.32983e-15	5.31403e-14	-1.4048	1.3003e-14	9.44884e-13	-1.79827	1.40703e-16	4.15452e-15
ENSMUSG00000013338	Fer1l4	-1.22169	0.0240416	0.0594984	-2.88494	3.4249e-06	2.52559e-05	-1.33313	0.0793736	0.133317	1.72057	0.000505356	0.00121397	-2.28449	0.000201616	0.000322261	0.0573164	0.916459	0.939958	-2.39594	0.00274576	0.00394026
ENSMUSG00000013353	4931406B18Rik	-1.15702	0.314854	0.445874	-1.1709	0.309601	0.396377	1.47274	0.347472	0.447589	-0.308185	0.741554	0.789928	-3.17058	0.0205827	0.0264293	-0.322065	0.813818	0.85721	-0.540825	0.693527	0.72102
ENSMUSG00000013367	Iglon5	-1.00765	0.0167184	0.0444263	0.339754	0.137851	0.200664	-0.273978	0.206309	0.292594	3.56693	3.36945e-11	7.66471e-10	7.63273	1.0316e-16	2.44112e-15	4.91434	1.08563e-12	3.53235e-11	8.3664	8.47051e-17	2.81382e-15
ENSMUSG00000013415	Igf2bp1	0.403793	0.00448298	0.0149662	0.675418	3.16866e-05	0.00015789	0.692001	2.40886e-05	0.000134649	-0.505363	0.000699647	0.00162194	-2.03559	1.23495e-12	7.31325e-12	-0.233738	0.0783683	0.116686	-1.74739	1.70132e-11	9.0076e-11
ENSMUSG00000013418	B4galnt2	-1.97943	6.5163e-05	0.00046748	-0.748226	0.0570619	0.0947772	1.98365	0.000186071	0.000766254	0.375292	0.320277	0.388773	-4.41949	3.81829e-09	1.12144e-08	1.6065	0.000554487	0.00138821	-0.456403	0.265707	0.297524
ENSMUSG00000013419	Zfp651	-0.0567303	0.812827	0.887312	0.376686	0.0967706	0.148865	-0.791011	0.00140024	0.00430463	1.83272	1.20725e-07	7.62199e-07	3.9364	6.30466e-13	4.04537e-12	2.26614	5.52628e-09	5.05127e-08	3.20212	2.02152e-11	1.04646e-10
ENSMUSG00000013465	Cobra1	0.17027	0.0140551	0.0385713	0.00770613	0.904227	0.930971	0.0180689	0.777693	0.836188	-0.140418	0.0380853	0.0590196	-0.00787879	0.901982	0.913453	-0.302982	0.000113131	0.000337035	-0.16008	0.0198723	0.0258539
ENSMUSG00000013483	Card14	-1.89892	0.000412184	0.00210436	-2.29227	0.000281955	0.000995204	0.809735	0.177323	0.258442	-1.16075	0.0102167	0.0181613	-3.79443	2.17928e-07	4.96351e-07	-1.5541	0.0125808	0.022994	-1.08578	0.0531752	0.0657061
ENSMUSG00000013495	Tmem175	0.160878	0.128692	0.227004	-0.491805	7.98066e-05	0.000340633	0.37653	0.00111223	0.00352484	1.11646	5.87583e-10	8.20452e-09	0.934155	1.11793e-08	3.04779e-08	0.463782	0.000176472	0.0005027	1.14981	3.66156e-10	1.43629e-09
ENSMUSG00000013523	Bcas1	-0.245833	0.300421	0.430018	-0.838488	0.00203894	0.00537634	0.587949	0.0312279	0.0609257	-0.451142	0.0641026	0.0940085	-2.70805	9.11028e-10	2.96701e-09	-1.0438	0.000291535	0.000784746	-1.87426	2.57172e-07	6.05928e-07
ENSMUSG00000013539	D16H22S680E	-0.444485	0.00831167	0.0249845	-0.188854	0.226065	0.303953	-0.634314	0.000403892	0.00147794	-0.295811	0.0636898	0.0934739	0.92363	5.46732e-06	1.04551e-05	-0.0401798	0.794385	0.841018	0.733801	0.000100922	0.000170121
ENSMUSG00000013584	Aldh1a2	-0.107099	0.64991	0.757696	0.219778	0.386113	0.473812	-0.584466	0.0203989	0.0425393	-2.41744	5.19373e-09	5.1505e-08	0.0747148	0.74939	0.771826	-2.09057	5.04505e-08	3.48888e-07	-0.402651	0.0999093	0.119009
ENSMUSG00000013593	Ndufs2	0.318736	0.00100032	0.0043756	0.0971572	0.254294	0.33557	0.0489882	0.560301	0.651675	-0.429799	4.49475e-05	0.00013879	-0.301419	0.00162388	0.00234674	-0.651377	1.59315e-07	9.61855e-07	-0.571167	1.09779e-06	2.36043e-06
ENSMUSG00000013611	Snx31	-2.69729	1.14989e-08	4.3127e-07	-1.73264	1.33432e-06	1.18065e-05	0.19988	0.774802	0.83416	0.513569	0.0467076	0.0709874	-4.3281	1.09211e-11	5.18129e-11	1.47822	7.85106e-05	0.000243202	-1.43093	0.000917019	0.00138995
ENSMUSG00000013622	0610007C21Rik	-0.771908	1.10091e-06	1.61073e-05	-0.868637	1.93831e-07	2.4911e-06	-0.662779	7.37182e-06	4.96005e-05	-0.172165	0.135679	0.183004	0.727728	2.1292e-06	4.27753e-06	-0.268894	0.0267819	0.0450324	0.836857	3.36887e-07	7.83165e-07
ENSMUSG00000013629	Cad	0.125866	0.473097	0.603042	0.411758	0.0268792	0.0495375	-0.25068	0.161928	0.23962	-0.389115	0.0352981	0.0552305	-1.93903	7.55588e-10	2.50189e-09	-0.103223	0.555405	0.627592	-2.31558	4.2498e-11	2.04855e-10
ENSMUSG00000013643	2210415F13Rik	NA	NA	NA	NA	NA	NA	NA	NA	NA	NA	NA	NA	NA	NA	NA	NA	NA	NA	NA	NA	NA
ENSMUSG00000013646	Sh3bp5l	0.0157148	0.893551	0.943656	0.538615	0.000160212	0.000612741	-0.177538	0.139824	0.212527	-0.520046	0.000232354	0.000603282	0.260924	0.0353532	0.0441093	0.00285442	0.980601	0.990368	0.0676716	0.565687	0.59835
ENSMUSG00000013653	1810065E05Rik	NA	NA	NA	NA	NA	NA	NA	NA	NA	NA	NA	NA	NA	NA	NA	NA	NA	NA	NA	NA	NA
ENSMUSG00000013662	Atad1	0.672009	1.56482e-07	3.39013e-06	0.590396	9.21834e-07	8.80919e-06	0.0623412	0.467947	0.567012	1.10814	3.78108e-11	8.40026e-10	1.92896	1.72567e-15	2.49136e-14	1.02652	1.3708e-10	2.08066e-09	1.31929	1.60771e-12	1.1122e-11
ENSMUSG00000013663	Pten	0.162604	0.179424	0.292199	1.65826	9.89969e-12	1.33838e-09	-0.712251	5.89397e-06	4.12484e-05	-0.147975	0.219668	0.279574	1.14528	5.15385e-09	1.4842e-08	1.34768	3.4984e-10	4.58048e-09	0.270428	0.0312853	0.0397564
ENSMUSG00000013668	4933402N03Rik	NA	NA	NA	NA	NA	NA	NA	NA	NA	NA	NA	NA	NA	NA	NA	NA	NA	NA	NA	NA	NA
ENSMUSG00000013698	Pea15a	0.040799	0.721783	0.816653	0.638415	6.53169e-06	4.2632e-05	-0.13269	0.218081	0.306026	2.63628	6.83718e-16	1.57789e-13	5.48974	3.7542e-21	1.05718e-18	3.2339	2.11232e-17	7.67476e-15	5.31625	6.43056e-21	3.50465e-18
ENSMUSG00000013701	Timm23	0.0357394	0.757734	0.845875	0.162695	0.170292	0.239685	-0.319136	0.0115153	0.0262554	-0.557141	9.48851e-05	0.000270063	-1.21307	1.47329e-09	4.64465e-09	-0.430186	0.00124486	0.00286644	-1.56794	1.93982e-11	1.00896e-10
ENSMUSG00000013707	Tnfaip8l2	-0.0153935	0.962837	0.989912	-0.277327	0.437497	0.524255	-1.599	0.000801542	0.00265015	-0.812058	0.0234868	0.0384069	-1.28714	0.00102205	0.00150877	-1.07399	0.00570708	0.0113065	-2.87074	5.30432e-07	1.19429e-06
ENSMUSG00000013736	Trnt1	0.628262	3.59225e-07	6.53955e-06	0.276792	0.00360857	0.00878836	-0.214092	0.0189817	0.040063	0.297154	0.00211731	0.00441433	0.437339	4.39369e-05	7.55307e-05	-0.0543165	0.52531	0.599804	-0.405016	0.000106706	0.000179455
ENSMUSG00000013766	Ly6g6e	-1.5309	0.0253071	0.0619933	-3.1508	0.000242217	0.000873504	2.87256	0.0197594	0.041437	-1.46961	0.0300287	0.0478048	-8.89661	1.97988e-08	5.2088e-08	-3.08951	0.000302486	0.000811218	-4.49315	1.22936e-05	2.3073e-05
ENSMUSG00000013787	Ehmt2	-0.073562	0.417747	0.551724	0.0525881	0.560667	0.641518	-0.0986213	0.279523	0.374875	-0.246253	0.0118146	0.0206771	0.435941	8.61265e-05	0.000143544	-0.120103	0.191943	0.254504	0.410881	0.000166663	0.000274104
ENSMUSG00000013822	Elof1	0.342391	0.022239	0.0558457	0.707188	5.5179e-05	0.000251259	-0.266218	0.066823	0.115523	-0.556699	0.000678451	0.00157904	0.579519	0.000439726	0.000677099	-0.191902	0.179506	0.240666	-0.0290898	0.834873	0.85252
ENSMUSG00000013833	Med16	0.313884	0.00957488	0.0281074	0.357887	0.00377633	0.00916112	0.266572	0.0237361	0.0483482	0.123651	0.271423	0.336601	0.37947	0.00240422	0.00342087	0.167654	0.140675	0.194758	0.332158	0.00647132	0.00890624
ENSMUSG00000013846	St3gal1	-0.265938	0.0416122	0.0925777	-0.822253	8.17849e-07	8.01309e-06	-0.0414574	0.715881	0.786752	1.15101	5.12555e-09	5.09674e-08	2.88174	5.14514e-16	8.97312e-15	0.594698	8.70596e-05	0.000267122	3.10622	1.78822e-16	5.06276e-15
ENSMUSG00000013858	ORF61	0.00422072	0.965517	0.991731	-0.129239	0.195835	0.269605	-0.0672885	0.493053	0.589511	-0.538344	1.8886e-05	6.42553e-05	-0.307707	0.00458019	0.006316	-0.671804	9.99003e-07	4.9147e-06	-0.379216	0.000836712	0.0012731
ENSMUSG00000013878	Rnf170	0.563488	0.00040382	0.00207136	0.24203	0.0796935	0.126053	0.535784	0.000542458	0.00190275	0.609656	0.00017174	0.000459378	1.06352	1.14715e-07	2.71088e-07	0.288199	0.0407421	0.0655663	1.03582	1.62772e-07	3.94544e-07
ENSMUSG00000013921	Clip3	0.92446	1.35504e-07	2.99138e-06	0.651912	1.12732e-05	6.66682e-05	-0.342044	0.00584619	0.0146998	1.73836	3.0097e-12	1.05612e-10	4.41316	3.22058e-19	2.66691e-17	1.46581	4.88971e-11	8.68397e-10	3.14665	7.47183e-17	2.55007e-15
ENSMUSG00000013928	Thap8	-1.51017	0.0940632	0.177443	-1.03664	0.383031	0.470758	-0.601172	0.527141	0.620375	-1.70576	0.0467634	0.0710653	-1.4282	0.0667648	0.0807362	-1.23223	0.322731	0.39595	-0.519208	0.634158	0.664247
ENSMUSG00000013936	Myl2	-3.12815	0.000394227	0.00203231	-2.99088	0.000698378	0.00216076	1.17364	0.0974237	0.157906	-0.513643	0.357031	0.426334	-2.68757	0.00034431	0.000536858	-0.376377	0.714288	0.773354	1.61421	0.0594919	0.0730713
ENSMUSG00000013973	Dedd	0.305356	0.00108664	0.00468504	0.0346291	0.668551	0.737198	0.111084	0.178163	0.259449	0.297766	0.00132871	0.00289514	0.213458	0.0145461	0.0190211	0.0270392	0.738494	0.794383	0.0191865	0.812509	0.831387
ENSMUSG00000013974	1810033B17Rik	-1.34439	0.101909	0.188974	-0.707397	0.195115	0.268763	0.744241	0.185764	0.268478	1.00772	0.0819714	0.117169	-0.201932	0.740247	0.763222	1.64472	0.0410771	0.0660384	1.8867	0.0164008	0.0215546
ENSMUSG00000013997	Nit1	0.465462	3.08264e-05	0.000252875	-0.185296	0.044613	0.0767157	0.436032	5.9698e-05	0.000291961	0.399517	0.000170161	0.000455644	0.382183	0.000267261	0.000422156	-0.25124	0.00892109	0.0168655	0.352753	0.000582582	0.000901448
ENSMUSG00000014030	Pax5	-4.5042	0.00867085	0.0258938	1.55224	0.0203224	0.0388962	-0.0323545	0.925883	0.95091	-0.00863562	0.989873	0.996962	4.68984	2.83053e-08	7.30135e-08	6.0478	0.000134333	0.000393279	9.16169	4.58135e-09	1.4477e-08
ENSMUSG00000014039	Prdm15	0.213961	0.0329385	0.0765113	0.246529	0.0155299	0.0307704	0.0528644	0.575537	0.665563	-0.131596	0.173449	0.227081	0.0509784	0.589677	0.620039	-0.0990272	0.301107	0.374051	-0.110118	0.251339	0.282505
ENSMUSG00000014074	Rnf168	0.471577	0.00340018	0.0119098	0.406566	0.00954388	0.0202735	0.0782122	0.586636	0.675309	-0.211021	0.152243	0.202434	-0.163812	0.260932	0.291373	-0.276031	0.0655301	0.0997073	-0.557177	0.000842605	0.00128173
ENSMUSG00000014075	Tctex1d2	0.0355963	0.77565	0.859697	-0.697986	1.42369e-05	8.11252e-05	0.0719104	0.560518	0.651869	0.685974	1.76128e-05	6.02998e-05	0.326224	0.0146883	0.0191998	-0.0476084	0.703415	0.763868	0.362538	0.00787537	0.0107512
ENSMUSG00000014077	1500003O03Rik	0.0188003	0.84956	0.913556	0.0312826	0.751927	0.808285	0.127413	0.206089	0.292329	0.0883453	0.376428	0.446199	0.0898879	0.367992	0.400635	0.100828	0.314908	0.387935	0.1985	0.055848	0.0688428
ENSMUSG00000014104	Sval2	NA	NA	NA	NA	NA	NA	NA	NA	NA	NA	NA	NA	NA	NA	NA	NA	NA	NA	NA	NA	NA
ENSMUSG00000014158	Trpv4	-0.701925	0.032189	0.0751296	-2.51	2.02309e-07	2.5735e-06	-0.332397	0.457634	0.557381	0.0588072	0.846547	0.880625	-5.11427	1.8741e-11	8.48723e-11	-1.74927	2.56605e-05	8.95575e-05	-4.74474	1.34102e-10	5.79469e-10
ENSMUSG00000014164	Klhl3	0.00933854	0.968765	0.994014	-0.0993335	0.69262	0.75719	-0.687693	0.00447405	0.0117049	-0.819914	0.00263279	0.00537908	2.31114	2.91571e-09	8.7341e-09	-0.928586	0.00116667	0.00270674	1.61411	8.38914e-07	1.83687e-06
ENSMUSG00000014177	Fam18b	-0.265513	0.0988859	0.184683	-0.860673	1.73021e-05	9.54903e-05	0.00151974	0.992117	0.998472	0.576989	0.00117871	0.0025998	0.25954	0.103857	0.122507	-0.0181708	0.906986	0.932252	0.526573	0.00263239	0.0037888
ENSMUSG00000014195	Dnajc7	0.00916804	0.932664	0.970042	0.263211	0.0235462	0.0441555	0.00791642	0.941839	0.962931	-1.03225	7.0603e-09	6.63782e-08	-0.515754	0.000108393	0.000178505	-0.778204	5.53723e-07	2.91134e-06	-0.517006	0.000106295	0.000178782
ENSMUSG00000014198	Zfp385c	0.14121	0.446672	0.578161	-1.20697	8.96935e-07	8.61257e-06	0.355177	0.0732342	0.12469	1.405	1.09761e-07	7.0144e-07	-1.03553	1.74031e-05	3.13607e-05	0.0568219	0.755797	0.808519	-0.821563	0.000265875	0.000427952
ENSMUSG00000014226	Cacybp	0.428792	0.000421555	0.00214279	0.261777	0.0179425	0.0349277	-0.103772	0.318928	0.416923	-0.231824	0.0334628	0.0526659	-0.476807	0.000140867	0.000228916	-0.398839	0.000837422	0.00200696	-1.00937	4.09656e-09	1.30515e-08
ENSMUSG00000014232	Cluap1	0.270947	0.00530552	0.0171954	0.13353	0.138052	0.20087	-0.487428	1.48844e-05	8.96046e-05	-0.108614	0.223558	0.28378	0.751444	3.13511e-08	8.03119e-08	-0.24603	0.0100889	0.0188464	-0.00693131	0.936799	0.945254
ENSMUSG00000014243	Zswim7	0.0484289	0.687479	0.789159	-0.575186	9.02958e-05	0.000377549	-0.205741	0.104277	0.167119	0.909163	2.24347e-07	1.30031e-06	-1.24402	1.89053e-09	5.85418e-09	0.285548	0.025678	0.0433545	-1.49819	9.65325e-11	4.29252e-10
ENSMUSG00000014245	Pigl	-0.0605391	0.464733	0.595077	-0.274999	0.00302631	0.00755494	0.438141	3.49982e-05	0.000184736	-0.530081	2.39135e-06	1.02396e-05	-2.09512	1.87744e-16	3.8933e-15	-0.744541	1.54053e-08	1.23867e-07	-1.59644	2.69584e-14	3.26723e-13
ENSMUSG00000014294	Ndufa2	0.101895	0.414975	0.549185	0.298087	0.024182	0.0452214	-0.2378	0.0659853	0.114398	-0.0471063	0.704009	0.756449	-0.079254	0.523793	0.556162	0.149086	0.237064	0.305235	-0.418949	0.00274178	0.00393488
ENSMUSG00000014301	Pam16	-0.0890789	0.385174	0.519002	-0.237259	0.0285146	0.0521304	-0.216817	0.0426776	0.0794935	-0.322514	0.00432543	0.00840321	-0.201755	0.0573201	0.0698967	-0.470694	0.000147847	0.000428455	-0.329492	0.00377042	0.00533691
ENSMUSG00000014303	Glis2	0.238887	0.160727	0.268262	-0.254003	0.136445	0.198964	0.152896	0.361828	0.462156	0.255784	0.133895	0.180906	-0.384858	0.0293434	0.0369761	-0.237105	0.163686	0.222138	-0.470848	0.00954976	0.0129187
ENSMUSG00000014313	Cox6c	-0.39923	0.000478291	0.00236489	-0.813212	5.04764e-08	8.60517e-07	-0.385034	0.000687541	0.00232694	-0.15493	0.12087	0.165486	-1.07691	5.06542e-10	1.73217e-09	-0.568913	8.68194e-06	3.39491e-05	-1.06271	6.60338e-10	2.45498e-09
ENSMUSG00000014329	Bicc1	-0.963138	4.65823e-05	0.000355068	-0.815227	0.000162273	0.000619151	0.0105319	0.952269	0.970578	1.58259	2.73271e-08	2.11816e-07	1.53125	4.46637e-08	1.12029e-07	1.7305	1.14521e-08	9.51311e-08	2.50492	2.47363e-11	1.25736e-10
ENSMUSG00000014349	Ube2z	-0.0574145	0.401716	0.535376	-0.231527	0.00252376	0.00645968	-0.571414	4.58563e-08	7.55892e-07	-0.458839	1.21259e-06	5.62584e-06	-0.647915	5.91907e-09	1.68757e-08	-0.632952	8.83058e-09	7.59395e-08	-1.16191	2.10906e-13	1.92475e-12
ENSMUSG00000014351	Gip	-0.678872	0.304675	0.43434	0.722199	0.398482	0.485684	0.0161279	0.9791	0.98931	-1.95496	0.00596293	0.0112014	-1.95515	0.00303304	0.00426616	-0.553891	0.464579	0.540727	-1.26015	0.123567	0.145569
ENSMUSG00000014353	Tmem87b	0.136381	0.372323	0.504923	-0.189302	0.21789	0.294665	-0.113884	0.450948	0.550892	0.29188	0.0641655	0.094077	0.568818	0.00107758	0.00158604	-0.033803	0.823194	0.865162	0.318552	0.0451748	0.0562749
ENSMUSG00000014355	Anapc1	0.452184	0.000264612	0.00146337	0.427819	0.000456991	0.00149895	-0.100481	0.336505	0.436072	0.0850753	0.41464	0.484609	0.306533	0.00706941	0.00956535	0.0607105	0.558699	0.630865	-0.246132	0.0257332	0.0329918
ENSMUSG00000014361	Mertk	-1.22543	3.69198e-06	4.3921e-05	-0.306907	0.107103	0.162269	0.743512	0.000721862	0.00242958	0.953637	4.71458e-05	0.000144707	-0.799771	0.000368461	0.000572366	1.87215	6.27505e-09	5.64107e-08	1.16917	6.64259e-06	1.29005e-05
ENSMUSG00000014372	Cyp2d10	NA	NA	NA	NA	NA	NA	NA	NA	NA	NA	NA	NA	NA	NA	NA	NA	NA	NA	NA	NA	NA
ENSMUSG00000014402	Tsg101	0.308166	0.000121306	0.000777214	0.428082	1.91022e-06	1.57813e-05	0.020378	0.75482	0.817347	0.182685	0.0104981	0.0186121	1.05947	5.50746e-13	3.59873e-12	0.302601	0.000145205	0.000421993	0.77168	1.61845e-10	6.8609e-10
ENSMUSG00000014418	Hps5	-0.0758574	0.419882	0.55383	0.077134	0.410531	0.497787	0.307121	0.00316101	0.00865976	-0.0763079	0.415523	0.48551	-0.158908	0.098455	0.116466	0.0766835	0.414876	0.491044	0.22407	0.0243165	0.0312881
ENSMUSG00000014426	Map3k4	0.067357	0.435319	0.568261	-0.136594	0.118853	0.177328	0.117076	0.178772	0.260184	0.73576	3.07235e-08	2.34186e-07	0.0789954	0.359299	0.391928	0.531809	3.85122e-06	1.64621e-05	0.128714	0.14307	0.166966
ENSMUSG00000014444	Fam38a	0.543724	0.000175414	0.00105381	-0.180596	0.140628	0.203941	-0.11657	0.340617	0.44032	1.16096	5.03077e-09	5.04233e-08	-1.90294	1.2368e-12	7.3217e-12	0.436642	0.00142077	0.00322297	-2.56324	7.21755e-15	1.05599e-13
ENSMUSG00000014453	Blk	-1.1845	0.368094	0.500317	0.587235	0.644501	0.71593	2.44239	0.082902	0.138289	-1.15637	0.330304	0.39901	-2.67753	0.0593022	0.0721623	0.615364	0.661669	0.725861	0.949354	0.469743	0.504671
ENSMUSG00000014470	Rnf166	-0.500361	0.0121352	0.034135	-0.203732	0.267836	0.350285	0.518245	0.00849538	0.0202847	0.31856	0.0902787	0.127652	0.562423	0.00510199	0.00700425	0.61519	0.00291004	0.00614494	1.58103	3.65464e-08	9.82079e-08
ENSMUSG00000014496	Ankrd28	0.0577083	0.559079	0.680652	0.0847304	0.392923	0.480208	-0.442337	0.000201307	0.00081875	-0.0822274	0.406816	0.47687	-0.63181	2.54288e-06	5.05562e-06	-0.0552052	0.576096	0.647366	-1.13186	2.93739e-10	1.1763e-09
ENSMUSG00000014498	Ankrd52	0.362336	0.000121203	0.000776843	0.260024	0.00271017	0.00686997	-0.296276	0.000868367	0.00284366	0.0451763	0.55918	0.625175	0.785678	1.93549e-09	5.97538e-09	-0.0571359	0.461168	0.537547	0.127065	0.109986	0.130398
ENSMUSG00000014503	Pkd2l2	-0.05778	0.857393	0.919162	0.183385	0.541835	0.624106	-1.05137	0.00167409	0.00500707	0.274078	0.376935	0.446647	1.13409	0.000975441	0.00144375	0.515243	0.111793	0.159535	0.140499	0.658769	0.687837
ENSMUSG00000014504	Srp19	0.231416	0.0242486	0.0599053	0.278083	0.00839122	0.0181409	-0.32524	0.00273575	0.00764853	-0.504381	3.46797e-05	0.000110267	-0.479166	6.24066e-05	0.000105708	-0.457714	0.00010646	0.000319068	-1.03582	8.82358e-10	3.20323e-09
ENSMUSG00000014529	4930511M11Rik	NA	NA	NA	NA	NA	NA	NA	NA	NA	NA	NA	NA	NA	NA	NA	NA	NA	NA	NA	NA	NA
ENSMUSG00000014542	Clec4f	NA	NA	NA	NA	NA	NA	NA	NA	NA	NA	NA	NA	NA	NA	NA	NA	NA	NA	NA	NA	NA
ENSMUSG00000014543	Klra17	NA	NA	NA	NA	NA	NA	NA	NA	NA	NA	NA	NA	NA	NA	NA	NA	NA	NA	NA	NA	NA
ENSMUSG00000014547	Wdfy2	-0.0430479	0.74132	0.833298	0.399873	0.00533369	0.0123058	0.0957663	0.456427	0.556144	-0.227163	0.0913851	0.129028	0.582526	0.000184406	0.000295646	0.215758	0.108457	0.155486	0.72134	1.66384e-05	3.07809e-05
ENSMUSG00000014550	Zfyve20	0.129141	0.072758	0.144489	0.24609	0.00175855	0.00474535	-0.206059	0.0064266	0.0159954	-0.374514	2.25956e-05	7.54484e-05	0.723046	1.17168e-09	3.75351e-09	-0.257566	0.00119249	0.00275968	0.387846	1.4214e-05	2.64757e-05
ENSMUSG00000014551	Mrps25	0.140881	0.217088	0.336925	0.243714	0.039783	0.0694441	-0.0106068	0.924743	0.950298	-0.580825	4.00946e-05	0.000125246	-0.784781	7.6039e-07	1.61584e-06	-0.477993	0.000340853	0.000902318	-0.936269	5.65605e-08	1.47094e-07
ENSMUSG00000014554	Dguok	0.0906886	0.393646	0.527622	-0.504143	9.35496e-05	0.000388916	0.45182	0.000309051	0.00117993	0.539533	4.29872e-05	0.000133327	-0.441911	0.000390545	0.000605216	-0.0552983	0.600758	0.670585	-0.0807796	0.445959	0.48161
ENSMUSG00000014592	Camta1	0.70218	9.44877e-06	9.61976e-05	-0.321651	0.0118515	0.0244749	-1.46576	5.4915e-11	3.84625e-09	1.32218	5.40115e-10	7.61487e-09	4.51643	3.62109e-19	2.87053e-17	0.298353	0.0195634	0.0340846	2.34849	2.0059e-14	2.53132e-13
ENSMUSG00000014599	Csf1	0.0908783	0.880416	0.93573	-0.116578	0.713581	0.774727	-1.15308	0.00160665	0.00483771	5.88746	2.03157e-11	5.0543e-10	6.4806	4.20178e-12	2.2041e-11	5.68	4.97524e-11	8.81791e-10	5.23664	1.98451e-10	8.2601e-10
ENSMUSG00000014601	Fam40a	-0.0922919	0.428538	0.561848	0.68051	8.16507e-06	5.09477e-05	-0.510403	0.000218944	0.000880151	-0.400139	0.00224155	0.00464891	1.78265	1.7569e-12	1.00658e-11	0.372664	0.00390128	0.00801394	1.36454	1.86542e-10	7.80726e-10
ENSMUSG00000014602	Kif1a	-0.247868	0.0805609	0.156474	0.36705	0.00306206	0.00763545	-1.59227	5.33828e-12	6.95582e-10	4.70406	1.49588e-19	5.21764e-16	8.21759	3.59042e-23	7.20582e-20	5.31898	2.80209e-20	7.82506e-17	6.8732	5.43071e-22	7.2855e-19
ENSMUSG00000014603	Alx3	0.452283	0.29946	0.42903	-0.48673	0.0834219	0.131141	-1.46499	7.79797e-05	0.000366075	3.3027	3.74831e-09	3.94274e-08	2.56286	2.51329e-07	5.67769e-07	2.36369	7.31147e-07	3.72189e-06	0.645593	0.0910744	0.109059
ENSMUSG00000014606	Slc25a11	0.148649	0.0909597	0.172864	0.0493995	0.561208	0.642012	-0.503207	7.11512e-06	4.82831e-05	-0.0377145	0.65677	0.714005	0.207131	0.0222025	0.0283901	-0.136964	0.117375	0.166248	-0.444725	3.44446e-05	6.13035e-05
ENSMUSG00000014609	Chrne	-0.89196	0.364296	0.496082	-1.17119	0.146184	0.210682	-0.834526	0.524591	0.618041	0.668926	0.373948	0.443741	-1.77014	0.0722467	0.0869554	0.389692	0.702153	0.76282	-1.71271	0.203412	0.232258
ENSMUSG00000014633	2310061C15Rik	0.505078	0.00406671	0.0138198	0.601111	0.00100525	0.00294054	0.872658	1.92096e-05	0.000111375	-0.546453	0.00226653	0.00469234	-0.971626	4.89704e-06	9.41511e-06	-0.45042	0.00894292	0.0169012	-0.604047	0.000937021	0.00141867
ENSMUSG00000014668	Chfr	0.547447	1.25116e-06	1.78855e-05	0.591615	4.03165e-07	4.45577e-06	0.236205	0.00764413	0.0185415	-0.222673	0.0115981	0.0203615	0.730221	1.51118e-08	4.04217e-08	-0.178505	0.0371988	0.0604779	0.418978	3.95657e-05	6.99681e-05
ENSMUSG00000014686	Ceacam16	-1.06177	0.0146985	0.0400034	-1.55093	0.000264711	0.000941771	-1.45265	0.000604736	0.00208843	1.06218	0.00539933	0.0102587	0.624475	0.0821122	0.0981183	0.573024	0.17541	0.235804	0.233599	0.578816	0.611421
ENSMUSG00000014704	Hoxa2	0.896793	0.0300606	0.0711906	4.4369	5.29718e-11	4.41472e-09	2.23092	2.19734e-07	2.68924e-06	0.0242031	0.951651	0.965941	4.84332	1.66385e-11	7.6362e-11	3.56431	1.23276e-09	1.35376e-08	6.17744	2.47168e-13	2.21057e-12
ENSMUSG00000014725	Adam28	NA	NA	NA	NA	NA	NA	NA	NA	NA	NA	NA	NA	NA	NA	NA	NA	NA	NA	NA	NA	NA
ENSMUSG00000014747	Ankrd53	-1.23764	0.00320191	0.011336	-0.570838	0.10095	0.15426	-0.49182	0.119519	0.187094	-0.0454091	0.887733	0.914313	0.51231	0.109458	0.128731	0.62139	0.122451	0.172737	1.25813	0.00262339	0.00377647
ENSMUSG00000014748	Tex261	-0.128109	0.106794	0.196236	-0.0764289	0.326352	0.413753	-0.306209	0.000649331	0.00221568	-0.529853	9.12887e-07	4.39072e-06	-0.363339	0.000110759	0.000182178	-0.478173	3.94841e-06	1.68239e-05	-0.541439	6.89405e-07	1.52948e-06
ENSMUSG00000014763	Fam120b	0.64223	5.07655e-08	1.33656e-06	-0.045533	0.54557	0.627621	-0.21057	0.00940118	0.0220817	1.36987	8.24499e-14	5.89314e-12	2.71841	2.86861e-19	2.49012e-17	0.682112	1.56488e-08	1.25348e-07	1.86561	2.43352e-16	6.4696e-15
ENSMUSG00000014767	Tbp	0.107558	0.14583	0.249483	0.165273	0.0305632	0.0553304	0.0460869	0.522685	0.616004	-0.20456	0.00924707	0.0166171	-0.0512021	0.478411	0.510711	-0.146846	0.0520594	0.0813691	-0.112674	0.128355	0.150863
ENSMUSG00000014769	Psmb1	-0.114763	0.257683	0.38325	-0.114879	0.257146	0.338795	-0.119592	0.238748	0.329732	-0.205387	0.050038	0.075405	-0.396134	0.00067389	0.00101666	-0.205502	0.0500928	0.0786972	-0.400963	0.00060677	0.000937212
ENSMUSG00000014771	Pdcd2	-0.195996	0.117358	0.211286	-0.0273841	0.821987	0.865824	-0.146066	0.241146	0.332326	-0.604227	6.29974e-05	0.000187254	-1.09931	1.54406e-08	4.12569e-08	-0.435615	0.00172475	0.00383278	-1.04938	3.71961e-08	9.9877e-08
ENSMUSG00000014773	Dll1	-0.789422	0.028757	0.0685796	1.22006	3.33784e-05	0.000164787	1.13906	6.30848e-05	0.00030616	3.82979	9.7283e-12	2.75873e-10	5.59755	2.02475e-14	1.99051e-13	5.83927	2.91788e-14	1.80543e-12	7.52603	5.25089e-16	1.21776e-14
ENSMUSG00000014776	Nol3	0.536524	0.0132458	0.0366678	0.616954	0.00508078	0.0118082	1.99936	2.89306e-09	8.35348e-08	-0.100287	0.61665	0.677526	-0.352518	0.0889736	0.105709	-0.019857	0.920046	0.94275	1.11032	1.40817e-05	2.62432e-05
ENSMUSG00000014778	Fhod1	0.954407	3.39282e-08	9.82904e-07	0.351412	0.004143	0.00991137	0.483589	0.000267266	0.00104113	0.828023	2.895e-07	1.61875e-06	-0.271777	0.0222751	0.0284703	0.225028	0.051672	0.0808941	-0.742595	1.38202e-06	2.9279e-06
ENSMUSG00000014782	Plekhg4	-0.0837024	0.703013	0.801868	-1.07678	1.23927e-05	7.21871e-05	-0.541035	0.0091185	0.0215221	3.32478	8.16253e-13	3.72656e-11	2.3211	3.46819e-10	1.2249e-09	2.33169	4.63006e-10	5.78711e-09	1.86377	1.85177e-08	5.23418e-08
ENSMUSG00000014786	Slc9a5	-0.0598576	0.58637	0.704776	-0.744792	6.26009e-07	6.46394e-06	0.5607	2.91845e-05	0.000158313	2.58928	5.52042e-16	1.33717e-13	1.10704	1.74331e-09	5.43208e-09	1.90434	1.4908e-13	6.77645e-12	1.72759	8.45909e-13	6.36439e-12
ENSMUSG00000014791	Elmo3	0.328872	0.507781	0.63341	-0.85982	0.0909799	0.141027	1.92184	0.00142494	0.00436748	1.09134	0.0366257	0.0570569	-2.39828	0.000183688	0.000294549	-0.0973562	0.843248	0.881881	-0.805309	0.117123	0.138399
ENSMUSG00000014813	Stc1	4.61461	0.0316618	0.0741481	2.60012	0.00101628	0.00296635	-0.36186	0.398358	0.499128	5.06489	0.0110823	0.0195346	11.1729	1.38296e-09	4.37612e-09	3.05039	0.000864192	0.00206456	6.19643	2.75157e-08	7.55469e-08
ENSMUSG00000014837	4931428F04Rik	0.312575	0.0361818	0.0826796	1.10078	1.07047e-07	1.54162e-06	-0.193197	0.156636	0.233247	0.187758	0.189029	0.245124	3.92522	5.84719e-17	1.52729e-15	0.975964	7.08307e-07	3.61936e-06	3.41945	5.60653e-16	1.28813e-14
ENSMUSG00000014846	Tppp3	1.19888	8.41242e-05	0.000575795	1.04461	0.000184476	0.000691956	0.878022	0.000625036	0.00214495	1.02203	0.000410237	0.00100457	4.378	2.21499e-13	1.61209e-12	0.867755	0.00119492	0.00276457	4.05714	4.99299e-13	4.04261e-12
ENSMUSG00000014850	Msh3	0.230652	0.273501	0.401504	0.788062	0.00104922	0.00304871	0.160018	0.443938	0.544064	-0.505255	0.0231245	0.0378712	-0.535567	0.0167476	0.0217369	0.0521551	0.801287	0.846435	-0.606202	0.00795363	0.0108538
ENSMUSG00000014852	Adamts13	-3.77204	0.0541581	0.114431	-1.60491	0.040841	0.0710845	-0.222083	0.817425	0.868414	2.07925	0.0167141	0.028229	-0.0147937	0.988975	0.991248	4.24638	0.0251734	0.0426569	3.53516	0.0696885	0.0847773
ENSMUSG00000014856	Tmem208	0.474557	0.000454962	0.00227225	0.890487	1.7007e-07	2.23851e-06	0.0916456	0.42636	0.527019	-0.591689	4.34817e-05	0.000134765	-0.0382436	0.738486	0.761722	-0.175759	0.135527	0.188604	-0.421155	0.00135135	0.00200883
ENSMUSG00000014859	E2f4	0.929652	1.35178e-09	8.44986e-08	1.14711	3.66748e-11	3.3313e-09	0.953266	9.25416e-10	3.34399e-08	-0.47888	2.50737e-05	8.2772e-05	-1.27995	5.48822e-12	2.79377e-11	-0.261417	0.0073669	0.0142073	-1.25634	7.37703e-12	4.25729e-11
ENSMUSG00000014867	Surf4	0.266431	0.0492912	0.106126	0.192473	0.14544	0.209816	-0.212292	0.110323	0.174944	0.271908	0.0450632	0.068699	0.304503	0.0265537	0.0336623	0.19795	0.13522	0.188237	-0.174221	0.185932	0.21349
ENSMUSG00000014873	Surf2	0.788933	3.95607e-09	1.89025e-07	0.23847	0.00694741	0.0154258	-0.148317	0.0765443	0.129316	0.298996	0.00123558	0.00271221	0.0867152	0.288088	0.31963	-0.251467	0.00480624	0.00970261	-0.850535	1.11237e-09	3.96156e-09
ENSMUSG00000014905	Dnajb9	-0.114841	0.489866	0.617912	-0.158234	0.341305	0.429525	-0.212648	0.200429	0.285678	0.0379743	0.817231	0.855544	0.704778	0.000311183	0.00048813	-0.00541934	0.973864	0.98499	0.606971	0.00133603	0.0019869
ENSMUSG00000014907	Naf1	1.097	1.78167e-09	1.0323e-07	1.37624	3.5854e-11	3.27379e-09	0.699342	1.89854e-06	1.5985e-05	0.0289086	0.785973	0.829041	-0.700969	1.85806e-06	3.76043e-06	0.308153	0.00794726	0.0151974	-1.09863	1.71681e-09	5.89857e-09
ENSMUSG00000014932	Yes1	0.520533	0.000444451	0.00223445	0.431637	0.00255683	0.00653444	0.325661	0.0167992	0.0362283	-1.78905	8.80532e-12	2.53407e-10	-1.7167	1.73816e-11	7.94379e-11	-1.87795	3.73861e-12	9.77097e-11	-1.91157	2.71646e-12	1.76444e-11
ENSMUSG00000014956	Ppp1cb	0.188309	0.058527	0.121527	0.139195	0.153097	0.219104	-0.31867	0.00285156	0.00792656	0.307583	0.00376388	0.00741918	0.533882	1.4681e-05	2.67177e-05	0.258468	0.0122257	0.0223991	0.0269026	0.777166	0.798569
ENSMUSG00000014959	Gorasp2	0.322415	0.00611729	0.0193853	0.144978	0.182639	0.254396	-0.3544	0.00302434	0.008343	0.0369153	0.728934	0.778625	0.219897	0.0491835	0.0604014	-0.140522	0.196125	0.259241	-0.456918	0.000318526	0.00050801
ENSMUSG00000014980	Tsen15	0.540731	0.000315061	0.00168703	0.445975	0.00179046	0.00481774	-0.466905	0.00128941	0.00400202	0.134848	0.290057	0.356893	-0.217139	0.0956073	0.11328	0.0400912	0.749382	0.803222	-1.22477	5.26705e-09	1.64413e-08
ENSMUSG00000015001	Oc90	-2.04392	1.97616e-07	4.07105e-06	-0.685816	0.0428915	0.0741818	0.61497	0.477992	0.575854	-3.38227	1.34328e-10	2.39419e-09	-7.36179	2.97645e-14	2.76748e-13	-2.02417	1.97864e-06	9.10729e-06	-4.7029	1.84042e-10	7.7156e-10
ENSMUSG00000015002	Efr3a	-0.580149	4.25462e-06	4.93683e-05	-0.329425	0.00200333	0.00529364	-0.440678	0.000130171	0.000565849	-0.62269	1.58972e-06	7.16773e-06	-1.68204	1.10987e-13	8.75443e-13	-0.371966	0.000696056	0.001696	-1.54257	5.62995e-13	4.50189e-12
ENSMUSG00000015013	Trappc2l	0.271547	0.0211108	0.0536304	0.415858	0.00105407	0.00305974	-0.0521162	0.634363	0.71751	-0.414349	0.00108942	0.00241939	0.205566	0.0717397	0.0863809	-0.270038	0.0217371	0.0374748	-0.118097	0.288403	0.321202
ENSMUSG00000015016	Acsf3	0.513804	4.03165e-05	0.000314173	0.434152	0.000237696	0.000858977	0.714643	4.39896e-07	4.79487e-06	0.465101	0.000121301	0.000337237	0.119749	0.234488	0.263582	0.385449	0.000786084	0.00189407	0.320588	0.00366127	0.00518831
ENSMUSG00000015023	Ddx19a	0.910123	4.69413e-10	3.8255e-08	1.13095	1.11846e-11	1.43003e-09	0.716863	2.39047e-08	4.42568e-07	-0.814741	3.27541e-09	3.51311e-08	-0.219252	0.0134478	0.0176498	-0.593911	4.32058e-07	2.3314e-06	-0.412513	5.34541e-05	9.31122e-05
ENSMUSG00000015027	Galns	-0.00195811	0.992174	1	-0.552143	0.00980153	0.020745	0.62552	0.0043836	0.011498	1.27244	2.66433e-06	1.12481e-05	-0.0692936	0.72665	0.750401	0.722254	0.00150936	0.00340358	0.558184	0.0100571	0.0135692
ENSMUSG00000015053	Gata2	-0.0882635	0.86734	0.927261	-1.24858	0.0344988	0.0614676	0.674227	0.201467	0.286894	-0.767579	0.159186	0.21046	0.796146	0.139114	0.161302	-1.92789	0.00244018	0.00524032	1.55864	0.00770976	0.0105317
ENSMUSG00000015083	C8g	-0.318176	0.155538	0.261579	-2.04033	6.53335e-09	1.71083e-07	0.473078	0.039707	0.0748637	1.80656	3.97366e-08	2.91302e-07	-0.9027	0.000430248	0.000663442	0.0844031	0.700883	0.761725	-0.111446	0.612967	0.643907
ENSMUSG00000015085	Entpd2	-1.66659	0.000450619	0.00225828	-2.36064	5.95208e-06	3.94543e-05	0.851499	0.0690986	0.118774	1.14146	0.00545406	0.0103559	-3.27702	2.04165e-07	4.66847e-07	0.44741	0.283021	0.355483	-0.758927	0.0895977	0.107409
ENSMUSG00000015087	B230208H17Rik	0.394261	2.80683e-05	0.000233896	0.097645	0.194196	0.267687	0.372129	5.26634e-05	0.000262572	0.711021	5.13954e-09	5.10733e-08	0.485556	1.77943e-06	3.60977e-06	0.414405	1.47109e-05	5.45754e-05	0.463424	3.37349e-06	6.79686e-06
ENSMUSG00000015090	Ptgds	-0.303293	0.261245	0.387589	-0.50171	0.0394451	0.0689301	-2.13349	2.29381e-08	4.27852e-07	1.30095	2.35586e-05	7.83191e-05	1.78786	2.66463e-07	6.0017e-07	1.10253	0.000310184	0.000828678	-0.0423408	0.875128	0.889355
ENSMUSG00000015092	Edf1	-0.0855047	0.390104	0.524187	-0.111236	0.266764	0.349041	-0.354451	0.00164226	0.00492621	-0.330459	0.00287746	0.00582845	-0.378451	0.000913258	0.00135608	-0.35619	0.00158675	0.00355778	-0.647397	1.92177e-06	3.99471e-06
ENSMUSG00000015093	Clic3	0.342855	0.415994	0.550158	0.301504	0.29698	0.382295	-1.31232	0.000605372	0.00208944	3.26182	9.11972e-09	8.24937e-08	2.14346	5.86215e-06	1.11697e-05	3.22047	1.07674e-08	9.01508e-08	0.488283	0.214638	0.24399
ENSMUSG00000015094	Npdc1	-0.0580659	0.606251	0.721336	-0.282496	0.0170814	0.0334902	-0.289068	0.0139095	0.0307766	1.10238	3.25776e-09	3.49848e-08	3.16693	3.33568e-17	9.87679e-16	0.877948	1.35032e-07	8.31845e-07	2.93593	1.29551e-16	3.90894e-15
ENSMUSG00000015095	Fbxw5	0.222083	0.0155893	0.0420083	0.263284	0.00512914	0.0119032	0.300307	0.00175634	0.00521727	-0.0176769	0.835151	0.871059	0.824684	4.37181e-09	1.27326e-08	0.0235243	0.781988	0.830463	0.902908	9.70249e-10	3.499e-09
ENSMUSG00000015112	Slc25a13	0.185651	0.0257555	0.0628746	-0.301339	0.000892768	0.00265924	0.146286	0.078036	0.13148	-0.592308	2.26849e-07	1.31132e-06	-2.86932	2.61632e-19	2.33993e-17	-1.0793	1.06735e-11	2.31524e-10	-2.90868	2.14532e-19	3.1642e-17
ENSMUSG00000015120	Ube2i	-0.109745	0.207277	0.32552	0.332501	0.000798181	0.00241504	-0.136492	0.120402	0.188155	-0.34608	0.000548033	0.00130427	0.134525	0.125559	0.146452	0.0961661	0.266916	0.337834	0.107778	0.215161	0.244536
ENSMUSG00000015126	0610007P22Rik	-0.164252	0.0834064	0.16114	-0.0775157	0.399806	0.486982	-0.217101	0.0253302	0.0510941	-0.312038	0.00243488	0.00500818	-0.0623235	0.495361	0.527547	-0.225302	0.0214932	0.0371056	-0.115173	0.216165	0.245597
ENSMUSG00000015127	Unkl	-0.0322143	0.719628	0.814903	0.040447	0.64941	0.72019	-0.461515	3.62465e-05	0.000190003	0.364308	0.000506656	0.00121659	0.930179	1.30212e-09	4.13719e-09	0.436969	7.81641e-05	0.000242386	0.500879	1.50094e-05	2.78918e-05
ENSMUSG00000015133	Lrrk1	0.724089	0.0904457	0.172221	0.261896	0.45513	0.54188	-0.145661	0.677428	0.754813	3.31401	6.05237e-08	4.1853e-07	3.07796	1.71086e-07	3.95407e-07	2.85182	3.89755e-07	2.12416e-06	2.20821	1.14624e-05	2.16018e-05
ENSMUSG00000015134	Aldh1a3	-2.72189	4.27891e-05	0.000330342	0.33241	0.546325	0.628325	-2.16246	0.000238018	0.000942157	-2.93235	1.4284e-05	4.99124e-05	0.176113	0.69957	0.724968	0.121953	0.82818	0.86925	0.735552	0.18417	0.211591
ENSMUSG00000015143	Actn1	-0.131514	0.450708	0.581762	-0.522459	0.00633114	0.01426	-0.879	5.65203e-05	0.000278289	0.0985364	0.570525	0.635658	-1.42502	8.32262e-08	2.00645e-07	-0.292409	0.102968	0.148532	-2.17251	1.09165e-10	4.80526e-10
ENSMUSG00000015149	Sirt2	-0.387138	0.000158109	0.00096616	-0.277252	0.00328692	0.00810462	-0.231536	0.0109111	0.0250809	-0.000162178	0.998459	1	0.871918	1.45438e-09	4.58918e-09	0.109724	0.203391	0.267506	1.02752	9.48833e-11	4.22673e-10
ENSMUSG00000015165	Hnrnpl	0.14393	0.272001	0.399757	0.508327	0.000736701	0.00226278	0.215035	0.107219	0.171064	-0.453482	0.00199634	0.00418564	-0.901721	8.21464e-07	1.73863e-06	-0.0890842	0.492431	0.567689	-0.830615	2.59204e-06	5.30328e-06
ENSMUSG00000015176	Nolc1	0.421356	0.00458886	0.0152438	0.971294	4.68357e-07	5.0483e-06	-0.135884	0.315885	0.413653	-0.895106	1.49908e-06	6.79595e-06	-1.07181	1.08482e-07	2.57079e-07	-0.345168	0.0165523	0.0293425	-1.62905	1.27657e-10	5.54643e-10
ENSMUSG00000015189	Casd1	0.872179	6.49594e-09	2.76315e-07	0.985813	5.49295e-10	2.4911e-08	0.768321	2.83246e-08	5.1031e-07	0.990686	6.9548e-10	9.41706e-09	2.07837	1.13071e-15	1.72373e-14	1.10432	8.66703e-11	1.41133e-09	1.97451	2.45684e-15	4.31928e-14
ENSMUSG00000015202	Cnksr3	0.16381	0.245173	0.3687	0.297161	0.0392306	0.0686035	0.392918	0.00872773	0.0207401	0.7496	2.19709e-05	7.36445e-05	0.197746	0.160925	0.185079	0.882951	2.6719e-06	1.18933e-05	0.426854	0.00523136	0.00728365
ENSMUSG00000015214	Mtmr1	0.0417601	0.692078	0.793573	0.113158	0.28514	0.369674	-0.189666	0.076773	0.129645	0.135513	0.204493	0.262579	1.41282	1.56183e-11	7.2078e-11	0.206911	0.05979	0.0920171	1.1814	3.68718e-10	1.44504e-09
ENSMUSG00000015217	Hmgb3	1.16637	0.0160074	0.0429028	0.928252	0.0223578	0.0422311	0.511183	0.128444	0.198295	1.01004	0.029962	0.0477073	3.08805	2.01639e-07	4.61495e-07	0.771924	0.0591742	0.0911499	2.43287	2.11976e-06	4.38589e-06
ENSMUSG00000015222	Mtap2	0.402129	0.151692	0.256895	0.0231127	0.922965	0.945111	-0.193719	0.38597	0.486473	1.57778	4.77879e-06	1.89027e-05	7.84416	7.62e-17	1.89313e-15	1.19876	0.000130169	0.00038205	7.24831	2.16302e-16	5.922e-15
ENSMUSG00000015224	Cyp2j9	-0.0316372	0.944836	0.978108	-1.182	0.00528866	0.0122213	-0.279619	0.510368	0.605309	2.01575	6.33194e-05	0.000188092	0.172537	0.685125	0.711352	0.865391	0.0578923	0.0894359	-0.0754444	0.868587	0.883429
ENSMUSG00000015242	Nipsnap3a	NA	NA	NA	NA	NA	NA	NA	NA	NA	NA	NA	NA	NA	NA	NA	NA	NA	NA	NA	NA	NA
ENSMUSG00000015243	Abca1	-0.732014	2.22694e-05	0.000192935	-1.97801	1.10321e-11	1.42602e-09	-0.180465	0.191185	0.27472	-2.44239	1.46213e-13	9.62247e-12	-1.7274	5.07744e-11	2.09092e-10	-3.68839	2.29678e-16	4.29993e-14	-1.17585	3.04887e-08	8.29909e-08
ENSMUSG00000015247	Nipsnap3b	0.00888054	0.922402	0.962414	-0.0118261	0.897148	0.925415	0.0341015	0.708131	0.78058	-0.666493	4.04233e-07	2.15196e-06	-0.153868	0.102198	0.120688	-0.6872	2.66329e-07	1.5179e-06	-0.128647	0.168441	0.194724
ENSMUSG00000015289	Lage3	0.248124	0.11813	0.212325	0.413406	0.0134037	0.0271783	0.114014	0.463144	0.562482	-0.542526	0.00197017	0.00413674	-0.727372	0.000118423	0.00019398	-0.377245	0.0221971	0.0381961	-0.861482	1.68564e-05	3.11613e-05
ENSMUSG00000015290	Ubl4	0.123638	0.182493	0.296008	-0.038353	0.672523	0.740595	0.217866	0.023878	0.0486032	-0.0594173	0.513765	0.582465	0.144852	0.12026	0.140676	-0.221408	0.0225605	0.0387679	0.23908	0.01457	0.0192782
ENSMUSG00000015291	Gdi1	-0.0637076	0.636592	0.746414	-0.445351	0.00315036	0.00781763	-0.478314	0.00172699	0.00514673	0.517763	0.000893922	0.00202625	2.41667	1.59269e-13	1.20349e-12	0.13612	0.317548	0.390745	2.00206	4.0712e-12	2.52047e-11
ENSMUSG00000015305	Sash1	-0.275657	0.0169092	0.0448307	-0.268367	0.0197591	0.0379783	0.442308	0.000475557	0.00170058	-0.539982	5.48057e-05	0.000165451	-1.27547	1.61873e-10	6.08421e-10	-0.532692	6.6434e-05	0.000209665	-0.557502	3.8866e-05	6.87866e-05
ENSMUSG00000015312	Gadd45b	-0.462072	0.399659	0.533408	-2.1915	0.000855066	0.00255962	0.25474	0.652562	0.73348	0.64039	0.244483	0.307233	-2.68801	0.000142855	0.000231888	-1.08904	0.0604953	0.0929631	-1.97119	0.00230651	0.00334044
ENSMUSG00000015314	Slamf6	NA	NA	NA	NA	NA	NA	NA	NA	NA	NA	NA	NA	NA	NA	NA	NA	NA	NA	NA	NA	NA
ENSMUSG00000015316	Slamf1	NA	NA	NA	NA	NA	NA	NA	NA	NA	NA	NA	NA	NA	NA	NA	NA	NA	NA	NA	NA	NA
ENSMUSG00000015335	Zdhhc12	0.0372961	0.768905	0.85516	-0.477087	0.00114226	0.00327756	-0.188857	0.153338	0.229408	-0.318049	0.0195196	0.0324671	-1.73907	1.73162e-11	7.91806e-11	-0.832432	2.05124e-06	9.39682e-06	-1.96522	2.30074e-12	1.5267e-11
ENSMUSG00000015337	Endog	0.805819	0.00414108	0.0140288	1.59098	4.47775e-06	3.13371e-05	-0.733615	0.00862295	0.020526	-1.10327	0.000323046	0.000808425	-0.146398	0.561557	0.593081	-0.318109	0.211762	0.277116	-1.68583	2.04649e-06	4.24184e-06
ENSMUSG00000015340	Cybb	1.52949	0.0107879	0.0310309	-0.369692	0.499503	0.584144	3.15259	0.051745	0.0933518	0.625383	0.272961	0.338316	-6.03431	5.37606e-05	9.15342e-05	-1.2738	0.0253447	0.0428846	-4.41122	9.47242e-06	1.80466e-05
ENSMUSG00000015341	Golga7	0.513003	5.65724e-08	1.45734e-06	0.619295	2.63521e-09	8.40055e-08	0.494961	9.49308e-08	1.36151e-06	-0.203505	0.00333848	0.00667007	0.264613	0.000321872	0.000503946	-0.0972137	0.12682	0.178165	0.246571	0.000638303	0.000983045
ENSMUSG00000015342	Xk	0.560629	0.00252132	0.00935172	-0.149855	0.337093	0.424992	-0.786868	4.74819e-05	0.000239469	1.79094	5.02219e-10	7.16751e-09	2.21346	1.30655e-11	6.13359e-11	1.08046	1.22063e-06	5.87738e-06	0.865966	2.26636e-05	4.12195e-05
ENSMUSG00000015354	Pcolce2	1.88168	1.74354e-08	5.81403e-07	0.368513	0.091541	0.141783	-0.063732	0.776283	0.835136	-1.33171	3.19078e-06	1.31883e-05	-2.81208	5.15706e-11	2.12071e-10	-2.84488	2.86492e-11	5.45461e-10	-4.75749	1.33524e-14	1.78442e-13
ENSMUSG00000015355	Cd48	NA	NA	NA	NA	NA	NA	NA	NA	NA	NA	NA	NA	NA	NA	NA	NA	NA	NA	NA	NA	NA
ENSMUSG00000015357	Clpx	0.123693	0.101574	0.188572	-0.0180741	0.803887	0.851852	-0.0430552	0.555071	0.647044	0.136518	0.0720668	0.104363	0.104966	0.159356	0.183395	-0.00524906	0.94262	0.960632	-0.0617813	0.400942	0.436317
ENSMUSG00000015363	Trabd	-0.520431	6.00227e-06	6.55213e-05	-0.484119	1.33867e-05	7.69238e-05	0.0254758	0.765834	0.826341	0.800634	8.64735e-09	7.89597e-08	0.350997	0.000500608	0.000766583	0.836946	4.71421e-09	4.40363e-08	0.896904	1.47189e-09	5.12472e-09
ENSMUSG00000015365	Mov10l1	-0.715096	0.000452709	0.00226745	-2.28705	1.54244e-11	1.81758e-09	0.339654	0.175837	0.256598	2.86909	3.88607e-13	2.07681e-11	-4.32051	5.37568e-15	6.37334e-14	1.29714	2.56754e-07	1.46909e-06	-3.26576	1.13492e-12	8.21627e-12
ENSMUSG00000015377	Fam116b	-0.489945	6.43797e-06	6.95222e-05	-0.208761	0.0172713	0.0338022	0.147357	0.0782831	0.131833	-0.132336	0.11457	0.157934	0.88736	5.84268e-10	1.97512e-09	0.148848	0.0809145	0.120047	1.52466	4.28819e-14	4.84041e-13
ENSMUSG00000015396	Cd83	1.87461	0.00529659	0.0171728	-0.290907	0.329188	0.416682	2.0365	2.50625e-07	2.99993e-06	4.38514	3.27392e-09	3.51311e-08	4.93285	2.5826e-10	9.31359e-10	2.21962	8.75395e-06	3.42e-05	5.09474	4.73401e-12	2.87169e-11
ENSMUSG00000015401	Tmem27	NA	NA	NA	NA	NA	NA	NA	NA	NA	NA	NA	NA	NA	NA	NA	NA	NA	NA	NA	NA	NA
ENSMUSG00000015405	Ace2	0	1	1	-1.88864	0.373413	0.461466	-2.27842	0.00627527	0.0156702	1.88864	0.377431	0.447143	6.90964	0.000145489	0.000236008	0	1	1	4.63122	0.0311145	0.039545
ENSMUSG00000015437	Gzmb	NA	NA	NA	NA	NA	NA	NA	NA	NA	NA	NA	NA	NA	NA	NA	NA	NA	NA	NA	NA	NA
ENSMUSG00000015441	Gzmf	NA	NA	NA	NA	NA	NA	NA	NA	NA	NA	NA	NA	NA	NA	NA	NA	NA	NA	NA	NA	NA
ENSMUSG00000015443	Gzmn	0	1	1	-2.66074	0.112737	0.169544	1.87227	0.199289	0.284349	2.66074	0.115933	0.159504	0	1	1	0	1	1	1.87227	0.307618	0.341124
ENSMUSG00000015452	Ager	-1.35102	0.00657911	0.0205774	-1.52343	0.0005808	0.00184367	0.731393	0.0533171	0.0957325	1.90247	7.16224e-05	0.000209685	1.26982	0.00320906	0.00449635	1.73007	0.000807214	0.00193989	3.35223	1.79486e-07	4.32413e-07
ENSMUSG00000015461	Atf6b	0.301919	0.0687377	0.137855	1.00886	3.33778e-06	2.48122e-05	-0.292925	0.075541	0.127869	-0.97611	5.18326e-06	2.03045e-05	0.771663	8.52587e-05	0.000142234	-0.269173	0.101686	0.147	0.176819	0.272223	0.304351
ENSMUSG00000015467	Egfl8	0.082546	0.782947	0.865168	0.206752	0.492319	0.577329	2.49606	2.57793e-08	4.69793e-07	-0.353414	0.242317	0.304753	-0.748729	0.0194395	0.0250332	-0.229208	0.450686	0.527231	1.66478	8.46414e-06	1.62285e-05
ENSMUSG00000015468	Notch4	0.235369	0.090509	0.172295	-0.697299	6.01313e-05	0.000269517	1.34659	3.73457e-09	1.01608e-07	-1.59911	2.07997e-10	3.47459e-09	-1.88999	1.20162e-11	5.67614e-11	-2.53178	9.85636e-14	4.76163e-12	-0.778763	1.0274e-05	1.94929e-05
ENSMUSG00000015474	Ppt2	-0.104761	0.228335	0.349805	-0.283982	0.00298533	0.00746979	0.00583219	0.944905	0.965386	0.092977	0.280941	0.347072	0.63239	2.91937e-07	6.53664e-07	-0.086244	0.319021	0.392143	0.742984	2.57689e-08	7.11315e-08
ENSMUSG00000015476	Prrt1	-0.13366	0.845791	0.910924	1.11524	0.0308929	0.0558835	-0.178968	0.509174	0.604243	-0.100225	0.867454	0.897538	6.12997	1.09812e-12	6.58571e-12	1.14868	0.0409982	0.0659297	6.08466	2.69716e-12	1.75386e-11
ENSMUSG00000015478	Rnf5	-0.242071	0.00485093	0.0159503	-0.0133395	0.863322	0.898945	-0.229559	0.00681386	0.0168023	-0.573957	3.13545e-07	1.73319e-06	0.285688	0.00125783	0.00183831	-0.345225	0.000216906	0.000603325	0.298199	0.000884546	0.00134237
ENSMUSG00000015484	Fam163a	-1.17754	0.022846	0.0570658	-1.348	0.000497183	0.00161619	1.22281	0.000224602	0.000898202	2.0344	8.92692e-06	3.28728e-05	3.07316	1.39759e-08	3.75909e-08	1.86394	0.00050644	0.00128172	5.4735	8.17198e-12	4.66512e-11
ENSMUSG00000015488	5930434B04Rik	0.0677837	0.414712	0.54889	0.279122	0.00217565	0.00569292	0.378479	9.75211e-05	0.000442447	0.704718	2.83445e-08	2.18843e-07	2.54463	3.15833e-18	1.5258e-16	0.916057	3.87875e-10	4.9886e-09	2.85533	4.34907e-19	5.30404e-17
ENSMUSG00000015501	Hivep2	-0.131446	0.600561	0.716402	-0.44578	0.0659859	0.10746	-0.795186	0.00160944	0.00484276	1.19239	6.117e-05	0.000182453	4.51891	1.23446e-13	9.57269e-13	0.878055	0.00170359	0.00378961	3.85517	1.82078e-12	1.23702e-11
ENSMUSG00000015519	2310057J18Rik	NA	NA	NA	NA	NA	NA	NA	NA	NA	NA	NA	NA	NA	NA	NA	NA	NA	NA	NA	NA	NA
ENSMUSG00000015522	Arnt	0.027045	0.767455	0.854034	-0.0754424	0.41244	0.499581	0.694321	2.38192e-07	2.8629e-06	-0.061371	0.503498	0.572276	-1.28603	8.34811e-12	4.07589e-11	-0.163858	0.0845809	0.124849	-0.61875	1.24241e-06	2.6508e-06
ENSMUSG00000015533	Itga2	3.14615	0.0881965	0.168638	-2.95576	4.21173e-06	2.98103e-05	2.78351	2.81093e-06	2.21886e-05	9.04993	6.25538e-09	6.00736e-08	6.50855	1.71767e-05	3.09881e-05	2.94802	0.00290042	0.00612833	6.14591	2.31305e-08	6.43176e-08
ENSMUSG00000015536	Mocs2	-0.172559	0.138401	0.23955	0.381238	0.00292807	0.00735284	-0.155941	0.174078	0.254558	-0.968969	3.86599e-08	2.84846e-07	0.579668	4.25402e-05	7.32741e-05	-0.415172	0.00143565	0.00325165	0.596287	3.21524e-05	5.74055e-05
ENSMUSG00000015542	Nat9	-0.519871	0.0032803	0.0115573	-0.586007	0.00119115	0.00339827	0.40746	0.0155032	0.033797	-0.0270687	0.862295	0.893549	-0.308269	0.0593006	0.0721623	-0.0932047	0.557283	0.629511	0.619061	0.000741999	0.00113543
ENSMUSG00000015568	Lpl	-0.333379	0.249089	0.373109	0.385363	0.18869	0.26142	0.54776	0.0668104	0.115512	-1.24775	0.000291801	0.000738929	-1.3633	0.000114822	0.000188418	-0.529006	0.0760471	0.113628	-0.482158	0.102962	0.122496
ENSMUSG00000015575	Atp6v0e	-0.34271	0.000794338	0.00362176	-0.0708012	0.423639	0.510485	0.0751881	0.399001	0.499732	-0.381524	0.000275136	0.000702236	-1.46523	3.83908e-13	2.62769e-12	-0.109616	0.221338	0.287898	-1.04733	1.57609e-10	6.7009e-10
ENSMUSG00000015579	Nkx2-5	-1.36495	0.0383453	0.0865909	-0.181225	0.689301	0.75464	-3.39712	1.2122e-05	7.51271e-05	2.09862	0.000378849	0.000934925	1.29251	0.0162028	0.0210784	3.28235	1.32382e-05	4.96398e-05	-0.739657	0.323664	0.357803
ENSMUSG00000015597	Zfp318	0.114768	0.335579	0.466855	-0.113078	0.338449	0.426547	-0.267029	0.0307281	0.0601187	0.74892	2.77553e-06	1.16639e-05	1.38909	1.75e-10	6.52975e-10	0.521074	0.000227384	0.000628958	1.00729	3.55766e-08	9.57493e-08
ENSMUSG00000015599	Ttbk1	-1.7609	0.000148378	0.000915681	-0.0328676	0.919268	0.942673	-0.889613	0.00722798	0.0176722	0.41437	0.216046	0.275508	4.92016	1.08483e-11	5.15376e-11	2.1424	1.32744e-05	4.97647e-05	5.79145	2.99802e-12	1.92368e-11
ENSMUSG00000015605	Srf	0.269488	0.0460242	0.100546	0.642951	5.61227e-05	0.000254625	-0.143014	0.269818	0.364382	0.307757	0.0244004	0.0397704	0.331164	0.016331	0.0212277	0.681219	2.91206e-05	0.000100309	-0.0813384	0.527255	0.561239
ENSMUSG00000015619	Gata3	-1.55195	0.00162555	0.00650519	0.366618	0.300245	0.386042	-0.0915756	0.788363	0.845367	1.66457	0.000200654	0.000528373	3.15205	6.07712e-08	1.49212e-07	3.58313	4.09835e-08	2.8949e-07	4.61242	8.35408e-10	3.04738e-09
ENSMUSG00000015627	Gata5	-0.93211	0.306177	0.435932	-1.2634	0.0117453	0.0243078	3.15995	3.43094e-05	0.00018143	3.28867	8.47052e-06	3.14645e-05	-0.836969	0.285461	0.316836	2.95739	0.000550701	0.00138129	3.25509	0.000142307	0.000235871
ENSMUSG00000015647	Lama5	-0.442404	0.0553569	0.116372	-0.830492	0.00111501	0.00320888	-0.492623	0.0359836	0.0688108	0.305932	0.174052	0.2277	-2.70077	2.21402e-10	8.10338e-10	-0.0821562	0.709096	0.768974	-2.75099	1.72844e-10	7.27941e-10
ENSMUSG00000015652	Steap1	-1.28814	3.22925e-07	5.99129e-06	-1.26365	2.72912e-07	3.27119e-06	-1.00888	2.08683e-05	0.000119247	1.11001	1.69423e-06	7.56461e-06	-1.99505	3.10319e-10	1.10426e-09	1.1345	1.99364e-06	9.16908e-06	-1.71579	1.09233e-08	3.21468e-08
ENSMUSG00000015653	Steap2	-0.231042	0.280936	0.409352	-0.773687	0.000851919	0.00255064	0.0771303	0.703659	0.776598	2.74504	3.54217e-11	8.01238e-10	0.655313	0.00424932	0.00588066	2.2024	1.52615e-09	1.645e-08	0.963485	0.000152957	0.000252396
ENSMUSG00000015656	Hspa8	-0.0208744	0.775253	0.859421	0.159815	0.038526	0.0675677	-0.0522441	0.477322	0.575254	-0.585402	9.83103e-08	6.36426e-07	-1.43184	1.81162e-14	1.81579e-13	-0.404712	1.75255e-05	6.35834e-05	-1.46321	1.21874e-14	1.64392e-13
ENSMUSG00000015659	Serac1	-0.0186722	0.82967	0.899393	-0.383027	0.000233223	0.000845262	-0.112925	0.201559	0.287	0.0634626	0.465884	0.535391	-0.293231	0.00264225	0.00374184	-0.300892	0.00224012	0.00485072	-0.387485	0.000213285	0.000347115
ENSMUSG00000015665	Awat1	NA	NA	NA	NA	NA	NA	NA	NA	NA	NA	NA	NA	NA	NA	NA	NA	NA	NA	NA	NA	NA
ENSMUSG00000015668	Pdzd11	0.135146	0.0734837	0.145598	0.0823926	0.262138	0.343969	0.299245	0.000434275	0.00157265	-0.0942694	0.201671	0.259299	0.0794545	0.278088	0.309243	-0.147023	0.0531841	0.0829337	0.243553	0.00276822	0.00397184
ENSMUSG00000015671	Psma2	0.12771	0.279183	0.407288	0.12901	0.274658	0.357937	-0.330559	0.00935087	0.0219783	-0.466278	0.000621373	0.00145969	-0.386455	0.00309582	0.00434781	-0.464979	0.000639924	0.00157542	-0.844725	4.62584e-07	1.05237e-06
ENSMUSG00000015672	Mrpl32	-0.139314	0.195873	0.312479	-0.122961	0.252467	0.333436	-0.151096	0.161652	0.239261	-0.438229	0.000429741	0.00104815	-0.386833	0.00133345	0.00194362	-0.421876	0.000656169	0.00161132	-0.398615	0.00108602	0.00163123
ENSMUSG00000015697	Setdb1	0.287294	0.000763187	0.00349656	-0.031873	0.664859	0.733731	-0.0500923	0.497572	0.593182	-0.562676	1.91375e-07	1.13292e-06	-0.848269	2.35091e-10	8.55056e-10	-0.881842	1.20886e-10	1.86242e-09	-1.18565	6.16749e-13	4.87363e-12
ENSMUSG00000015702	Anxa9	0.936204	0.0170628	0.0451418	-0.0572341	0.866739	0.901744	2.23765	5.77282e-06	4.04817e-05	1.45512	0.000548126	0.00130432	-0.964869	0.0177925	0.023021	0.46168	0.196096	0.259227	0.33658	0.340517	0.375078
ENSMUSG00000015709	Arnt2	0.456473	0.0559393	0.11737	1.81052	4.91914e-08	8.46738e-07	-0.594269	0.00854482	0.0203776	1.18545	2.91469e-05	9.45539e-05	5.97356	5.74458e-16	9.80289e-15	2.5395	3.62955e-10	4.72289e-09	4.92282	9.50851e-15	1.33517e-13
ENSMUSG00000015711	Prune	-0.405951	1.61049e-05	0.000147052	-0.313915	0.000305519	0.00106527	-0.542139	2.98877e-07	3.48191e-06	-0.675228	9.48503e-09	8.52675e-08	-0.459123	3.13125e-06	6.15591e-06	-0.583192	1.01929e-07	6.49959e-07	-0.595311	7.3732e-08	1.8827e-07
ENSMUSG00000015714	Lass2	0.0426816	0.744924	0.836002	-0.155846	0.242473	0.322042	0.133667	0.314764	0.412587	-0.140717	0.289405	0.356216	-0.887115	1.29008e-06	2.66324e-06	-0.339244	0.0164947	0.0292554	-0.79613	5.7296e-06	1.12085e-05
ENSMUSG00000015721	Nlrp5	-0.311073	0.568268	0.688858	-0.741627	0.112513	0.169347	0.599638	0.132532	0.203339	0.988842	0.041533	0.0638012	1.40355	0.0045336	0.00625621	0.558288	0.303801	0.376666	2.31426	8.55234e-05	0.000145288
ENSMUSG00000015733	Capza2	0.151628	0.073863	0.146199	0.217313	0.0136733	0.0276414	-0.0168422	0.835766	0.88231	-0.259015	0.00427767	0.00832062	0.251259	0.00528187	0.00723953	-0.19333	0.025995	0.0438276	0.0827884	0.314949	0.34881
ENSMUSG00000015745	Plekho1	-0.148731	0.228488	0.349977	0.386882	0.00145401	0.00402804	0.124928	0.238716	0.329732	2.33634	7.34483e-15	9.48843e-13	4.21676	2.24234e-19	2.09125e-17	2.87195	2.39159e-16	4.29993e-14	4.49042	9.85906e-20	1.88947e-17
ENSMUSG00000015747	Vps45	-1.17168	4.71557e-09	2.18142e-07	-1.0768	1.65139e-08	3.5208e-07	-1.1528	4.17771e-09	1.10897e-07	-0.0315998	0.789118	0.831705	1.17315	3.19615e-09	9.53161e-09	0.0632844	0.603807	0.673428	1.19203	3.49253e-09	1.129e-08
ENSMUSG00000015748	Prpf3	0.453081	0.000247512	0.00139245	0.828677	9.92959e-08	1.44914e-06	0.107182	0.306444	0.403349	-0.789316	2.08252e-07	1.22094e-06	-1.04325	2.50665e-09	7.583e-09	-0.41372	0.000607549	0.00150528	-1.38915	1.91483e-11	9.97303e-11
ENSMUSG00000015749	Anp32e	0.412792	0.0285996	0.0682789	0.696444	0.000752098	0.00230156	0.501809	0.00942885	0.0221377	-0.132603	0.456716	0.526098	0.342983	0.0637015	0.0772193	0.15105	0.397195	0.473226	0.432001	0.0225623	0.0291623
ENSMUSG00000015750	Aph1a	-0.00872709	0.910076	0.954116	-0.114499	0.148757	0.21393	0.0291993	0.704907	0.777779	-0.0943242	0.230052	0.291048	0.198521	0.0168235	0.0218289	-0.200097	0.0163995	0.0291041	0.236447	0.00563829	0.00781465
ENSMUSG00000015755	Tab2	0.319005	0.000254793	0.00142377	0.345459	0.000104454	0.000427154	0.0190324	0.792941	0.848919	0.45522	3.51735e-06	1.4376e-05	0.695852	5.6223e-09	1.60848e-08	0.481673	1.60704e-06	7.53811e-06	0.395879	2.14639e-05	3.91395e-05
ENSMUSG00000015757	Ppil4	0.272461	0.0143368	0.0392086	0.597509	9.83185e-06	5.96408e-05	-0.0229543	0.822483	0.8723	-0.526607	4.67722e-05	0.000143686	0.371837	0.00151989	0.00220267	-0.20156	0.0610114	0.0936741	0.0764215	0.45949	0.494905
ENSMUSG00000015759	Cnih	0.404719	5.11222e-06	5.74096e-05	0.180093	0.0121767	0.0250367	0.192169	0.0079946	0.0192843	0.514116	1.61213e-07	9.77934e-07	0.635311	5.49402e-09	1.57436e-08	0.289491	0.000264032	0.000719262	0.422761	2.7175e-06	5.54697e-06
ENSMUSG00000015766	Eps8	-0.605985	9.37146e-05	0.000630305	0.725947	9.92036e-06	6.00942e-05	-0.745035	8.56341e-06	5.62508e-05	-0.368695	0.0073856	0.0135799	-0.972965	1.72727e-07	3.98987e-07	0.963237	2.06362e-07	1.21449e-06	-1.11202	2.76867e-08	7.59806e-08
ENSMUSG00000015776	Med22	0.113859	0.321676	0.452787	0.713041	3.55065e-06	2.60073e-05	-0.0660316	0.557327	0.648901	-0.673767	7.57675e-06	2.84413e-05	0.99765	2.19643e-08	5.7404e-08	-0.0745853	0.513011	0.587839	0.817759	4.72884e-07	1.0744e-06
ENSMUSG00000015787	Abo	-0.931705	0.0333628	0.0773631	0.0911006	0.769183	0.823383	0.286392	0.763324	0.824346	0.870509	0.0156254	0.0265782	-3.80014	3.25669e-07	7.24725e-07	1.89331	7.11426e-05	0.000223072	-2.58204	0.000847922	0.00128937
ENSMUSG00000015790	Surf1	0.872573	9.08677e-06	9.29812e-05	-0.175514	0.245238	0.325194	-0.15852	0.29173	0.387521	0.484129	0.00366339	0.00724618	0.411195	0.0111018	0.0147035	-0.563958	0.00103719	0.00243289	-0.619899	0.000426623	0.000670419
ENSMUSG00000015804	Med28	0.153587	0.138916	0.240276	0.415784	0.000486683	0.00158649	0.0322475	0.749392	0.813279	-0.767773	2.28631e-07	1.31987e-06	-0.326873	0.00373558	0.00519775	-0.505575	6.02422e-05	0.000192669	-0.448212	0.000224663	0.000364918
ENSMUSG00000015806	Qdpr	0.281068	0.0272554	0.0657517	0.183112	0.137245	0.199963	0.0163554	0.891518	0.925316	-0.93364	1.57991e-07	9.6207e-07	-1.32965	5.51883e-10	1.87582e-09	-1.0316	3.42102e-08	2.48594e-07	-1.59437	2.55778e-11	1.29598e-10
ENSMUSG00000015812	Gnrh1	-0.902168	0.134885	0.234723	0.0967473	0.861198	0.897422	1.75014	0.00988859	0.0230773	-0.548143	0.303966	0.371518	-2.2001	0.00145883	0.00211822	0.450772	0.465469	0.541619	0.452209	0.456567	0.49203
ENSMUSG00000015829	Tnr	0	1	1	6.09443	3.23876e-05	0.000160597	-0.869541	0.0135259	0.030069	0	1	1	10.2535	9.45274e-10	3.07108e-09	6.09443	0.000117372	0.000348007	9.38392	1.13041e-08	3.31836e-08
ENSMUSG00000015837	Sqstm1	-0.852712	3.13725e-05	0.000256511	-0.909642	1.43109e-05	8.13767e-05	-0.706807	0.00025139	0.000988778	-0.47507	0.00717181	0.0132272	-0.3702	0.0300352	0.0377823	-0.532001	0.00323494	0.00676548	-0.224295	0.172828	0.199504
ENSMUSG00000015839	Nfe2l2	-0.260739	0.000904378	0.00403527	-0.486169	5.35982e-07	5.67893e-06	-0.320902	0.000138179	0.000595022	-0.693748	1.86184e-09	2.20139e-08	-2.79905	2.42214e-20	4.14138e-18	-0.919179	1.46593e-11	3.06841e-10	-2.85921	1.83611e-20	5.82214e-18
ENSMUSG00000015843	Rxrg	1.28816	0.168779	0.278369	2.67444	7.27852e-05	0.000315059	-1.04842	0.0495604	0.090091	3.32483	0.00023697	0.000613532	5.66401	1.30739e-07	3.06856e-07	4.71111	4.98763e-07	2.65277e-06	3.32743	4.95046e-05	8.6621e-05
ENSMUSG00000015846	Rxra	0.136849	0.290508	0.41962	-0.279779	0.0370908	0.0653927	0.5716	0.000185225	0.00076349	0.649729	4.75153e-05	0.000145764	0.63056	6.65631e-05	0.000112389	0.233101	0.078804	0.117265	1.06531	5.33298e-08	1.39399e-07
ENSMUSG00000015850	Adamtsl4	0.161441	0.728772	0.822799	-0.394939	0.394256	0.481534	-0.101347	0.841431	0.88668	0.497155	0.287332	0.35384	-2.03745	0.000441781	0.000680143	-0.0592252	0.89843	0.925454	-2.30023	0.000166059	0.000273137
ENSMUSG00000015852	Fcrls	NA	NA	NA	NA	NA	NA	NA	NA	NA	NA	NA	NA	NA	NA	NA	NA	NA	NA	NA	NA	NA
ENSMUSG00000015854	Cd5l	NA	NA	NA	NA	NA	NA	NA	NA	NA	NA	NA	NA	NA	NA	NA	NA	NA	NA	NA	NA	NA
ENSMUSG00000015869	Prpsap1	-0.135828	0.262565	0.389227	0.0430618	0.718627	0.778873	0.171364	0.162295	0.240069	-0.466487	0.00078404	0.00179822	-1.17877	3.9189e-09	1.1477e-08	-0.287597	0.0242497	0.0413245	-0.87158	4.36209e-07	9.95743e-07
ENSMUSG00000015879	Fam184b	2.20509	0.00072384	0.00334493	3.79825	3.52475e-06	2.5861e-05	-3.0121	1.56623e-05	9.36087e-05	-1.29079	0.0556482	0.0829775	3.55657	3.25054e-06	6.37892e-06	0.302382	0.549604	0.622207	-1.66062	0.00507481	0.00707925
ENSMUSG00000015880	Ncapg	0.495211	0.0082755	0.0249007	0.111164	0.516804	0.6004	0.2937	0.098883	0.159767	0.16777	0.331502	0.40018	-1.31453	2.29574e-07	5.20917e-07	-0.216277	0.214173	0.279893	-1.51604	2.68005e-08	7.37692e-08
ENSMUSG00000015882	Lcorl	-0.384628	0.0228541	0.057078	-0.43936	0.00811172	0.0176205	-0.201303	0.182383	0.264447	0.990724	2.30521e-06	9.91682e-06	2.37056	1.818e-12	1.03784e-11	0.935993	6.85599e-06	2.7544e-05	2.55389	6.69951e-13	5.22071e-12
ENSMUSG00000015889	Lta4h	0.308148	0.00361294	0.0125193	0.335107	0.00182592	0.00489765	0.232311	0.0218677	0.0450263	0.170793	0.0822628	0.117547	-0.42349	0.000205335	0.000327964	0.197751	0.0468493	0.0740553	-0.499327	3.2204e-05	5.74918e-05
ENSMUSG00000015890	Amdhd1	-0.129779	0.931154	0.968876	3.07325	0.000344256	0.0011764	5.09472	0.0241562	0.0490593	2.69842	0.0162055	0.0274392	-4.51031	0.0603782	0.0733591	5.90146	8.25224e-06	3.24654e-05	0.714191	0.60634	0.637599
ENSMUSG00000015932	Dstn	0.477017	0.000397519	0.00204747	0.0878679	0.44198	0.528896	-0.513443	0.000186167	0.00076645	0.83173	4.03305e-07	2.14768e-06	0.425463	0.00115136	0.00169064	0.442581	0.000806531	0.00193932	-0.564997	6.52223e-05	0.000112432
ENSMUSG00000015937	H2afy	0.399399	1.26887e-06	1.80941e-05	0.120547	0.0534249	0.0895895	0.426014	4.92491e-07	5.27907e-06	-1.00124	2.56443e-13	1.49079e-11	-0.109232	0.076678	0.0919145	-1.28009	2.7049e-15	2.75868e-13	-0.0826174	0.173286	0.199968
ENSMUSG00000015942	Gtf2ird2	-0.360332	0.0199736	0.051302	-0.189881	0.195485	0.269187	-0.733196	3.30808e-05	0.000175893	-0.243292	0.0996487	0.139499	1.9398	1.52141e-11	7.04179e-11	-0.0728414	0.616723	0.685335	1.56693	7.03626e-10	2.60149e-09
ENSMUSG00000015943	Bola1	-0.132041	0.37226	0.504898	-0.180835	0.224061	0.301747	-0.0181735	0.900822	0.932585	0.0364861	0.802519	0.843382	-0.211335	0.157707	0.181593	-0.0123081	0.93309	0.953036	-0.0974675	0.508357	0.542645
ENSMUSG00000015944	Gatsl2	-1.60504	1.42198e-11	2.81811e-09	-0.14252	0.208569	0.284398	-0.58444	2.82554e-05	0.000153992	0.832076	3.14484e-07	1.73784e-06	3.07609	6.41325e-17	1.65122e-15	2.2946	2.22156e-14	1.47316e-12	4.09669	8.81295e-19	8.93592e-17
ENSMUSG00000015947	Fcgr1	1.64538	0.0922478	0.174661	2.75859	0.00649469	0.0145832	-0.563625	0.301651	0.398148	-0.707543	0.555283	0.621854	2.96301	0.000755379	0.00113167	0.405668	0.580618	0.651524	0.754008	0.278298	0.310665
ENSMUSG00000015950	Ncf1	-1.01179	0.00420737	0.0142092	-1.61253	4.62133e-05	0.000215152	-0.474183	0.124826	0.193835	0.237893	0.416409	0.486415	-0.247649	0.400735	0.433401	-0.36285	0.294184	0.366758	0.28996	0.37654	0.411663
ENSMUSG00000015957	Wnt11	0.939361	0.00712377	0.0220203	0.184347	0.579816	0.659406	0.972755	0.00643435	0.0160079	-1.37289	0.000405348	0.000993576	-1.24386	0.000927644	0.00137639	-2.12791	2.5521e-06	1.1433e-05	-1.21046	0.0010314	0.00155361
ENSMUSG00000015961	Adss	0.238414	0.00409769	0.0139007	0.292572	0.00075124	0.00230026	-0.000968112	0.989651	0.996853	-0.614005	6.3706e-08	4.37587e-07	-1.05162	7.08809e-12	3.52083e-11	-0.559847	2.61635e-07	1.49359e-06	-1.291	1.76901e-13	1.64366e-12
ENSMUSG00000015962	1700016C15Rik	0.291731	0.824268	0.895377	-1.00939	0.431753	0.518579	-2.4411	0.0284894	0.0564352	0.464555	0.695093	0.748621	1.70016	0.0960913	0.113801	-0.836565	0.554121	0.626415	-1.03268	0.464128	0.499377
ENSMUSG00000015966	Il17rb	-0.186692	0.737227	0.829874	-0.981737	0.0997376	0.152692	0.672074	0.222794	0.311515	-0.0134628	0.979548	0.988904	-0.818292	0.142738	0.165186	-0.808508	0.191079	0.25357	0.0404744	0.941668	0.949595
ENSMUSG00000015968	Cacna1d	-0.922617	0.20394	0.321845	-1.90657	1.12941e-05	6.67645e-05	-1.20185	0.000535513	0.00188217	4.63419	6.29099e-10	8.68685e-09	7.4871	1.58958e-13	1.20166e-12	3.65024	1.14855e-06	5.56937e-06	7.20787	1.90979e-12	1.29341e-11
ENSMUSG00000015970	Chdh	-0.739335	0.264999	0.391837	-0.813202	0.0226158	0.0426307	1.98293	4.30177e-06	3.15355e-05	3.78886	1.93864e-08	1.569e-07	3.38724	1.18966e-07	2.8045e-07	3.715	3.20356e-07	1.78442e-06	6.1095	2.76316e-11	1.38875e-10
ENSMUSG00000015971	Actr8	-0.0128051	0.846088	0.911131	0.141763	0.0415212	0.0721102	0.302144	0.000156037	0.000660345	-0.265968	0.000574541	0.00135901	-0.400475	5.20169e-06	9.97188e-06	-0.1114	0.102765	0.148326	-0.0855255	0.203836	0.232711
ENSMUSG00000015980	Lrrc27	-0.0670555	0.642764	0.751856	-0.643475	0.000160876	0.000614877	-0.16832	0.228534	0.318149	0.825514	8.8714e-06	3.27341e-05	1.38458	3.87072e-09	1.13511e-08	0.249094	0.0944429	0.137636	1.28331	1.56588e-08	4.48424e-08
ENSMUSG00000015981	Stk32c	1.50312	4.56193e-06	5.23426e-05	1.33274	1.07462e-06	9.92654e-06	-1.4056	2.44316e-07	2.93045e-06	2.37342	1.90156e-09	2.23472e-08	6.27381	8.09965e-17	1.98955e-15	2.20305	1.14417e-09	1.27016e-08	3.3651	7.91543e-13	6.04136e-12
ENSMUSG00000015994	Fnta	0.743114	5.34058e-10	4.23362e-08	0.622551	1.03416e-08	2.46053e-07	0.128674	0.067465	0.116367	-0.221424	0.00341843	0.00680953	0.0346682	0.608353	0.637946	-0.341987	5.06427e-05	0.000164563	-0.579772	3.21834e-08	8.72363e-08
ENSMUSG00000016018	Skiv2l2	0.160024	0.132977	0.232097	0.472859	0.000163197	0.000621974	0.0602289	0.561928	0.65303	-0.065772	0.526692	0.595089	-0.399689	0.000869404	0.00129394	0.247063	0.0252092	0.0427091	-0.499484	9.13084e-05	0.000154649
ENSMUSG00000016024	Lbp	-1.55811	0.0139735	0.0383715	-2.52747	7.61716e-05	0.0003272	1.97104	0.00045337	0.00163073	1.55132	0.00389348	0.0076458	-0.248809	0.61823	0.647602	0.58197	0.354504	0.429344	3.28034	8.11122e-06	1.55896e-05
ENSMUSG00000016028	Celsr1	-1.41394	1.37499e-09	8.53377e-08	-0.595077	0.000227331	0.00082752	-1.27446	7.27228e-09	1.71622e-07	-0.939588	7.31758e-07	3.61833e-06	-0.340692	0.0175021	0.0226641	-0.120729	0.374371	0.449658	-0.201214	0.145504	0.169682
ENSMUSG00000016087	Fli1	1.63153	0.26108	0.387476	-0.0995719	0.85173	0.889578	3.52541	1.57851e-07	2.0575e-06	4.49781	0.000100175	0.000283612	4.27449	0.00018284	0.000293297	2.76671	0.00263226	0.00561274	6.16837	6.25009e-09	1.92378e-08
ENSMUSG00000016128	Stard13	0.57636	0.255605	0.381103	-0.41304	0.214794	0.291201	0.451371	0.173302	0.253577	4.75154	3.76977e-10	5.62401e-09	4.52028	8.27929e-10	2.7223e-09	3.76214	1.11144e-08	9.26993e-08	4.39529	9.05396e-10	3.27732e-09
ENSMUSG00000016150	Odz1	0.378935	0.271035	0.398688	2.41242	3.39678e-06	2.51284e-05	-1.35283	0.000115097	0.000509337	-2.01201	4.2733e-05	0.000132657	4.80974	6.68676e-12	3.33764e-11	0.0214731	0.948598	0.965032	3.07797	6.17414e-09	1.90175e-08
ENSMUSG00000016179	Camk1g	-0.668067	0.584106	0.702654	0.317188	0.510411	0.594508	-0.440109	0.21673	0.3046	2.93075	0.00043171	0.00105242	9.19917	9.59181e-13	5.84232e-12	3.916	8.28314e-05	0.000255136	9.42712	2.43846e-12	1.60418e-11
ENSMUSG00000016181	AA408296	0.394447	0.0108877	0.0312408	0.593626	0.000414442	0.001377	0.0972279	0.496058	0.591903	-0.123365	0.389732	0.459718	-0.278966	0.0606433	0.0736709	0.075814	0.594226	0.664229	-0.576185	0.000565482	0.000876155
ENSMUSG00000016194	Hsd11b1	1.09529	0.565047	0.686101	-5.70834	7.93646e-08	1.22597e-06	-1.8065	0.109683	0.174056	8.09548	1.76535e-08	1.44543e-07	2.89912	0.043123	0.0533153	1.29186	0.352953	0.427762	-0.00267565	0.999609	1
ENSMUSG00000016200	Syt14	0.115879	0.624342	0.736308	0.352978	0.136203	0.198661	-0.367392	0.114872	0.181031	0.282323	0.234012	0.295501	1.34001	1.05687e-05	1.95584e-05	0.519422	0.0356741	0.0582544	0.856742	0.00133324	0.00198326
ENSMUSG00000016206	H2-M3	0.131597	0.71047	0.807679	-1.08269	0.00293491	0.00736897	0.990959	0.0119743	0.0271245	1.90768	1.34682e-05	4.7356e-05	-1.18335	0.00356954	0.00497783	0.693393	0.0546843	0.0849541	-0.32399	0.365729	0.400619
ENSMUSG00000016239	Lonrf3	0.19831	0.615729	0.729307	-1.03051	0.019117	0.0369091	1.23301	0.00552958	0.0140209	-0.569041	0.160904	0.212459	-1.33728	0.00309451	0.00434632	-1.79787	0.000279202	0.000756453	-0.302577	0.445581	0.481232
ENSMUSG00000016252	Atp5e	0.543809	0.000545253	0.00262903	0.100657	0.45392	0.540662	0.0813705	0.54365	0.636198	0.230487	0.096055	0.135064	0.188995	0.167284	0.192038	-0.212666	0.122589	0.172889	-0.273443	0.0513408	0.0635474
ENSMUSG00000016253	Th1l	0.0982143	0.391202	0.525297	0.0285441	0.801543	0.849988	0.268325	0.0264334	0.0530432	-0.263195	0.0292412	0.0466874	-0.256044	0.0332759	0.0416336	-0.332865	0.00764235	0.0146771	-0.0859326	0.451976	0.487505
ENSMUSG00000016255	Tubb1	0.313812	0.725426	0.82003	-1.94837	0.00218239	0.00570799	-0.365549	0.578346	0.667838	2.86187	0.000184342	0.000489442	0.954284	0.204524	0.231798	0.599693	0.451551	0.527924	0.274923	0.732932	0.757517
ENSMUSG00000016256	Ctsz	-0.201818	0.151034	0.256166	0.0355937	0.794003	0.843685	1.82364	3.58886e-11	2.81936e-09	0.532904	0.000798208	0.00182807	-2.84656	1.67612e-14	1.69458e-13	0.770316	1.4816e-05	5.49186e-05	-0.821104	6.92226e-06	1.33989e-05
ENSMUSG00000016257	Slmo2	0.391218	0.000194871	0.00114237	0.586322	1.34687e-06	1.18813e-05	-0.27819	0.00414939	0.0109528	-0.842869	5.02121e-09	5.03565e-08	-0.254983	0.00757588	0.0102105	-0.647765	3.06167e-07	1.71469e-06	-0.924391	1.05771e-09	3.78077e-09
ENSMUSG00000016262	Sertad4	-0.986249	0.015734	0.0423197	-0.792031	0.00624055	0.0140814	0.143746	0.581506	0.67082	4.77705	2.39903e-12	8.69341e-11	4.49338	6.23147e-12	3.1319e-11	4.97127	4.7577e-12	1.18197e-10	5.62337	6.06058e-13	4.79784e-12
ENSMUSG00000016283	H2-M2	-1.43255	0.385383	0.519243	-0.577941	0.3183	0.40549	0.57248	0.600764	0.687533	3.71617	0.000168746	0.00045241	-0.208062	0.859454	0.874191	4.57078	0.000512223	0.00129504	1.79696	0.249597	0.280707
ENSMUSG00000016308	Ube2a	0.141039	0.0678404	0.136369	-0.0375526	0.613059	0.688945	-0.240354	0.00364569	0.00979674	-0.282566	0.000957822	0.00215792	-0.182863	0.0208842	0.0268006	-0.461158	3.82834e-06	1.63764e-05	-0.564256	2.11979e-07	5.05251e-07
ENSMUSG00000016319	Slc25a5	0.385266	0.00903958	0.0268067	0.461674	0.00246715	0.00633777	0.281211	0.047584	0.0870701	-0.520643	0.000886458	0.00201117	-0.784415	9.90461e-06	1.83879e-05	-0.444235	0.00332689	0.00693616	-0.88847	1.88816e-06	3.9286e-06
ENSMUSG00000016327	Atp1b4	NA	NA	NA	NA	NA	NA	NA	NA	NA	NA	NA	NA	NA	NA	NA	NA	NA	NA	NA	NA	NA
ENSMUSG00000016344	Ppdpf	-0.220322	0.150114	0.254841	-0.13779	0.358904	0.447252	-0.0163878	0.911903	0.941041	0.0584658	0.694403	0.748017	0.326483	0.037615	0.0468074	0.140998	0.349609	0.424241	0.530418	0.00178666	0.00262218
ENSMUSG00000016346	Kcnq2	0.137831	0.749717	0.839814	1.36366	0.00176254	0.00475316	-0.749584	0.0312381	0.0609388	0.267561	0.519167	0.588092	7.26854	4.05532e-13	2.7573e-12	1.49339	0.00118231	0.0027385	6.38112	2.69459e-12	1.75284e-11
ENSMUSG00000016349	Eef1a2	-0.0140199	0.981773	1	0.799091	0.0303595	0.0550156	-0.927382	0.005141	0.0131639	2.4349	2.65395e-05	8.69852e-05	8.3925	3.50673e-14	3.18528e-13	3.24802	6.38733e-07	3.30942e-06	7.47914	2.87264e-13	2.5172e-12
ENSMUSG00000016356	Col20a1	-2.38729	0.000849583	0.00383357	-2.86852	5.38203e-05	0.000245649	0.372219	0.47629	0.574224	1.71466	0.00415666	0.00810874	0.645326	0.231503	0.260478	1.23343	0.060462	0.092924	3.40483	1.91032e-05	3.50289e-05
ENSMUSG00000016382	Pls3	0.723917	1.28173e-06	1.82476e-05	1.17161	5.93948e-10	2.64697e-08	-0.446498	0.00039369	0.0014479	0.635913	7.26662e-06	2.73656e-05	1.15029	8.72824e-10	2.85324e-09	1.0836	2.26499e-09	2.30598e-08	-0.0201266	0.850439	0.866943
[truncated: 20,953 more rows]

## Sheet: Table EV2 description
Table EV2. Gene expression changes in slow/slow cells.
[truncated: 1 more rows]
