# Supplementary material for: A slow transcription rate causes embryonic lethality and perturbs kinetic coupling of neuronal genes
Source: EMBO J. 2019 Apr 15;38(9):e101244. doi: 10.15252/embj.2018101244 (PMC6484407; doi:10.15252/embj.2018101244)
Supplement: Supplementary file 5 — Table EV3 [file EMBJ-38-e101244-s005.xlsx]

## Sheet: Table EV3
GENE	EVENT	COORD	LENGTH	FullCO	COMPLEX	dPSI.es.ew	dPSI.ns.nw	dPSI.ms.mw	dPSI.nw.ew	dPSI.mw.ew	dPSI.ns.es	dPSI.ms.es	signif.es.ew	signif.ns.nw	signif.ms.mw	signif.nw.ew	signif.mw.ew	signif.ns.es	signif.ms.es
AA881470	MmuEX0002598	chr5:141190247-141190338	92	chr5:141189126,141190247-141190338,141190521	S	0.16525	-10.8947	13.4933	3.7893	-15.9856	-7.2706	-2.6576	FALSE	TRUE	TRUE	FALSE	TRUE	FALSE	FALSE
Mnt	MmuEX0029362	chr11:74650933-74650974	42	chr11:74650450,74650933-74650974,74651114	S	2.6613	0.5294	6.51005	2.97425	-11.4083	0.84235	-7.55955	FALSE	FALSE	FALSE	FALSE	TRUE	FALSE	FALSE
Hnrnpd	MmuEX0023100	chr5:100392750-100392896	147	chr5:100393003,100392750-100392896,100391631	S	2.05795	-12.7143	5.3006	17.9684	2.0902	3.19605	5.33285	FALSE	TRUE	FALSE	TRUE	FALSE	FALSE	FALSE
Hnrnpd	MmuEX0023101	chr5:100405553-100405609	57	chr5:100407411,100405553-100405609,100396406	S	8.72405	26.4104	-8.1627	-21.4439	17.4221	-3.7575	0.5354	FALSE	TRUE	FALSE	TRUE	TRUE	FALSE	FALSE
Sult5a1	MmuEX0045712	chr8:125671951-125672045	95	chr8:125672210,125671951-125672045,125669422	S	19.8264	NA	NA	-2.0133	NA	NA	NA	TRUE	FALSE	NA	FALSE	NA	NA	NA
Fmr1	MmuEX0019414	chrX:65959036-65959098	63	chrX:65958555,65959036-65959098,65961217	S	-2.69035	-5.87365	15.4686	10.2914	-28.0865	7.10815	-9.9276	FALSE	FALSE	TRUE	FALSE	TRUE	FALSE	FALSE
1300018I17Rik	MmuEX0000251	chr8:125769407-125769612	206	chr8:125769844,125769382+125769407-125769612,125769110	S	-0.7621	-2.21515	2.2944	-4.41385	-2.62345	-5.8669	0.43305	FALSE	FALSE	FALSE	FALSE	FALSE	FALSE	FALSE
Cnnm3	MmuEX0011891	chr1:36580879-36580977	99	chr1:36578684,36580879-36580977,36582011	S	0.59705	-3.23115	NA	4.3476	20.6674	0.5194	NA	FALSE	FALSE	FALSE	FALSE	TRUE	FALSE	NA
Pcnt	MmuEX0034016	chr10:75866369-75866389	21	chr10:75866503,75866369-75866389,75864280	S	-26.8498	-43.7184	0.59165	27.8769	-8.0488	11.0084	19.3926	TRUE	TRUE	FALSE	TRUE	FALSE	FALSE	TRUE
Ocrl	MmuEX0032953	chrX:45309387-45309410	24	chrX:45301537,45309387-45309410,45313630	S	5.147	20.136	-3.72	-5.0696	28.6507	9.9194	19.7838	FALSE	TRUE	FALSE	FALSE	TRUE	FALSE	TRUE
Itga3	MmuEX0024601	chr11:94907791-94907904	114	chr11:94908235,94907763+94907791-94907904,94907077	S	-0.9203	-0.8827	24.7777	0.11915	-35.5885	0.15675	-9.89055	FALSE	FALSE	TRUE	FALSE	TRUE	FALSE	FALSE
Zdhhc4	MmuEX0052936	chr5:144090357-144090576	220	chr5:144090778+144090845,144090357-144090576,144090249	S	4.68645	-9.9555	19.123	18.1774	4.3098	3.5354	18.7464	FALSE	FALSE	TRUE	TRUE	FALSE	FALSE	TRUE
Trappc6a	MmuEX0048775	chr7:20099550-20099617	68	chr7:20094181,20099550-20099617,20099771	S	9.2867	2.71755	14.5462	2.6672	-28.1577	-3.90195	-22.8983	FALSE	FALSE	TRUE	FALSE	TRUE	FALSE	TRUE
Trappc6a	MmuEX0048776	chr7:20100374-20100439	66	chr7:20099888,20100356+20100374-20100439,20100553	S	0.3665	-4.22995	12.5587	2.579	-16.3914	-2.01745	-4.19925	FALSE	FALSE	TRUE	FALSE	TRUE	FALSE	FALSE
Slc39a13	MmuEX0043286	chr2:90905063-90905164	102	chr2:90905739,90905063-90905164,90904961	S	-4.3503	-25.3505	-2.5358	24.2599	34.6613	3.2597	36.4759	FALSE	TRUE	FALSE	TRUE	TRUE	FALSE	TRUE
Narfl	MmuEX0030888	chr17:25918186-25918323	138	chr17:25917897,25918138+25918186-25918323,25918633	S	0.19795	-4.26555	-1.3376	1.4192	1.4052	-3.0443	-0.13035	FALSE	FALSE	FALSE	FALSE	FALSE	FALSE	FALSE
Irf9	MmuEX0024518	chr14:56223305-56223390	86	chr14:56223080,56223305-56223390+56223558,56223889	S	-5.6543	NA	NA	NA	NA	-12.4881	-26.2573	FALSE	FALSE	NA	FALSE	FALSE	FALSE	TRUE
Irf9	MmuEX0024519	chr14:56225155-56225275	121	chr14:56225003,56225155-56225275,56225374	S	2.5083	-2.0601	-0.47075	3.0414	3.14905	-1.527	0.17	FALSE	FALSE	FALSE	FALSE	FALSE	FALSE	FALSE
Braf	MmuEX0008161	chr6:39596724-39596843	120	chr6:39598449,39596724-39596843,39594379	S	-3.47335	0.96605	-18.0175	-2.20635	19.6595	2.23305	5.11535	FALSE	FALSE	TRUE	FALSE	TRUE	FALSE	FALSE
Braf	MmuEX0008162	chr6:39598820-39598855	36	chr6:39601604,39598820-39598855,39598485	S	-1.84605	-9.2785	-2.9151	17.6407	23.6435	10.2082	22.5744	FALSE	FALSE	FALSE	TRUE	TRUE	FALSE	TRUE
Tsc2	MmuEX0049265	chr17:24738334-24738402	69	chr17:24739039,24738334-24738402,24737410	S	-3.57165	-11.0099	-1.6884	3.73525	-6.6838	-3.70295	-4.80055	FALSE	TRUE	FALSE	FALSE	FALSE	FALSE	FALSE
Tsc2	MmuEX0049266	chr17:24743169-24743297	129	chr17:24744382,24743169-24743297,24741934+24741937	S	-22.5177	-7.6164	-15.3002	-7.4895	11.292	7.4118	18.5095	TRUE	FALSE	TRUE	FALSE	FALSE	FALSE	TRUE
Puf60	MmuEX0038025	chr15:75905037-75905087	51	chr15:75905972,75905037-75905087,75902998	S	-1.8625	1.85655	-15.9624	-4.70295	12.8333	-0.9839	-1.26655	FALSE	FALSE	TRUE	FALSE	TRUE	FALSE	FALSE
Akap8l	MmuEX0004512	chr17:32475216-32475299	84	chr17:32475397+32475402,32475216-32475299,32473683	S	2.76425	11.1973	18.5666	-8.25395	-26.3575	0.17905	-10.5551	FALSE	FALSE	TRUE	FALSE	TRUE	FALSE	TRUE
Kcnn1	MmuEX0025104	chr8:73372677-73372787	111	chr8:73374499,73372677-73372787,73372201	S	NA	-16.6387	10.3465	NA	NA	15.1899	25.7942	FALSE	FALSE	FALSE	FALSE	FALSE	FALSE	TRUE
Map2k7	MmuEX0027696	chr8:4240688-4240735	48	chr8:4239033,4240688-4240735,4243304	S	-1.44345	-6.29795	1.2415	6.17775	-2.0178	1.32325	0.66715	FALSE	FALSE	FALSE	FALSE	FALSE	FALSE	FALSE
Map2k7	MmuEX0027697	chr8:4244861-4245003	143	chr8:4244775,4244840+4244861-4245003,4245543	S	-1.7053	-4.27675	-0.55615	2.5853	1.4869	0.01385	2.63605	FALSE	FALSE	FALSE	FALSE	FALSE	FALSE	FALSE
Med25	MmuEX0028540	chr7:52135937-52136008	72	chr7:52136293,52135937-52136008,52135834+52135840	S	6.5398	-0.4276	12.2035	4.78735	-9.7098	-2.18005	-4.04605	FALSE	FALSE	TRUE	FALSE	FALSE	FALSE	FALSE
Relb	MmuEX0039396	chr7:20203111-20203268	158	chr7:20204863,20203053+20203111-20203268,20201786	S	-5.8625	-3.71545	16.3548	0.6423	-20.8483	2.78935	1.36895	FALSE	FALSE	FALSE	FALSE	TRUE	FALSE	FALSE
Cacnb3	MmuEX0008842	chr15:98471390-98471409	20	chr15:98471181,98471390-98471409,98471608	S	-10.3265	-18.0982	-1.35595	-2.32945	2.8238	-10.1011	11.7944	TRUE	TRUE	FALSE	FALSE	FALSE	FALSE	TRUE
Ddr1	MmuEX0014034	chr17:35823426-35823536	111	chr17:35824090,35823426-35823536,35822495	S	-9.7185	-9.0192	9.66315	3.0213	4.5234	3.7206	23.905	FALSE	FALSE	FALSE	FALSE	FALSE	FALSE	TRUE
Homer3	MmuEX0023160	chr8:72809293-72809449	157	chr8:72809214,72809293-72809449,72809830	S	-1.2252	-7.7002	0.2321	1.46515	-3.52385	-5.00985	-2.06655	FALSE	FALSE	FALSE	FALSE	FALSE	FALSE	FALSE
Adck4	MmuEX0003973	chr7:28035310-28035447	138	chr7:28028415,28035306+28035310-28035447,28035555	S	-1.284	4.9881	-6.8353	-4.98005	-5.2445	1.29205	-10.7958	FALSE	FALSE	FALSE	FALSE	FALSE	FALSE	TRUE
Brd8	MmuEX0008228	chr18:34770064-34770282	219	chr18:34770786,34770064-34770282,34769603	S	-0.3582	-10.3476	-0.94005	7.57035	-17.4468	-2.41905	-18.0286	FALSE	TRUE	FALSE	FALSE	TRUE	FALSE	TRUE
Syce2	MmuEX0045885	chr8:87407330-87407483	154	chr8:87396731,87407330-87407483,87409834	S	3.18265	-9.1218	4.7189	22.2952	-1.8371	9.99075	-0.30085	FALSE	FALSE	FALSE	TRUE	FALSE	FALSE	FALSE
Nfat5	MmuEX0031577	chr8:109862195-109862256	62	chr8:109848664,109862195-109862256,109862709	S	-2.1186	NA	25.5044	NA	-14.5984	13.4581	13.0246	FALSE	FALSE	TRUE	FALSE	FALSE	FALSE	FALSE
Ppfia3	MmuEX0036514	chr7:52598923-52598949	27	chr7:52599111,52598923-52598949,52597871	S	-14.5658	NA	NA	NA	NA	16.2213	NA	FALSE	FALSE	NA	FALSE	NA	FALSE	NA
Stat5a	MmuEX0045333	chr11:100743052-100743103	52	chr11:100742499,100743052-100743103,100743376	S	1.7699	NA	NA	22.9824	-2.48395	NA	NA	FALSE	FALSE	FALSE	TRUE	FALSE	FALSE	FALSE
Clcn3	MmuEX0011582	chr8:63393550-63393625	76	chr8:63398137,63393375+63393477+63393501+63393550-63393625,63391972	S	0.9295	-2.28595	2.293	6.8824	-11.9224	3.66695	-10.5589	FALSE	FALSE	FALSE	FALSE	TRUE	FALSE	TRUE
Mett11d1	MmuEX0028714	chr14:52508822-52508892	71	chr14:52508511,52508822-52508892+52509072,52509203	S	5.4565	14.14	23.3107	-16.4471	-27.6896	-7.7636	-9.83535	FALSE	TRUE	TRUE	TRUE	TRUE	FALSE	FALSE
Arhgef40	MmuEX0006037	chr14:52624554-52624574	21	chr14:52624417,52624554-52624574,52624664	S	-8.71775	-29.8194	7.71165	9.8749	-10.0473	-11.2268	6.3821	FALSE	TRUE	FALSE	FALSE	FALSE	FALSE	FALSE
Arhgef18	MmuEX0005997	chr8:3450296-3450436	141	chr8:3448568,3450296-3450436,3450781	S	0.3721	0.1376	-1.89315	0.3233	0.23755	0.0888	-2.0277	FALSE	FALSE	FALSE	FALSE	FALSE	FALSE	FALSE
Sgce	MmuEX0042022	chr6:4627163-4627197	35	chr6:4628067,4627163-4627197+4627233,4624632	S	NA	NA	-12.0384	NA	NA	-2.29945	23.4693	FALSE	FALSE	FALSE	FALSE	NA	FALSE	TRUE
Myo9b	MmuEX0030597	chr8:73882515-73882562	48	chr8:73882135,73882515-73882562,73882862	S	-2.1764	-16.8056	-3.8061	-5.0097	-5.0519	-19.6389	-6.6816	FALSE	TRUE	FALSE	FALSE	FALSE	TRUE	FALSE
Rasa4	MmuEX0038885	chr5:136577815-136577927	113	chr5:136577559,136577815-136577927,136578105	S	1.6211	-8.53275	24.5371	-1.26115	-26.2154	-11.415	-3.29935	FALSE	FALSE	TRUE	FALSE	TRUE	TRUE	FALSE
Ccdc130	MmuEX0009533	chr8:86783012-86783150	139	chr8:86784193,86783012-86783150,86782825	S	-11.3941	-14.1145	10.918	3.7248	-17.6275	1.0044	4.6846	TRUE	TRUE	FALSE	FALSE	TRUE	FALSE	FALSE
Pex5	MmuEX0034521	chr6:124354151-124354240	90	chr6:124354648,124354151-124354240+124354261,124353925	S	1.09755	-2.7392	17.0215	3.93655	-3.8819	0.0998	12.042	FALSE	FALSE	TRUE	FALSE	FALSE	FALSE	TRUE
Ubqln1	MmuEX0050301	chr13:58282183-58282266	84	chr13:58284543,58282183-58282266,58281029	S	-2.77135	-14.2232	14.0239	25.8031	-15.1426	14.3513	1.6527	FALSE	TRUE	TRUE	TRUE	TRUE	TRUE	FALSE
Mprip	MmuEX0029582	chr11:59555493-59555600	108	chr11:59554763,59555493-59555600,59557273	S	-1.4272	-1.42545	12.8643	1.3087	-26.525	1.31045	-12.2334	FALSE	FALSE	TRUE	FALSE	TRUE	FALSE	TRUE
Insr	MmuEX0024247	chr8:3181702-3181737	36	chr8:3184951,3181702-3181737,3174888	S	NA	NA	0.63225	NA	NA	-25.1508	-43.6101	FALSE	NA	FALSE	FALSE	NA	FALSE	TRUE
Ncoa2	MmuEX0031149	chr1:13154977-13155183	207	chr1:13156977,13154977-13155183,13152369	S	-7.15085	10.3842	2.03905	9.33225	8.46975	26.8673	17.6596	FALSE	FALSE	FALSE	FALSE	FALSE	TRUE	FALSE
Mobkl1a	MmuEX0029363	chr5:89174082-89174175	94	chr5:89172495,89174067+89174082-89174175,89178550	S	5.5204	-4.84825	-6.10515	9.62695	11.653	-0.7417	0.02745	FALSE	FALSE	FALSE	FALSE	TRUE	FALSE	FALSE
Wbp7	MmuEX0051735	chr7:31366034-31366151	118	chr7:31366669,31366034-31366151,31365571	S	0.69315	-0.0308	-1.22395	0.4888	0.44675	-0.23515	-1.47035	FALSE	FALSE	FALSE	FALSE	FALSE	FALSE	FALSE
Wbp7	MmuEX0051736	chr7:31367807-31367901	95	chr7:31368203,31367807-31367901,31367525	S	0.03495	0.79935	-2.0163	-1.37385	-1.2287	-0.60945	-3.27995	FALSE	FALSE	FALSE	FALSE	FALSE	FALSE	FALSE
Nelf	MmuEX0031486	chr2:24911156-24911656	501	chr2:24910579,24911156-24911656,24912621	S	NA	-10.6519	1.5214	NA	NA	5.08905	8.1186	FALSE	TRUE	FALSE	FALSE	FALSE	FALSE	FALSE
Cyba	MmuEX0013288	chr8:124950836-124950919	84	chr8:124951129,124950836-124950919,124950167	S	0.0281	-4.3277	10.0142	7.19185	-5.5507	2.83605	4.43535	FALSE	FALSE	TRUE	FALSE	FALSE	FALSE	FALSE
Abhd1	MmuEX0003203	chr5:31255258-31255418	161	chr5:31252621,31255258-31255418,31255716	S	4.23	1.86405	-6.90145	-4.80955	-8.46145	-7.1755	-19.5929	FALSE	FALSE	FALSE	FALSE	FALSE	FALSE	TRUE
Gtpbp3	MmuEX0022168	chr8:74014794-74014866	73	chr8:74014436,74014554+74014794-74014866,74014965	S	8.12325	-3.99955	15.9639	5.33795	-16.2634	-6.78485	-8.42275	FALSE	FALSE	TRUE	FALSE	TRUE	FALSE	FALSE
Ankrd26	MmuEX0005067	chr6:118490469-118490567	99	chr6:118492908,118490454+118490469-118490567,118489893+118490326	S	-8.60575	14.5963	-34.9003	-12.5961	1.1032	10.606	-25.1913	FALSE	FALSE	TRUE	FALSE	FALSE	FALSE	FALSE
Fnbp4	MmuEX0019461	chr2:90608010-90608112	103	chr2:90607698,90608010-90608112,90608673	S	-4.07425	-5.5245	-2.56315	-1.50595	-12.0976	-2.9562	-10.5865	FALSE	FALSE	FALSE	FALSE	TRUE	FALSE	TRUE
Rdh13	MmuEX0039327	chr7:4386596-4386700	105	chr7:4394196,4386596-4386700,4383236	S	-2.16	-1.27035	4.39835	5.4992	-18.3264	6.38885	-11.7681	FALSE	FALSE	FALSE	FALSE	TRUE	FALSE	FALSE
Rdh13	MmuEX0039328	chr7:4395339-4395373	35	chr7:4395805,4395339-4395373,4394351	S	-0.3537	-1.8404	3.91385	-0.30085	8.7762	-1.78755	13.0437	FALSE	FALSE	FALSE	FALSE	FALSE	FALSE	TRUE
Hipk1	MmuEX0022922	chr3:103557303-103557437	135	chr3:103558124,103557303-103557437,103554841	S	1.0869	-1.97875	3.0791	0.92235	-20.694	-2.1433	-18.7018	FALSE	FALSE	FALSE	FALSE	TRUE	FALSE	TRUE
Tmem184b	MmuEX0047851	chr15:79194088-79194108	21	chr15:79195715,79194088-79194108,79193315	S	-5.4117	-25.1777	-7.79835	28.8212	47.073	9.0552	44.6863	FALSE	TRUE	FALSE	TRUE	TRUE	FALSE	TRUE
Vav2	MmuEX0051283	chr2:27123671-27123757	87	chr2:27124419,27123671-27123757,27122904	S	-5.56925	-10.303	-13.9544	10.7266	41.8503	5.9929	33.4652	FALSE	TRUE	TRUE	TRUE	TRUE	FALSE	TRUE
Tcfcp2	MmuEX0046708	chr15:100352820-100352926	107	chr15:100355998,100352820-100352926,100351146	S	2.31025	-4.6608	0.65045	17.3138	7.87665	10.3428	6.21685	FALSE	FALSE	FALSE	TRUE	FALSE	FALSE	FALSE
Ubp1	MmuEX0050295	chr9:113868494-113868601	108	chr9:113868057,113868494-113868601,113873670	S	-6.47505	-18.9115	-0.3075	23.2453	15.9901	10.8088	22.1577	FALSE	TRUE	FALSE	TRUE	TRUE	TRUE	TRUE
4632411B12Rik	MmuEX0001341	chr1:36404062-36404139	78	chr1:36405370,36404062-36404139,36402874	S	-0.8693	-4.55005	-28.9002	5.01795	63.8354	1.3372	35.8045	FALSE	FALSE	TRUE	FALSE	TRUE	FALSE	TRUE
Dazl	MmuEX0013784	chr17:50424321-50424371	51	chr17:50425576,50424321-50424371,50423676	S	-3.9178	NA	NA	41.2109	NA	NA	NA	FALSE	NA	NA	TRUE	NA	FALSE	NA
Spnb4	MmuEX0044741	chr7:28208728-28208843	116	chr7:28211845,28208728-28208843,28204119	S	-13.4638	-1.1659	NA	0.2575	NA	12.5554	16.3175	FALSE	FALSE	FALSE	FALSE	FALSE	FALSE	TRUE
Evi5l	MmuEX0017502	chr8:4201934-4201966	33	chr8:4200921,4201934-4201966,4202936	S	NA	NA	-36.3343	NA	NA	-5.09685	-12.5245	FALSE	FALSE	TRUE	FALSE	NA	FALSE	FALSE
Git1	MmuEX0020446	chr11:77316331-77316357	27	chr11:77314616,77316331-77316357,77316520	S	0.5868	2.47805	-27.5912	-2.95375	71.4092	-1.0625	43.2311	FALSE	FALSE	TRUE	FALSE	TRUE	FALSE	TRUE
Cad	MmuEX0008863	chr5:31377844-31377894	51	chr5:31377549+31377558,31377844-31377894,31378182	S	-1.78035	-11.6283	0.64515	8.07305	-6.2216	-1.7749	-3.7961	FALSE	TRUE	FALSE	FALSE	FALSE	FALSE	FALSE
Ehmt2	MmuEX0016483	chr17:35042555-35042656	102	chr17:35042401,35042555-35042656,35042855	S	-6.7995	-4.2984	-1.18665	-2.50735	13.0388	-0.00625	18.6516	FALSE	FALSE	FALSE	FALSE	TRUE	FALSE	TRUE
Prdm15	MmuEX0036955	chr16:98051218-98051319	102	chr16:98057185,98051218-98051319,98043617	S	-7.8333	-18.2509	-21.5363	8.0298	14.4771	-2.38785	0.77415	FALSE	FALSE	FALSE	FALSE	FALSE	FALSE	FALSE
Fam38a	MmuEX0018279	chr8:125013455-125013516	62	chr8:125013963,125013455-125013516+125013526,125013099	S	5.5346	11.62	6.129	-28.0238	-8.5646	-21.9384	-7.9702	FALSE	TRUE	FALSE	TRUE	FALSE	TRUE	FALSE
Wdfy2	MmuEX0051764	chr14:63519092-63519165	74	chr14:63504714,63519092-63519165,63543967	S	8.7189	0.7644	27.0157	7.97945	-30.9115	0.02495	-12.6148	FALSE	FALSE	TRUE	FALSE	TRUE	FALSE	FALSE
Camta1	MmuEX0009019	chr4:150450686-150450706	21	chr4:150451973,150450686-150450706,150449394	S	NA	24.525	-3.59945	NA	NA	36.257	69.0768	FALSE	FALSE	FALSE	FALSE	NA	FALSE	TRUE
Fhod1	MmuEX0019230	chr8:107853747-107853909	163	chr8:107853995,107853747-107853909,107853669	S	-0.83495	-1.38315	-1.66485	-0.59685	-2.97365	-1.14505	-3.80355	FALSE	FALSE	FALSE	FALSE	FALSE	FALSE	FALSE
Slc9a5	MmuEX0043616	chr8:107881481-107881551	71	chr8:107881383,107881481-107881551,107882274	S	NA	-44.8965	25.0092	NA	NA	6.9517	14.7572	FALSE	TRUE	TRUE	NA	NA	FALSE	FALSE
Fbxw5	MmuEX0018961	chr2:25357921-25358078	158	chr2:25357671,25357921-25358078,25358377+25358391	S	1.1287	-7.6082	14.724	4.57385	-13.6019	-4.16305	-0.00665	FALSE	FALSE	TRUE	FALSE	TRUE	FALSE	FALSE
Abca1	MmuEX0002942	chr4:53063807-53063881	75	chr4:53072129,53063807-53063881,53063330	S	-1.1299	-10.1529	-7.91045	-1.53615	-9.737	-10.5591	-16.5175	FALSE	FALSE	FALSE	FALSE	FALSE	FALSE	TRUE
Clpx	MmuEX0011782	chr9:65159905-65159946	42	chr9:65158118,65159905-65159946,65164451	S	2.2757	-8.2149	11.3092	13.1121	-1.7059	2.62155	7.32755	FALSE	FALSE	TRUE	TRUE	FALSE	FALSE	FALSE
Arnt	MmuEX0006212	chr3:95294475-95294577	103	chr3:95294300,95294475-95294577,95294945	S	0.879	-0.24485	9.24115	0.90235	-11.6169	-0.2215	-3.25475	FALSE	FALSE	FALSE	FALSE	TRUE	FALSE	FALSE
Srf	MmuEX0044888	chr17:46686794-46686985	192	chr17:46687850,46686794-46686985,46686461	S	1.00405	3.02445	1.14855	-1.9525	-11.1144	0.0679	-10.97	FALSE	FALSE	FALSE	FALSE	TRUE	FALSE	TRUE
Ppfibp1	MmuEX0036531	chr6:146948184-146948216	33	chr6:146946803,146948184-146948216,146949463	S	-7.94965	-7.9346	-16.9713	8.4041	12.6344	8.41915	3.6128	FALSE	FALSE	TRUE	FALSE	FALSE	FALSE	FALSE
5033414D02Rik	MmuEX0001939	chr19:29425534-29425664	131	chr19:29432807,29425534-29425664,29424959	S	-2.3946	-3.70935	-1.9103	13.3093	6.69435	11.9945	7.17865	FALSE	FALSE	FALSE	TRUE	FALSE	TRUE	FALSE
Pacsin2	MmuEX0033442	chr15:83210114-83210236	123	chr15:83212192,83210114-83210236,83209625	S	0.17885	-0.0909	10.1168	0.4368	-21.9572	0.16705	-12.0193	FALSE	FALSE	TRUE	FALSE	TRUE	FALSE	TRUE
Srsf6	MmuEX0044998	chr2:162758551-162758715	165	chr2:162757878,162758551-162758715+162758818,162759162	S	-0.2356	-1.77245	NA	3.8779	NA	2.34105	10.7616	FALSE	FALSE	NA	FALSE	NA	FALSE	TRUE
Nbr1	MmuEX0031025	chr11:101433776-101433886	111	chr11:101433291,101433776-101433886,101434122	S	7.5303	9.5524	11.1149	-3.0187	8.12955	-0.9966	11.7142	FALSE	FALSE	TRUE	FALSE	FALSE	FALSE	TRUE
Med24	MmuEX0028537	chr11:98579023-98579079	57	chr11:98579224,98579023-98579079,98577839	S	-0.63515	0.33485	-0.4219	-2.46035	25.6551	-1.49035	25.8683	FALSE	FALSE	FALSE	FALSE	TRUE	FALSE	TRUE
Acot8	MmuEX0003517	chr2:164628497-164628633	137	chr2:164630187+164630190,164628497-164628633,164625445	S	0.94145	-9.01555	0.41575	4.7719	-26.3213	-5.1851	-26.847	FALSE	FALSE	FALSE	FALSE	TRUE	FALSE	TRUE
Mpp2	MmuEX0029533	chr11:101941967-101942085	119	chr11:101946614,101941967-101942085,101926035	S	1.24405	3.10445	11.0032	-1.00775	-13.9094	0.85265	-4.15025	FALSE	FALSE	TRUE	FALSE	FALSE	FALSE	FALSE
B4galt5	MmuEX0007269	chr2:167130496-167130618	123	chr2:167131160,167130496-167130618,167127611	S	-0.1887	-0.3808	-7.11565	-0.57185	-5.89185	-0.76395	-12.8188	FALSE	FALSE	FALSE	FALSE	FALSE	FALSE	TRUE
Anxa6	MmuEX0005343	chr11:54800553-54800570	18	chr11:54804893,54800553-54800570,54799717	S	-11.0373	-16.2334	-5.14705	1.93985	1.6568	-3.25625	7.547	FALSE	TRUE	FALSE	FALSE	FALSE	FALSE	FALSE
Smurf2	MmuEX0044025	chr11:106730311-106730422	112	chr11:106732816,106730311-106730422,106729982	S	0.35515	-6.21145	4.3831	11.7546	10.3295	5.18805	14.3575	FALSE	FALSE	FALSE	FALSE	FALSE	FALSE	TRUE
Ccdc45	MmuEX0009784	chr11:106675918-106676050	133	chr11:106675176+106675180,106675918-106676050,106676782	S	3.9692	-9.2199	0.67655	9.8306	11.1807	-3.3585	7.88805	FALSE	FALSE	FALSE	FALSE	TRUE	FALSE	FALSE
Mapt	MmuEX0027897	chr11:104166627-104166723	97	chr11:104163724,104166526+104166627-104166723,104167940	S	6.16945	3.4882	NA	-23.1003	-40	-25.7816	NA	FALSE	FALSE	FALSE	TRUE	TRUE	FALSE	NA
1700081L11Rik	MmuEX0000590	chr11:104204173-104204361	189	chr11:104204805,104204173-104204361,104203825	S	-16.8895	-35.9891	-0.1804	15.2879	-27.3964	-3.8117	-10.6872	TRUE	TRUE	FALSE	TRUE	TRUE	FALSE	TRUE
Chd3	MmuEX0011171	chr11:69162212-69162313	102	chr11:69162423,69162212-69162313,69162023+69162026	S	2.9387	-3.34635	11.2795	6.1737	2.3347	-0.11135	10.6755	FALSE	FALSE	TRUE	FALSE	FALSE	FALSE	TRUE
Ncor1	MmuEX0031190	chr11:62216938-62216964	27	chr11:62217301,62216938-62216964,62214769	S	-5.03285	-13.623	4.4209	7.451	-7.0731	-1.13915	2.38065	FALSE	TRUE	FALSE	FALSE	FALSE	FALSE	FALSE
Tbx3	MmuEX0046615	chr5:120125252-120125311	60	chr5:120124302,120125252-120125311,120125567	S	-2.3712	NA	NA	12.5089	NA	NA	NA	FALSE	FALSE	NA	TRUE	FALSE	FALSE	NA
Ndel1	MmuEX0031226	chr11:68639672-68639706	35	chr11:68643413+68643417,68639672-68639706,68636162+68636167	S	-11.589	1.74435	0.05615	-14.7949	-26.3433	-1.46155	-14.6982	TRUE	FALSE	FALSE	TRUE	TRUE	FALSE	TRUE
Fdxr	MmuEX0019047	chr11:115131329-115131413	85	chr11:115131637,115131329-115131413,115131210	S	3.0037	-7.988	19.0737	6.73785	-23.8339	-4.25385	-7.7639	FALSE	FALSE	TRUE	FALSE	TRUE	FALSE	FALSE
Sult4a1	MmuEX0045711	chr15:83909199-83909327	129	chr15:83910617,83909199-83909327,83908012	S	0.21775	3.03005	17.2372	-11.0497	-80.7417	-8.23745	-63.7222	FALSE	FALSE	TRUE	TRUE	TRUE	FALSE	TRUE
P4ha2	MmuEX0033410	chr11:53923984-53924054	71	chr11:53923816,53923984-53924054,53924488	S	NA	NA	0.7114	NA	NA	NA	-10.0649	FALSE	FALSE	FALSE	FALSE	FALSE	NA	TRUE
Dalrd3	MmuEX0013745	chr9:108474272-108474448	177	chr9:108474195,108474272-108474448,108474518	S	4.67295	-5.17825	2.139	5.2136	3.3245	-4.6376	0.79055	FALSE	FALSE	FALSE	FALSE	FALSE	FALSE	FALSE
Gyg	MmuEX0022239	chr3:20023008-20023058	51	chr3:20025144,20023008-20023058,20022750	S	-0.30375	0.0028	-10.6838	-0.9287	14.1361	-0.62215	3.75605	FALSE	FALSE	TRUE	FALSE	TRUE	FALSE	FALSE
Mical1	MmuEX0028963	chr10:41198234-41198441	208	chr10:41198120,41198234-41198441,41198769+41198780	S	-0.94405	-7.58465	-12.6932	1.54835	-8.89955	-5.09225	-20.6487	FALSE	FALSE	TRUE	FALSE	FALSE	FALSE	TRUE
Rev3l	MmuEX0039478	chr10:39571083-39571209	127	chr10:39567889,39571083-39571209,39571673	S	-11.4119	-13.065	0.1087	5.0215	-18.8077	3.36835	-7.28715	TRUE	TRUE	FALSE	FALSE	TRUE	FALSE	FALSE
Ptprk	MmuEX0037934	chr10:28281913-28281948	36	chr10:28279971,28281913-28281948,28286301	S	-2.3815	NA	-12.9941	-4.8626	38.6168	NA	28.0042	FALSE	FALSE	FALSE	FALSE	TRUE	FALSE	TRUE
Lims1	MmuEX0026470	chr10:57881395-57881534	140	chr10:57881222,57881395-57881534+57881583,57884202	S	-0.14715	-0.17925	-5.18335	0.55535	17.5236	0.52325	12.4875	FALSE	FALSE	FALSE	FALSE	TRUE	FALSE	TRUE
Herc4	MmuEX0022798	chr10:62778408-62778591	184	chr10:62777317,62778408-62778591,62779448	S	-3.60885	-7.6922	-2.1789	2.9902	-6.8813	-1.09315	-5.45135	FALSE	FALSE	FALSE	FALSE	FALSE	FALSE	FALSE
Ccar1	MmuEX0009438	chr10:62227072-62227282	211	chr10:62228015,62227072-62227282,62226271	S	5.9422	15.6113	-1.7817	-12.1982	-0.4553	-2.52905	-8.1792	FALSE	TRUE	FALSE	TRUE	FALSE	FALSE	FALSE
Cobl	MmuEX0012042	chr11:12265108-12265182	75	chr11:12269597,12265108-12265182,12243920	S	12.2455	-7.139	28.0208	12.0829	-13.015	-7.30165	2.7603	FALSE	FALSE	FALSE	TRUE	FALSE	FALSE	FALSE
Mdm2	MmuEX0028331	chr10:117146756-117146840	85	chr10:117147002,117146710+117146756-117146840,117142285	S	-9.77595	-17.5375	1.05335	3.25475	-15.8743	-4.50685	-5.045	FALSE	TRUE	FALSE	FALSE	TRUE	FALSE	FALSE
Mdm1	MmuEX0028324	chr10:117603681-117603740	60	chr10:117601503,117603681-117603740,117605107	S	-0.45005	-13.1961	6.5073	8.5412	3.82025	-4.20485	10.7776	FALSE	TRUE	FALSE	FALSE	FALSE	FALSE	TRUE
Vps13d	MmuEX0051487	chr4:144693517-144693591	75	chr4:144695702,144693517-144693591,144689970+144689973	S	-0.7807	2.51105	NA	-1.0971	NA	2.19465	22.852	FALSE	FALSE	NA	FALSE	NA	FALSE	TRUE
Dip2a	MmuEX0014700	chr10:75780612-75780839	228	chr10:75782212,75780612-75780839,75776049	S	0.00375	0.3865	10.7363	0.6019	-9.8666	0.98465	0.866	FALSE	FALSE	TRUE	FALSE	FALSE	FALSE	FALSE
Clk4	MmuEX0011724	chr11:51086580-51086670	91	chr11:51085524,51086580-51086670,51087062	S	7.72645	7.91825	-21.5374	-1.101	30.0315	-0.9092	0.76765	FALSE	FALSE	TRUE	FALSE	TRUE	FALSE	FALSE
Smtn	MmuEX0044006	chr11:3420851-3420919	69	chr11:3421820,3420755+3420851-3420919,3417830	S	5.91445	16.229	-0.92175	-16.9532	13.801	-6.6386	6.9648	FALSE	TRUE	FALSE	TRUE	TRUE	FALSE	FALSE
Tubd1	MmuEX0049883	chr11:86370197-86370289	93	chr11:86368806,86370197-86370289,86371227	S	3.4281	8.20085	-2.6442	0.3182	13.1963	5.09095	7.124	FALSE	FALSE	FALSE	FALSE	TRUE	FALSE	FALSE
Myo19	MmuEX0030466	chr11:84699173-84699321	149	chr11:84698842,84699173-84699321,84701556	S	-0.1436	3.14845	0.01995	-5.84165	-2.00035	-2.5496	-1.8368	FALSE	FALSE	FALSE	FALSE	FALSE	FALSE	FALSE
Myo19	MmuEX0030467	chr11:84706827-84706896	70	chr11:84705710,84706827-84706896,84708052	S	4.0506	10.4369	-1.7263	-8.6052	-26.3063	-2.21885	-32.0832	FALSE	FALSE	FALSE	FALSE	TRUE	FALSE	TRUE
Myo19	MmuEX0030469	chr11:84721008-84721137	130	chr11:84720904,84721008-84721137,84721722	S	0.8725	0.05875	2.4946	0.5482	-2.39385	-0.26555	-0.77175	FALSE	FALSE	FALSE	FALSE	FALSE	FALSE	FALSE
Llgl1	MmuEX0026549	chr11:60520254-60520308	55	chr11:60520075,60520254-60520308,60520461	S	0.6739	-0.72705	10.1695	1.19835	-11.8539	-0.2026	-2.35825	FALSE	FALSE	TRUE	FALSE	TRUE	FALSE	FALSE
Lpin1	MmuEX0026737	chr12:16577970-16578065	96	chr12:16580466,16577970-16578065+16578068,16575325	S	-24.495	-23.1838	-1.54055	-16.3107	-59.7208	-14.9995	-36.7663	TRUE	TRUE	FALSE	TRUE	TRUE	FALSE	TRUE
Pum2	MmuEX0038043	chr12:8740079-8740315	237	chr12:8735955,8740079-8740315,8750567	S	-12.2701	0.51595	-2.39025	-15.523	-26.8772	-2.73695	-16.9973	TRUE	FALSE	FALSE	TRUE	TRUE	FALSE	TRUE
Ncoa1	MmuEX0031140	chr12:4249836-4249884	49	chr12:4253653+4253657,4249836-4249884+4249890,4249747+4249750	S	-7.0291	-38.3165	8.9322	22.5741	-20.7035	-8.71325	-4.7422	FALSE	TRUE	FALSE	TRUE	TRUE	FALSE	FALSE
Pecam1	MmuEX0034408	chr11:106542346-106542399	54	chr11:106544194,106542346-106542399,106540925	S	8.4141	NA	NA	-23.2112	NA	NA	NA	FALSE	NA	NA	TRUE	NA	FALSE	FALSE
Recql5	MmuEX0039366	chr11:115757082-115757155	74	chr11:115757238,115757082-115757155,115756822	S	-0.6578	-2.706	0.61525	-1.1549	-6.2156	-3.2031	-4.94255	FALSE	FALSE	FALSE	FALSE	FALSE	FALSE	FALSE
Unk	MmuEX0050671	chr11:115919641-115919738	98	chr11:115917693,115919557+115919641-115919738,115920303	S	-2.9838	-17.001	0.3067	10.1229	9.25745	-3.8943	12.548	FALSE	TRUE	FALSE	TRUE	FALSE	FALSE	TRUE
Tsen54	MmuEX0049282	chr11:115681439-115681537	99	chr11:115678419,115681439-115681537,115681693	S	-2.0053	-2.23715	9.5103	0.967	-18.0481	0.73515	-6.53255	FALSE	FALSE	FALSE	FALSE	TRUE	FALSE	FALSE
Llgl2	MmuEX0026552	chr11:115693976-115694232	257	chr11:115685491,115693976-115694232,115696111	S	-1.69685	-12.4744	-8.1306	12.8363	8.15765	2.0588	1.7239	FALSE	TRUE	FALSE	TRUE	FALSE	FALSE	FALSE
Llgl2	MmuEX0026553	chr11:115716126-115716173	48	chr11:115715889,115716046+115716126-115716173,115716374+115716377	S	3.8848	-15.5885	-0.09455	10.6465	2.9776	-8.82675	-1.00175	FALSE	TRUE	FALSE	TRUE	FALSE	FALSE	FALSE
Atp2a3	MmuEX0006817	chr11:72802977-72803049	73	chr11:72802589,72802977-72803049+72803062,72805191	S	5.84785	NA	-15.4138	9.11695	-29.0508	NA	-50.3124	FALSE	FALSE	FALSE	FALSE	TRUE	FALSE	TRUE
Slc13a5	MmuEX0042617	chr11:72075115-72075251	137	chr11:72075525,72075115-72075251,72073884	S	-17.097	NA	NA	-0.23645	NA	NA	NA	TRUE	FALSE	NA	FALSE	NA	NA	NA
Rhbdf2	MmuEX0039706	chr11:116461375-116461528	154	chr11:116461712,116461375-116461528,116460752	S	2.06515	-4.8473	-3.67715	1.5807	-3.90365	-5.33175	-9.64595	FALSE	FALSE	FALSE	FALSE	FALSE	FALSE	FALSE
1810032O08Rik	MmuEX0000674	chr11:116533478-116533669	192	chr11:116533070,116533478-116533669,116533978	S	1.5786	-0.23675	-0.7016	0.22505	0.8447	-1.5903	-1.4355	FALSE	FALSE	FALSE	FALSE	FALSE	FALSE	FALSE
Kif1c	MmuEX0025506	chr11:70515948-70516053	106	chr11:70514211,70515874+70515934+70515948-70516053,70516274	S	-0.01955	-3.1807	10.9037	-1.80575	-1.93335	-4.9669	8.9899	FALSE	FALSE	TRUE	FALSE	FALSE	FALSE	FALSE
Mink1	MmuEX0029042	chr11:70420133-70420219	87	chr11:70419666,70420133-70420219,70420422	S	-1.0739	0.1813	NA	-1.87225	30.5813	-0.61705	NA	FALSE	FALSE	NA	FALSE	TRUE	FALSE	FALSE
Mink1	MmuEX0029043	chr11:70422091-70422201	111	chr11:70421928,70422091-70422201,70422342	S	-2.37015	-6.3197	8.65685	-4.56245	-57.5718	-8.512	-46.5448	FALSE	FALSE	FALSE	FALSE	TRUE	FALSE	TRUE
Slc46a1	MmuEX0043366	chr11:78279853-78280705	853	chr11:78279507,78279853-78280705,78282127	S	-8.99735	4.7636	-9.10685	-2.2516	10.1453	11.5093	10.0358	FALSE	FALSE	FALSE	FALSE	FALSE	FALSE	FALSE
0610010K14Rik	MmuEX0000050	chr11:70049198-70049262	65	chr11:70049499+70049526,70049198-70049262+70049302,70048966+70048970	S	-3.89905	-10.8544	12.3108	5.616	-6.8495	-1.33935	9.3603	FALSE	TRUE	TRUE	FALSE	FALSE	FALSE	FALSE
0610010K14Rik	MmuEX0000051	chr11:70050379-70050480	102	chr11:70050762+70051033,70050379-70050480,70049713	S	-7.3193	-20.8381	10.6078	9.2031	-15.6481	-4.31575	2.279	FALSE	TRUE	TRUE	FALSE	TRUE	FALSE	FALSE
Spag9	MmuEX0044511	chr11:93974577-93974615	39	chr11:93973460,93974577-93974615,93975487	S	-6.14255	-16.211	1.3697	2.87945	-12.7075	-7.189	-5.19525	FALSE	TRUE	FALSE	FALSE	TRUE	FALSE	FALSE
Ubtf	MmuEX0050391	chr11:102172240-102172350	111	chr11:102172694,102172240-102172350,102171890	S	6.5488	-0.6265	3.23345	-12.3531	-26.4943	-19.5284	-29.8096	FALSE	FALSE	FALSE	TRUE	TRUE	TRUE	TRUE
Dcakd	MmuEX0013860	chr11:102886741-102886771	31	chr11:102888574,102886741-102886771,102861670	S	NA	NA	NA	NA	-24.7785	NA	NA	FALSE	FALSE	FALSE	FALSE	TRUE	FALSE	FALSE
Ralgapa1	MmuEX0038614	chr12:56836021-56836161	141	chr12:56839198,56836021-56836161,56823928	S	-1.26495	-3.3003	-23.6019	-1.49715	68.4303	-3.5325	46.0933	FALSE	FALSE	TRUE	FALSE	TRUE	FALSE	TRUE
Nova1	MmuEX0032079	chr12:47814485-47814556	72	chr12:47821677,47814485-47814556,47801960	S	-2.8657	-2.96895	29.3362	0.2166	-42.0613	0.11335	-9.85945	FALSE	FALSE	TRUE	FALSE	TRUE	FALSE	FALSE
Nin	MmuEX0031719	chr12:71143119-71145239	2121	chr12:71146134,71142796+71143119-71145239,71141867	S	-13.6625	-27.1561	NA	-5.45645	-41.2281	-18.95	NA	FALSE	FALSE	FALSE	FALSE	TRUE	FALSE	FALSE
Mta1	MmuEX0029872	chr12:114358422-114358472	51	chr12:114355292,114358422-114358472,114359038	S	-2.67875	-13.3986	-12.6879	9.0576	10.3811	-1.6622	0.372	FALSE	TRUE	TRUE	FALSE	FALSE	FALSE	FALSE
Numb	MmuEX0032647	chr12:85196390-85196474	85	chr12:85217618,85196390-85196474,85183308	S	6.86365	13.1787	9.1739	-0.10365	3.41305	6.2114	5.7233	FALSE	TRUE	FALSE	FALSE	FALSE	FALSE	FALSE
Mlh3	MmuEX0029143	chr12:86603717-86603812	96	chr12:86607102,86603717-86603812,86602702	S	-4.7312	-18.464	-0.5325	13.4572	-8.7721	-0.27555	-4.5734	FALSE	TRUE	FALSE	FALSE	FALSE	FALSE	FALSE
Evl	MmuEX0017508	chr12:109921558-109921620	63	chr12:109921471,109921558-109921620,109924260	S	-7.5162	-14.9145	15.9475	7.3748	-74.4305	-0.0235	-50.9668	FALSE	TRUE	TRUE	FALSE	TRUE	FALSE	TRUE
Gpr137b	MmuEX0021668	chr13:13453095-13453339	245	chr13:13453565,13453095-13453339,13451690	S	-7.73665	-20.5526	7.52325	2.0385	-44.5455	-10.7774	-29.2857	FALSE	TRUE	FALSE	FALSE	TRUE	FALSE	TRUE
Amph	MmuEX0004823	chr13:19216895-19217017	123	chr13:19213188+19213200,19216895-19217017,19229405	S	-5.15275	-9.71385	0.91255	11.9168	10.4004	7.3557	16.4657	FALSE	FALSE	FALSE	TRUE	TRUE	FALSE	TRUE
Kif13a	MmuEX0025412	chr13:46846071-46846142	72	chr13:46847450,46846071-46846142,46845995	S	0.8558	0.9143	4.4342	-0.18855	-15.1544	-0.13005	-11.576	FALSE	FALSE	FALSE	FALSE	TRUE	FALSE	TRUE
Prpf4b	MmuEX0037353	chr13:34995399-34995471	73	chr13:34995142,34995399-34995471,34995913	S	0.8577	-3.5513	14.672	-6.74335	-21.6313	-11.1524	-7.817	FALSE	FALSE	TRUE	FALSE	TRUE	FALSE	FALSE
1110018J18Rik	MmuEX0000118	chr13:64410401-64410454	54	chr13:64413575,64410401-64410454,64410235	S	-7.1687	-2.9326	1.5508	3.4498	-10.3135	7.6859	-1.59405	FALSE	FALSE	FALSE	FALSE	TRUE	FALSE	FALSE
Nsd1	MmuEX0032411	chr13:55413307-55413344	38	chr13:55411902,55413307-55413344,55413480	S	0.0847	4.75675	1.05065	-8.9458	-13.3925	-4.27375	-12.4266	FALSE	FALSE	FALSE	FALSE	TRUE	FALSE	TRUE
Zfp369	MmuEX0053266	chr13:65386229-65386324	96	chr13:65381696,65386229-65386324,65393131	S	-0.2982	4.0254	-1.50725	-6.80345	-12.3599	-2.47985	-13.5689	FALSE	FALSE	FALSE	FALSE	TRUE	FALSE	TRUE
Cast	MmuEX0009296	chr13:74886253-74886309	57	chr13:74891759,74886253-74886309,74885691	S	-4.7928	12.6915	-7.65095	-26.8874	-22.3666	-9.403	-25.2248	FALSE	TRUE	FALSE	TRUE	TRUE	FALSE	TRUE
Col4a3bp	MmuEX0012287	chr13:97386949-97387026	78	chr13:97386504,97386949-97387026,97394650	S	7.837	10.7019	-6.78935	6.9317	28.4766	9.79655	13.8503	FALSE	FALSE	FALSE	FALSE	TRUE	FALSE	FALSE
Ercc8	MmuEX0017275	chr13:108965999-108966100	102	chr13:108965814,108965999-108966100,108967811	S	-3.01095	-3.26335	-1.90805	0.205	10.0467	-0.0474	11.1496	FALSE	FALSE	FALSE	FALSE	TRUE	FALSE	TRUE
2410002O22Rik	MmuEX0000992	chr13:104942245-104942262	18	chr13:104944376,104942245-104942262,104940263	S	-6.7429	-16.7822	9.59395	26.6799	-43.9258	16.6407	-27.589	FALSE	TRUE	FALSE	TRUE	TRUE	TRUE	TRUE
Slc4a7	MmuEX0043426	chr14:15594862-15595036	175	chr14:15592855,15594862-15595036,15598091	S	0.38365	-17.6482	4.2143	11.4636	0.90205	-6.5682	4.7327	FALSE	TRUE	FALSE	TRUE	FALSE	FALSE	FALSE
Ndufs4	MmuEX0031318	chr13:115141656-115141734	79	chr13:115178167,115141656-115141734,115107237	S	7.1588	11.1264	4.4124	-3.56305	2.1141	0.4045	-0.6323	FALSE	TRUE	FALSE	FALSE	FALSE	FALSE	FALSE
Ktn1	MmuEX0025961	chr14:48324095-48324163	69	chr14:48323952,48324095-48324163,48325438	S	-1.9451	-14.8183	31.5895	21.0356	-40.7443	8.1624	-7.20965	FALSE	TRUE	TRUE	TRUE	TRUE	FALSE	FALSE
Ktn1	MmuEX0025962	chr14:48345604-48345675	72	chr14:48344645,48345604-48345675,48345901	S	-5.5388	-52.3532	26.1197	43.9666	10.4346	-2.8478	42.0931	FALSE	TRUE	TRUE	TRUE	TRUE	FALSE	TRUE
Ktn1	MmuEX0025963	chr14:48346146-48346229	84	chr14:48345984,48346146-48346229,48350015	S	-9.51465	-7.8454	0.28255	-8.42165	-18.8204	-6.7524	-9.0232	FALSE	FALSE	FALSE	FALSE	TRUE	FALSE	FALSE
Peli2	MmuEX0034428	chr14:48787872-48788001	130	chr14:48740908,48787872-48788001,48859885	S	5.0974	0.96705	13.0692	4.29965	-17.0613	0.1693	-9.0895	FALSE	FALSE	TRUE	FALSE	TRUE	FALSE	FALSE
Slmap	MmuEX0043711	chr14:27249274-27249396	123	chr14:27258165,27249274-27249396,27247802	S	0.983	0.803	0.0024	0.1993	-12.4759	0.0193	-13.4566	FALSE	FALSE	FALSE	FALSE	TRUE	FALSE	TRUE
Nek4	MmuEX0031456	chr14:31787401-31787544	144	chr14:31783750,31787401-31787544,31788409	S	-3.17635	17.2221	6.39245	-6.8426	-11.7835	13.5558	-2.21475	FALSE	TRUE	FALSE	FALSE	FALSE	FALSE	FALSE
Dcp1a	MmuEX0013925	chr14:31326170-31326283	114	chr14:31318870,31326170-31326283,31332105	S	1.1223	-7.65895	8.965	12.5966	-2.3989	3.8153	5.4438	FALSE	FALSE	FALSE	TRUE	FALSE	FALSE	FALSE
Akap11	MmuEX0004484	chr14:78902746-78902829	84	chr14:78907532,78902746-78902829+78902832,78902043	S	-1.92975	-21.4798	-17.55	-2.39845	-0.92915	-21.9485	-16.5495	FALSE	TRUE	TRUE	FALSE	FALSE	TRUE	TRUE
6720463M24Rik	MmuEX0002235	chr14:99452737-99452782	46	chr14:99449318,99452737-99452782,99455958	S	2.87185	2.1844	-7.1223	2.002	-4.15185	1.31455	-14.146	FALSE	FALSE	FALSE	FALSE	FALSE	FALSE	TRUE
Fam160b2	MmuEX0018037	chr14:70985426-70985566	141	chr14:70985882,70985426-70985566,70985246	S	0.7582	0.6503	10.9915	-0.846	-14.2043	-0.9539	-3.971	FALSE	FALSE	TRUE	FALSE	TRUE	FALSE	FALSE
Fam160b2	MmuEX0018038	chr14:70987769-70987845	77	chr14:70988069,70987769-70987845,70987547	S	1.76025	-2.584	2.96215	-0.88715	-4.30065	-5.2314	-3.09875	FALSE	FALSE	FALSE	FALSE	FALSE	FALSE	FALSE
Epb4.9	MmuEX0017047	chr14:71017762-71017836	75	chr14:71018046,71017762-71017836,71017247	S	-0.6391	-8.102	13.1125	-4.3515	-72.1184	-11.8144	-58.3668	FALSE	FALSE	TRUE	FALSE	TRUE	TRUE	TRUE
Rbm26	MmuEX0039116	chr14:105538308-105538379	72	chr14:105539533,105538308-105538379,105531224	S	1.5907	-6.6101	-3.9196	5.2376	31.5962	-2.9632	26.0859	FALSE	FALSE	FALSE	FALSE	TRUE	FALSE	TRUE
Acin1	MmuEX0003480	chr14:55297580-55297699	120	chr14:55298078,55297580-55297699,55285998	S	-12.5104	-38.598	10.4361	33.127	-13.7401	7.0394	9.2064	TRUE	TRUE	FALSE	TRUE	TRUE	FALSE	FALSE
6030458C11Rik	MmuEX0002124	chr15:12753316-12753461	146	chr15:12754222,12753316-12753461,12751308	S	12.3546	1.0979	-1.8318	15.1027	18.5744	3.846	4.388	TRUE	FALSE	FALSE	TRUE	TRUE	FALSE	FALSE
Slc22a17	MmuEX0042755	chr14:55530886-55530989	104	chr14:55531079,55530886-55530989,55528662	S	-7.869	-14.278	-2.0622	6.29925	6.3528	-0.10975	12.1596	FALSE	TRUE	FALSE	FALSE	FALSE	FALSE	FALSE
Atp6v1c1	MmuEX0006907	chr15:38616559-38616651	93	chr15:38612764,38616559-38616651,38616771	S	-2.9217	-14.182	-3.24615	6.3524	1.0481	-4.9079	0.72365	FALSE	TRUE	FALSE	FALSE	FALSE	FALSE	FALSE
Tef	MmuEX0046910	chr15:81650969-81651085	117	chr15:81645691,81650969-81651085,81651629	S	6.76985	3.61835	0.5967	-4.1868	-5.5302	-7.3383	-11.7034	FALSE	FALSE	FALSE	FALSE	FALSE	FALSE	TRUE
Dnalc4	MmuEX0015249	chr15:79593940-79594023	84	chr15:79595246,79593940-79594023,79592955	S	-0.7276	-0.10895	17.5325	-0.0368	-19.5562	0.58185	-1.2961	FALSE	FALSE	TRUE	FALSE	TRUE	FALSE	FALSE
Dnalc4	MmuEX0015250	chr15:79596217-79596283	67	chr15:79604789,79596217-79596283,79595451	S	0.23855	-5.0605	7.69895	-1.75175	-33.6914	-7.0508	-26.231	FALSE	FALSE	FALSE	FALSE	TRUE	FALSE	TRUE
Dscc1	MmuEX0015724	chr15:54914960-54915148	189	chr15:54915604,54914960-54915148,54914653	S	5.14855	-36.7208	8.5336	38.9505	2.73465	-2.91875	6.1197	FALSE	TRUE	FALSE	TRUE	FALSE	FALSE	FALSE
Dmc1	MmuEX0014854	chr15:79415292-79415406	115	chr15:79415528,79415292-79415406,79414809	S	8.93425	NA	-14.7187	11.9978	-1.99495	NA	-25.6478	FALSE	FALSE	FALSE	TRUE	FALSE	FALSE	TRUE
Naga	MmuEX0030812	chr15:82165927-82166021	95	chr15:82166273,82165927-82166021,82165377	S	-3.21725	-8.34695	8.1649	1.8492	-12.6879	-3.2805	-1.30575	FALSE	FALSE	FALSE	FALSE	TRUE	FALSE	FALSE
Naga	MmuEX0030813	chr15:82167200-82167371	172	chr15:82167817,82167200-82167371,82166450	S	-5.548	-27.3759	9.15825	24.2756	-1.9108	2.4477	12.7955	FALSE	TRUE	FALSE	TRUE	FALSE	FALSE	FALSE
Hdac7	MmuEX0022512	chr15:97639091-97639201	111	chr15:97639398,97639091-97639201,97638964	S	-11.3628	-36.7653	2.65725	23.9399	-13.656	-1.4625	0.36415	FALSE	TRUE	FALSE	TRUE	FALSE	FALSE	FALSE
Mgrn1	MmuEX0028928	chr16:4926309-4926374	66	chr16:4924532,4926309-4926374,4927675	S	-4.42585	-10.4952	-0.88285	4.75255	-8.54775	-1.3168	-5.00475	FALSE	TRUE	FALSE	FALSE	FALSE	FALSE	FALSE
Mgrn1	MmuEX0028929	chr16:4934195-4934239	45	chr16:4932298,4934195-4934239,4936896	S	0.65675	-6.2466	-5.8306	4.52695	35.9159	-2.3764	29.4286	FALSE	FALSE	FALSE	FALSE	TRUE	FALSE	TRUE
Hsf1	MmuEX0023331	chr15:76330561-76330626	66	chr15:76330483,76330561-76330626,76330697	S	-4.0289	-17.2039	8.88685	9.12635	-21.1805	-4.0487	-8.26475	FALSE	TRUE	FALSE	FALSE	TRUE	FALSE	FALSE
Plec	MmuEX0035674	chr15:76008949-76012329	3381	chr15:76013340,76008949-76012329,76008815	S	-17.9396	-14.6215	-13.0385	-4.242	-10.6791	-0.92395	-5.7781	FALSE	FALSE	FALSE	FALSE	FALSE	FALSE	FALSE
Scrib	MmuEX0041307	chr15:75878352-75878426	75	chr15:75878545,75878352-75878426,75878102	S	-0.05145	-1.86475	-15.9202	1.47395	31.31	-0.33935	15.4412	FALSE	FALSE	TRUE	FALSE	TRUE	FALSE	TRUE
Scrib	MmuEX0041308	chr15:75879887-75879970	84	chr15:75880480,75879887-75879970,75879731	S	-2.70055	-9.3429	2.4682	8.77915	11.2009	2.1368	16.3697	FALSE	FALSE	FALSE	FALSE	TRUE	FALSE	TRUE
Scrib	MmuEX0041309	chr15:75892169-75892231	63	chr15:75893100,75892169-75892231,75891653	S	0.13505	13.4781	-2.3615	-15.1007	-0.52905	-1.7576	-3.0256	FALSE	TRUE	FALSE	TRUE	FALSE	FALSE	FALSE
Ptk2	MmuEX0037737	chr15:73106051-73106071	21	chr15:73107287,73106051-73106071,73105014	S	-3.24675	-6.4987	1.39705	18.1576	51.586	14.9056	56.2298	FALSE	FALSE	FALSE	TRUE	TRUE	TRUE	TRUE
Mapk8ip2	MmuEX0027847	chr15:89289173-89289248	76	chr15:89288801,89289173-89289248,89289347	S	-13.1717	-8.45435	-1.0918	4.7175	8.2553	9.43485	20.3352	FALSE	FALSE	FALSE	FALSE	FALSE	FALSE	TRUE
Cblb	MmuEX0009366	chr16:52183325-52183471	147	chr16:52174561,52183325-52183471,52186248	S	-1.12765	0.11055	12.5497	0.0962	-14.1017	1.3344	-0.42435	FALSE	FALSE	TRUE	FALSE	TRUE	FALSE	FALSE
B3gnt5	MmuEX0007236	chr16:19765594-19765714	121	chr16:19765307,19765594-19765714,19768837	S	-9.73995	-21.4125	4.5512	15.4317	-10.4369	3.7591	3.8542	FALSE	TRUE	FALSE	TRUE	TRUE	FALSE	FALSE
Hira	MmuEX0022940	chr16:18895996-18896020	25	chr16:18894929,18895996-18896020+18896139,18896547	S	5.95615	-8.66835	13.1885	19.2767	5.1917	4.65225	12.4241	FALSE	FALSE	TRUE	TRUE	FALSE	FALSE	TRUE
Cldnd1	MmuEX0011622	chr16:58729293-58729336	44	chr16:58728197,58729271+58729286+58729293-58729336,58729551+58729651	S	-0.6065	NA	-22.6158	NA	44.005	5.8448	21.9957	FALSE	NA	TRUE	FALSE	TRUE	FALSE	TRUE
Tnk2	MmuEX0048311	chr16:32678755-32678799	45	chr16:32678071,32678755-32678799,32679545	S	3.01115	5.516	1.23485	-6.80575	14.246	-4.3009	12.4697	FALSE	FALSE	FALSE	FALSE	TRUE	FALSE	TRUE
Tnk2	MmuEX0048312	chr16:32680986-32681081	96	chr16:32680893,32680986-32681081,32681238	S	9.49925	-6.13245	33.7527	9.93335	-37.3847	-5.69835	-13.1312	FALSE	FALSE	TRUE	FALSE	TRUE	FALSE	TRUE
Lrch3	MmuEX0026795	chr16:32986825-32986974	150	chr16:32986113,32986825-32986974,32988517	S	-8.57225	-15.9108	-13.8534	8.28045	0.68545	0.9419	-4.5957	FALSE	FALSE	TRUE	FALSE	FALSE	FALSE	FALSE
Clcn2	MmuEX0011574	chr16:20707646-20707705	60	chr16:20707916,20707646-20707705,20707530	S	0.34275	-3.1397	1.71145	-1.4703	6.26475	-4.95275	7.63345	FALSE	FALSE	FALSE	FALSE	FALSE	FALSE	FALSE
Ehhadh	MmuEX0016461	chr16:21777872-21777975	104	chr16:21787780,21777872-21777975,21775584	S	10.2101	NA	-11.8538	2.2062	0.31955	NA	-21.7444	FALSE	FALSE	FALSE	FALSE	FALSE	FALSE	TRUE
Robo1	MmuEX0040255	chr16:72993912-72993938	27	chr16:72990041,72993912-72993938,72995362	S	18.189	NA	NA	NA	40.0509	0.8842	NA	FALSE	FALSE	FALSE	FALSE	TRUE	FALSE	NA
Arl13b	MmuEX0006125	chr16:62801548-62801616	69	chr16:62802546,62801548-62801616,62795534	S	6.78625	3.9259	2.6212	11.8419	12.9383	8.9815	8.7732	FALSE	FALSE	FALSE	FALSE	FALSE	FALSE	FALSE
Setd4	MmuEX0041831	chr16:93593492-93593577	86	chr16:93596543,93593492-93593577+93593580,93591548+93591705	S	1.27835	0.1417	-6.15605	-1.40935	-5.5149	-2.546	-12.9493	FALSE	FALSE	FALSE	FALSE	FALSE	FALSE	FALSE
Lass5	MmuEX0026165	chr15:99567978-99568084	107	chr15:99569096,99567978-99568084,99566867	S	-0.51875	0.31235	-9.533	0.0719	49.2003	0.903	40.1861	FALSE	FALSE	FALSE	FALSE	TRUE	FALSE	TRUE
Gtf2ird1	MmuEX0022117	chr5:134858400-134858456	57	chr5:134858651,134858400-134858456+134858555,134855890	S	-7.82375	-7.824	9.17795	8.3469	-10.5914	8.34665	6.41035	FALSE	FALSE	FALSE	FALSE	TRUE	FALSE	FALSE
Dtwd1	MmuEX0015842	chr2:125984146-125984289	144	chr2:125980596,125984146-125984289,125985506	S	-7.95715	-22.1941	2.7879	9.888	-10.2298	-4.3489	0.51525	FALSE	TRUE	FALSE	FALSE	FALSE	FALSE	FALSE
Rab12	MmuEX0038274	chr17:66854329-66854518	190	chr17:66855373,66854329-66854518,66849788	S	14.829	19.813	22.7217	-9.202	-14.1333	-4.218	-6.2406	TRUE	TRUE	TRUE	FALSE	TRUE	FALSE	FALSE
Cldn6	MmuEX0011620	chr17:23816725-23816788	64	chr17:23816374,23816725-23816788,23818015	S	NA	11.5453	2.2177	NA	NA	4.62915	-3.476	FALSE	TRUE	FALSE	FALSE	FALSE	FALSE	FALSE
Nfya	MmuEX0031657	chr17:48538310-48538390	81	chr17:48539763,48538307+48538310-48538390+48538393,48535121	S	-35.4781	-51.5731	-25.0134	14.9807	5.34075	-1.11425	15.8055	TRUE	TRUE	TRUE	TRUE	FALSE	FALSE	TRUE
Sik1	MmuEX0042381	chr17:31991839-31992009	171	chr17:31992617,31991839-31992009,31991269	S	-3.75395	-6.90065	-3.1864	2.0111	3.3524	-1.1356	3.91995	FALSE	FALSE	FALSE	FALSE	FALSE	FALSE	FALSE
Epb4.1l3	MmuEX0017003	chr17:69636952-69637068	117	chr17:69636677,69636952-69637068,69638191	S	-27.2555	-45.3055	4.9425	21.1237	-26.4072	3.07375	5.79085	TRUE	TRUE	FALSE	TRUE	TRUE	FALSE	FALSE
Spast	MmuEX0044526	chr17:74758594-74758689	96	chr17:74755509,74758594-74758689,74766588	S	6.8061	-0.3304	3.50515	14.4266	9.09545	7.2901	5.7945	FALSE	FALSE	FALSE	TRUE	FALSE	FALSE	FALSE
Pja2	MmuEX0035334	chr17:64647065-64647250	186	chr17:64657963,64647065-64647250,64642365	S	-8.73845	-1.7366	4.9871	-11.0544	-41.5769	-4.0526	-27.8514	FALSE	FALSE	FALSE	FALSE	TRUE	FALSE	TRUE
Prepl	MmuEX0037022	chr17:85487680-85487779	100	chr17:85489446+85489585,85487680-85487779+85487782+85488215,85482655	S	-8.34165	9.454	16.435	-22.4963	-73.7811	-4.7007	-49.0045	FALSE	FALSE	TRUE	TRUE	TRUE	FALSE	TRUE
Mapk8ip3	MmuEX0027856	chr17:25057417-25057440	24	chr17:25060761,25057417-25057440,25055081+25055084	S	-5.10335	10.6464	13.4218	-14.9087	-12.6115	0.84105	5.91365	FALSE	FALSE	TRUE	FALSE	FALSE	FALSE	FALSE
Axin1	MmuEX0007151	chr17:26329461-26329568	108	chr17:26327176,26329461-26329568,26330884	S	-0.83075	-18.058	3.7705	14.8933	-9.45395	-2.3339	-4.8527	FALSE	TRUE	FALSE	TRUE	FALSE	FALSE	FALSE
Kdm4b	MmuEX0025306	chr17:56528682-56528765	84	chr17:56525702,56528682-56528765,56528908	S	0.94195	-0.17295	12.3989	-2.09405	-13.0991	-3.20895	-1.6421	FALSE	FALSE	TRUE	FALSE	TRUE	FALSE	FALSE
Rfx2	MmuEX0039544	chr17:56947657-56947748	92	chr17:56970306,56947657-56947748,56944870	S	2.5423	-7.78345	2.49745	15.4441	5.76575	5.1183	5.7209	FALSE	FALSE	FALSE	TRUE	FALSE	FALSE	FALSE
Mllt1	MmuEX0029206	chr17:57041986-57042111	126	chr17:57045135,57041986-57042111,57039719	S	0.5766	8.62235	17.5495	-9.6261	-51.3875	-1.58035	-34.4147	FALSE	FALSE	TRUE	FALSE	TRUE	FALSE	TRUE
Anks1	MmuEX0005183	chr17:28195693-28195791	99	chr17:28195405,28195693-28195791,28196239	S	-0.42625	-2.2839	4.51385	0.9095	16.1332	-0.94815	21.0733	FALSE	FALSE	FALSE	FALSE	TRUE	FALSE	TRUE
Adamts10	MmuEX0003810	chr17:33682249-33682382	134	chr17:33682002,33682249-33682382,33682487	S	5.42155	-0.90485	20.589	9.41865	-15.3834	3.09225	-0.2159	FALSE	FALSE	TRUE	FALSE	FALSE	FALSE	FALSE
Brd2	MmuEX0008200	chr17:34253543-34253634	92	chr17:34253853,34253543-34253634,34253280	S	4.4184	9.975	10.8262	2.00925	-4.60785	7.56585	1.7999	FALSE	FALSE	TRUE	FALSE	FALSE	FALSE	FALSE
Bin1	MmuEX0007974	chr18:32574599-32574691	93	chr18:32573944,32574599-32574691,32579497	S	-3.04385	-0.31125	-12.2632	3.84205	60.2563	6.57465	51.0369	FALSE	FALSE	TRUE	FALSE	TRUE	FALSE	TRUE
Bag6	MmuEX0007605	chr17:35275968-35276021	54	chr17:35275727,35275968-35276021,35276180	S	0.81875	-6.2258	7.58605	3.559	-19.6505	-3.48555	-12.8833	FALSE	FALSE	FALSE	FALSE	TRUE	FALSE	TRUE
Bag6	MmuEX0007606	chr17:35283702-35283848	147	chr17:35283298,35283702-35283848,35284086	S	5.52745	-7.12465	12.9967	13.1226	-1.0767	0.47045	6.3925	FALSE	FALSE	TRUE	TRUE	FALSE	FALSE	FALSE
Gabbr1	MmuEX0019866	chr17:37204159-37204309	151	chr17:37201682,37204159-37204309,37204721	S	0.5398	2.7787	-4.57995	3.86405	94.2977	6.10295	89.1779	FALSE	FALSE	FALSE	FALSE	TRUE	FALSE	TRUE
Rbm27	MmuEX0039124	chr18:42473625-42473789	165	chr18:42465468,42473625-42473789,42477255	S	-11.4811	0.00815	-4.61405	-1.52635	5.2014	9.9629	12.0685	FALSE	FALSE	FALSE	FALSE	FALSE	FALSE	TRUE
Tcerg1	MmuEX0046645	chr18:42694739-42694801	63	chr18:42690544,42694739-42694801,42695832	S	-1.3134	-0.0136	6.84095	-2.92455	-11.0329	-1.62475	-2.8786	FALSE	FALSE	FALSE	FALSE	TRUE	FALSE	FALSE
Mbd1	MmuEX0028064	chr18:74432863-74432977	115	chr18:74429192,74432863-74432977,74433067	S	-0.26775	-3.49605	-3.86065	0.50145	-7.2908	-2.72685	-10.8837	FALSE	FALSE	FALSE	FALSE	FALSE	FALSE	TRUE
Mbd1	MmuEX0028065	chr18:74435561-74435725	165	chr18:74435071,74435558+74435561-74435725,74436061	S	-8.28525	-25.6114	-12.7497	9.29385	7.68105	-8.0323	3.2166	FALSE	TRUE	TRUE	FALSE	FALSE	FALSE	FALSE
Atp9b	MmuEX0006985	chr18:80933551-80933583	33	chr18:80935392,80933551-80933583,80932888	S	4.85645	21.016	0.75185	-2.83855	34.5778	13.321	30.4733	FALSE	TRUE	FALSE	FALSE	TRUE	FALSE	TRUE
Slc12a2	MmuEX0042574	chr18:58094605-58094652	48	chr18:58092259,58094605-58094652,58095962	S	0.3734	-0.8866	34.6853	0.5344	-37.4475	-0.7256	-3.1356	FALSE	FALSE	TRUE	FALSE	TRUE	FALSE	FALSE
Dctn4	MmuEX0013957	chr18:60705011-60705031	21	chr18:60703800,60705011-60705031,60705402	S	0.08065	3.8278	-0.32635	1.3169	83.4828	5.06405	83.0759	FALSE	FALSE	FALSE	FALSE	TRUE	FALSE	TRUE
Tcof1	MmuEX0046739	chr18:60986994-60987101	108	chr18:60988019,60986994-60987101,60982644	S	-6.0191	-6.22555	-5.98055	4.6736	-16.8599	4.46715	-16.8213	FALSE	FALSE	FALSE	FALSE	TRUE	FALSE	TRUE
Tcof1	MmuEX0046741	chr18:60991820-60991963	144	chr18:60992081,60991820-60991963,60991649	S	-3.7817	-12.6626	13.942	5.3687	-17.9752	-3.51225	-0.25155	FALSE	TRUE	TRUE	FALSE	TRUE	FALSE	FALSE
Rab3il1	MmuEX0038359	chr19:10102775-10102993	219	chr19:10102127,10102775-10102993,10104640	S	0.5208	17.7179	0.47955	-2.7576	-7.71635	14.4395	-7.7576	FALSE	TRUE	FALSE	FALSE	FALSE	FALSE	FALSE
Tnfrsf25	MmuEX0048270	chr4:151493269-151493452	184	chr4:151492836,151493269-151493452,151493620	S	NA	NA	NA	-2.89215	NA	NA	NA	NA	FALSE	FALSE	FALSE	FALSE	FALSE	FALSE
Kif20b	MmuEX0025516	chr19:35046887-35046988	102	chr19:35044607,35046887-35046988,35047349	S	8.13465	-1.19115	15.4916	11.1873	-5.50235	1.86145	1.85465	FALSE	FALSE	FALSE	TRUE	FALSE	FALSE	FALSE
Tnks2	MmuEX0048327	chr19:36950675-36950863	189	chr19:36949863,36950675-36950863,36953725	S	-4.8843	-19.1515	-5.91075	7.30035	-0.3352	-6.96685	-1.36165	FALSE	TRUE	FALSE	FALSE	FALSE	FALSE	FALSE
Dpf2	MmuEX0015565	chr19:5903731-5903772	42	chr19:5904240,5903731-5903772,5902768	S	-0.3431	-0.35785	-19.8212	0.31545	35.0457	0.3007	15.5676	FALSE	FALSE	TRUE	FALSE	TRUE	FALSE	TRUE
Klc2	MmuEX0025682	chr19:5117194-5117432	239	chr19:5118122+5118184,5117194-5117432+5117469,5114171	S	0.2853	9.4031	-1.53265	-11.1959	3.7633	-2.0781	1.94535	FALSE	FALSE	FALSE	TRUE	FALSE	FALSE	FALSE
Vldlr	MmuEX0051375	chr19:27310730-27310852	123	chr19:27309402,27310730-27310852,27312543	S	-4.59865	0.5584	-0.7646	-2.72425	-21.6777	2.4328	-17.8437	FALSE	FALSE	FALSE	FALSE	TRUE	FALSE	FALSE
Vldlr	MmuEX0051376	chr19:27314335-27314460	126	chr19:27314231,27314335-27314460,27314956	S	-3.3223	-15.6599	10.4126	4.97605	-11.4184	-7.36155	2.31645	FALSE	TRUE	TRUE	FALSE	TRUE	FALSE	FALSE
Kat5	MmuEX0024981	chr19:5608802-5608957	156	chr19:5609236,5608802-5608957+5608984,5608712	S	-4.0149	-11.1949	-3.1943	8.72465	3.40535	1.54465	4.22595	FALSE	TRUE	FALSE	FALSE	FALSE	FALSE	FALSE
Smc5	MmuEX0043868	chr19:23289645-23289689	45	chr19:23292895,23289645-23289689,23289230	S	0.7561	-11.3364	5.20385	30.9052	38.37	18.8128	42.8177	FALSE	TRUE	FALSE	TRUE	TRUE	TRUE	TRUE
Dnajc4	MmuEX0015217	chr19:7063913-7064046	134	chr19:7064171+7064298,7063913-7064046+7064074+7064077,7062761+7062765	S	-12.5322	-27.0832	-2.13795	4.5051	0.28675	-10.0459	10.681	TRUE	TRUE	FALSE	FALSE	FALSE	FALSE	TRUE
Fam45a	MmuEX0018317	chr19:60893434-60893513	80	chr19:60890711,60893434-60893513,60897110	S	6.5574	7.2873	0.46805	0.232	-10.9426	0.9619	-17.0319	FALSE	FALSE	FALSE	FALSE	FALSE	FALSE	TRUE
Sorbs1	MmuEX0044358	chr19:40374733-40374792	60	chr19:40386159,40374733-40374792,40374011	S	3.41115	31.0749	21.6321	-27.1081	-41.9164	0.5556	-23.6955	FALSE	TRUE	TRUE	TRUE	TRUE	FALSE	TRUE
Sorbs1	MmuEX0044359	chr19:40396283-40396450	168	chr19:40399237,40396283-40396450,40392558	S	-5.4977	-27.4467	-14.795	32.0231	14.4313	10.0741	5.134	FALSE	TRUE	TRUE	TRUE	TRUE	FALSE	FALSE
Sorbs1	MmuEX0044360	chr19:40399961-40401427	1467	chr19:40401940,40399961-40401427,40399316+40399322	S	NA	NA	NA	NA	NA	0.44995	48.2377	FALSE	FALSE	FALSE	FALSE	NA	FALSE	TRUE
Add3	MmuEX0004045	chr19:53318800-53318895	96	chr19:53317117,53318800-53318895,53319488	S	18.2389	23.0584	-22.4705	-5.7868	-5.33015	-0.9673	-46.0396	TRUE	TRUE	TRUE	FALSE	FALSE	FALSE	TRUE
Gyk	MmuEX0022248	chrX:82951577-82951663	87	chrX:82956390+82956393,82951577-82951663,82949735	S	17.3312	19.706	6.3574	17.0083	35.5711	19.3831	24.5973	TRUE	FALSE	FALSE	FALSE	TRUE	TRUE	TRUE
Gyk	MmuEX0022249	chrX:82984561-82984578	18	chrX:82985634,82984561-82984578,82982688	S	-19.0125	-29.2854	-38.2566	12.2342	39.0134	1.9614	19.7692	FALSE	TRUE	TRUE	FALSE	TRUE	FALSE	FALSE
Pcyt2	MmuEX0034099	chr11:120474344-120474397	54	chr11:120474693,120474160+120474344-120474397,120473915	S	-0.2742	-2.37345	23.0167	-10.4496	-32.2326	-12.5488	-8.94175	FALSE	FALSE	TRUE	FALSE	TRUE	FALSE	FALSE
Pycr1	MmuEX0038112	chr11:120504473-120504601	129	chr11:120504895+120504994+120505017,120504473-120504601,120504276	S	2.9019	-11.9487	8.42285	8.6838	3.69095	-6.1668	9.2119	FALSE	TRUE	FALSE	FALSE	FALSE	FALSE	FALSE
Lrrc45	MmuEX0027018	chr11:120577120-120577244	125	chr11:120576913,120577120-120577244+120577248,120578370	S	1.13495	-6.8493	3.9394	2.26325	-3.73755	-5.721	-0.9331	FALSE	FALSE	FALSE	FALSE	FALSE	FALSE	FALSE
Lrrc45	MmuEX0027019	chr11:120579139-120579216	78	chr11:120578852,120579139-120579216,120579351	S	7.3073	15.1324	2.5483	-17.5645	3.84555	-9.73935	-0.91345	FALSE	FALSE	FALSE	TRUE	FALSE	FALSE	FALSE
Rfng	MmuEX0039510	chr11:120643943-120644031	89	chr11:120644170+120644250+120644321,120643943-120644031,120643862	S	-6.24825	-17.5999	-2.2659	-6.6336	-0.72145	-17.9853	3.2609	FALSE	TRUE	FALSE	FALSE	FALSE	TRUE	FALSE
Huwe1	MmuEX0023490	chrX:148293998-148294231	234	chrX:148292456,148293998-148294231,148294710	S	-6.53465	-15.908	16.0361	4.86025	-12.5687	-4.5131	10.0021	FALSE	TRUE	FALSE	FALSE	TRUE	FALSE	FALSE
Fam120c	MmuEX0017892	chrX:147898512-147898721	210	chrX:147892379,147898512-147898721,147899826	S	NA	NA	NA	NA	NA	2.5621	NA	FALSE	FALSE	FALSE	FALSE	FALSE	FALSE	FALSE
Banp	MmuEX0007667	chr8:124544419-124544544	126	chr8:124531691,124544419-124544544,124547903	S	1.58005	-0.25055	-0.04005	3.78595	-27.4967	1.95535	-29.1168	FALSE	FALSE	FALSE	FALSE	TRUE	FALSE	TRUE
Kdm5c	MmuEX0025336	chrX:148705237-148705374	138	chrX:148705074,148705237-148705374,148705555	S	2.6697	-6.26165	11.7694	7.06725	-3.3739	-1.8641	5.7258	FALSE	FALSE	TRUE	FALSE	FALSE	FALSE	FALSE
Dgka	MmuEX0014396	chr10:128173701-128173774	74	chr10:128174065,128173632+128173701-128173774,128173332	S	0.70565	0.51685	13.3038	0.2185	-14.66	0.0297	-2.0618	FALSE	FALSE	TRUE	FALSE	TRUE	FALSE	FALSE
Cdk2	MmuEX0010576	chr10:128137032-128137175	144	chr10:128138399,128137032-128137175,128136731	S	-9.74295	-45.2986	13.3161	31.9322	-15.9345	-3.62345	7.12445	FALSE	TRUE	TRUE	TRUE	TRUE	FALSE	FALSE
Smarcc2	MmuEX0043810	chr10:127918738-127918830	93	chr10:127918060,127918738-127918830,127919139+127919142	S	-1.158	-1.6961	-16.3791	2.0899	60.1477	1.5518	44.9266	FALSE	FALSE	TRUE	FALSE	TRUE	FALSE	TRUE
2410002I01Rik	MmuEX0000989	chr11:119957136-119957185	50	chr11:119957879+119957895,119957118+119957136-119957185,119956923	S	-5.1801	-2.3494	10.3583	-1.50265	-11.2476	1.32805	4.2908	FALSE	FALSE	TRUE	FALSE	TRUE	FALSE	FALSE
R3hdm2	MmuEX0038219	chr10:126899262-126899339	78	chr10:126896631,126899244+126899262-126899339,126902038	S	2.5696	5.41415	21.3387	-0.68715	-35.5645	2.1574	-16.7954	FALSE	FALSE	TRUE	FALSE	TRUE	FALSE	TRUE
Ddit3	MmuEX0014031	chr10:126730768-126730815	48	chr10:126727947,126730768-126730815,126732377	S	-0.83365	-6.91925	1.11005	-1.5966	-6.4206	-7.6822	-4.4769	FALSE	FALSE	FALSE	FALSE	FALSE	FALSE	FALSE
Dock9	MmuEX0015481	chr14:121976569-121976646	78	chr14:121977377,121976569-121976646,121975241	S	-10.9576	-46.0056	17.3575	30.9567	-26.9607	-4.0913	1.3544	FALSE	TRUE	TRUE	TRUE	TRUE	FALSE	FALSE
Tmc6	MmuEX0047579	chr11:117640247-117640362	116	chr11:117640477,117640247-117640362,117640110+117640114	S	1.0304	-9.5778	9.9512	2.9711	-10.0521	-7.6371	-1.1313	FALSE	FALSE	FALSE	FALSE	FALSE	FALSE	FALSE
Usp16	MmuEX0050848	chr16:87462210-87462385	176	chr16:87458987,87462210-87462385,87464980	S	0.2999	-1.5626	4.1046	-0.0246	-30.4222	-1.8871	-26.6176	FALSE	FALSE	FALSE	FALSE	TRUE	FALSE	TRUE
Usp16	MmuEX0050849	chr16:87473352-87473430	79	chr16:87472413,87473352-87473430,87474827	S	0.2489	4.23585	13.337	-5.49115	-25.9597	-1.5042	-12.8717	FALSE	FALSE	TRUE	FALSE	TRUE	FALSE	TRUE
Wdr73	MmuEX0052029	chr7:88043389-88043477	89	chr7:88045234,88043389-88043477,88042873	S	8.78665	-6.52915	4.463	12.9136	-5.7764	-2.40225	-10.1	FALSE	FALSE	FALSE	TRUE	FALSE	FALSE	TRUE
Pard3	MmuEX0033641	chr8:129883627-129883710	84	chr8:129881266,129883627-129883710,129894148	S	-0.5697	-0.22645	22.4425	0.22385	-33.8165	0.5671	-10.8044	FALSE	FALSE	TRUE	FALSE	TRUE	FALSE	TRUE
Stag2	MmuEX0045244	chrX:39619543-39619653	111	chrX:39619452,39619543-39619653,39622558	S	-3.33745	-5.43095	-5.1332	2.75505	16.8373	0.66155	15.0416	FALSE	FALSE	FALSE	FALSE	TRUE	FALSE	TRUE
Mybl1	MmuEX0030269	chr1:9671866-9671970	105	chr1:9673178,9671866-9671970,9668586	S	5.4737	-5.64375	10.3214	6.06985	-4.58215	-5.0476	0.2655	FALSE	FALSE	TRUE	FALSE	FALSE	FALSE	FALSE
Pikfyve	MmuEX0035194	chr1:65239108-65239140	33	chr1:65238868,65239108-65239140,65242230	S	2.84945	-10.0856	NA	5.9155	29.4632	-7.01955	NA	FALSE	FALSE	NA	FALSE	TRUE	FALSE	FALSE
Pikfyve	MmuEX0035196	chr1:65270736-65270903	168	chr1:65270226,65270736-65270903,65277368	S	-15.4963	-9.40565	7.13115	7.0674	-12.3582	13.158	10.2692	FALSE	FALSE	FALSE	FALSE	FALSE	FALSE	FALSE
Stradb	MmuEX0045532	chr1:59049048-59049219	172	chr1:59047980,59049048-59049219,59049495	S	5.77815	-16.3174	1.6895	14.6492	-1.1176	-7.44635	-5.20625	FALSE	TRUE	FALSE	TRUE	FALSE	FALSE	FALSE
Clk1	MmuEX0011715	chr1:58473857-58474023	167	chr1:58474111,58473857-58474023,58471528	S	-0.8786	-3.50065	-1.665	-1.9421	-1.7325	-4.56415	-2.5189	FALSE	FALSE	FALSE	FALSE	FALSE	FALSE	FALSE
Clk1	MmuEX0011716	chr1:58476965-58477055	91	chr1:58477927,58476965-58477055,58476577	S	3.05855	7.00645	-28.8277	-18.9981	8.17665	-15.0502	-23.7096	FALSE	FALSE	TRUE	TRUE	FALSE	TRUE	TRUE
Map4k4	MmuEX0027796	chr1:40068495-40068686	192	chr1:40067522,40068495-40068686,40070951	S	9.0109	17.1633	1.7049	-4.2567	20.2486	3.8957	12.9426	FALSE	TRUE	FALSE	FALSE	TRUE	FALSE	TRUE
Osgepl1	MmuEX0033267	chr1:53374751-53375133	383	chr1:53371943,53374746+53374751-53375133,53376787	S	1.77275	5.7346	-10.3153	-2.57435	3.5003	1.3875	-8.5877	FALSE	FALSE	TRUE	FALSE	FALSE	FALSE	FALSE
Smap1	MmuEX0043766	chr1:23878277-23878357	81	chr1:23883213,23878277-23878357,23873132+23873136	S	-0.16735	2.4022	-36.875	-2.06875	68.5853	0.5008	31.8776	FALSE	FALSE	TRUE	FALSE	TRUE	FALSE	TRUE
Fn1	MmuEX0019422	chr1:71650234-71650503	270	chr1:71651544,71650234-71650503,71649071	S	5.00105	3.24815	-9.2122	0.24805	-2.17155	-1.50485	-16.3848	FALSE	FALSE	FALSE	FALSE	FALSE	FALSE	TRUE
Fn1	MmuEX0019423	chr1:71660337-71660609	273	chr1:71661934,71660337-71660609,71659224	S	0.6675	3.3343	-31.3796	-4.6297	-1.85835	-1.9629	-33.9055	FALSE	FALSE	TRUE	FALSE	FALSE	FALSE	TRUE
Bard1	MmuEX0007685	chr1:71113682-71113762	81	chr1:71121117,71113682-71113762,71112225	S	0.3892	2.2775	10.9936	-1.4348	-13.6021	0.4535	-2.9978	FALSE	FALSE	FALSE	FALSE	TRUE	FALSE	FALSE
Epha4	MmuEX0017076	chr1:77377439-77377588	150	chr1:77379444,77377439-77377588,77374182	S	2.4154	-0.2538	-1.01085	0.202	2.81435	-2.4672	-0.6119	FALSE	FALSE	FALSE	FALSE	FALSE	FALSE	FALSE
Ecel1	MmuEX0016190	chr1:89048558-89048780	223	chr1:89049394,89048558-89048780,89048122	S	NA	NA	NA	NA	NA	6.357	14.9022	FALSE	FALSE	FALSE	FALSE	FALSE	FALSE	TRUE
Eif4e2	MmuEX0016592	chr1:89128978-89129056	79	chr1:89122808,89128978-89129056,89134421	S	-1.62685	-5.5303	-10.5029	6.6129	12.6581	2.70945	3.78205	FALSE	FALSE	TRUE	FALSE	TRUE	FALSE	FALSE
Lrrfip1	MmuEX0027113	chr1:92999824-92999895	72	chr1:92997887,92999824-92999895,93001704	S	-28.6049	-32.9316	-1.5358	-10.229	-71.8118	-14.5557	-44.7426	FALSE	TRUE	FALSE	FALSE	TRUE	FALSE	TRUE
Pam	MmuEX0033527	chr1:99760780-99761097	318	chr1:99780703,99760780-99761097,99749809	S	-9.36935	-10.7375	-12.874	-4.513	20.3306	-5.88115	16.826	FALSE	FALSE	TRUE	FALSE	TRUE	FALSE	FALSE
Slc45a3	MmuEX0043361	chr1:133875325-133875590	266	chr1:133874775,133875325-133875590,133877868	S	0.5871	NA	3.52735	-1.0506	-3.9935	NA	-1.05325	FALSE	FALSE	FALSE	FALSE	FALSE	FALSE	FALSE
Ppfia4	MmuEX0036519	chr1:136195603-136195713	111	chr1:136195868,136195603-136195713,136195405	S	-10.0224	-8.6885	1.74205	4.35035	-16.0024	5.68425	-4.238	FALSE	FALSE	FALSE	FALSE	TRUE	FALSE	FALSE
Ppfia4	MmuEX0036522	chr1:136219579-136219670	92	chr1:136220656,136219579-136219670,136217746	S	-4.00345	-28.5495	-6.80235	20.1565	19.2421	-4.3896	16.4432	FALSE	TRUE	FALSE	TRUE	TRUE	FALSE	FALSE
Atp2b4	MmuEX0006834	chr1:135608219-135608399	181	chr1:135611631,135608209+135608219-135608399,135603573	S	-21.6498	-27.702	NA	10.3203	-12.7294	4.2681	NA	FALSE	TRUE	FALSE	FALSE	FALSE	FALSE	FALSE
Cdc42bpa	MmuEX0010395	chr1:182024075-182024317	243	chr1:182014636,182024075-182024317,182024512	S	-33.9759	-36.6315	-9.5771	12.6935	5.6647	10.0379	30.0634	TRUE	TRUE	FALSE	FALSE	FALSE	FALSE	TRUE
Scyl3	MmuEX0041357	chr1:165870012-165870114	103	chr1:165868927,165870012-165870114,165871152+165871238	S	-1.02225	-6.1592	-9.43915	0.01345	-0.4159	-5.1235	-8.8328	FALSE	FALSE	FALSE	FALSE	FALSE	FALSE	FALSE
Kifap3	MmuEX0025623	chr1:165842203-165842268	66	chr1:165818436,165842203-165842268,165845856	S	-3.6917	-4.68415	-8.12655	0.1774	13.3772	-0.81505	8.94235	FALSE	FALSE	FALSE	FALSE	TRUE	FALSE	FALSE
Ralgps2	MmuEX0038676	chr1:158751518-158751595	78	chr1:158754122,158751518-158751595,158750049	S	-4.42525	-16.8023	0.75385	9.52835	-14.7307	-2.84865	-9.55155	FALSE	TRUE	FALSE	FALSE	TRUE	FALSE	FALSE
Hsd17b7	MmuEX0023306	chr1:171889554-171889610	57	chr1:171889818,171889554-171889610,171886164	S	-0.8216	-13.4599	0.54625	1.501	-13.2889	-11.1373	-11.9211	FALSE	TRUE	FALSE	FALSE	FALSE	FALSE	TRUE
Nuf2	MmuEX0032638	chr1:171458867-171458942	76	chr1:171461453,171458867-171458942,171455580	S	12.8559	8.34475	-3.1449	6.27795	14.2902	1.76685	-1.71055	FALSE	FALSE	FALSE	FALSE	TRUE	FALSE	FALSE
Abi2	MmuEX0003252	chr1:60507014-60507097	84	chr1:60505046,60506915+60507014-60507097,60510448	S	NA	3.3085	-14.4123	NA	NA	2.12005	55.3271	FALSE	FALSE	TRUE	FALSE	NA	FALSE	TRUE
Pdss1	MmuEX0034335	chr2:22785264-22785377	114	chr2:22785140,22785264-22785377,22791079	S	-9.07435	-16.3058	3.8732	10.5784	-8.0319	3.3469	4.91565	FALSE	TRUE	FALSE	TRUE	FALSE	FALSE	FALSE
Odf2	MmuEX0032959	chr2:29748558-29748674	117	chr2:29747796,29748521+29748558-29748674,29748964	S	-9.392	-10.534	-1.4237	-1.08855	-18.563	-2.2305	-10.5947	FALSE	TRUE	FALSE	FALSE	TRUE	FALSE	TRUE
Stxbp1	MmuEX0045617	chr2:32650108-32650233	126	chr2:32651536,32650108-32650233,32645157	S	-9.46705	3.03115	-4.68895	-9.8349	-11.7868	2.6633	-7.00875	FALSE	FALSE	FALSE	FALSE	TRUE	FALSE	FALSE
Slc25a25	MmuEX0042866	chr2:32276176-32276211	36	chr2:32276823,32276176-32276211,32275936	S	NA	-2.6491	-28.061	NA	NA	-0.4289	40.5406	FALSE	FALSE	TRUE	FALSE	NA	FALSE	TRUE
2010317E24Rik	MmuEX0000756	chr2:25228936-25229037	102	chr2:25228518,25228936-25229037,25230472	S	5.961	-15.6275	19.6412	21.2688	-0.5624	-0.3198	13.1178	FALSE	TRUE	TRUE	TRUE	FALSE	FALSE	FALSE
Baz2b	MmuEX0007715	chr2:59771469-59771495	27	chr2:59771728,59771469-59771495,59770227	S	-24.2505	-26.945	-45.1256	3.82425	43.8173	1.12965	22.9422	TRUE	TRUE	TRUE	FALSE	TRUE	FALSE	TRUE
Dync1i2	MmuEX0015954	chr2:71071706-71071765	60	chr2:71066747,71071706-71071765,71073972	S	0.63455	1.9424	-13.3523	0.08845	67.7258	1.3963	53.739	FALSE	FALSE	TRUE	FALSE	TRUE	FALSE	TRUE
Tfpi	MmuEX0047070	chr2:84314100-84314342	243	chr2:84316848+84316898,84314100-84314342,84313956	S	NA	NA	NA	76.2379	NA	NA	NA	FALSE	NA	FALSE	TRUE	NA	NA	FALSE
Atf2	MmuEX0006579	chr2:73708680-73708742	63	chr2:73711727,73708680-73708742,73701295	S	-0.34155	0.97255	-13.5274	-2.1002	11.9828	-0.7861	-1.20295	FALSE	FALSE	TRUE	FALSE	TRUE	FALSE	FALSE
Traf6	MmuEX0048726	chr2:101520982-101521184	203	chr2:101518777,101520982-101521184,101524636	S	-3.9245	-19.2746	-14.5564	5.83695	-5.3092	-9.51315	-15.9412	FALSE	TRUE	FALSE	FALSE	FALSE	FALSE	TRUE
Ttc17	MmuEX0049448	chr2:94182784-94182954	171	chr2:94198908,94182784-94182954,94173209	S	-2.82155	-3.5094	6.6077	2.29085	-24.5972	1.603	-15.1679	FALSE	FALSE	FALSE	FALSE	TRUE	FALSE	TRUE
Meis2	MmuEX0028629	chr2:115692546-115692640	95	chr2:115693005,115692546-115692640,115690249	S	-1.47515	-14.2491	-9.00835	28.8299	36.9944	16.0559	29.4612	FALSE	TRUE	FALSE	TRUE	TRUE	TRUE	TRUE
Pex16	MmuEX0034508	chr2:92217587-92217720	134	chr2:92216857+92216860,92217587-92217720,92217848	S	0.3293	-1.0255	7.3016	1.3037	-11.7365	-0.0511	-4.76425	FALSE	FALSE	FALSE	FALSE	TRUE	FALSE	FALSE
Adal	MmuEX0003694	chr2:120968260-120968390	131	chr2:120968039,120968260-120968390,120968885	S	-2.0785	-19.6058	5.53705	14.0536	4.33415	-3.47365	11.9497	FALSE	TRUE	FALSE	TRUE	FALSE	FALSE	TRUE
Atrn	MmuEX0007027	chr2:130797961-130798082	122	chr2:130795961,130797961-130798082,130799113	S	7.29995	1.57105	-1.2098	9.6184	13.3896	3.8895	4.87985	FALSE	FALSE	FALSE	FALSE	TRUE	FALSE	FALSE
Slc23a2	MmuEX0042797	chr2:131904149-131904237	89	chr2:131914832,131904149-131904237,131903229	S	5.60025	13.2875	-2.0053	-5.96035	-0.3286	1.72695	-7.93415	FALSE	TRUE	FALSE	FALSE	FALSE	FALSE	FALSE
Gpcpd1	MmuEX0021569	chr2:132379693-132379816	124	chr2:132382671,132379693-132379816,132376290	S	-7.80235	-13.2072	-3.8966	0.36315	0.34295	-5.04165	4.2487	FALSE	TRUE	FALSE	FALSE	FALSE	FALSE	FALSE
Gpcpd1	MmuEX0021570	chr2:132384343-132384418	76	chr2:132390363,132384343-132384418,132382712	S	-16.8072	-11.3578	-19.7025	-4.2245	-11.7302	1.22485	-14.6256	FALSE	FALSE	TRUE	FALSE	FALSE	FALSE	FALSE
Zc3h8	MmuEX0052776	chr2:128758935-128759068	134	chr2:128761048+128761060,128758935-128759068,128757136	S	1.327	-2.5456	-1.2594	-1.03455	-12.3968	-4.90715	-14.9832	FALSE	FALSE	FALSE	FALSE	TRUE	FALSE	TRUE
Dnmt3b	MmuEX0015334	chr2:153476521-153476635	115	chr2:153475476,153476521-153476635,153487161	S	14.3212	21.3274	-10.5638	-15.7182	-0.13055	-8.7121	-25.0156	FALSE	TRUE	TRUE	TRUE	FALSE	FALSE	TRUE
Dnmt3b	MmuEX0015337	chr2:153496585-153496644	60	chr2:153496183,153496585-153496644,153497952	S	0.7289	4.0503	-1.4129	-2.6786	-12.9503	0.6428	-15.0921	FALSE	FALSE	FALSE	FALSE	TRUE	FALSE	TRUE
Stx16	MmuEX0045569	chr2:173917914-173918068	155	chr2:173917123,173917903+173917914-173918068,173918935	S	-10.9617	-14.4388	-6.2339	5.42995	-1.4871	1.95285	3.2407	FALSE	TRUE	FALSE	FALSE	FALSE	FALSE	FALSE
Snx16	MmuEX0044244	chr3:10420197-10420316	120	chr3:10420740,10420197-10420316,10419223	S	-0.63665	-7.00595	10.9288	11.2821	-9.9881	4.91285	1.57735	FALSE	FALSE	TRUE	TRUE	FALSE	FALSE	FALSE
Ptpn1	MmuEX0037777	chr2:167800809-167801029	221	chr2:167800390,167800809-167801029,167801925	S	0.36055	-1.2365	0.4682	0.8004	0.0207	-0.79665	0.12835	FALSE	FALSE	FALSE	FALSE	FALSE	FALSE	FALSE
Lrrcc1	MmuEX0027105	chr3:14535999-14536204	206	chr3:14534022,14535999-14536204,14536474	S	0.12415	-0.2644	38.7328	0.4228	-44.8837	0.03425	-6.27515	FALSE	FALSE	TRUE	FALSE	TRUE	FALSE	FALSE
Nkain4	MmuEX0031789	chr2:180670648-180670732	85	chr2:180671856,180670648-180670732,180669734	S	-2.68675	-1.70475	16.0203	-0.3233	-44.1153	0.6587	-25.4083	FALSE	FALSE	TRUE	FALSE	TRUE	FALSE	TRUE
Itch	MmuEX0024554	chr2:154983510-154983711	202	chr2:154964008,154983510-154983711,154989129	S	-0.90115	-16.0016	-4.63865	9.89455	10.0649	-5.2059	6.3274	FALSE	TRUE	FALSE	FALSE	FALSE	FALSE	FALSE
Epb4.1l1	MmuEX0016987	chr2:156337521-156337556	36	chr2:156336617,156337521-156337556,156339764	S	-7.61595	-13.8596	-23.8575	10.4305	82.5494	4.18685	66.3079	FALSE	TRUE	TRUE	TRUE	TRUE	FALSE	TRUE
Epb4.1l1	MmuEX0016988	chr2:156350617-156351024	408	chr2:156339946,156350617-156351024,156352625	S	-18.8403	-15.4969	-18.8856	-3.21245	28.1606	0.13095	28.1151	TRUE	TRUE	TRUE	FALSE	TRUE	FALSE	TRUE
0610011L14Rik	MmuEX0000055	chr2:156375621-156375726	106	chr2:156373360+156373619,156375588+156375621-156375726+156375763,156376385	S	-3.3219	-21.2518	-0.72435	20.2003	-7.19365	2.27035	-4.5961	FALSE	TRUE	FALSE	TRUE	FALSE	FALSE	FALSE
Rpn2	MmuEX0040423	chr2:157148959-157149006	48	chr2:157147608,157148959-157149006,157151447	S	-0.5769	-1.1133	-17.7231	1.4443	30.6806	0.9079	13.5344	FALSE	FALSE	TRUE	FALSE	TRUE	FALSE	TRUE
Src	MmuEX0044842	chr2:157284579-157284596	18	chr2:157284369,157284579-157284596,157288446	S	1.53195	2.6566	NA	-1.774	67.0671	-0.64935	NA	FALSE	FALSE	NA	FALSE	TRUE	FALSE	NA
Ttc14	MmuEX0049432	chr3:33702372-33702527	156	chr3:33702126,33702372-33702527,33702922	S	-0.347	-2.3059	16.8387	1.3062	-24.4031	-0.6527	-7.21745	FALSE	FALSE	TRUE	FALSE	TRUE	FALSE	FALSE
Gpsm2	MmuEX0021766	chr3:108514195-108514498	304	chr3:108524959,108514195-108514498,108506004	S	15.7784	10.0937	8.4611	12.3715	10.2086	6.6867	2.8912	FALSE	FALSE	FALSE	FALSE	FALSE	FALSE	FALSE
Snx7	MmuEX0044308	chr3:117503759-117503911	153	chr3:117532495,117503759-117503911,117485294	S	-16.624	9.29755	-6.3481	-14.4488	10.6067	11.4728	20.8825	TRUE	FALSE	FALSE	FALSE	TRUE	FALSE	TRUE
Efna3	MmuEX0016365	chr3:89119730-89119807	78	chr3:89119992,89119730-89119807,89119489	S	11.5267	3.841	5.79225	5.9262	5.908	-1.75955	0.1735	TRUE	FALSE	FALSE	FALSE	FALSE	FALSE	FALSE
Gba	MmuEX0020146	chr3:89007114-89007282	169	chr3:89007008,89007114-89007282,89007394	S	-1.40405	-13.1324	2.96155	10.0796	-1.3024	-1.64875	3.0632	FALSE	TRUE	FALSE	TRUE	FALSE	FALSE	FALSE
Rprd2	MmuEX0040441	chr3:95590243-95590320	78	chr3:95591207,95590243-95590320+95590374,95589029	S	-10.8985	12.8481	-15.3562	-26.2757	25.3502	-2.5291	20.8925	FALSE	TRUE	TRUE	TRUE	TRUE	FALSE	TRUE
Pip5k1a	MmuEX0035239	chr3:94868253-94868396	144	chr3:94869343,94868253-94868396,94867706	S	-1.2496	-0.43435	1.03545	-0.7354	-0.3695	0.07985	1.91555	FALSE	FALSE	FALSE	FALSE	FALSE	FALSE	FALSE
Ptbp2	MmuEX0037640	chr3:119427530-119427563	34	chr3:119428984,119427530-119427563,119427104	S	-5.3154	5.8339	0.50625	0.099	9.26035	11.2483	15.082	FALSE	FALSE	FALSE	FALSE	FALSE	TRUE	TRUE
Rap1gds1	MmuEX0038765	chr3:138646686-138646832	147	chr3:138678510,138646686-138646832,138628960	S	3.5312	5.65595	7.9713	-2.19195	-28.5499	-0.0672	-24.1098	FALSE	FALSE	FALSE	FALSE	TRUE	FALSE	TRUE
Nfkb1	MmuEX0031626	chr3:135252291-135252468	178	chr3:135253280,135252291-135252468,135248479	S	1.61205	0.65045	13.2253	4.86	-15.9418	3.8984	-4.32855	FALSE	FALSE	TRUE	FALSE	TRUE	FALSE	FALSE
Manba	MmuEX0027651	chr3:135226643-135226761	119	chr3:135226313,135226643-135226761,135229452	S	-5.24085	NA	-4.1056	15.3345	-1.17745	NA	-0.0422	FALSE	NA	FALSE	TRUE	FALSE	FALSE	FALSE
Trp53inp1	MmuEX0049097	chr4:11095044-11095081	38	chr4:11092594,11095044-11095081,11096857	S	0.04865	-8.43615	1.7933	0.7083	-19.2169	-7.7765	-17.4722	FALSE	FALSE	FALSE	FALSE	TRUE	FALSE	TRUE
Ube2j1	MmuEX0050169	chr4:33132055-33132174	120	chr4:33130961,33132055-33132174,33136657	S	4.49165	3.81715	1.2098	6.82295	-14.452	6.14845	-17.7339	FALSE	FALSE	FALSE	FALSE	TRUE	FALSE	TRUE
Casp8ap2	MmuEX0009276	chr4:32711059-32711141	83	chr4:32702467+32702714,32711059-32711141,32717153	S	NA	-1.41185	17.9357	NA	NA	1.7305	-1.14795	FALSE	FALSE	TRUE	FALSE	FALSE	FALSE	FALSE
Map3k7	MmuEX0027748	chr4:32081849-32081929	81	chr4:32079491,32081849-32081929+32081985,32089064	S	20.5308	31.9441	12.9603	-13.423	-43.0734	-2.0097	-50.6439	TRUE	TRUE	FALSE	TRUE	TRUE	FALSE	TRUE
Prkaa2	MmuEX0037074	chr4:104748019-104748160	142	chr4:104782310,104748019-104748160,104724614	S	8.84605	-2.9203	13.3248	15.7737	-5.37805	4.0074	-0.89925	FALSE	FALSE	FALSE	TRUE	FALSE	FALSE	FALSE
Dock7	MmuEX0015456	chr4:98620557-98620571	15	chr4:98622007,98620557-98620571,98613445+98613454	S	-6.0128	-1.09805	-14.077	9.9433	53.3533	14.8581	45.2891	FALSE	FALSE	TRUE	FALSE	TRUE	TRUE	TRUE
Usp1	MmuEX0050811	chr4:98593146-98593365	220	chr4:98590934,98593127+98593146-98593365,98594925	S	9.1088	-9.1042	10.2295	27.2938	14.6022	9.08085	15.723	FALSE	FALSE	TRUE	TRUE	TRUE	FALSE	TRUE
Lrp8	MmuEX0026905	chr4:107542617-107542793	177	chr4:107541755,107542617-107542793,107544878	S	15.4184	4.7461	-8.2301	3.08645	26.4253	-7.5859	2.77675	FALSE	FALSE	FALSE	FALSE	TRUE	FALSE	FALSE
Macf1	MmuEX0027470	chr4:123031722-123031823	102	chr4:123032299,123031722-123031823,123029194	S	-5.12095	-12.6798	0.32565	12.3176	-7.9699	4.75875	-2.5233	FALSE	TRUE	FALSE	TRUE	FALSE	FALSE	FALSE
Macf1	MmuEX0027471	chr4:123041300-123041317	18	chr4:123042516,123041300-123041317,123038270	S	-4.468	-16.2853	-15.3745	-3.0228	-9.51745	-14.8401	-20.424	FALSE	TRUE	TRUE	FALSE	FALSE	TRUE	TRUE
Macf1	MmuEX0027472	chr4:123074337-123074663	327	chr4:123074991,123074337-123074663,123073240	S	0.4615	0.16705	24.0608	0.4468	-60.7056	0.15235	-37.1062	FALSE	FALSE	TRUE	FALSE	TRUE	FALSE	TRUE
Mutyh	MmuEX0030237	chr4:116488567-116488640	74	chr4:116488443,116488567-116488640,116488918	S	4.05575	7.94515	10.4475	-19.0212	-19.3899	-15.1318	-12.9982	FALSE	FALSE	FALSE	TRUE	TRUE	TRUE	TRUE
Ptpn12	MmuEX0037787	chr5:20535594-20535702	109	chr5:20561467,20535594-20535702,20527912	S	-8.4576	-7.6435	12.2521	-4.10385	-24.1136	-3.28975	-3.40395	FALSE	FALSE	TRUE	FALSE	TRUE	FALSE	FALSE
Mtap7d1	MmuEX0029930	chr4:125915766-125915876	111	chr4:125917267+125917276,125915766-125915876,125914522	S	-4.9054	-9.67785	-5.57365	10.8558	38.6837	6.08335	38.0154	FALSE	FALSE	FALSE	FALSE	TRUE	FALSE	TRUE
Cd164l2	MmuEX0010144	chr4:132778084-132778128	45	chr4:132777691,132778084-132778128,132779518	S	-9.1316	NA	16.2475	0.06765	-19.6189	NA	5.76015	FALSE	FALSE	FALSE	FALSE	TRUE	FALSE	FALSE
Arhgef19	MmuEX0006003	chr4:140804902-140805062	161	chr4:140804024,140804902-140805062,140805142	S	NA	NA	NA	-1.5387	-19.4988	NA	NA	FALSE	FALSE	FALSE	FALSE	TRUE	FALSE	FALSE
Nol9	MmuEX0031981	chr4:151420057-151420144	88	chr4:151419939,151420054+151420057-151420144,151420656	S	-0.44665	0.936	-4.5325	-3.03465	-5.15405	-1.652	-9.2399	FALSE	FALSE	FALSE	FALSE	FALSE	FALSE	FALSE
Fbxo44	MmuEX0018902	chr4:147530504-147530599	96	chr4:147530689+147530718+147530766,147530504-147530599,147530390	S	-4.03	-14.1534	8.38335	15.6908	-33.3582	5.5674	-20.9448	FALSE	FALSE	FALSE	TRUE	TRUE	FALSE	FALSE
Mll5	MmuEX0029201	chr5:23006269-23006394	126	chr5:23006162,23006269-23006394,23006545	S	1.77685	-0.1111	49.1151	1.2421	-71.1979	-0.64585	-23.8595	FALSE	FALSE	TRUE	FALSE	TRUE	FALSE	TRUE
Clcn6	MmuEX0011597	chr4:147391605-147391771	167	chr4:147392012,147391605-147391771,147391087	S	-3.15035	-7.9754	-0.19485	6.35195	22.5026	1.5269	25.4581	FALSE	FALSE	FALSE	FALSE	TRUE	FALSE	TRUE
Miip	MmuEX0029025	chr4:147237137-147237245	109	chr4:147239298,147237137-147237245,147237058	S	NA	-10.1143	11.8088	NA	NA	-6.74035	-11.1357	FALSE	TRUE	FALSE	FALSE	FALSE	FALSE	TRUE
Ski	MmuEX0042489	chr4:154534943-154535065	123	chr4:154595661,154534943-154535065,154534804	S	3.8057	4.75165	-0.91815	-1.45055	-10.2552	-0.5046	-14.979	FALSE	FALSE	FALSE	FALSE	TRUE	FALSE	TRUE
Pank4	MmuEX0033569	chr4:154344556-154344648	93	chr4:154344286,154344556-154344648,154344983	S	1.431	-1.2206	-0.8162	0.2578	-1.02565	-2.3938	-3.27285	FALSE	FALSE	FALSE	FALSE	FALSE	FALSE	FALSE
Mib2	MmuEX0028956	chr4:155033003-155033098	96	chr4:155033232,155033003-155033098+155033110,155032068	S	-2.46705	-2.587	1.80195	-6.85665	-18.8977	-6.9766	-14.6287	FALSE	FALSE	FALSE	FALSE	TRUE	FALSE	TRUE
Gnb1	MmuEX0021329	chr4:154889740-154889788	49	chr4:154865689,154889740-154889788,154901522	S	4.97755	10.5612	-0.9001	5.2361	25.9695	10.8198	20.0919	FALSE	TRUE	FALSE	FALSE	TRUE	TRUE	TRUE
Dvl1	MmuEX0015921	chr4:155231605-155231643	39	chr4:155230929,155231605-155231643,155232102	S	-0.7445	-0.65375	NA	-1.60305	NA	-1.5123	32.1902	FALSE	FALSE	NA	FALSE	NA	FALSE	TRUE
Pacrgl	MmuEX0033428	chr5:48771363-48771470	108	chr5:48770703,48771363-48771470,48773026	S	-4.70805	-19.1808	1.97025	8.8178	2.0842	-5.655	8.7625	FALSE	TRUE	FALSE	FALSE	FALSE	FALSE	FALSE
Afap1	MmuEX0004117	chr5:36287837-36287945	109	chr5:36278781,36287837-36287945,36290684	S	-3.3534	-10.0387	-5.43335	8.75945	4.5335	2.07415	2.45355	FALSE	TRUE	FALSE	FALSE	FALSE	FALSE	FALSE
Acox3	MmuEX0003529	chr5:35940964-35941060	97	chr5:35937047,35940964-35941060,35942341	S	-6.0001	-0.83735	-1.02105	-1.3365	-10.8636	3.82625	-5.8846	FALSE	FALSE	FALSE	FALSE	TRUE	FALSE	FALSE
Acox3	MmuEX0003530	chr5:35945570-35945690	121	chr5:35944274,35945570-35945690,35947263	S	-10.1729	-2.3969	0.63575	0.4668	-0.9311	8.24275	9.8775	TRUE	FALSE	FALSE	FALSE	FALSE	FALSE	FALSE
Htt	MmuEX0023461	chr5:35132916-35133036	121	chr5:35125474,35132916-35133036,35136754	S	-10.702	-0.12275	1.45775	-0.222	-0.88925	10.3573	11.2705	FALSE	FALSE	FALSE	FALSE	FALSE	FALSE	FALSE
Man2b2	MmuEX0027634	chr5:37209701-37209891	191	chr5:37212121,37209701-37209891,37208936	S	-4.1667	1.0861	-2.38815	5.41405	2.3734	10.6669	4.15195	FALSE	FALSE	FALSE	FALSE	FALSE	TRUE	FALSE
Rnf32	MmuEX0040176	chr5:29550657-29550824	168	chr5:29533344,29550657-29550824,29551583	S	-5.8146	-12.7417	6.15815	3.297	-14.5424	-3.6301	-2.56965	FALSE	TRUE	FALSE	FALSE	FALSE	FALSE	FALSE
Ociad1	MmuEX0032933	chr5:73701513-73701665	153	chr5:73697992+73698037,73701513-73701665,73704682	S	0.0764	0.0978	10.8103	0.84345	-16.2663	0.86485	-5.5324	FALSE	FALSE	TRUE	FALSE	TRUE	FALSE	FALSE
Agbl5	MmuEX0004221	chr5:31193247-31193333	87	chr5:31193143,31193247-31193333,31193433+31193479+31193531	S	-5.3272	-17.9628	2.59845	11.457	-2.67175	-1.17865	5.2539	FALSE	TRUE	FALSE	FALSE	FALSE	FALSE	FALSE
Guf1	MmuEX0022212	chr5:69958367-69958500	134	chr5:69957743,69958367-69958500,69959635	S	1.3163	7.6836	-0.20945	-12.0693	-2.413	-5.702	-3.93875	FALSE	FALSE	FALSE	TRUE	FALSE	FALSE	FALSE
Fip1l1	MmuEX0019261	chr5:74981071-74981097	27	chr5:74968610,74981071-74981097,74983028	S	-5.2437	-7.88635	2.6995	18.3888	24.5572	15.7461	32.5003	FALSE	FALSE	FALSE	TRUE	TRUE	TRUE	TRUE
G3bp2	MmuEX0019843	chr5:92492363-92492461	99	chr5:92493351,92492363-92492461,92487096	S	-3.94955	-1.5246	-14.8289	-5.43625	12.3985	-3.0113	1.51915	FALSE	FALSE	TRUE	FALSE	TRUE	FALSE	FALSE
Rsrc2	MmuEX0040661	chr5:124192788-124192865	78	chr5:124193647,124192788-124192865,124190871+124190893	S	10.0056	4.0346	-2.11395	5.82835	13.0732	-0.1427	0.95365	TRUE	FALSE	FALSE	FALSE	TRUE	FALSE	FALSE
Stx2	MmuEX0045589	chr5:129493593-129493717	125	chr5:129494677,129493593-129493717,129492305	S	-0.8306	-0.7562	-10.8251	-0.99255	1.83735	-0.91815	-8.15715	FALSE	FALSE	TRUE	FALSE	FALSE	FALSE	FALSE
Sfswap	MmuEX0041966	chr5:130065344-130065483	140	chr5:130060583,130065344-130065483+130065496,130066555	S	-9.6474	-21.8615	3.02985	7.40555	-23.0396	-4.8085	-10.3623	FALSE	TRUE	FALSE	FALSE	TRUE	FALSE	TRUE
Ift81	MmuEX0023746	chr5:123060087-123060186	100	chr5:123060952,123060087-123060186+123060190,123059362	S	-1.65615	0.33985	0.9538	4.52445	7.7081	6.52045	10.318	FALSE	FALSE	FALSE	FALSE	FALSE	FALSE	TRUE
P2rx4	MmuEX0033383	chr5:123174603-123174683	81	chr5:123169235,123174603-123174683,123174999	S	1.44315	17.3709	10.3955	-26.5998	-15.6335	-10.6721	-6.68125	FALSE	TRUE	FALSE	TRUE	TRUE	FALSE	FALSE
Camkk2	MmuEX0008998	chr5:123192109-123192237	129	chr5:123193879,123192109-123192237,123187542	S	8.2575	-4.1468	-2.16645	-1.96795	36.9121	-14.3722	26.4882	FALSE	FALSE	FALSE	FALSE	TRUE	FALSE	TRUE
Cit	MmuEX0011457	chr5:116437697-116437741	45	chr5:116437072,116437697-116437741,116438165	S	-14.3263	-8.96995	-5.13775	-11.8651	-37.743	-6.50865	-28.5544	FALSE	FALSE	FALSE	FALSE	TRUE	FALSE	TRUE
Chek2	MmuEX0011265	chr5:111295957-111296072	116	chr5:111295445,111295555+111295957-111296072,111297027	S	5.9786	4.67465	4.1702	-0.47275	-8.8828	-1.7767	-10.6912	FALSE	FALSE	FALSE	FALSE	FALSE	FALSE	TRUE
Pxn	MmuEX0038110	chr5:116001497-116001598	102	chr5:115996957,116001497-116001598,116001860	S	-1.5815	-2.03905	-4.03095	-0.73815	19.0511	-1.1957	16.6017	FALSE	FALSE	FALSE	FALSE	TRUE	FALSE	TRUE
Snx8	MmuEX0044310	chr5:140829387-140829467	81	chr5:140831914,140829387-140829467,140829149	S	-0.29095	0.03975	11.0895	-0.03455	-16.1267	0.29615	-4.74615	FALSE	FALSE	TRUE	FALSE	TRUE	FALSE	FALSE
Zfp12	MmuEX0053030	chr5:144001999-144002094	96	chr5:144001759+144001781+144001829,144001999-144002094,144005741	S	0.02535	-6.89505	9.95825	0.79585	-21.3776	-6.12455	-11.4448	FALSE	FALSE	FALSE	FALSE	TRUE	FALSE	TRUE
Pot1a	MmuEX0036400	chr6:25698291-25698382	92	chr6:25700050,25698291-25698382,25695996	S	-4.8419	-5.88185	1.63805	-1.8456	-7.6309	-2.88555	-1.15095	FALSE	FALSE	FALSE	FALSE	FALSE	FALSE	FALSE
Ezh2	MmuEX0017712	chr6:47491844-47491969	126	chr6:47492365,47491844-47491969,47490854	S	0.99925	2.19365	-4.2624	-3.62295	-5.4468	-2.42855	-10.7084	FALSE	FALSE	FALSE	FALSE	FALSE	FALSE	TRUE
2410003K15Rik	MmuEX0000995	chr6:49025085-49025263	179	chr6:49024102,49025085-49025263,49032844	S	1.89	0.4359	17.8106	5.32125	-15.2451	3.86715	0.6755	FALSE	FALSE	TRUE	FALSE	TRUE	FALSE	FALSE
Dusp11	MmuEX0015885	chr6:85900508-85900554	47	chr6:85902299,85900508-85900554,85900087	S	-0.03905	-0.01605	11.3668	-0.2431	-18.522	-0.2201	-7.11605	FALSE	FALSE	TRUE	FALSE	TRUE	FALSE	FALSE
D6Mm5e	MmuEX0013623	chr6:82978386-82978526	141	chr6:82976398,82978386-82978526,82979764	S	1.9322	NA	NA	5.48135	NA	NA	NA	FALSE	FALSE	NA	FALSE	NA	FALSE	NA
Erc1	MmuEX0017220	chr6:119663698-119663829	132	chr6:119672191,119663698-119663829,119644749	S	-3.23925	-5.767	21.0753	-0.6315	-74.0324	-3.15925	-49.7178	FALSE	FALSE	TRUE	FALSE	TRUE	FALSE	TRUE
Kdm5a	MmuEX0025328	chr6:120388462-120388543	82	chr6:120382241,120388462-120388543,120389005	S	3.97465	0.9555	-0.5069	-10.138	-22.7193	-13.1571	-27.2008	FALSE	FALSE	FALSE	FALSE	TRUE	FALSE	TRUE
Csda	MmuEX0012848	chr6:131325992-131326198	207	chr6:131329376,131325992-131326198,131320432	S	-7.1689	-9.0745	2.4796	12.7211	6.375	10.8155	16.0235	FALSE	FALSE	FALSE	TRUE	FALSE	TRUE	TRUE
Plekha5	MmuEX0035711	chr6:140528868-140529056	189	chr6:140527997,140528868-140529056,140530489	S	0.3947	-2.8773	-14.0818	3.74185	48.557	0.46985	34.0804	FALSE	FALSE	TRUE	FALSE	TRUE	FALSE	TRUE
Srgap3	MmuEX0044910	chr6:112677207-112677534	328	chr6:112679643,112677207-112677534,112673195	S	-17.1078	-7.03245	0.07965	2.9953	7.13935	13.0707	24.3268	FALSE	FALSE	FALSE	FALSE	FALSE	FALSE	TRUE
Il17rc	MmuEX0023942	chr6:113424547-113424591	45	chr6:113424266,113424547-113424591,113426393+113426420	S	-14.8946	NA	NA	-18.965	NA	NA	NA	FALSE	FALSE	NA	TRUE	NA	FALSE	FALSE
Caprin2	MmuEX0009100	chr6:148817511-148818167	657	chr6:148819135,148817511-148818167,148814474	S	18.0788	-15.2127	4.64535	34.5478	8.76525	1.2562	-4.66825	TRUE	TRUE	FALSE	TRUE	FALSE	FALSE	FALSE
Tead4	MmuEX0046875	chr6:128197978-128198106	129	chr6:128201558,128197978-128198106,128196879	S	-1.4239	NA	-4.4536	12.067	-4.7315	NA	-7.7612	FALSE	FALSE	FALSE	TRUE	FALSE	FALSE	FALSE
Slc8a2	MmuEX0043598	chr7:16742496-16742774	279	chr7:16738643,16742496-16742774,16744153	S	5.74625	-11.5979	0.11705	10.2012	6.31885	-7.14295	0.68965	FALSE	TRUE	FALSE	FALSE	FALSE	FALSE	FALSE
Mark4	MmuEX0027967	chr7:20014455-20014534	80	chr7:20014675,20014455-20014534,20013467	S	-0.147	-1.99815	-8.21	1.5474	68.8758	-0.30375	60.8128	FALSE	FALSE	FALSE	FALSE	TRUE	FALSE	TRUE
Dmpk	MmuEX0014889	chr7:19672843-19673049	207	chr7:19672682,19672843-19673049,19673350	S	2.196	-3.1706	0.2581	-2.6112	0.0725	-7.9778	-1.8654	FALSE	FALSE	FALSE	FALSE	FALSE	FALSE	FALSE
Ttyh1	MmuEX0049859	chr7:4084959-4085004	46	chr7:4084729+4084819,4084899+4084959-4085004,4085265	S	-3.15475	-1.42805	9.89875	-0.3647	-13.3329	1.362	-0.27935	FALSE	FALSE	FALSE	FALSE	TRUE	FALSE	FALSE
Herc2	MmuEX0022777	chr7:63457471-63457578	108	chr7:63452579,63457471-63457578,63459146	S	-7.98625	-19.6681	-3.31715	14.4922	15.1623	2.8104	19.8314	FALSE	TRUE	FALSE	TRUE	TRUE	FALSE	TRUE
Zdhhc13	MmuEX0052875	chr7:56051276-56051416	141	chr7:56044507,56051271+56051276-56051416,56055199	S	-7.953	-4.24625	4.74015	3.60005	-2.0043	7.3068	10.6889	FALSE	FALSE	FALSE	FALSE	FALSE	FALSE	TRUE
Asb7	MmuEX0006373	chr7:73823043-73823131	89	chr7:73823966,73823043-73823131,73805141	S	0.8666	-17.8308	-0.7712	0.8571	-31.9505	-17.8403	-33.5883	FALSE	FALSE	FALSE	FALSE	TRUE	FALSE	TRUE
Pcsk6	MmuEX0034076	chr7:73170452-73170490	39	chr7:73170293,73170452-73170490,73176635	S	-16.9451	NA	0.11925	15.9667	-20.2451	NA	-3.1808	TRUE	NA	FALSE	TRUE	TRUE	FALSE	FALSE
Dpf1	MmuEX0015561	chr7:30096626-30096715	90	chr7:30096411,30096626-30096715,30097867	S	-2.0157	-6.42695	17.4524	3.30475	-25.8063	-1.1065	-6.3382	FALSE	FALSE	TRUE	FALSE	TRUE	FALSE	FALSE
Fam98c	MmuEX0018509	chr7:29940904-29941049	146	chr7:29941050+29941149,29940904-29941049,29940828	S	-7.1903	-24.4776	8.0118	6.8821	-12.2399	-10.4052	2.96225	FALSE	TRUE	FALSE	FALSE	TRUE	FALSE	FALSE
Pak4	MmuEX0033501	chr7:29355191-29355332	142	chr7:29383054,29355191-29355332,29354885	S	-6.9289	-9.08115	-1.1523	2.0324	-10.0848	-0.11985	-4.30825	FALSE	FALSE	FALSE	FALSE	TRUE	FALSE	FALSE
Mfge8	MmuEX0028788	chr7:86288164-86288274	111	chr7:86290133,86288164-86288274,86287936	S	1.68355	8.97815	13.4387	-0.509	0.33175	6.7856	12.0869	FALSE	FALSE	TRUE	FALSE	FALSE	FALSE	TRUE
Smg1	MmuEX0043928	chr7:125300374-125300483	110	chr7:125300569,125300374-125300483,125300249	S	-0.40895	-0.2185	-0.21135	-0.68695	0.546	-0.4965	0.7436	FALSE	FALSE	FALSE	FALSE	FALSE	FALSE	FALSE
Maz	MmuEX0028058	chr7:134166991-134167220	230	chr7:134167954+134167958,134166991-134167220,134166678+134166682	S	0.36285	-10.9184	6.61005	10.4268	-5.3171	-0.85445	0.9301	FALSE	TRUE	FALSE	TRUE	FALSE	FALSE	FALSE
Sh2b1	MmuEX0042121	chr7:133611464-133611563	100	chr7:133611934+133611987,133611464-133611563,133611287	S	1.9779	-4.6036	18.8913	-4.115	-67.7304	-10.6965	-50.8169	FALSE	FALSE	TRUE	FALSE	TRUE	TRUE	TRUE
Arhgap17	MmuEX0005801	chr7:130457928-130458009	82	chr7:130458158,130457928-130458009,130451927	S	-0.15185	0.1623	16.3318	-0.2754	-19.7398	0.03875	-3.2561	FALSE	FALSE	TRUE	FALSE	TRUE	FALSE	FALSE
Tgfb1i1	MmuEX0047097	chr7:135391691-135391806	116	chr7:135390522,135391691-135391806,135391934	S	NA	-12.0825	17.4741	NA	NA	23.1535	-7.28925	FALSE	TRUE	FALSE	FALSE	NA	FALSE	FALSE
Stx4a	MmuEX0045599	chr7:134992083-134992181	99	chr7:134992012,134992083-134992181,134992265	S	-0.6268	-1.5629	27.0183	-0.20425	-39.3729	-1.14035	-11.7278	FALSE	FALSE	TRUE	FALSE	TRUE	FALSE	TRUE
Fbxl19	MmuEX0018784	chr7:134893662-134893880	219	chr7:134893581,134893662-134893880,134894379	S	-5.90225	-3.24405	3.37415	-2.34245	9.5085	0.31575	18.7849	FALSE	FALSE	FALSE	FALSE	FALSE	FALSE	TRUE
Dock11	MmuEX0015391	chrX:33549938-33549976	39	chrX:33549445,33549938-33549976,33551627	S	-15.6936	-27.4644	7.7881	18.716	-28.9091	6.94515	-5.4274	FALSE	TRUE	FALSE	FALSE	TRUE	FALSE	FALSE
Dock11	MmuEX0015392	chrX:33615912-33615929	18	chrX:33609981,33615912-33615929,33616094	S	-1.23225	-11.3072	-1.0814	12.5413	58.2171	2.4663	58.368	FALSE	TRUE	FALSE	TRUE	TRUE	FALSE	TRUE
Enox2	MmuEX0016892	chrX:46366310-46366357	48	chrX:46366674,46366310-46366357,46364811	S	0.98165	-24.3456	17.3501	31.2969	-0.16195	5.96965	16.2066	FALSE	TRUE	TRUE	TRUE	FALSE	FALSE	TRUE
Rbmx	MmuEX0039215	chrX:54639318-54640570	1253	chrX:54641238,54639318-54640570,54638398	S	-8.37435	NA	NA	NA	53.234	3.8872	NA	FALSE	FALSE	NA	FALSE	TRUE	FALSE	NA
Ccdc120	MmuEX0009504	chrX:7317475-7317531	57	chrX:7327724,7317475-7317531+7317535,7315649	S	2.10165	-17.3572	NA	24.5664	NA	5.10755	NA	FALSE	TRUE	FALSE	TRUE	NA	FALSE	FALSE
Gripap1	MmuEX0021926	chrX:7377662-7377709	48	chrX:7377467,7377662-7377709,7378303	S	-7.48605	-29.8436	24.7565	29.918	2.24825	7.56045	34.4907	FALSE	TRUE	TRUE	TRUE	FALSE	FALSE	TRUE
Gripap1	MmuEX0021927	chrX:7380720-7380812	93	chrX:7380526,7380720-7380812,7381486	S	0.61405	-5.92145	NA	4.3126	65.0894	-2.2229	NA	FALSE	FALSE	NA	FALSE	TRUE	FALSE	NA
Cenpi	MmuEX0010813	chrX:130843105-130843172	68	chrX:130842767+130842836,130843105-130843172,130843266	S	1.1574	-25.0786	-3.0418	19.7254	-1.59775	-6.51055	-5.79695	FALSE	TRUE	FALSE	TRUE	FALSE	FALSE	FALSE
Lrch2	MmuEX0026784	chrX:143919297-143919347	51	chrX:143922777,143919297-143919347,143916215	S	0.67245	0.1664	41.6955	-0.11285	-64.6588	-0.6189	-23.6357	FALSE	FALSE	TRUE	FALSE	TRUE	FALSE	TRUE
Flna	MmuEX0019330	chrX:71478306-71478329	24	chrX:71478488,71478306-71478329,71476092	S	-13.8297	-23.0288	-14.754	17.9028	23.1046	8.7037	22.1803	TRUE	TRUE	TRUE	TRUE	TRUE	FALSE	TRUE
Pir	MmuEX0035260	chrX:160780406-160780450	45	chrX:160768031,160780406-160780450,160796080	S	3.938	10.5778	-11.2323	-6.2743	5.1404	0.36555	-10.0299	FALSE	TRUE	FALSE	FALSE	FALSE	FALSE	FALSE
Irak1	MmuEX0024482	chrX:71268405-71268536	132	chrX:71268705,71268405-71268536,71268291+71268404	S	2.5171	18.0648	-2.2465	-15.7487	2.9964	-0.20105	-1.7672	FALSE	TRUE	FALSE	TRUE	FALSE	FALSE	FALSE
Mecp2	MmuEX0028438	chrX:71325248-71325371	124	chrX:71330849,71325248-71325371,71282671	S	-8.09405	18.437	-14.7193	-13.2238	0.3916	13.3072	-6.23365	FALSE	FALSE	TRUE	FALSE	FALSE	FALSE	FALSE
Plxna3	MmuEX0035909	chrX:71576308-71576931	624	chrX:71574554,71576308-71576931,71577306	S	NA	NA	NA	NA	NA	14.9515	11.209	FALSE	FALSE	NA	FALSE	FALSE	TRUE	FALSE
Gpr124	MmuEX0021649	chr8:28230919-28231008	90	chr8:28230323,28230919-28231008,28231238	S	-3.8329	NA	23.028	4.6138	-20.1658	NA	6.69505	FALSE	NA	TRUE	FALSE	TRUE	FALSE	FALSE
Arhgef7	MmuEX0006052	chr8:11824505-11824681	177	chr8:11822049,11824505-11824681,11831493	S	NA	-1.98475	-22.8781	NA	NA	0.4838	38.9251	FALSE	FALSE	TRUE	FALSE	NA	FALSE	TRUE
Ikbkb	MmuEX0023869	chr8:23780079-23780197	119	chr8:23782103,23780079-23780197+23780202,23779568	S	-0.94145	6.2376	0.0636	-6.4547	0.86155	0.72435	1.8666	FALSE	FALSE	FALSE	FALSE	FALSE	FALSE	FALSE
Myst3	MmuEX0030647	chr8:23971989-23972074	86	chr8:23970104,23971989-23972074,23972360	S	1.50115	2.8322	10.1496	-1.30815	-3.5215	0.0229	5.12695	FALSE	FALSE	TRUE	FALSE	FALSE	FALSE	FALSE
Slit2	MmuEX0043689	chr5:48391548-48391619	72	chr5:48380430,48391548-48391619,48561394	S	-0.07305	10.6944	8.5178	-13.6222	-7.7174	-2.85475	0.87345	FALSE	FALSE	FALSE	TRUE	FALSE	FALSE	FALSE
Odz3	MmuEX0032996	chr8:49372487-49372507	21	chr8:49373145,49372487-49372507,49364544	S	NA	NA	NA	NA	NA	0.05265	32.8048	FALSE	FALSE	FALSE	FALSE	NA	FALSE	TRUE
Pcm1	MmuEX0033987	chr8:42346714-42346830	117	chr8:42346535,42346714-42346830,42352541	S	-16.1403	2.73695	-16.4279	-17.6512	-12.7904	1.22605	-13.0781	FALSE	FALSE	TRUE	FALSE	FALSE	FALSE	TRUE
Pcm1	MmuEX0033988	chr8:42360349-42360522	174	chr8:42359652,42360349-42360522,42361007	S	-11.814	-11.6009	-11.1275	8.3523	9.33445	8.56535	10.0209	FALSE	TRUE	TRUE	FALSE	FALSE	FALSE	FALSE
Nek1	MmuEX0031429	chr8:63528825-63528956	132	chr8:63528744,63528825-63528956,63533317	S	-26.3621	-66.4303	-1.24555	40.1118	-16.0342	0.0437	9.0824	TRUE	TRUE	FALSE	TRUE	TRUE	FALSE	FALSE
Rfx1	MmuEX0039539	chr8:86597630-86597968	339	chr8:86590947,86597630-86597968,86603762	S	-3.7502	3.4001	0.02825	9.22335	16.8923	16.3737	20.6707	FALSE	FALSE	FALSE	FALSE	TRUE	TRUE	TRUE
Rfx1	MmuEX0039541	chr8:86618894-86619057	164	chr8:86618775,86618849+86618894-86619057,86619295	S	-1.58055	-4.63265	-3.61325	-1.43035	-0.35315	-4.48245	-2.38585	FALSE	FALSE	FALSE	FALSE	FALSE	FALSE	FALSE
Zfp821	MmuEX0053644	chr8:112231929-112232044	116	chr8:112230319,112231929-112232044,112233311	S	1.61575	-6.57185	4.54605	6.87655	0.76235	-1.31105	3.69265	FALSE	FALSE	FALSE	FALSE	FALSE	FALSE	FALSE
Kifc3	MmuEX0025635	chr8:97624547-97624573	27	chr8:97625309,97624547-97624573,97624352	S	NA	-13.004	-3.1655	NA	NA	8.69175	-14.8327	FALSE	FALSE	FALSE	FALSE	NA	FALSE	TRUE
Jak3	MmuEX0024858	chr8:74206799-74206883	85	chr8:74206312,74206799-74206883,74207231	S	7.7554	15.1709	-11.8894	-16.9815	0.6486	-9.566	-18.9962	FALSE	FALSE	FALSE	TRUE	FALSE	FALSE	TRUE
Jak3	MmuEX0024859	chr8:74211939-74212061	123	chr8:74211248,74211939-74212061,74214071	S	0.9387	5.28125	NA	-4.7572	-2.58445	-0.41465	NA	FALSE	FALSE	FALSE	FALSE	FALSE	FALSE	FALSE
Gse1	MmuEX0022002	chr8:123098071-123098178	108	chr8:123096806,123098071-123098178,123098834	S	0.75515	-0.18235	12.2696	-1.2157	-48.4196	-2.1532	-36.9052	FALSE	FALSE	TRUE	FALSE	TRUE	FALSE	TRUE
Mast3	MmuEX0028009	chr8:73313582-73313602	21	chr8:73313747,73313582-73313602,73313183	S	-4.76415	NA	4.6186	NA	-26.5746	NA	-17.1919	FALSE	FALSE	FALSE	FALSE	TRUE	FALSE	TRUE
Mtmr2	MmuEX0030085	chr9:13588050-13588154	105	chr9:13586826,13588050-13588154,13590296	S	0.48155	8.9862	-7.6989	-15.3614	-18.3928	-6.85675	-26.5733	FALSE	FALSE	FALSE	TRUE	TRUE	FALSE	TRUE
Wdr59	MmuEX0051954	chr8:113996530-113996586	57	chr8:113999944,113996530-113996586,113990822	S	-3.4215	-13.3467	-6.16125	13.8042	10.2147	3.8791	7.4749	FALSE	TRUE	FALSE	TRUE	TRUE	FALSE	FALSE
Aplp2	MmuEX0005569	chr9:30963775-30963810	36	chr9:30965280,30963775-30963810,30961084	S	-1.59045	-6.0705	-17.9931	5.3456	38.1818	0.86555	21.7792	FALSE	FALSE	TRUE	FALSE	TRUE	FALSE	TRUE
Aplp2	MmuEX0005570	chr9:30975146-30975313	168	chr9:30976293,30975146-30975313,30972258	S	-3.0653	-17.4643	5.70225	15.4419	-15.619	1.0429	-6.8515	FALSE	TRUE	FALSE	TRUE	TRUE	FALSE	FALSE
Dixdc1	MmuEX0014761	chr9:50490642-50490731	90	chr9:50491830,50490642-50490731,50490305+50490319	S	-7.2422	-33.7026	NA	19.2871	18.8801	-7.17335	NA	FALSE	FALSE	FALSE	FALSE	TRUE	FALSE	NA
Mcam	MmuEX0028160	chr9:43949358-43949475	118	chr9:43949075,43949358-43949475,43949867	S	-8.7437	-19.4627	20.3753	11.7221	-23.6304	1.0031	5.4886	FALSE	TRUE	TRUE	FALSE	FALSE	FALSE	FALSE
Ilf3	MmuEX0024060	chr9:21192556-21192594	39	chr9:21192241,21192556-21192594,21192953+21192968	S	2.79575	6.7593	14.88	-5.30085	-18.0636	-1.3373	-5.9794	FALSE	FALSE	TRUE	FALSE	TRUE	FALSE	FALSE
Sltm	MmuEX0043730	chr9:70421492-70421732	241	chr9:70419983,70421264+70421318+70421492-70421732,70422383	S	0.3776	18.1805	-4.7025	-19.4623	1.73325	-1.6594	-3.34685	FALSE	TRUE	FALSE	TRUE	FALSE	FALSE	FALSE
Tcf12	MmuEX0046651	chr9:71716806-71716877	72	chr9:71717881,71716806-71716877,71716082+71716085	S	7.9426	-20.6221	18.5463	41.9763	31.4256	13.4116	42.0293	FALSE	TRUE	TRUE	TRUE	TRUE	FALSE	TRUE
Usp28	MmuEX0050907	chr9:48818348-48818421	74	chr9:48817338,48818348-48818421,48819368	S	-2.6793	-3.72985	-4.9233	1.2872	1.75885	0.23665	-0.48515	FALSE	FALSE	FALSE	FALSE	FALSE	FALSE	FALSE
Man2c1	MmuEX0027640	chr9:56986661-56986776	116	chr9:56986327,56986655+56986661-56986776,56986876	S	3.01775	-8.47315	10.6711	8.0007	-13.4369	-3.4902	-5.78355	FALSE	FALSE	TRUE	FALSE	TRUE	FALSE	FALSE
Neil1	MmuEX0031409	chr9:56991565-56991626	62	chr9:56991786,56991565-56991626,56991420	S	6.37465	6.8333	47.7786	3.5731	-36.4436	4.03175	4.9603	FALSE	FALSE	TRUE	FALSE	TRUE	FALSE	FALSE
2310046O06Rik	MmuEX0000949	chr9:57387053-57387101	49	chr9:57386695,57387053-57387101,57388462+57388465	S	-12.2358	-36.8006	2.71325	28.2592	-16.1679	3.69445	-1.2188	FALSE	TRUE	FALSE	TRUE	TRUE	FALSE	FALSE
Ulk3	MmuEX0050560	chr9:57440138-57440220	83	chr9:57439944,57440138-57440220,57440626	S	3.5413	0.4044	17.3134	3.6455	-15.4509	0.5086	-1.67875	FALSE	FALSE	TRUE	FALSE	FALSE	FALSE	FALSE
Neo1	MmuEX0031504	chr9:58732277-58732371	95	chr9:58736208,58732277-58732371+58732435,58728662	S	0.59085	2.61615	40.4506	-0.28365	-60.3858	1.74165	-20.526	FALSE	FALSE	TRUE	FALSE	TRUE	FALSE	TRUE
Neo1	MmuEX0031505	chr9:58749890-58749922	33	chr9:58750721,58749890-58749922,58747040	S	-0.2745	-0.73435	-22.0263	0.8689	55.8044	0.40905	34.0526	FALSE	FALSE	TRUE	FALSE	TRUE	FALSE	TRUE
Plod2	MmuEX0035870	chr9:92496823-92496885	63	chr9:92495720,92496823-92496885,92497786	S	-13.8721	-9.1099	-3.2376	-9.65125	-9.11525	-4.889	1.5193	TRUE	FALSE	FALSE	FALSE	FALSE	FALSE	FALSE
Atr	MmuEX0007011	chr9:95823167-95823326	160	chr9:95822251,95823167-95823326,95827588	S	-2.49105	-4.7652	11.9498	0.61355	-23.5799	-1.6606	-9.13905	FALSE	FALSE	FALSE	FALSE	TRUE	FALSE	FALSE
Snx14	MmuEX0044238	chr9:88295561-88295587	27	chr9:88296758,88295561-88295587,88293209	S	NA	-8.7911	-3.53445	NA	NA	2.4711	52.6623	FALSE	FALSE	FALSE	NA	NA	FALSE	TRUE
Faim	MmuEX0017795	chr9:98891334-98891390	57	chr9:98886931,98891334-98891390,98892520	S	-1.27285	-1.54715	-12.2433	3.91335	62.7867	3.63905	51.8162	FALSE	FALSE	TRUE	FALSE	TRUE	FALSE	TRUE
Armc8	MmuEX0006187	chr9:99451962-99452038	77	chr9:99469021,99451962-99452038,99438178	S	8.1232	5.56225	15.2706	3.26	-6.3216	0.69905	0.8258	FALSE	FALSE	TRUE	FALSE	FALSE	FALSE	FALSE
Dbr1	MmuEX0013797	chr9:99478860-99478940	81	chr9:99477119,99478860-99478940,99479776	S	1.1393	-0.68925	2.53905	-2.58835	0.91695	-4.4169	2.3167	FALSE	FALSE	FALSE	FALSE	FALSE	FALSE	FALSE
Mtap4	MmuEX0029911	chr9:109966732-109966953	222	chr9:109965627,109966732-109966953,109969989	S	0.0019	-0.02655	34.4365	-0.24455	-46.9331	-0.273	-12.4985	FALSE	FALSE	TRUE	FALSE	TRUE	FALSE	TRUE
Slc25a38	MmuEX0042914	chr9:120029001-120029123	123	chr9:120026655,120029001-120029123,120029375	S	-4.9331	-19.0258	1.1254	8.86625	-20.3616	-5.2265	-14.3031	FALSE	TRUE	FALSE	FALSE	TRUE	FALSE	TRUE
Nktr	MmuEX0031809	chr9:121639115-121639142	28	chr9:121638798,121639115-121639142,121640596	S	-6.6771	-34.5776	20.3826	22.264	-11.275	-5.63655	15.7847	FALSE	TRUE	TRUE	FALSE	FALSE	FALSE	FALSE
Rbm5	MmuEX0039180	chr9:107652339-107652423	85	chr9:107652794,107652339-107652423,107652127+107652130	S	0.5138	4.70635	1.8432	-6.31895	-0.3508	-2.1264	0.9786	FALSE	FALSE	FALSE	FALSE	FALSE	FALSE	FALSE
Rbm5	MmuEX0039181	chr9:107658184-107658244	61	chr9:107659240,107658184-107658244,107656819	S	1.8649	-0.281	0.94405	0.79125	1.42985	-1.35465	0.509	FALSE	FALSE	FALSE	FALSE	FALSE	FALSE	FALSE
Rbm5	MmuEX0039182	chr9:107662107-107662180	74	chr9:107662653,107662107-107662180,107659323	S	-1.13735	-3.6306	0.61565	-1.7521	-11.613	-4.24535	-9.86005	FALSE	FALSE	FALSE	FALSE	TRUE	FALSE	FALSE
Amt	MmuEX0004825	chr9:108201711-108201789	79	chr9:108201230,108201711-108201789,108202076	S	0.18105	-0.0163	11.3138	-0.4258	-13.4147	-0.62315	-2.282	FALSE	FALSE	TRUE	FALSE	TRUE	FALSE	FALSE
Usp4	MmuEX0051012	chr9:108268161-108268301	141	chr9:108265229,108268161-108268301,108269092	S	1.53885	9.2235	-2.84145	-12.3275	-0.38765	-4.6428	-4.76795	FALSE	FALSE	FALSE	TRUE	FALSE	FALSE	FALSE
Eml4	MmuEX0016802	chr17:83827556-83827588	33	chr17:83827365,83827556-83827588,83839371	S	-28.4415	-30.6655	-10.8906	-13.3866	-32.4201	-15.6107	-14.8692	TRUE	TRUE	FALSE	FALSE	TRUE	TRUE	TRUE
Kank1	MmuEX0024947	chr19:25498628-25498873	246	chr19:25497517,25498628-25498873,25500387	S	-10.3367	-1.61	-5.1449	-3.1429	-7.06695	5.58375	-1.8752	TRUE	FALSE	FALSE	FALSE	FALSE	FALSE	FALSE
Troap	MmuEX0049073	chr15:98913340-98913533	194	chr15:98913136,98913340-98913533,98913659	S	-0.3273	-1.48655	-1.0717	0.11105	-1.8703	-1.0482	-2.6147	FALSE	FALSE	FALSE	FALSE	FALSE	FALSE	FALSE
Slc10a3	MmuEX0042538	chrX:71617953-71618021	69	chrX:71618530+71618548,71617953-71618021,71616350	S	-1.28965	-12.7751	8.1889	10.9054	18.7208	-0.58005	28.1994	FALSE	FALSE	FALSE	FALSE	FALSE	FALSE	FALSE
Ppp1r9a	MmuEX0036728	chr6:5107004-5107027	24	chr6:5106240,5107004-5107027,5108089	S	NA	-25.4714	-10.4435	NA	NA	3.238	50.4725	FALSE	FALSE	FALSE	FALSE	NA	FALSE	TRUE
Pkd1	MmuEX0035344	chr17:24701524-24701693	170	chr17:24701352,24701524-24701693,24701956	S	-1.23145	-3.91135	27.9686	1.0349	-33.0666	-1.645	-3.8666	FALSE	FALSE	FALSE	FALSE	TRUE	FALSE	FALSE
Foxj3	MmuEX0019546	chr4:119282595-119282696	102	chr4:119275097,119282595-119282696,119289113	S	6.08265	-2.3232	-2.5608	17.8946	11.8911	9.4888	3.2477	FALSE	FALSE	FALSE	TRUE	FALSE	FALSE	FALSE
Mycbp2	MmuEX0030316	chr14:103569074-103569229	156	chr14:103571784,103569074-103569229+103569253,103555984	S	-2.7404	-4.2974	-15.5825	5.41535	32.0461	3.85835	19.204	FALSE	FALSE	TRUE	FALSE	TRUE	FALSE	TRUE
Trim33	MmuEX0048899	chr3:103157490-103157540	51	chr3:103156078,103157490-103157540,103157620	S	-14.1334	-25.1493	3.51685	4.61335	-33.4597	-6.4026	-15.8095	TRUE	TRUE	FALSE	FALSE	TRUE	FALSE	TRUE
2310001A20Rik	MmuEX0000818	chr2:150425464-150425553	90	chr2:150425980,150425464-150425553,150420153	S	-3.7878	-12.704	2.6266	8.15595	-1.84395	-0.7602	4.57045	FALSE	TRUE	FALSE	FALSE	FALSE	FALSE	FALSE
Ttc28	MmuEX0049506	chr5:111710900-111710923	24	chr5:111709771,111710900-111710923,111711791	S	-12.2513	-8.5727	NA	8.20575	NA	11.8843	NA	FALSE	FALSE	FALSE	FALSE	NA	FALSE	NA
Ptprf	MmuEX0037908	chr4:117890617-117890649	33	chr4:117893098,117890617-117890649,117889794	S	-0.81455	0.0373	-21.3827	2.85745	39.9086	3.7093	19.3405	FALSE	FALSE	TRUE	FALSE	TRUE	FALSE	TRUE
Ptprf	MmuEX0037909	chr4:117898404-117898982	579	chr4:117899059,117898404-117898982,117897731	S	-0.08555	-0.59935	13.712	0.17235	-39.3824	-0.34145	-25.5849	FALSE	FALSE	TRUE	FALSE	TRUE	FALSE	TRUE
Ptprf	MmuEX0037910	chr4:117900424-117900450	27	chr4:117903300,117900424-117900450,117899176	S	-1.9791	-2.3046	-6.93895	1.9946	43.6038	1.6691	38.6439	FALSE	FALSE	FALSE	FALSE	TRUE	FALSE	TRUE
Ptprf	MmuEX0037911	chr4:117904091-117904396	306	chr4:117907564,117904091-117904396,117903493	S	-0.25555	0.29425	20.7506	-1.96715	-42.9605	-1.41735	-21.9544	FALSE	FALSE	TRUE	FALSE	TRUE	FALSE	TRUE
Ipo13	MmuEX0024356	chr4:117570373-117570425	53	chr4:117573254,117570373-117570425,117568234	S	-0.69245	1.57135	10.872	1.59095	-16.6179	3.85475	-5.05335	FALSE	FALSE	TRUE	FALSE	TRUE	FALSE	FALSE
Arhgap44	MmuEX0005901	chr11:64818956-64819007	52	chr11:64821565,64818956-64819007,64816952	S	-23.672	-5.15355	6.38275	-8.59755	-45.0304	9.9209	-14.9756	TRUE	FALSE	FALSE	FALSE	TRUE	FALSE	FALSE
Snap91	MmuEX0044069	chr9:86669031-86669114	84	chr9:86670426,86669031-86669114,86668457	S	0.4807	-14.5536	-1.6982	37.3745	44.4791	22.3402	42.3002	FALSE	FALSE	FALSE	TRUE	TRUE	FALSE	TRUE
Crlf2	MmuEX0012753	chr5:109984526-109984646	121	chr5:109985038,109984526-109984646+109984679,109984376	S	-4.85185	-2.64585	22.4382	5.4848	-17.1865	7.6908	10.1035	FALSE	FALSE	TRUE	FALSE	TRUE	FALSE	FALSE
Ppip5k1	MmuEX0036602	chr2:121157978-121158127	150	chr2:121160149,121157978-121158127,121157384	S	-7.3168	-20.0404	9.552	-0.33545	-50.2719	-13.0591	-33.4031	FALSE	FALSE	FALSE	FALSE	TRUE	FALSE	TRUE
Myo6	MmuEX0030562	chr9:80151080-80151106	27	chr9:80148473,80151080-80151106,80154767	S	-0.3867	NA	NA	NA	14.5527	-2.1401	NA	FALSE	FALSE	FALSE	FALSE	TRUE	FALSE	FALSE
Pank1	MmuEX0033558	chr19:34896203-34896379	177	chr19:34901610,34896203-34896379,34895713	S	-2.4636	-5.32875	16.3988	1.12715	-25.7309	-1.738	-6.86845	FALSE	FALSE	TRUE	FALSE	TRUE	FALSE	FALSE
AW554918	MmuEX0002839	chr18:25503365-25503463	99	chr18:25498885,25503365-25503463,25558427	S	0.396	NA	13.0193	NA	-29.6258	0.3327	-17.0025	FALSE	FALSE	FALSE	FALSE	TRUE	FALSE	FALSE
Arhgap39	MmuEX0005870	chr15:76560794-76560886	93	chr15:76565307,76560794-76560886,76557906	S	-6.64735	1.4925	12.1691	-21.5109	-69.6411	-13.371	-50.8247	FALSE	FALSE	TRUE	TRUE	TRUE	TRUE	TRUE
D930015E06Rik	MmuEX0013666	chr3:83713074-83713256	183	chr3:83714291,83713074-83713256,83710347	S	-16.1745	-35.1069	-0.21935	20.7091	-18.7124	1.7767	-2.7572	FALSE	TRUE	FALSE	TRUE	TRUE	FALSE	FALSE
Nrxn2	MmuEX0032387	chr19:6513716-6513805	90	chr19:6509949,6513716-6513805,6516923	S	5.271	10.5607	32.1505	-16.817	-47.1151	-11.5273	-20.2356	FALSE	FALSE	TRUE	FALSE	TRUE	TRUE	TRUE
Atp6v1h	MmuEX0006918	chr1:5091151-5091204	54	chr1:5088214,5091151-5091204,5107471	S	2.7433	-4.42225	12.7738	4.41585	-63.9683	-2.7497	-53.9378	FALSE	FALSE	TRUE	FALSE	TRUE	FALSE	TRUE
Zfp446	MmuEX0053344	chr7:13564800-13564995	196	chr7:13564727,13564800-13564995,13565234+13565263	S	7.0381	1.1289	-3.50965	2.3104	4.61685	-3.5988	-5.9309	FALSE	FALSE	FALSE	FALSE	FALSE	FALSE	FALSE
Zfp944	MmuEX0053709	chr17:22496407-22496491	85	chr17:22498135,22496407-22496491,22495882+22495955	S	1.1224	-5.1975	16.7856	-8.23815	-32.6192	-14.558	-16.9561	FALSE	FALSE	TRUE	FALSE	TRUE	TRUE	TRUE
Ttc37	MmuEX0049557	chr13:76272849-76272910	62	chr13:76272753,76272849-76272910,76273866	S	-0.37815	-0.3802	9.03365	0.0032	-10.7549	0.00115	-1.3431	FALSE	FALSE	FALSE	FALSE	TRUE	FALSE	FALSE
Pds5b	MmuEX0034331	chr5:151596124-151596186	63	chr5:151595261,151596124-151596186,151596843	S	2.3124	-0.90655	-3.1772	10.1802	16.9824	6.9613	11.4927	FALSE	FALSE	FALSE	TRUE	TRUE	FALSE	TRUE
Ctnnd1	MmuEX0013079	chr2:84452689-84452706	18	chr2:84453093,84452689-84452706,84452249	S	-3.1371	0.62165	-3.4686	-14.4118	9.5411	-10.6531	9.2096	FALSE	FALSE	FALSE	TRUE	FALSE	TRUE	FALSE
Golim4	MmuEX0021458	chr3:75706323-75706406	84	chr3:75707169,75706323-75706406,75702054	S	-2.766	-33.182	-31.5439	1.293	-42.3488	-29.1229	-71.1267	FALSE	TRUE	TRUE	FALSE	TRUE	FALSE	TRUE
Sik3	MmuEX0042392	chr9:46012289-46012432	144	chr9:46010153,46012289-46012432,46016005	S	-3.73295	-3.6685	14.9535	-3.2887	-23.9125	-3.22425	-5.22605	FALSE	FALSE	TRUE	FALSE	TRUE	FALSE	FALSE
Gas2l1	MmuEX0020110	chr11:4962418-4962514	97	chr11:4962597,4962418-4962514,4962329	S	-0.7871	-5.53015	3.8571	5.9313	0.29615	1.18825	4.94035	FALSE	FALSE	FALSE	FALSE	FALSE	FALSE	FALSE
Gas2l1	MmuEX0020111	chr11:4964840-4965018	179	chr11:4965218,4964840-4965018+4965097,4964481	S	2.6548	-25.187	1.9383	11.1671	-6.3847	-16.6747	-7.1012	FALSE	TRUE	FALSE	FALSE	FALSE	TRUE	FALSE
Usp54	MmuEX0051092	chr14:21400679-21400849	171	chr14:21402544,21400679-21400849,21396808	S	3.2925	-4.3059	-12.9701	9.17245	49.9316	1.57405	33.669	FALSE	FALSE	FALSE	FALSE	TRUE	FALSE	TRUE
Kctd9	MmuEX0025240	chr14:68352198-68352347	150	chr14:68351499,68352198-68352347,68355663	S	-14.8789	-19.0075	-4.28865	-2.8736	-16.9038	-7.0022	-6.31355	TRUE	TRUE	FALSE	FALSE	TRUE	FALSE	FALSE
Wbp2	MmuEX0051724	chr11:115941860-115941994	135	chr11:115942546,115941860-115941994,115941658	S	3.9068	2.9383	14.3626	-11.5997	-9.7692	-12.5681	0.6866	FALSE	FALSE	TRUE	TRUE	FALSE	TRUE	FALSE
Trmt5	MmuEX0049051	chr12:74381992-74382643	652	chr12:74383599,74381943+74381992-74382643,74381619	S	-2.67745	-6.8865	4.90155	-0.8837	-8.3032	-5.09275	-0.7242	FALSE	FALSE	FALSE	FALSE	FALSE	FALSE	FALSE
Caskin2	MmuEX0009255	chr11:115669153-115669204	52	chr11:115673201,115669153-115669204,115668675	S	1.5737	-4.38105	5.6914	-2.5832	-10.6108	-8.53795	-6.4931	FALSE	FALSE	FALSE	FALSE	TRUE	FALSE	FALSE
Zfyve9	MmuEX0053832	chr4:108365925-108366101	177	chr4:108368374,108365925-108366101,108364396	S	1.7072	-1.66095	21.3255	0.9976	-36.3197	-2.37055	-16.7014	FALSE	FALSE	TRUE	FALSE	TRUE	FALSE	TRUE
Myo5a	MmuEX0030526	chr9:75040191-75040271	81	chr9:75037807,75040191-75040271,75041746	S	NA	4.65895	20.1723	NA	NA	-24.0752	-67.768	FALSE	FALSE	TRUE	NA	NA	TRUE	TRUE
Myo5a	MmuEX0030527	chr9:75043933-75044007	75	chr9:75041944,75043933-75044007,75045450	S	-13.675	-25.6277	0.0713	27.8374	-27.7284	15.8847	-13.9822	FALSE	TRUE	FALSE	TRUE	TRUE	TRUE	TRUE
Mon2	MmuEX0029413	chr10:122446969-122446986	18	chr10:122447550,122446969-122446986,122446687	S	1.679	-0.45665	-8.30195	6.3078	70.8286	4.17215	60.8477	FALSE	FALSE	FALSE	FALSE	TRUE	FALSE	TRUE
Tmem127	MmuEX0047704	chr2:127074228-127074545	318	chr2:127073820,127074228-127074545,127081741	S	4.28675	-0.06635	-1.8815	8.0511	11.9764	3.698	5.80815	FALSE	FALSE	FALSE	FALSE	TRUE	FALSE	FALSE
Ano8	MmuEX0005288	chr8:74005851-74005925	75	chr8:74006032,74005851-74005925,74005141	S	-0.54515	-4.15195	5.0954	1.1828	-13.9924	-2.424	-8.3519	FALSE	FALSE	FALSE	FALSE	TRUE	FALSE	FALSE
AW146020	MmuEX0002825	chr6:81883722-81883797	76	chr6:81882905,81883722-81883797,81885900	S	NA	-43.5209	NA	NA	NA	4.89785	NA	FALSE	TRUE	FALSE	NA	FALSE	FALSE	FALSE
Ap2b1	MmuEX0005428	chr11:83178297-83178338	42	chr11:83164673,83178297-83178338,83179149	S	-2.09315	-11.3454	-16.066	10.6934	39.5231	1.44115	25.5502	FALSE	TRUE	TRUE	TRUE	TRUE	FALSE	TRUE
3110056O03Rik	MmuEX0001309	chr10:80326817-80326899	83	chr10:80326296,80326783+80326817-80326899,80327866	S	1.7328	-1.27305	7.2079	-1.1044	-11.8887	-4.11025	-6.41365	FALSE	FALSE	FALSE	FALSE	TRUE	FALSE	FALSE
Vps13c	MmuEX0051462	chr9:67831130-67831213	84	chr9:67830426,67831130-67831213,67835770	S	NA	NA	NA	NA	48.3469	NA	NA	FALSE	FALSE	FALSE	FALSE	TRUE	FALSE	NA
Dennd1a	MmuEX0014211	chr2:37660592-37660720	129	chr2:37672436,37660592-37660720,37657793	S	-6.7099	-13.1052	-22.2852	11.7535	68.0554	5.3582	52.4801	FALSE	FALSE	TRUE	FALSE	TRUE	FALSE	TRUE
2210018M11Rik	MmuEX0000777	chr7:105741841-105742320	480	chr7:105743262,105741841-105742320+105742495,105739394	S	-5.18645	11.3351	-5.57485	-12.7465	-10.8643	3.77505	-11.2528	FALSE	TRUE	FALSE	TRUE	TRUE	FALSE	TRUE
2210018M11Rik	MmuEX0000778	chr7:105769901-105770050	150	chr7:105774976,105769901-105770050,105767979	S	-13.7411	-8.1844	-0.586	-2.5778	-1.1959	2.97895	11.9593	TRUE	FALSE	FALSE	FALSE	FALSE	FALSE	TRUE
Prpf39	MmuEX0037327	chr12:66156421-66156520	100	chr12:66156307,66156421-66156520,66156602+66156625	S	7.4738	-4.55175	-1.8146	11.9281	-7.9244	-0.09745	-17.2128	FALSE	FALSE	FALSE	FALSE	FALSE	FALSE	TRUE
Midn	MmuEX0029010	chr10:79616336-79616464	129	chr10:79614468,79616262+79616336-79616464,79616561	S	-1.7265	-13.2403	4.43875	12.2449	-15.2767	0.73105	-9.1114	FALSE	TRUE	FALSE	TRUE	TRUE	FALSE	FALSE
Dos	MmuEX0015535	chr10:79599435-79599488	54	chr10:79599619,79599408+79599435-79599488,79599239+79599287	S	7.7964	-16.3161	21.3193	11.7005	-17.291	-12.4119	-3.7682	FALSE	TRUE	TRUE	TRUE	TRUE	FALSE	FALSE
Dos	MmuEX0015536	chr10:79599788-79599927	140	chr10:79600033,79599788-79599927,79599683	S	-3.33155	-4.74925	0.0712	2.5258	-2.9715	1.1081	0.43125	FALSE	FALSE	FALSE	FALSE	FALSE	FALSE	FALSE
Sbno2	MmuEX0041088	chr10:79524061-79524192	132	chr10:79524907,79524061-79524192,79523864	S	1.4875	0.09065	3.7252	-1.1834	-9.4198	-2.58025	-7.1821	FALSE	FALSE	FALSE	FALSE	FALSE	FALSE	FALSE
Tmem161b	MmuEX0047793	chr13:84390835-84390938	104	chr13:84362039,84390835-84390938,84397366	S	4.64875	-0.97965	15.9376	5.11085	-17.8955	-0.51755	-6.60665	FALSE	FALSE	TRUE	FALSE	TRUE	FALSE	FALSE
Dync1li2	MmuEX0015962	chr8:106947486-106947527	42	chr8:106949339,106947486-106947527,106947130	S	2.15045	-2.26265	21.0886	1.93815	-21.9037	-2.47495	-2.96565	FALSE	FALSE	TRUE	FALSE	TRUE	FALSE	FALSE
Tk2	MmuEX0047409	chr8:106760672-106760745	74	chr8:106762644,106760672-106760745,106755148	S	5.66985	-17.2224	15.0696	25.4099	-7.34825	2.5177	2.05155	FALSE	FALSE	TRUE	TRUE	FALSE	FALSE	FALSE
Ythdc1	MmuEX0052585	chr5:87249658-87249711	54	chr5:87249200,87249658-87249711,87250277	S	-0.0225	1.12385	18.1985	-0.0455	-35.0463	1.10085	-16.8253	FALSE	FALSE	TRUE	FALSE	TRUE	FALSE	TRUE
3110052M02Rik	MmuEX0001300	chr17:21788770-21788865	96	chr17:21787740+21787839,21788770-21788865+21788912,21789234	S	NA	-13.752	-5.2174	NA	NA	13.4027	21.6187	FALSE	FALSE	FALSE	FALSE	NA	FALSE	TRUE
Dennd5a	MmuEX0014295	chr7:117078996-117079067	72	chr7:117103588+117103791,117078996-117079067,117078316	S	-0.4273	-0.95325	25.1669	-1.0152	-62.4873	-1.54115	-36.893	FALSE	FALSE	TRUE	FALSE	TRUE	FALSE	TRUE
Tmem55b	MmuEX0048010	chr14:51548877-51548982	106	chr14:51549259,51548845+51548877-51548982,51548733	S	-0.5984	-12.1276	5.57625	7.39645	0.6489	-4.13275	6.82355	FALSE	TRUE	FALSE	FALSE	FALSE	FALSE	FALSE
Galt	MmuEX0020042	chr4:41703555-41703684	130	chr4:41703434,41703555-41703684,41703812	S	1.1082	1.07965	30.669	-1.49755	-38.0534	-1.5261	-8.4926	FALSE	FALSE	TRUE	FALSE	TRUE	FALSE	FALSE
Gatad2a	MmuEX0020136	chr8:72436063-72436137	75	chr8:72436822,72436063-72436137,72435768	S	6.8372	26.0385	-3.9545	-33.7315	-22.5273	-14.5302	-33.319	FALSE	TRUE	FALSE	TRUE	TRUE	TRUE	TRUE
Ng23	MmuEX0031667	chr17:35163283-35163402	120	chr17:35163639,35163283-35163402,35163092	S	11.7653	NA	16.4613	6.22935	5.09655	NA	9.7926	FALSE	FALSE	TRUE	FALSE	FALSE	FALSE	FALSE
Rif1	MmuEX0039819	chr2:51972188-51972265	78	chr2:51971914,51972188-51972265,51972355+51972362	S	15.4129	16.7116	-10.7858	6.98105	25.135	8.27975	-1.06365	TRUE	TRUE	FALSE	FALSE	TRUE	FALSE	FALSE
Gmip	MmuEX0021282	chr8:72341132-72341328	197	chr8:72341039,72341132-72341328,72341622	S	NA	18.8616	23.615	NA	NA	-4.0702	-11.9995	FALSE	TRUE	FALSE	FALSE	FALSE	FALSE	FALSE
Macrod1	MmuEX0027481	chr19:7272192-7272226	35	chr19:7272103,7272192-7272226,7272403	S	-5.2578	-50.6221	25.1421	-1.0137	-63.7988	-46.378	-33.3989	FALSE	TRUE	TRUE	FALSE	TRUE	TRUE	TRUE
Snapc4	MmuEX0044096	chr2:26231675-26231753	79	chr2:26232120,26231675-26231753,26231209	S	-2.57455	-2.7802	-0.82525	-0.5912	-3.81355	-0.79685	-2.06425	FALSE	FALSE	FALSE	FALSE	FALSE	FALSE	FALSE
Snapc4	MmuEX0044097	chr2:26233681-26233799	119	chr2:26233970+26234014,26233681-26233799,26233587	S	1.147	-5.74235	8.665	8.93115	5.77955	2.0418	13.2975	FALSE	FALSE	FALSE	FALSE	FALSE	FALSE	TRUE
Exoc1	MmuEX0017544	chr5:76986844-76986888	45	chr5:76983230,76986844-76986888,76988029	S	35.8912	41.3132	4.97715	-9.8272	65.1033	-4.4053	34.1891	TRUE	TRUE	FALSE	FALSE	TRUE	FALSE	TRUE
Sbf1	MmuEX0041054	chr15:89126383-89126460	78	chr15:89129914,89126383-89126460,89126007	S	-3.5285	-2.98965	23.847	-3.55715	-62.2985	-3.0183	-34.923	FALSE	FALSE	TRUE	FALSE	TRUE	FALSE	TRUE
Slc38a7	MmuEX0043257	chr8:98376702-98376807	106	chr8:98377372+98377386,98376702-98376807,98372668	S	-2.89945	-5.778	-6.9366	0.33405	-6.90445	-2.5445	-10.9416	FALSE	FALSE	FALSE	FALSE	FALSE	FALSE	TRUE
Iqce	MmuEX0024419	chr5:141151032-141151202	171	chr5:141153370,141151032-141151202,141150314	S	18.7818	6.0488	15.2652	12.1748	5.32455	-0.5582	1.808	FALSE	FALSE	TRUE	FALSE	FALSE	FALSE	FALSE
Ppp6r2	MmuEX0036856	chr15:89109704-89109784	81	chr15:89109215,89109704-89109784,89110151	S	6.6386	-5.42665	25.7749	7.81245	-4.547	-4.2528	14.5893	FALSE	FALSE	TRUE	FALSE	FALSE	FALSE	FALSE
Upf3b	MmuEX0050703	chrX:34639061-34639099	39	chrX:34639502,34639061-34639099,34637013	S	9.98375	10.7057	6.8481	-12.7294	-16.1634	-12.0076	-19.2991	FALSE	FALSE	FALSE	FALSE	TRUE	FALSE	TRUE
Spg20	MmuEX0044660	chr3:54928677-54928847	171	chr3:54925719,54928677-54928847,54930456	S	6.8501	-11.284	11.1973	22.3812	-11.3094	4.2471	-6.9622	FALSE	TRUE	FALSE	TRUE	FALSE	FALSE	FALSE
Cc2d1a	MmuEX0009410	chr8:86657663-86657789	127	chr8:86657876,86657663-86657789,86657439	S	-3.0513	-7.46755	3.7108	0.22945	-2.8062	-4.1868	3.9559	FALSE	FALSE	FALSE	FALSE	FALSE	FALSE	FALSE
Rbm42	MmuEX0039155	chr7:31430938-31431003	66	chr7:31432579,31430938-31431003,31430840+31430861	S	0.31905	-9.9965	-0.13265	6.932	-11.162	-3.38355	-11.6137	FALSE	FALSE	FALSE	FALSE	TRUE	FALSE	TRUE
Cuedc2	MmuEX0013155	chr19:46412803-46412901	99	chr19:46413010+46413059,46412803-46412901+46412910+46412920,46407188+46407191	S	1.65495	4.34355	1.2867	-6.16985	-14.4611	-3.48125	-14.8294	FALSE	FALSE	FALSE	FALSE	TRUE	FALSE	TRUE
Topors	MmuEX0048529	chr4:40215337-40215534	198	chr4:40216707,40215337-40215534,40210114	S	1.19305	-0.07295	-1.0564	0.46455	0.3836	-0.80145	-1.86585	FALSE	FALSE	FALSE	FALSE	FALSE	FALSE	FALSE
Pnpla7	MmuEX0036066	chr2:24894357-24894420	64	chr2:24885176,24894357-24894420,24895123	S	2.37565	14.2306	6.966	-7.25615	-8.48085	4.5988	-3.8905	FALSE	TRUE	FALSE	FALSE	FALSE	FALSE	FALSE
BC053749	MmuEX0007516	chr7:31324768-31324849	82	chr7:31324938,31324768-31324849,31324597+31324601	S	2.02305	-9.24765	10.3236	4.5634	-8.4879	-6.7073	-0.18735	FALSE	FALSE	TRUE	FALSE	FALSE	FALSE	FALSE
2410004B18Rik	MmuEX0000998	chr3:145601507-145601633	127	chr3:145601292,145601507-145601633,145601862	S	-3.7792	-20.2221	-5.554	14.9032	2.77605	-1.53965	1.00125	FALSE	TRUE	FALSE	TRUE	FALSE	FALSE	FALSE
Zfp280c	MmuEX0053161	chrX:45896762-45896880	119	chrX:45900442,45896762-45896880,45896618	S	-19.6084	-6.3695	-10.3082	1.53595	2.31925	14.7748	11.6194	FALSE	FALSE	FALSE	FALSE	FALSE	TRUE	TRUE
Stag3	MmuEX0045250	chr5:138738851-138738930	80	chr5:138738653,138738851-138738930,138739194	S	0.5085	-5.6307	33.6188	9.0739	-37.6172	2.9347	-4.5069	FALSE	FALSE	TRUE	FALSE	TRUE	FALSE	FALSE
Kdm1a	MmuEX0025261	chr4:136137955-136138014	60	chr4:136148880,136137955-136138014,136133119	S	8.238	2.5609	10.9978	5.6269	-4.578	-0.0502	-1.81815	FALSE	FALSE	TRUE	FALSE	FALSE	FALSE	FALSE
Pml	MmuEX0035975	chr9:58078298-58078435	138	chr9:58080960,58078298-58078435,58077893	S	-5.27465	-9.71335	-1.31255	0.2257	-19.4123	-4.213	-15.4502	FALSE	FALSE	FALSE	FALSE	TRUE	FALSE	TRUE
Wdr62	MmuEX0051973	chr7:31029492-31029557	66	chr7:31030306,31029492-31029557,31028979	S	-2.51035	-6.88615	-4.88685	6.43675	1.0354	2.06095	-1.3411	FALSE	FALSE	FALSE	FALSE	FALSE	FALSE	FALSE
Spry1	MmuEX0044804	chr3:37539442-37539730	289	chr3:37538986+37539027,37539442-37539730,37541477	S	NA	-27.8923	2.595	NA	NA	-3.1212	24.1665	FALSE	TRUE	FALSE	FALSE	FALSE	FALSE	FALSE
4932438A13Rik	MmuEX0001800	chr3:36891599-36891649	51	chr3:36888810,36891599-36891649,36893697	S	-5.1906	-16.6172	-12.9652	13.4179	70.0913	1.9913	62.3167	FALSE	FALSE	FALSE	FALSE	TRUE	FALSE	TRUE
4932438A13Rik	MmuEX0001802	chr3:36921892-36921954	63	chr3:36921396,36921892-36921954,36925012+36925153	S	-7.71705	-22.4065	18.636	-6.6838	-70.7529	-21.3733	-44.3999	FALSE	TRUE	TRUE	FALSE	TRUE	FALSE	TRUE
Nudt22	MmuEX0032620	chr19:7068152-7068249	98	chr19:7069161,7068152-7068249,7068016	S	1.25275	-4.7739	18.561	1.1284	-19.8164	-4.89825	-2.5082	FALSE	FALSE	TRUE	FALSE	TRUE	FALSE	FALSE
1110021L09Rik	MmuEX0000132	chr10:23530595-23530751	157	chr10:23525846,23530595-23530751,23536099	S	2.8133	33.206	-9.1428	-33.3028	-7.76215	-2.91	-19.7183	FALSE	FALSE	FALSE	FALSE	FALSE	FALSE	TRUE
Azin1	MmuEX0007181	chr15:38436942-38437101	160	chr15:38444228,38436942-38437101,38431337+38431355	S	-4.2999	-14.1817	-3.19705	7.9712	-7.156	-1.9106	-6.05315	FALSE	TRUE	FALSE	FALSE	FALSE	FALSE	FALSE
Uggt1	MmuEX0050467	chr1:36233621-36233644	24	chr1:36234363,36233621-36233644,36233172	S	-8.01495	-19.5148	-4.3598	2.57205	5.28325	-8.9278	8.9384	FALSE	TRUE	FALSE	FALSE	FALSE	FALSE	FALSE
Rapgef6	MmuEX0038819	chr11:54507772-54508074	303	chr11:54505242,54507772-54508074,54509582+54509778	S	3.87915	2.84005	23.5682	2.81145	-63.8494	1.77235	-44.1604	FALSE	FALSE	TRUE	FALSE	TRUE	FALSE	TRUE
Dlgap5	MmuEX0014836	chr14:48009087-48009133	47	chr14:48010118,48009087-48009133,48007794+48007798	S	0.48665	-2.0895	-12.9494	-2.61665	3.7526	-5.1928	-9.6834	FALSE	FALSE	TRUE	FALSE	FALSE	FALSE	FALSE
Plekhg2	MmuEX0035762	chr7:29155897-29156061	165	chr7:29156134,29155897-29156061,29155513+29155516	S	8.23515	-15.7636	11.448	12.8923	-9.96665	-11.1065	-6.7538	FALSE	TRUE	TRUE	FALSE	FALSE	FALSE	FALSE
Bclaf1	MmuEX0007871	chr10:20052202-20052363	162	chr10:20052067,20052202-20052363,20053198	S	-1.1339	-14.5132	1.0469	14.2709	-2.4777	0.8916	-0.2969	FALSE	TRUE	FALSE	TRUE	FALSE	FALSE	FALSE
Bclaf1	MmuEX0007872	chr10:20054305-20054451	147	chr10:20053378,20054305-20054451,20059515	S	-3.06595	-15.5907	1.5683	17.3964	17.876	4.87165	22.5103	FALSE	TRUE	FALSE	TRUE	TRUE	FALSE	TRUE
Inf2	MmuEX0024140	chr12:113850759-113850815	57	chr12:113850247,113850759-113850815,113853106	S	1.26315	-12.9528	26.9129	9.9555	22.4925	-4.2605	48.1423	FALSE	FALSE	FALSE	FALSE	FALSE	FALSE	TRUE
Ddhd1	MmuEX0014008	chr14:46218777-46218860	84	chr14:46221240,46218777-46218860,46215339	S	-1.7194	-12.8665	13.276	-1.45145	-71.3444	-12.5985	-56.349	FALSE	FALSE	TRUE	FALSE	TRUE	FALSE	TRUE
Mynn	MmuEX0030413	chr3:30511391-30511474	84	chr3:30510541,30511391-30511474,30512474	S	-2.1237	-17.4841	5.0243	13.5584	-2.3759	-1.80205	4.7721	FALSE	TRUE	FALSE	TRUE	FALSE	FALSE	FALSE
Dzip1l	MmuEX0016041	chr9:99533056-99533167	112	chr9:99530088+99530381,99533056-99533167,99537766	S	NA	-19.4209	-2.8482	NA	NA	4.0141	10.4095	FALSE	TRUE	FALSE	FALSE	FALSE	FALSE	FALSE
Phf12	MmuEX0034712	chr11:77839440-77839530	91	chr11:77838588,77839387+77839440-77839530,77840822	S	-1.2978	-0.698	0.68965	1.69375	0.3863	2.29355	2.37375	FALSE	FALSE	FALSE	FALSE	FALSE	FALSE	FALSE
Stk35	MmuEX0045458	chr2:129636224-129636973	750	chr2:129627740,129636224-129636973,129653510	S	17.9361	-1.94105	15.4575	18.0125	-2.46525	-1.86465	-4.9438	TRUE	FALSE	TRUE	TRUE	FALSE	FALSE	FALSE
Scarb1	MmuEX0041173	chr5:125761475-125761603	129	chr5:125764269,125761475-125761603,125758235	S	-10.3858	-5.931	-3.40505	-1.54	-7.4518	2.9148	-0.47105	TRUE	FALSE	FALSE	FALSE	FALSE	FALSE	FALSE
Ccdc138	MmuEX0009571	chr10:57972253-57972380	128	chr10:57970389,57972253-57972380,57975827	S	-12.7106	0.45355	5.70985	0.91545	-17.8978	14.0796	0.52265	FALSE	FALSE	FALSE	FALSE	TRUE	FALSE	FALSE
Opa1	MmuEX0033096	chr16:29588909-29588962	54	chr16:29588445,29588909-29588962,29589767	S	3.61875	-11.94	8.69645	14.3913	-18.6971	-1.16745	-13.6194	FALSE	TRUE	FALSE	TRUE	TRUE	FALSE	FALSE
Opa1	MmuEX0033097	chr16:29597672-29597782	111	chr16:29589834,29597672-29597782,29602298	S	-2.5894	-17.9003	13.7358	8.6872	-30.7758	-6.6237	-14.4506	FALSE	TRUE	TRUE	FALSE	TRUE	FALSE	TRUE
Fam126b	MmuEX0017917	chr1:58591329-58591496	168	chr1:58592234,58591329-58591496,58587103	S	-3.08155	-26.8144	NA	26.9109	-0.98985	3.1781	NA	FALSE	FALSE	FALSE	TRUE	FALSE	FALSE	FALSE
Trpm4	MmuEX0049157	chr7:52560318-52560450	133	chr7:52560659+52560744,52560318-52560450,52560237	S	2.11985	-12.4301	-1.932	0.1656	-13.7286	-14.3843	-17.7804	FALSE	FALSE	FALSE	FALSE	TRUE	TRUE	TRUE
Sema7a	MmuEX0041650	chr9:57802631-57802718	88	chr9:57802424,57802631-57802718,57802867	S	-3.49445	-2.63835	7.557	-5.2644	-10.0282	-4.4083	1.02325	FALSE	FALSE	FALSE	FALSE	TRUE	FALSE	FALSE
Spats2l	MmuEX0044590	chr1:57957478-57957684	207	chr1:57942793,57957478-57957684,57958933	S	-5.1658	-12.2179	-4.94135	2.7852	5.2059	-4.26685	5.43035	FALSE	FALSE	FALSE	FALSE	FALSE	FALSE	FALSE
Fbxo25	MmuEX0018852	chr8:13938922-13938948	27	chr8:13935289,13938922-13938948,13939563	S	-0.825	1.8127	-9.99755	0.12485	72.6593	2.76255	63.4868	FALSE	FALSE	FALSE	FALSE	TRUE	FALSE	TRUE
Phrf1	MmuEX0034903	chr7:148446859-148447013	155	chr7:148446606,148446814+148446859-148447013,148447112+148447187	S	0.9944	0.53585	2.18705	-1.1318	-4.4826	-1.59035	-3.28995	FALSE	FALSE	FALSE	FALSE	FALSE	FALSE	FALSE
Lrrc56	MmuEX0027053	chr7:148393386-148393522	137	chr7:148393149,148393386-148393522,148393730	S	-4.623	-2.65775	18.5898	5.54235	-16.9517	7.5076	6.26115	FALSE	FALSE	TRUE	FALSE	TRUE	FALSE	FALSE
Scube3	MmuEX0041340	chr17:28295826-28295873	48	chr17:28294134,28295826-28295873,28297757	S	-19.9361	-16.8209	-7.9899	-3.11155	-24.9557	0.00365	-13.0096	TRUE	FALSE	FALSE	FALSE	TRUE	FALSE	FALSE
Scube3	MmuEX0041341	chr17:28302932-28303093	162	chr17:28302587,28302932-28303093,28303302	S	-6.0815	-15.6509	11.5899	-2.57715	-13.3519	-12.1465	4.3195	FALSE	TRUE	FALSE	FALSE	TRUE	FALSE	FALSE
Rtel1	MmuEX0040681	chr2:181072940-181073059	120	chr2:181070751,181072940-181073059,181073761	S	-2.60525	-18.3215	-10.0463	19.5348	19.4483	3.8186	12.0072	FALSE	TRUE	FALSE	TRUE	TRUE	FALSE	TRUE
Rtel1	MmuEX0040683	chr2:181084600-181084685	86	chr2:181084414,181084600-181084685,181084831	S	0.7179	19.7594	5.83175	-20.6571	-9.9926	-1.61555	-4.87875	FALSE	TRUE	FALSE	TRUE	FALSE	FALSE	FALSE
Golga4	MmuEX0021439	chr9:118446360-118446443	84	chr9:118446061,118446360-118446443,118447995	S	-1.61025	-7.81895	4.8082	-0.87635	-16.8731	-7.08505	-10.4547	FALSE	FALSE	FALSE	FALSE	TRUE	FALSE	FALSE
Pbx3	MmuEX0033851	chr2:34080065-34080166	102	chr2:34226344,34079925+34080065-34080166,34068962+34068992	S	-5.26765	0.27865	-0.5061	7.3529	6.37035	12.8992	11.1319	FALSE	FALSE	FALSE	FALSE	FALSE	TRUE	FALSE
Vill	MmuEX0051349	chr9:118979001-118979186	186	chr9:118977574,118979001-118979186,118979396	S	3.94035	NA	10.8115	3.8285	12.3078	NA	19.1789	FALSE	FALSE	FALSE	FALSE	FALSE	FALSE	TRUE
Sema6c	MmuEX0041636	chr3:94975713-94975808	96	chr3:94975524,94975713-94975808,94976177	S	18.0942	11.0727	17.4298	-14.1341	-17.3334	-21.1556	-17.9978	TRUE	FALSE	TRUE	TRUE	TRUE	TRUE	TRUE
Vars2	MmuEX0051262	chr17:35797159-35797229	71	chr17:35797349,35797159-35797229,35797072	S	0.77685	-0.89305	10.9013	-1.0466	-15.9557	-2.7165	-5.8312	FALSE	FALSE	TRUE	FALSE	TRUE	FALSE	FALSE
Garnl3	MmuEX0020088	chr2:32941395-32941464	70	chr2:32960369+32960373,32941395-32941464,32919598	S	8.2116	8.17285	-2.66035	-0.55975	-7.08895	-0.5985	-17.9609	FALSE	FALSE	FALSE	FALSE	FALSE	FALSE	TRUE
Zcchc2	MmuEX0052809	chr1:107902592-107902663	72	chr1:107900753,107902592-107902663,107908279	S	1.1218	-4.7315	-1.34765	2.3987	-29.5339	-3.4546	-32.0033	FALSE	FALSE	FALSE	FALSE	FALSE	FALSE	TRUE
Zcchc2	MmuEX0052810	chr1:107923980-107924108	129	chr1:107920335,107923965+107923980-107924108,107926329	S	2.3447	-3.60185	-3.7333	3.4371	3.6053	-2.50945	-2.4727	FALSE	FALSE	FALSE	FALSE	FALSE	FALSE	FALSE
Myst2	MmuEX0030640	chr11:95137757-95137863	107	chr11:95138783,95137757-95137863,95137201	S	1.8337	-10.9189	-3.51655	12.69	9.87345	-0.06255	4.5232	FALSE	TRUE	FALSE	TRUE	FALSE	FALSE	FALSE
Rabggtb	MmuEX0038455	chr3:153573028-153573125	98	chr3:153573225,153573028-153573125,153572562	S	10.4657	15.9838	20.2816	-7.7841	-14.4635	-2.266	-4.6475	TRUE	TRUE	TRUE	FALSE	TRUE	FALSE	FALSE
L3mbtl3	MmuEX0026008	chr10:26063983-26064057	75	chr10:26064418,26063983-26064057,26062473	S	-0.77785	0.0626	31.8522	-0.41525	-74.9407	0.4252	-42.3106	FALSE	FALSE	TRUE	FALSE	TRUE	FALSE	TRUE
Polg	MmuEX0036220	chr7:86604399-86604471	73	chr7:86604575+86604597,86604323+86604399-86604471,86604186	S	1.6857	-1.3229	13.7301	3.8681	-11.9784	0.8595	0.066	FALSE	FALSE	TRUE	FALSE	TRUE	FALSE	FALSE
Arid4b	MmuEX0006101	chr13:14262186-14262338	153	chr13:14257209,14262186-14262338+14262446,14273487	S	-4.86295	12.5759	9.2555	-14.1298	-22.8127	3.30905	-8.6942	FALSE	FALSE	FALSE	FALSE	TRUE	FALSE	FALSE
Prrc2b	MmuEX0037403	chr2:32084783-32084864	82	chr2:32082556,32084783-32084864,32086131	S	-9.20715	-29.1481	-3.95265	26.48	33.5072	6.5391	38.7617	FALSE	TRUE	FALSE	TRUE	TRUE	FALSE	TRUE
Cdk5rap2	MmuEX0010598	chr4:69907982-69908008	27	chr4:69911387,69907982-69908008,69906531	S	-10.0589	-1.3554	-7.4675	-13.6014	-13.3444	-4.89785	-10.753	FALSE	FALSE	FALSE	TRUE	TRUE	FALSE	FALSE
Cdk5rap2	MmuEX0010601	chr4:69961600-69961709	110	chr4:69963118,69961600-69961709,69959982	S	-0.03285	-0.02445	9.55145	0.1332	-12.0504	0.1416	-2.46615	FALSE	FALSE	FALSE	FALSE	TRUE	FALSE	FALSE
Hexdc	MmuEX0022827	chr11:121081155-121081237	83	chr11:121080052,121081155-121081237,121082178+121082397	S	2.63635	-9.2992	-0.71705	11.4515	10.4925	-0.484	7.1391	FALSE	FALSE	FALSE	TRUE	TRUE	FALSE	FALSE
Picalm	MmuEX0035017	chr7:97330729-97330878	150	chr7:97326113,97330729-97330878,97337660	S	6.7293	12.9945	-13.8675	16.3924	50.9682	22.6576	30.3714	FALSE	TRUE	TRUE	TRUE	TRUE	TRUE	TRUE
Picalm	MmuEX0035018	chr7:97342783-97342806	24	chr7:97340263,97342783-97342806,97344165	S	-9.8332	-4.86225	2.5795	-2.53305	-11.2028	2.4379	1.2099	FALSE	FALSE	FALSE	FALSE	TRUE	FALSE	FALSE
Sec24c	MmuEX0041501	chr14:21504434-21504502	69	chr14:21503243,21504434-21504502,21505731	S	-6.27235	6.1865	-7.76045	-7.8577	20.5998	4.60115	19.1117	FALSE	FALSE	FALSE	FALSE	TRUE	FALSE	TRUE
Tnrc18	MmuEX0048375	chr5:143526511-143526639	129	chr5:143526793,143526511-143526639,143524903	S	-4.738	-13.8602	6.732	4.223	-22.6978	-4.8992	-11.2279	FALSE	TRUE	FALSE	FALSE	TRUE	FALSE	TRUE
Nt5dc1	MmuEX0032496	chr10:34117920-34118001	82	chr10:34119544,34117920-34118001+34118004,34044268	S	4.92645	3.1064	6.354	-4.5289	-14.7479	-6.34895	-13.3203	FALSE	FALSE	FALSE	FALSE	FALSE	FALSE	TRUE
Uhrf1bp1	MmuEX0050504	chr17:28031492-28031754	263	chr17:28030474,28031492-28031754,28032215	S	0.45165	-0.90595	-0.4889	0.00535	0.6222	-1.35225	-0.31835	FALSE	FALSE	FALSE	FALSE	FALSE	FALSE	FALSE
Ncam1	MmuEX0031044	chr9:49314958-49315758	801	chr9:49316694,49314958-49315758,49313668	S	-4.38535	3.47095	-15.5177	-0.1208	62.5575	7.7355	51.425	FALSE	FALSE	TRUE	FALSE	TRUE	FALSE	TRUE
Myo9a	MmuEX0030580	chr9:59637843-59637899	57	chr9:59636321,59637843-59637899,59649721	S	2.4591	NA	-23.3211	NA	61.5059	1.94195	35.7257	FALSE	FALSE	TRUE	FALSE	TRUE	FALSE	TRUE
Myo9a	MmuEX0030581	chr9:59723009-59723221	213	chr9:59722490,59723006+59723009-59723221,59732287	S	-8.4386	-4.12405	-0.82425	4.97755	-76.6369	9.2921	-69.0226	FALSE	FALSE	FALSE	FALSE	TRUE	FALSE	TRUE
Myo9a	MmuEX0030583	chr9:59760344-59760397	54	chr9:59758514,59760344-59760397,59769530	S	0.7572	1.5834	-19.4625	-1.66315	53.4405	-0.83695	33.2208	FALSE	FALSE	TRUE	FALSE	TRUE	FALSE	TRUE
Icmt	MmuEX0023562	chr4:151673246-151673354	109	chr4:151672882,151673246-151673354,151673780	S	3.1178	18.8236	7.05495	-7.51805	17.8148	8.1877	21.7519	FALSE	TRUE	FALSE	FALSE	TRUE	FALSE	TRUE
Fbxl5	MmuEX0018814	chr5:44151946-44152091	146	chr5:44154056,44151946-44152091+44152094,44151064	S	-1.203	-5.8537	-1.166	-0.2094	-1.86765	-4.8601	-1.83065	FALSE	FALSE	FALSE	FALSE	FALSE	FALSE	FALSE
Thap3	MmuEX0047164	chr4:151357744-151357845	102	chr4:151359778,151357744-151357845,151357461	S	-9.1865	4.0487	-5.42285	-12.5473	3.649	0.6879	7.41265	FALSE	FALSE	FALSE	TRUE	FALSE	FALSE	FALSE
Cpeb2	MmuEX0012538	chr5:43629566-43629655	90	chr5:43628827+43628836,43629566-43629655,43635825	S	NA	-4.2333	-26.6041	NA	NA	12.6376	4.24745	FALSE	FALSE	TRUE	FALSE	FALSE	FALSE	FALSE
Ncoa5	MmuEX0031163	chr2:164848646-164848701	56	chr2:164860183,164848646-164848701+164848712,164838662	S	-2.3844	14.7099	-1.70485	-17.7828	-11.9748	-0.6885	-11.2952	FALSE	TRUE	FALSE	TRUE	TRUE	FALSE	TRUE
Trub2	MmuEX0049247	chr2:29638832-29638893	62	chr2:29640473,29638832-29638893,29637721	S	7.6188	-6.63285	7.8392	13.5779	-17.891	-0.67375	-17.6706	FALSE	FALSE	FALSE	TRUE	TRUE	FALSE	TRUE
5430411K18Rik	MmuEX0001974	chr18:78181780-78181946	167	chr18:78180329,78181780-78181946,78183125	S	0.2137	-2.1592	-1.42485	0.54915	1.5176	-1.82375	-0.12095	FALSE	FALSE	FALSE	FALSE	FALSE	FALSE	FALSE
Mcph1	MmuEX0028276	chr8:18788239-18788476	238	chr8:18689059,18788239-18788476,18801406	S	2.39	-0.2115	12.8551	3.10835	-10.6371	0.50685	-0.17205	FALSE	FALSE	TRUE	FALSE	TRUE	FALSE	FALSE
Plcb4	MmuEX0035589	chr2:135765683-135765740	58	chr2:135765046,135765683-135765740,135772782	S	13.4514	7.01895	-11.1182	13.6807	22.5369	7.2482	-2.03285	FALSE	FALSE	TRUE	FALSE	TRUE	FALSE	FALSE
Plcb4	MmuEX0035590	chr2:135790788-135790823	36	chr2:135787555,135790788-135790823,135792761	S	NA	NA	-12.3659	NA	NA	-2.99195	-5.23585	FALSE	FALSE	TRUE	FALSE	FALSE	FALSE	FALSE
Clstn1	MmuEX0011790	chr4:149000196-149000225	30	chr4:148988281,149000196-149000225,149001321	S	-11.2179	-22.2169	-4.30175	10.2894	-3.31295	-0.70965	3.60315	TRUE	TRUE	FALSE	TRUE	FALSE	FALSE	FALSE
Clstn1	MmuEX0011791	chr4:149015767-149015823	57	chr4:149012504,149015767-149015823,149017304	S	-3.3295	-11.086	-16.3823	-4.29735	-0.1968	-12.0539	-13.2496	FALSE	TRUE	TRUE	FALSE	FALSE	TRUE	TRUE
2700050L05Rik	MmuEX0001192	chr7:140838673-140838774	102	chr7:140835832,140838673-140838774,140839028	S	-2.4192	2.0117	-4.51165	-1.8014	-31.9475	2.6295	-34.04	FALSE	FALSE	FALSE	FALSE	TRUE	FALSE	TRUE
Stat2	MmuEX0045324	chr10:127714700-127714789	90	chr10:127714274,127714700-127714789,127714878	S	-0.0725	-0.05165	5.5327	1.1735	-11.5646	1.19435	-5.9594	FALSE	FALSE	FALSE	FALSE	TRUE	FALSE	FALSE
Flywch1	MmuEX0019365	chr17:23907202-23907295	94	chr17:23908382,23907202-23907295+23907299,23900285	S	-9.83485	2.1326	-9.5145	-20.491	24.4538	-8.5235	24.7741	FALSE	FALSE	FALSE	TRUE	TRUE	FALSE	TRUE
4933424B01Rik	MmuEX0001857	chr6:146498609-146498686	78	chr6:146499161,146498609-146498686,146498507	S	4.3246	-14.5617	14.2947	20.568	-2.96025	1.6817	7.00985	FALSE	TRUE	TRUE	TRUE	FALSE	FALSE	FALSE
Plekha1	MmuEX0035683	chr7:138053102-138053142	41	chr7:138051939,138053102-138053142+138053172+138053249,138054346	S	-4.3995	-11.7605	-0.6836	-0.0912	-6.98715	-7.45215	-3.27125	FALSE	TRUE	FALSE	FALSE	FALSE	FALSE	FALSE
AI848100	MmuEX0002765	chr1:163775691-163775711	21	chr1:163777336,163775691-163775711,163775489	S	8.9689	-11.548	3.36355	39.8734	45.8239	19.3565	40.2186	FALSE	TRUE	FALSE	TRUE	TRUE	FALSE	TRUE
Bcor	MmuEX0007882	chrX:11632765-11632818	54	chrX:11633470,11632765-11632818,11632281	S	10.543	7.05545	-8.20055	5.47445	16.329	1.98685	-2.4146	FALSE	FALSE	FALSE	FALSE	TRUE	FALSE	FALSE
Pxmp3	MmuEX0038103	chr3:5562669-5562732	64	chr3:5563165,5562669-5562732,5561760+5561764	S	-3.4395	-11.1196	27.2492	10.882	-35.9736	3.202	-5.28495	FALSE	FALSE	TRUE	FALSE	TRUE	FALSE	FALSE
Map3k10	MmuEX0027704	chr7:28449969-28450117	149	chr7:28453368,28449969-28450117,28449592	S	-10.0588	-21.0267	-11.8126	12.6485	16.8916	1.6806	15.1378	FALSE	TRUE	TRUE	FALSE	TRUE	FALSE	FALSE
Akap9	MmuEX0004528	chr5:4044799-4044978	180	chr5:4044070,4044799-4044978,4045898	S	-6.8314	-4.402	0.45215	7.53435	12.2489	9.96375	19.5325	FALSE	FALSE	FALSE	FALSE	TRUE	FALSE	TRUE
Pitpnc1	MmuEX0035284	chr11:107077992-107078110	119	chr11:107087545,107077992-107078110,107073972	S	-0.65895	-10.9034	15.2291	6.7938	-45.5853	-3.45065	-29.6972	FALSE	FALSE	TRUE	FALSE	TRUE	FALSE	TRUE
Os9	MmuEX0033177	chr10:126533971-126534135	165	chr10:126534988,126533971-126534135,126533798	S	-0.3282	-30.8322	3.4237	22.679	-2.0208	-7.8251	1.7311	FALSE	TRUE	FALSE	TRUE	FALSE	FALSE	FALSE
Pck2	MmuEX0033981	chr14:56163232-56163419	188	chr14:56162900,56163232-56163419,56163722	S	0.1759	-2.36255	-6.66695	-3.90105	-4.2447	-6.4395	-11.0876	FALSE	FALSE	FALSE	FALSE	FALSE	FALSE	TRUE
Ppip5k2	MmuEX0036612	chr1:99617683-99617856	174	chr1:99620247,99617683-99617856,99616483	S	-10.4294	-10.2786	-40.9618	-5.0757	43.2157	-4.9249	12.6833	TRUE	TRUE	TRUE	FALSE	TRUE	FALSE	TRUE
D14Abb1e	MmuEX0013478	chr14:28280692-28280751	60	chr14:28279497,28280692-28280751,28284804+28284927	S	-2.3787	4.17865	0.7774	-19.6534	-26.4568	-13.0961	-23.3008	FALSE	FALSE	FALSE	TRUE	TRUE	FALSE	TRUE
D14Abb1e	MmuEX0013479	chr14:28292815-28292993	179	chr14:28290406,28292815-28292993,28293110	S	-6.77735	-5.4264	-0.50045	1.02955	-0.25915	2.3805	6.01775	FALSE	FALSE	FALSE	FALSE	FALSE	FALSE	FALSE
Madd	MmuEX0027513	chr2:91004120-91004179	60	chr2:91005523,91004120-91004179,91003758	S	6.41175	-5.31545	-6.98625	3.2418	28.0083	-8.4854	14.6103	FALSE	FALSE	FALSE	FALSE	TRUE	FALSE	FALSE
Ap1g2	MmuEX0005397	chr14:55723419-55723495	77	chr14:55723668,55723419-55723495,55723295	S	0.6529	0.2535	47.9537	-0.0669	-47.733	-0.4663	-0.4322	FALSE	FALSE	TRUE	FALSE	TRUE	FALSE	FALSE
Camta2	MmuEX0009029	chr11:70496781-70496852	72	chr11:70497392,70496781-70496852+70496867+70496919,70496549	S	4.14265	4.52955	3.61625	-3.6638	-0.83465	-3.2769	-1.36105	FALSE	FALSE	FALSE	FALSE	FALSE	FALSE	FALSE
Eif4h	MmuEX0016645	chr5:135100311-135100370	60	chr5:135101236,135100311-135100370,135097956	S	5.883	16.5246	-6.5419	1.51585	17.4808	12.1575	5.0559	FALSE	TRUE	FALSE	FALSE	TRUE	TRUE	FALSE
Spen	MmuEX0044636	chr4:141041474-141041587	114	chr4:141043481,141041474-141041587,141039740	S	0.36475	-1.6235	0.31805	0.2067	0.0063	-1.78155	-0.0404	FALSE	FALSE	FALSE	FALSE	FALSE	FALSE	FALSE
Ttc3	MmuEX0049521	chr16:94605953-94605995	43	chr16:94605673,94605953-94605995,94606391	S	14.4797	23.937	-4.52305	-18.1123	-15.5533	-8.655	-34.556	FALSE	TRUE	FALSE	FALSE	FALSE	FALSE	TRUE
Tmem146	MmuEX0047760	chr17:56780900-56781013	114	chr17:56775758,56780900-56781013,56787151	S	NA	NA	26.622	NA	NA	NA	NA	FALSE	FALSE	TRUE	FALSE	FALSE	FALSE	FALSE
Osbpl10	MmuEX0033187	chr9:115018518-115018709	192	chr9:114976443+114976447,115018518-115018709,115076200	S	-1.0519	-1.0735	5.30535	1.26315	-14.9633	1.24155	-8.606	FALSE	FALSE	FALSE	FALSE	TRUE	FALSE	FALSE
Cables1	MmuEX0008698	chr18:12064434-12064511	78	chr18:12047338,12064434-12064511,12081869	S	11.9387	6.5501	10.5704	-13.3415	-55.0592	-18.73	-56.4273	FALSE	FALSE	FALSE	FALSE	TRUE	FALSE	TRUE
Arhgef10l	MmuEX0005950	chr4:140142699-140142815	117	chr4:140147733,140142699-140142815,140139847	S	2.8855	0.96825	-4.73145	4.81165	62.767	2.8944	55.1501	FALSE	FALSE	FALSE	FALSE	TRUE	FALSE	TRUE
Mtap7d2	MmuEX0029932	chrX:155929700-155929756	57	chrX:155928716,155929700-155929756,155930256	S	-3.26165	-12.8055	25.4803	3.88085	-42.5008	-5.66295	-13.7589	FALSE	FALSE	TRUE	FALSE	TRUE	FALSE	FALSE
Mtap7d2	MmuEX0029933	chrX:155933967-155934241	275	chrX:155931016,155933967-155934241,155935516	S	6.38915	0.15275	-2.0339	6.98375	13.2308	0.74735	4.80775	FALSE	FALSE	FALSE	FALSE	TRUE	FALSE	FALSE
Pif1	MmuEX0035026	chr9:65437022-65437147	126	chr9:65436944,65437022-65437147,65437258	S	-2.18415	2.64485	-7.257	-2.9631	-1.84775	1.8659	-6.9206	FALSE	FALSE	FALSE	FALSE	FALSE	FALSE	FALSE
Brca2	MmuEX0008189	chr5:151347470-151347565	96	chr5:151346032,151347470-151347565,151350516	S	5.0544	9.5704	-20.5026	-7.68125	5.284	-3.16525	-20.273	FALSE	FALSE	TRUE	FALSE	FALSE	FALSE	TRUE
Zmiz2	MmuEX0053904	chr11:6298265-6298342	78	chr11:6297689,6298265-6298342,6298559	S	1.42935	5.8812	10.4115	-5.42875	-20.4914	-0.9769	-11.5092	FALSE	FALSE	TRUE	FALSE	TRUE	FALSE	TRUE
Rpusd1	MmuEX0040553	chr17:25865197-25865336	140	chr17:25864792,25865126+25865148+25865197-25865336,25865468	S	-3.1862	-21.9348	6.29985	2.46135	-25.3414	-16.2872	-15.8553	FALSE	TRUE	FALSE	FALSE	TRUE	TRUE	TRUE
Yeats2	MmuEX0052522	chr16:20150515-20150633	119	chr16:20141308,20150515-20150633,20152982	S	3.11605	-7.60625	-2.2289	16.3337	14.945	5.61145	9.6	FALSE	FALSE	FALSE	TRUE	TRUE	FALSE	FALSE
Phf8	MmuEX0034789	chrX:148006909-148007211	303	chrX:148004974,148006909-148007211,148007956	S	-6.3922	-23.2634	-6.25225	23.9746	2.9317	7.10335	3.07165	FALSE	TRUE	FALSE	TRUE	FALSE	FALSE	FALSE
Dmxl2	MmuEX0014930	chr9:54227582-54227644	63	chr9:54228715,54227582-54227644,54226810	S	2.18495	-3.11565	15.6487	3.03805	-86.593	-2.26255	-73.1291	FALSE	FALSE	FALSE	FALSE	TRUE	FALSE	TRUE
Rap1gap	MmuEX0038750	chr4:137279661-137279738	78	chr4:137277872,137279661-137279738,137280607	S	-4.50975	-10.6012	NA	8.4493	-6.12705	2.35785	NA	FALSE	TRUE	FALSE	FALSE	FALSE	FALSE	FALSE
Rgl2	MmuEX0039589	chr17:34067190-34067386	197	chr17:34066989,34067190-34067386,34068671	S	0.7343	-1.04385	7.0128	0.1892	-11.2201	-1.58895	-4.9416	FALSE	FALSE	FALSE	FALSE	TRUE	FALSE	FALSE
Ccdc64	MmuEX0009861	chr5:116101165-116101273	109	chr5:116101828,116101165-116101273,116099578	S	0.9418	0.0124	-29.6056	-0.20625	76.2999	-1.13565	45.7526	FALSE	FALSE	TRUE	FALSE	TRUE	FALSE	TRUE
Ccdc64	MmuEX0009862	chr5:116111384-116111527	144	chr5:116112709,116111384-116111527,116106040	S	-2.2958	-20.695	-3.49645	18.0942	36.3139	-0.30495	35.1133	FALSE	TRUE	FALSE	TRUE	TRUE	FALSE	TRUE
Rragb	MmuEX0040563	chrX:149582995-149583078	84	chrX:149578618,149582995-149583078,149584905	S	23.34	34.6964	-4.40945	5.0911	64.129	16.4475	36.3796	TRUE	TRUE	FALSE	FALSE	TRUE	TRUE	TRUE
Alg13	MmuEX0004639	chrX:140790127-140790195	69	chrX:140788171+140788175,140790127-140790195,140791339	S	6.7149	3.72255	16.2569	1.03275	-11.5481	-1.9596	-2.00605	FALSE	FALSE	TRUE	FALSE	TRUE	FALSE	FALSE
Mvk	MmuEX0030245	chr5:114894661-114894698	38	chr5:114894372,114894661-114894698,114895397+114895400	S	0.0904	8.4295	-21.2854	-7.16885	26.6666	1.17025	5.2908	FALSE	FALSE	TRUE	FALSE	TRUE	FALSE	FALSE
Pigs	MmuEX0035089	chr11:78142234-78142373	140	chr11:78142010,78142234-78142373,78142477	S	-7.2564	-11.2307	1.3646	2.25915	-0.32965	-1.71515	8.29135	FALSE	TRUE	FALSE	FALSE	FALSE	FALSE	FALSE
Arhgef11	MmuEX0005961	chr3:87499320-87499439	120	chr3:87492772,87499320-87499439,87501267	S	0.9039	-12.0917	-9.3179	26.7701	52.9052	13.7744	42.6834	FALSE	FALSE	FALSE	TRUE	TRUE	FALSE	TRUE
Arhgef11	MmuEX0005964	chr3:87538346-87538474	129	chr3:87537426,87538346-87538474,87539267	S	-15.4047	-11.6918	-7.184	-11.3237	31.2336	-7.6108	39.4543	TRUE	FALSE	FALSE	FALSE	TRUE	FALSE	TRUE
Armc5	MmuEX0006179	chr7:135385694-135386190	497	chr7:135384383,135385694-135386190,135386854	S	-0.135	-0.56165	5.84365	-0.5947	-12.2264	-1.02135	-6.24775	FALSE	FALSE	FALSE	FALSE	TRUE	FALSE	FALSE
Sgsm1	MmuEX0042091	chr5:113706529-113706693	165	chr5:113708153,113706529-113706693,113705192	S	-0.1341	NA	1.5842	10.0512	-1.91225	NA	-0.19395	FALSE	FALSE	FALSE	TRUE	FALSE	FALSE	FALSE
Ehbp1	MmuEX0016447	chr11:21962783-21962890	108	chr11:21968362,21962783-21962890,21959264	S	-5.40735	-11.4011	-17.8622	20.3184	59.3434	14.3247	46.8886	FALSE	FALSE	TRUE	TRUE	TRUE	FALSE	TRUE
Ehbp1	MmuEX0016448	chr11:22051791-22051895	105	chr11:22069038,22051791-22051895,22051192	S	-3.5545	-18.7523	-22.4108	24.7473	74.7264	9.54945	55.8701	FALSE	TRUE	TRUE	TRUE	TRUE	FALSE	TRUE
Pbrm1	MmuEX0033840	chr14:31858516-31858611	96	chr14:31857895,31858516-31858611,31859518	S	-1.08155	-8.98275	12.3436	10.5825	-23.9568	2.68135	-10.5317	FALSE	FALSE	FALSE	FALSE	TRUE	FALSE	FALSE
Pbrm1	MmuEX0033841	chr14:31869422-31869466	45	chr14:31867441,31869422-31869466,31874655	S	7.0556	9.9068	-7.40805	0.9145	23.8795	3.7657	9.4159	FALSE	FALSE	FALSE	FALSE	TRUE	FALSE	FALSE
Mios	MmuEX0029046	chr6:8172461-8172715	255	chr6:8166470,8172461-8172715,8174555	S	-4.3499	-1.7592	-9.63025	-3.2194	-8.67435	-0.6287	-13.9547	FALSE	FALSE	FALSE	FALSE	FALSE	FALSE	TRUE
Ubap2l	MmuEX0050121	chr3:89805740-89805790	51	chr3:89806201,89805740-89805790+89805830,89804175	S	-6.49355	-7.05825	6.73205	10.914	-38.0842	10.3493	-24.8587	FALSE	FALSE	FALSE	TRUE	TRUE	TRUE	TRUE
Sun2	MmuEX0045746	chr15:79567903-79567998	96	chr15:79568950,79567903-79567998,79567589	S	-4.76905	-8.6735	10.6578	2.97955	-13.1381	-0.9249	2.2888	FALSE	FALSE	TRUE	FALSE	TRUE	FALSE	FALSE
Atxn2	MmuEX0007074	chr5:122256231-122256284	54	chr5:122253089,122256231-122256284,122260860	S	0.12685	-1.81075	-17.0973	5.03285	34.3477	3.09525	17.1235	FALSE	FALSE	TRUE	FALSE	TRUE	FALSE	TRUE
Ypel3	MmuEX0052574	chr7:133921568-133921611	44	chr7:133921467,133921568-133921611,133921820	S	0.5499	-23.5523	20.9331	16.5558	-2.765	-7.5463	17.6181	FALSE	TRUE	TRUE	TRUE	FALSE	FALSE	TRUE
Trim46	MmuEX0048930	chr3:89042588-89042625	38	chr3:89042820,89042588-89042625,89041841	S	NA	NA	16.85	NA	NA	-32.9912	-58.6782	FALSE	FALSE	TRUE	FALSE	NA	TRUE	TRUE
Smg7	MmuEX0043954	chr1:154690360-154690509	150	chr1:154691166,154690360-154690509,154688723	S	0.2838	-9.72675	4.70955	18.3346	59.9858	8.32405	64.4115	FALSE	FALSE	FALSE	TRUE	TRUE	FALSE	TRUE
Rnf214	MmuEX0040148	chr9:45675030-45675134	105	chr9:45675583,45675030-45675134,45674744	S	-6.01645	-12.4355	2.57085	16.0367	-11.1796	9.61765	-2.5923	FALSE	FALSE	FALSE	TRUE	TRUE	FALSE	FALSE
Notum	MmuEX0032075	chr11:120517957-120518065	109	chr11:120518807,120517874+120517957-120518065,120517746+120517763	S	-1.7618	-11.4375	NA	4.9261	NA	-4.7496	-4.9464	FALSE	FALSE	FALSE	FALSE	NA	FALSE	FALSE
Nhlrc3	MmuEX0031700	chr3:53265554-53265701	148	chr3:53266234,53265554-53265701,53262607	S	15.3238	-0.28005	14.5418	25.3432	2.04	9.73935	1.25805	FALSE	FALSE	FALSE	TRUE	FALSE	FALSE	FALSE
Fbrsl1	MmuEX0018759	chr5:110805026-110805097	72	chr5:110805272,110805026-110805097,110803538	S	-3.3944	-4.4277	7.0191	-2.577	-27.1817	-3.6103	-16.7682	FALSE	FALSE	FALSE	FALSE	TRUE	FALSE	TRUE
Fbrsl1	MmuEX0018760	chr5:110805421-110805489	69	chr5:110806376,110805421-110805489,110805301	S	5.57755	-15.7101	14.5082	22.3448	7.07665	1.05715	16.0072	FALSE	TRUE	TRUE	TRUE	FALSE	FALSE	TRUE
Wdfy3	MmuEX0051786	chr5:102438808-102438906	99	chr5:102470674,102438808-102438906,102410608	S	1.7398	1.0869	10.3717	4.88645	-4.7327	4.23355	3.89915	FALSE	FALSE	TRUE	FALSE	FALSE	FALSE	FALSE
Als2cl	MmuEX0004751	chr9:110791609-110791805	197	chr9:110791256,110791609-110791805,110792211	S	-3.4636	NA	NA	5.434	NA	NA	NA	FALSE	NA	NA	FALSE	NA	FALSE	FALSE
Snhg11	MmuEX0044126	chr2:158202481-158202560	80	chr2:158202062,158202469+158202481-158202560,158202730	S	9.0859	12.8442	2.8955	-16.1092	-12.7103	-12.3509	-18.9006	FALSE	TRUE	FALSE	TRUE	TRUE	FALSE	TRUE
N6amt1	MmuEX0030710	chr16:87366384-87366525	142	chr16:87362848,87366384-87366525,87367710	S	-3.25175	-11.183	-0.711	14.4708	-11.5523	6.5395	-9.0115	FALSE	TRUE	FALSE	TRUE	FALSE	FALSE	FALSE
Ascc1	MmuEX0006378	chr10:59475210-59475307	98	chr10:59470574,59475210-59475307,59476344	S	3.75685	-0.80865	10.3791	6.24555	-4.4689	1.68005	2.15335	FALSE	FALSE	TRUE	FALSE	FALSE	FALSE	FALSE
Magi1	MmuEX0027545	chr6:93644002-93644169	168	chr6:93647188,93644002-93644169+93644202+93644205,93636869	S	9.704	2.50555	0.7476	12.2242	13.1916	5.02575	4.2352	FALSE	FALSE	FALSE	FALSE	TRUE	FALSE	FALSE
5830418K08Rik	MmuEX0002075	chr9:15129951-15130190	240	chr9:15130519,15129951-15130190,15128735	S	10.1197	4.32405	9.8652	8.03815	15.3494	2.24255	15.095	FALSE	FALSE	FALSE	FALSE	TRUE	FALSE	TRUE
Scaf8	MmuEX0041117	chr17:3122053-3122114	62	chr17:3115418,3122053-3122114,3145075	S	0.2658	3.2983	-8.926	-12.6486	-3.5698	-9.6161	-12.7616	FALSE	FALSE	FALSE	TRUE	FALSE	FALSE	TRUE
8030474K03Rik	MmuEX0002253	chrX:98993441-98993495	55	chrX:98993100,98993441-98993495+98993504,98993681	S	9.08435	NA	11.9479	6.15175	-6.94285	NA	-4.0793	FALSE	NA	FALSE	FALSE	FALSE	NA	FALSE
Pramef8	MmuEX0036921	chr4:143005252-143005316	65	chr4:143002994,143005252-143005316,143006523+143006543	S	0.1159	-4.2519	3.8257	-5.28605	-23.6647	-9.65385	-19.9549	FALSE	FALSE	FALSE	FALSE	TRUE	FALSE	TRUE
Zfp740	MmuEX0053594	chr15:102039184-102039307	124	chr15:102038792,102039184-102039307+102039311,102039586+102039591	S	-3.2946	-5.59895	-4.4154	-11.6951	0.2355	-13.9994	-0.8853	FALSE	FALSE	FALSE	TRUE	FALSE	TRUE	FALSE
Cltc	MmuEX0011807	chr11:86514563-86514583	21	chr11:86515711,86514563-86514583,86510842	S	-6.13185	-10.003	2.7943	2.21105	-1.4827	-1.6601	7.44345	FALSE	TRUE	FALSE	FALSE	FALSE	FALSE	FALSE
Neurl4	MmuEX0031527	chr11:69717156-69717221	66	chr11:69716954,69717156-69717221,69717367+69717466	S	2.826	1.6058	43.5829	-1.5763	-61.4646	-2.7965	-20.7078	FALSE	FALSE	TRUE	FALSE	TRUE	FALSE	TRUE
8030462N17Rik	MmuEX0002252	chr18:77891868-77892035	168	chr18:77912639,77891868-77892035,77881933	S	4.22315	-13.0328	2.5245	14.6848	-6.5145	-2.5712	-8.21315	FALSE	TRUE	FALSE	TRUE	FALSE	FALSE	FALSE
Zfp30	MmuEX0053209	chr7:30573068-30573194	127	chr7:30571322,30573068-30573194,30574357+30574360	S	-4.2895	-5.1839	8.1772	5.8423	-26.2978	4.9479	-13.831	FALSE	FALSE	FALSE	FALSE	TRUE	FALSE	FALSE
C79407	MmuEX0008629	chr12:66262390-66263015	626	chr12:66273436,66262390-66263015,66259848	S	8.6271	13.8554	2.13635	2.1031	15.0885	7.33145	8.59775	FALSE	TRUE	FALSE	FALSE	FALSE	FALSE	FALSE
Usp14	MmuEX0050835	chr18:10017989-10018093	105	chr18:10022816,10017989-10018093,10016642	S	2.56935	-1.01465	12.8306	2.85305	-27.5962	-0.73095	-17.335	FALSE	FALSE	TRUE	FALSE	TRUE	FALSE	TRUE
Ankrd16	MmuEX0005031	chr2:11706797-11706887	91	chr2:11706079,11706750+11706797-11706887,11707851	S	8.39715	-4.65045	12.7466	12.0224	12.4828	-1.0252	16.8322	FALSE	FALSE	FALSE	FALSE	FALSE	FALSE	TRUE
Trappc9	MmuEX0048796	chr15:72872607-72872633	27	chr15:72881025,72872607-72872633,72862073	S	-0.9065	14.568	-28.5671	-4.96885	40.9995	10.5057	13.3389	FALSE	FALSE	TRUE	FALSE	TRUE	FALSE	FALSE
Cyb5r2	MmuEX0013276	chr7:114900425-114900497	73	chr7:114900699,114900425-114900497,114898324	S	NA	NA	NA	25.5688	NA	NA	NA	FALSE	FALSE	NA	TRUE	NA	FALSE	NA
Rbm33	MmuEX0039139	chr5:28668935-28669054	120	chr5:28665848,28668935-28669054,28679012	S	-2.2691	-7.1375	-1.75765	15.5428	9.6007	10.6745	10.1121	FALSE	FALSE	FALSE	TRUE	FALSE	FALSE	FALSE
Phldb1	MmuEX0034865	chr9:44516477-44516605	129	chr9:44519006,44516366+44516477-44516605,44516123	S	-2.5767	-1.08565	-2.38415	3.92345	25.4261	5.4145	25.6186	FALSE	FALSE	FALSE	FALSE	TRUE	FALSE	TRUE
Myof	MmuEX0030610	chr19:38044397-38044435	39	chr19:38046665,38044397-38044435,38042942	S	0.0303	NA	-21.3902	-0.1762	-9.4279	NA	-30.8484	FALSE	FALSE	FALSE	FALSE	FALSE	FALSE	TRUE
Ggnbp1	MmuEX0020354	chr17:27165778-27166891	1114	chr17:27162404,27165778-27166891,27167621	S	14.4512	NA	0.49675	21.1218	15.3866	NA	1.4321	FALSE	FALSE	FALSE	TRUE	FALSE	FALSE	FALSE
Ctu2	MmuEX0013151	chr8:125003177-125003312	136	chr8:125003094,125003177-125003312,125003490	S	0.50915	0.0863	3.138	-2.8885	-8.98435	-3.31135	-6.3555	FALSE	FALSE	FALSE	FALSE	FALSE	FALSE	FALSE
Clip1	MmuEX0011694	chr5:124063077-124065344	2268	chr5:124067345,124063077-124065344,124061947	S	-18.9464	17.0515	6.89515	-40.0209	-69.65	-4.02295	-43.8083	FALSE	FALSE	FALSE	TRUE	TRUE	FALSE	TRUE
Clip1	MmuEX0011695	chr5:124077303-124077419	117	chr5:124080234+124080462,124077303-124077419,124073279	S	0.04495	-1.31515	27.9654	2.2506	-71.7007	0.8905	-43.7803	FALSE	FALSE	TRUE	FALSE	TRUE	FALSE	TRUE
Pitpnb	MmuEX0035275	chr5:111814540-111814624	85	chr5:111812130,111814540-111814624,111815523	S	-0.00035	-4.75655	15.8981	4.2625	-42.9615	-0.4937	-27.0631	FALSE	FALSE	TRUE	FALSE	TRUE	FALSE	TRUE
Tmc8	MmuEX0047591	chr11:117653403-117653481	79	chr11:117652915,117653403-117653481,117653852	S	1.2666	NA	NA	-8.67925	NA	NA	NA	FALSE	FALSE	NA	FALSE	NA	FALSE	FALSE
Zscan29	MmuEX0054060	chr2:120994935-120995139	205	chr2:120995546,120994935-120995139,120992454	S	-3.19795	-1.69465	12.1234	-10.7485	-42.2326	-9.24515	-26.9113	FALSE	FALSE	FALSE	FALSE	TRUE	FALSE	TRUE
Ccdc75	MmuEX0009912	chr17:79236134-79236260	127	chr17:79235018,79236134-79236260,79237171	S	-3.28945	-13.4754	0.6886	5.3827	2.31745	-4.8032	6.2955	FALSE	TRUE	FALSE	FALSE	FALSE	FALSE	FALSE
Eml5	MmuEX0016819	chr12:100040494-100040667	174	chr12:100043677,100040494-100040667,100039321	S	-6.4479	-4.1066	2.76545	6.0266	3.26955	8.3679	12.4829	FALSE	FALSE	FALSE	FALSE	FALSE	FALSE	TRUE
4930422G04Rik	MmuEX0001493	chr3:127263814-127263999	186	chr3:127262548,127263814-127263999,127264393	S	-1.54445	-8.7738	5.03365	-0.1778	-13.9655	-7.40715	-7.3874	FALSE	FALSE	FALSE	FALSE	TRUE	FALSE	FALSE
Ppap2c	MmuEX0036453	chr10:78993622-78993726	105	chr10:78996369+78996410,78993622-78993726+78993773,78993517	S	-3.272	-6.8977	2.52275	5.91815	-18.5255	2.29245	-12.7308	FALSE	FALSE	FALSE	FALSE	TRUE	FALSE	FALSE
Magi3	MmuEX0027566	chr3:103820525-103820615	91	chr3:103821424,103820525-103820615,103819991	S	11.8811	3.888	-22.1729	11.2767	52.9624	3.28365	18.9084	FALSE	FALSE	TRUE	FALSE	TRUE	FALSE	FALSE
6530401G17Rik	MmuEX0002201	chr12:21262336-21262470	135	chr12:21260328,21262336-21262470,21263871	S	-1.7239	-5.4145	-18.5729	4.4511	15.207	0.7605	-1.64205	FALSE	FALSE	TRUE	FALSE	TRUE	FALSE	FALSE
Tnrc6a	MmuEX0048382	chr7:130318940-130318972	33	chr7:130317833,130318940-130318972,130320338	S	5.5135	-1.5082	5.7051	14.5798	15.2753	7.5581	15.4669	FALSE	FALSE	FALSE	TRUE	TRUE	FALSE	TRUE
Tnrc6a	MmuEX0048383	chr7:130323763-130323909	147	chr7:130323373,130323763-130323909,130324054	S	-0.2073	1.15255	NA	-0.2822	57.695	1.07765	NA	FALSE	FALSE	NA	FALSE	TRUE	FALSE	NA
Msl1	MmuEX0029831	chr11:98663582-98663629	48	chr11:98661696,98663582-98663629,98664096	S	0.26445	-3.2026	5.3372	0.90215	-15.1473	-2.5649	-10.0746	FALSE	FALSE	FALSE	FALSE	TRUE	FALSE	FALSE
Yap1	MmuEX0052491	chr9:7950492-7950539	48	chr9:7952953,7950492-7950539,7938538	S	0.37355	-12.8468	-2.02475	12.1153	-4.40355	-1.10505	-6.80185	FALSE	TRUE	FALSE	TRUE	FALSE	FALSE	FALSE
Ggcx	MmuEX0020348	chr6:72377892-72378043	152	chr6:72377167,72377892-72378043,72378452	S	1.31755	-4.60405	-14.2393	-15.1693	-8.98925	-21.0909	-24.5461	FALSE	FALSE	FALSE	FALSE	FALSE	FALSE	TRUE
Shisa7	MmuEX0042295	chr7:4783275-4783325	51	chr7:4785832,4783275-4783325,4782510	S	4.24175	-41.37	NA	37.7592	-11.8884	-7.85255	NA	FALSE	TRUE	FALSE	TRUE	FALSE	FALSE	FALSE
Sh3pxd2a	MmuEX0042214	chr19:47357511-47357594	84	chr19:47361095,47357511-47357594,47352920	S	-11.9248	-11.6126	3.51695	8.0228	-17.6745	8.33505	-2.23265	FALSE	FALSE	FALSE	FALSE	FALSE	FALSE	FALSE
Ceacam10	MmuEX0010705	chr7:25563145-25563280	136	chr7:25562358,25563145-25563280+25563504,25565889	S	-23.7274	NA	NA	14.0327	NA	NA	NA	TRUE	FALSE	NA	FALSE	NA	NA	NA
Msi1	MmuEX0029821	chr5:115897139-115897195	57	chr5:115895484,115897139-115897195,115900224	S	-4.94885	-14.2509	-11.2176	13.5457	5.14815	4.24355	-1.1206	FALSE	TRUE	TRUE	TRUE	FALSE	FALSE	FALSE
Zfp867	MmuEX0053670	chr11:59278514-59278574	61	chr11:59278953,59278514-59278574,59277788	S	-12.3123	3.7463	9.26385	6.49735	3.5149	22.5559	25.091	FALSE	FALSE	FALSE	FALSE	FALSE	TRUE	TRUE
Ankrd24	MmuEX0005049	chr10:81102773-81102880	108	chr10:81102681,81102773-81102880,81103513	S	NA	NA	11.1483	NA	NA	-3.78155	0.6474	FALSE	FALSE	TRUE	FALSE	FALSE	FALSE	FALSE
Ankrd24	MmuEX0005050	chr10:81104721-81104793	73	chr10:81103735,81104721-81104793,81105046	S	NA	NA	32.8174	NA	NA	-5.3533	-6.73505	FALSE	FALSE	TRUE	FALSE	NA	FALSE	FALSE
Ankrd24	MmuEX0005051	chr10:81107721-81107888	168	chr10:81106638,81107721-81107888,81109050	S	-9.18385	-15.4993	-8.8907	2.37355	14.5836	-3.94195	14.8767	FALSE	TRUE	FALSE	FALSE	FALSE	FALSE	FALSE
Ep300	MmuEX0016953	chr15:81447156-81447293	138	chr15:81446555,81447156-81447293,81450430	S	10.8863	11.5381	0.3744	-1.87975	11.9566	-1.22795	1.4448	FALSE	TRUE	FALSE	FALSE	TRUE	FALSE	FALSE
Nfic	MmuEX0031615	chr10:80866097-80866173	77	chr10:80867569,80866097-80866173,80863816	S	-16.3842	-12.7083	0.7209	3.0502	-16.2535	6.72605	0.8516	FALSE	FALSE	FALSE	FALSE	TRUE	FALSE	FALSE
Ankrd17	MmuEX0005038	chr5:90711876-90712628	753	chr5:90714066,90711876-90712628,90707413+90707416	S	5.67915	0.51235	0.67025	7.03905	13.0033	1.87225	7.9944	FALSE	FALSE	FALSE	FALSE	TRUE	FALSE	FALSE
H2-T22	MmuEX0022299	chr17:36177170-36177274	105	chr17:36177423,36177170-36177274,36176319	S	NA	-8.7083	23.1478	NA	NA	3.31315	5.77765	FALSE	FALSE	TRUE	FALSE	NA	FALSE	FALSE
R3hdm1	MmuEX0038207	chr1:130080977-130081231	255	chr1:130078741+130078789,130080977-130081231,130083335	S	-7.81045	-18.8965	-8.33705	2.6403	0.18525	-8.4457	-0.34135	FALSE	TRUE	FALSE	FALSE	FALSE	FALSE	FALSE
R3hdm1	MmuEX0038208	chr1:130087215-130087316	102	chr1:130083486,130087215-130087316,130090037	S	-2.6398	0.5133	-8.13015	5.46655	46.8453	8.61965	41.355	FALSE	FALSE	FALSE	FALSE	TRUE	FALSE	TRUE
Usp34	MmuEX0050974	chr11:23262577-23262612	36	chr11:23261716,23262577-23262612,23263058	S	6.7887	-9.2583	-20.3803	15.3289	45.3053	-0.7181	18.1364	FALSE	FALSE	TRUE	TRUE	TRUE	FALSE	TRUE
AI987944	MmuEX0002774	chr7:48631861-48631918	58	chr7:48632116,48631861-48631918,48630744	S	-1.00865	5.02845	14.966	-1.6955	-14.1878	4.3416	1.7868	FALSE	FALSE	TRUE	FALSE	FALSE	FALSE	FALSE
Slc44a2	MmuEX0043350	chr9:21157445-21157572	128	chr9:21156995,21157445-21157572+21157616,21158126	S	8.7311	0.77885	-2.1645	4.26085	43.6073	-3.6914	32.7117	FALSE	FALSE	FALSE	FALSE	TRUE	FALSE	TRUE
Birc2	MmuEX0007989	chr9:7819307-7819561	255	chr9:7820974,7819307-7819561,7819062	S	5.1787	6.23665	-0.36605	-1.786	11.5226	-0.72805	5.9778	FALSE	FALSE	FALSE	FALSE	TRUE	FALSE	FALSE
Las1l	MmuEX0026151	chrX:93142737-93142787	51	chrX:93143109,93142737-93142787,93142412	S	0.13705	-0.2951	8.9392	0.4447	8.30255	0.01255	17.1047	FALSE	FALSE	FALSE	FALSE	FALSE	FALSE	TRUE
Prdm2	MmuEX0036963	chr4:142769218-142769294	77	chr4:142770780,142769191+142769218-142769294,142760091	S	6.29005	1.4786	-4.47235	1.12815	1.99575	-3.6833	-8.76665	FALSE	FALSE	FALSE	FALSE	FALSE	FALSE	FALSE
Pkn1	MmuEX0035427	chr8:86195616-86195692	77	chr8:86195806,86195616-86195692,86195340	S	0.13805	-1.79595	10.4554	0.31405	-12.6581	-1.61995	-2.34075	FALSE	FALSE	TRUE	FALSE	TRUE	FALSE	FALSE
Spna2	MmuEX0044725	chr2:29856620-29856679	60	chr2:29855582,29856620-29856679,29857751	S	2.2486	10.6759	-1.42135	-4.64625	19.4646	3.781	15.7947	FALSE	TRUE	FALSE	FALSE	TRUE	FALSE	TRUE
Abat	MmuEX0002933	chr16:8611220-8611387	168	chr16:8609086,8611220-8611387,8614076	S	NA	-30.8666	-16.1025	NA	NA	-20.2047	-14.3016	FALSE	TRUE	TRUE	FALSE	FALSE	FALSE	FALSE
Palld	MmuEX0033519	chr8:64013655-64013705	51	chr8:64014483,64013655-64013705,64012372	S	-1.2668	-4.5545	2.15575	2.7066	8.2067	-0.5811	11.6293	FALSE	FALSE	FALSE	FALSE	FALSE	FALSE	TRUE
Zfp846	MmuEX0053658	chr9:20395783-20395865	83	chr9:20395328,20395783-20395865+20395913,20397605	S	-5.28345	0.55215	-3.365	1.70505	-8.36425	7.54065	-6.4458	FALSE	FALSE	FALSE	FALSE	FALSE	FALSE	FALSE
Zfp68	MmuEX0053548	chr5:139057698-139057787	90	chr5:139058283,139057698-139057787+139057793+139057842,139053393	S	-3.0075	-17.8056	-5.8197	10.7462	-18.2655	-4.052	-21.0777	FALSE	TRUE	FALSE	FALSE	FALSE	FALSE	TRUE
Phf21a	MmuEX0034760	chr2:92055621-92055732	112	chr2:92054246,92055606+92055621-92055732,92061629	S	-4.7287	9.5927	-9.85	-7.14065	18.4434	7.18075	13.3221	FALSE	FALSE	FALSE	FALSE	TRUE	FALSE	FALSE
Phf21a	MmuEX0034761	chr2:92167073-92167321	249	chr2:92160616,92167070+92167073-92167321,92168469+92168472	S	-14.5931	-9.5229	-2.48185	11.7283	8.5221	16.7985	20.6334	FALSE	FALSE	FALSE	FALSE	FALSE	TRUE	TRUE
Rrp1b	MmuEX0040602	chr17:32184619-32184676	58	chr17:32182956+32183174,32184619-32184676,32185498	S	1.30765	0.16845	15.859	3.049	-13.7315	1.9098	0.81995	FALSE	FALSE	TRUE	FALSE	TRUE	FALSE	FALSE
Nrf1	MmuEX0032327	chr6:30040269-30040304	36	chr6:30040146,30040269-30040304,30045340	S	-30.3948	-19.038	-2.37395	-13.6471	-41.3062	-2.29025	-13.2853	TRUE	TRUE	FALSE	TRUE	TRUE	FALSE	TRUE
Wdr91	MmuEX0052093	chr6:34859714-34859827	114	chr6:34860506+34860510+34860697,34859677+34859714-34859827,34859540	S	-7.1516	-17.2522	3.5617	8.61005	-11.1771	-1.4905	-0.46385	FALSE	TRUE	FALSE	FALSE	TRUE	FALSE	FALSE
Cecr5	MmuEX0010722	chr6:120467068-120467098	31	chr6:120468462,120467068-120467098,120464590	S	-0.77625	-1.76205	-2.00275	-0.0814	-19.5836	-1.0672	-20.8102	FALSE	FALSE	FALSE	FALSE	TRUE	FALSE	TRUE
Zc3h4	MmuEX0052754	chr7:17018123-17018371	249	chr7:17015259,17018123-17018371,17019370	S	-5.4293	-31.4398	-2.8071	24.718	-0.8602	-1.29245	1.762	FALSE	TRUE	FALSE	TRUE	FALSE	FALSE	FALSE
Bcas3	MmuEX0007812	chr11:85357430-85357474	45	chr11:85345445,85357430-85357474,85367692	S	1.8795	0.4081	-5.77195	0.21905	23.855	-1.25235	16.2036	FALSE	FALSE	FALSE	FALSE	TRUE	FALSE	TRUE
Slx1b	MmuEX0043739	chr7:133836267-133836318	52	chr7:133838939,133836267-133836318,133836173	S	19.0168	-9.93245	30.1449	12.1392	-37.5602	-16.8101	-26.4321	TRUE	FALSE	TRUE	FALSE	TRUE	TRUE	TRUE
Dbp	MmuEX0013795	chr7:52961976-52962086	111	chr7:52961132,52961976-52962086+52962386,52963630	S	-6.74475	-28.7255	-16.1458	23.189	34.3806	1.2082	24.9795	FALSE	TRUE	FALSE	TRUE	TRUE	FALSE	FALSE
Zfp930	MmuEX0053690	chr8:71750571-71750628	58	chr8:71750368,71750571-71750628,71751742	S	1.2687	1.50405	7.1983	-0.7244	-12.8011	-0.48905	-6.87155	FALSE	FALSE	FALSE	FALSE	TRUE	FALSE	FALSE
9430015G10Rik	MmuEX0002362	chr4:155490825-155490957	133	chr4:155488110,155490805+155490825-155490957,155491119	S	-2.8814	-12.3397	-5.12835	12.8488	2.5619	3.3905	0.31495	FALSE	TRUE	FALSE	TRUE	FALSE	FALSE	FALSE
Kif13b	MmuEX0025427	chr14:65419182-65419244	63	chr14:65408535,65419182-65419244+65419283,65421811+65421862	S	-5.26635	-10.2218	-0.2577	6.0201	-22.1617	1.06465	-17.1531	FALSE	FALSE	FALSE	FALSE	TRUE	FALSE	FALSE
Ap2a1	MmuEX0005416	chr7:52158832-52158897	66	chr7:52159111,52158832-52158897,52158570	S	0.3162	-0.3494	-27.9866	0.35485	56.0359	-0.31075	27.7331	FALSE	FALSE	TRUE	FALSE	TRUE	FALSE	TRUE
Intu	MmuEX0024317	chr3:40468182-40468267	86	chr3:40458175,40468182-40468267,40476493	S	NA	2.82495	-17.3011	NA	NA	2.6466	-23.7534	FALSE	FALSE	FALSE	FALSE	FALSE	FALSE	TRUE
Haghl	MmuEX0022361	chr17:25921949-25922139	191	chr17:25922230+25922368+25922373+25922407,25921949-25922139,25921670	S	-3.9885	9.4932	3.3369	-14.5788	5.99435	-1.09715	13.3198	FALSE	FALSE	FALSE	TRUE	FALSE	FALSE	TRUE
Sfmbt2	MmuEX0041948	chr2:10499156-10499254	99	chr2:10497138,10499156-10499254,10499442	S	-6.2452	-17.0157	28.2481	13.6285	-44.5263	2.85795	-10.033	FALSE	TRUE	TRUE	TRUE	TRUE	FALSE	FALSE
Bod1l	MmuEX0008111	chr5:42183036-42183176	141	chr5:42185466,42183036-42183176,42180188	S	-0.8794	0.1018	6.85145	-1.4159	-24.7423	-0.4347	-17.0115	FALSE	FALSE	FALSE	FALSE	TRUE	FALSE	TRUE
Athl1	MmuEX0006690	chr7:148128303-148128464	162	chr7:148127542,148128184+148128303-148128464,148128885	S	7.27225	-2.70735	1.1554	12.562	8.28105	2.58245	2.1642	FALSE	FALSE	FALSE	TRUE	FALSE	FALSE	FALSE
Lmtk3	MmuEX0026639	chr7:53043016-53043124	109	chr7:53042840,53043016-53043124,53043274	S	5.37775	-3.3144	7.3595	5.0517	-85.7565	-3.64045	-83.7747	FALSE	FALSE	FALSE	FALSE	TRUE	FALSE	TRUE
Ap3b2	MmuEX0005445	chr7:88618743-88618805	63	chr7:88621166,88618743-88618805,88618405	S	-4.0044	-4.5578	1.7526	6.8549	8.19145	6.3015	13.9484	FALSE	FALSE	FALSE	FALSE	FALSE	FALSE	TRUE
Zfp512	MmuEX0053395	chr5:31755528-31755586	59	chr5:31754950+31754962,31755528-31755586,31767819+31767825	S	-2.64185	8.3601	8.67015	-5.78285	3.15645	5.2191	14.4685	FALSE	FALSE	FALSE	FALSE	FALSE	FALSE	TRUE
Klhl24	MmuEX0025776	chr16:20102065-20102127	63	chr16:20097744,20102065-20102127,20106736	S	9.6908	11.6496	-4.53515	-4.4275	16.0048	-2.46865	1.77885	FALSE	FALSE	FALSE	FALSE	TRUE	FALSE	FALSE
Kif1b	MmuEX0025499	chr4:148594651-148594899	249	chr4:148596336,148594651-148594899,148589134	S	-4.2458	8.4781	-15.6637	-7.77115	69.7369	4.95275	58.319	FALSE	FALSE	TRUE	FALSE	TRUE	FALSE	TRUE
Kif1b	MmuEX0025502	chr4:148639454-148639471	18	chr4:148640361,148639454-148639471,148637799	S	NA	NA	NA	NA	NA	1.86405	67.6359	FALSE	FALSE	NA	FALSE	NA	FALSE	TRUE
Clip2	MmuEX0011703	chr5:134980604-134980708	105	chr5:134986033,134980604-134980708,134979331	S	-1.4982	-3.39185	-44.1219	2.1645	67.0624	0.27085	24.4388	FALSE	FALSE	TRUE	FALSE	TRUE	FALSE	TRUE
Pstk	MmuEX0037613	chr7:138517050-138517344	295	chr7:138514903,138517050-138517344,138517579	S	-1.2621	-17.557	-2.29625	12.1528	-3.90585	-4.14205	-4.94	FALSE	TRUE	FALSE	TRUE	FALSE	FALSE	FALSE
Syne2	MmuEX0045967	chr12:77201015-77201083	69	chr12:77200499,77201015-77201083,77201979	S	-42.6975	-25.9165	-37.698	-0.77755	12.9475	16.0036	17.9471	TRUE	TRUE	TRUE	FALSE	FALSE	FALSE	FALSE
Klhdc3	MmuEX0025724	chr17:46815991-46816136	146	chr17:46817651,46815991-46816136+46816143,46815442	S	3.294	4.072	1.98735	4.5335	13.3073	5.3115	12.0007	FALSE	FALSE	FALSE	FALSE	TRUE	FALSE	TRUE
Brwd3	MmuEX0008325	chrX:105944622-105944780	159	chrX:105945570,105944622-105944780,105939109	S	-7.75885	-16.3663	10.828	14.7927	-1.493	6.18525	17.0938	FALSE	FALSE	FALSE	FALSE	FALSE	FALSE	TRUE
Med14	MmuEX0028492	chrX:12266455-12266586	132	chrX:12270711,12266455-12266586,12264327	S	-5.2275	-7.05625	6.584	5.79225	-23.9522	3.9635	-12.1407	FALSE	FALSE	FALSE	FALSE	TRUE	FALSE	FALSE
Rab3ip	MmuEX0038368	chr10:116365245-116365340	96	chr10:116374439+116374453,116365245-116365340,116356707	S	-0.623	6.3997	6.64195	-4.0673	-18.3227	2.9554	-11.0578	FALSE	FALSE	FALSE	FALSE	TRUE	FALSE	TRUE
2210021J22Rik	MmuEX0000790	chr15:85641332-85641478	147	chr15:85641981+85642069,85641273+85641332-85641478,85639754	S	-1.8016	-7.7038	5.7873	17.4031	8.50995	11.5009	16.0988	FALSE	FALSE	FALSE	TRUE	FALSE	FALSE	FALSE
Clasp1	MmuEX0011506	chr1:120419898-120419924	27	chr1:120418511,120419898-120419924,120421874	S	0.90775	17.6131	-3.5809	0.32265	77.2704	17.028	72.7818	FALSE	TRUE	FALSE	FALSE	TRUE	TRUE	TRUE
Clasp1	MmuEX0011507	chr1:120438252-120438275	24	chr1:120435946,120438252-120438275,120439679	S	3.67315	5.16005	4.5039	24.7843	66.6692	26.2712	67.4999	FALSE	FALSE	FALSE	TRUE	TRUE	TRUE	TRUE
C330021F23Rik	MmuEX0008570	chr8:3573121-3573221	101	chr8:3568096,3573121-3573221,3577841	S	2.91625	-17.4197	12.0855	4.37255	-10.6306	-15.9634	-1.46135	FALSE	TRUE	FALSE	FALSE	FALSE	FALSE	FALSE
Slc31a2	MmuEX0043096	chr4:61956921-61957110	190	chr4:61953732,61956921-61957110,61958009	S	7.1365	-4.0865	-0.7737	11.8621	1.3534	0.63915	-6.5568	FALSE	FALSE	FALSE	TRUE	FALSE	FALSE	FALSE
Numa1	MmuEX0032644	chr7:109150809-109150850	42	chr7:109150173,109150809-109150850,109156000	S	-3.42895	-16.126	-2.6078	14.768	4.73935	2.0709	5.5605	FALSE	TRUE	FALSE	TRUE	FALSE	FALSE	FALSE
Wdr35	MmuEX0051874	chr12:9002446-9002478	33	chr12:8996896,9002446-9002478,9002875	S	-0.9186	1.37735	NA	-1.8329	27.4472	0.46305	NA	FALSE	FALSE	FALSE	FALSE	TRUE	FALSE	NA
Mllt4	MmuEX0029239	chr17:13985362-13985382	21	chr17:13983646,13985362-13985382,13986115	S	-4.13355	-9.68035	-1.6298	5.0304	5.3889	-0.5164	7.89265	FALSE	FALSE	FALSE	FALSE	FALSE	FALSE	FALSE
Mllt4	MmuEX0029240	chr17:14027970-14028005	36	chr17:14025984,14027970-14028005,14033095	S	1.57575	1.386	-15.0778	0.5787	48.9447	0.38895	32.2912	FALSE	FALSE	FALSE	FALSE	TRUE	FALSE	TRUE
Cep152	MmuEX0010909	chr2:125397405-125397569	165	chr2:125402450,125397405-125397569,125395387	S	-0.93025	-17.2525	2.46495	5.90335	-34.323	-10.4189	-30.9278	FALSE	TRUE	FALSE	FALSE	TRUE	FALSE	TRUE
Uty	MmuEX0051195	chrY:505566-505700	135	chrY:506408,505566-505700,504628	S	7.59855	13.8651	NA	-6.60765	-43.9522	-0.3411	NA	FALSE	FALSE	NA	FALSE	TRUE	FALSE	FALSE
Sars	MmuEX0041000	chr3:108230779-108230850	72	chr3:108231092,108230779-108230850,108230307	S	0.93185	1.67465	2.35625	1.0622	14.3064	1.805	15.7309	FALSE	FALSE	FALSE	FALSE	TRUE	FALSE	TRUE
Celsr2	MmuEX0010767	chr3:108196568-108196750	183	chr3:108196854,108196568-108196750,108196428	S	1.0682	-4.184	1.05785	1.4419	-10.5847	-3.8103	-10.5951	FALSE	FALSE	FALSE	FALSE	FALSE	FALSE	TRUE
Sort1	MmuEX0044415	chr3:108158390-108158488	99	chr3:108157159,108158390-108158488,108159149	S	4.4623	25.4593	14.0536	-10.2193	12.7963	10.7776	22.3876	FALSE	TRUE	TRUE	FALSE	FALSE	FALSE	TRUE
Epc2	MmuEX0017058	chr2:49387564-49387755	192	chr2:49385663,49387564-49387755,49390775	S	3.91945	-4.6661	19.2071	6.03065	-34.1365	-2.5549	-18.8489	FALSE	FALSE	TRUE	FALSE	TRUE	FALSE	TRUE
Pex11c	MmuEX0034495	chr8:3465783-3465971	189	chr8:3467572,3465783-3465971,3464100	S	NA	-18.4002	4.0304	NA	NA	-11.1548	-10.5674	FALSE	TRUE	FALSE	FALSE	FALSE	FALSE	FALSE
Gm5595	MmuEX0021119	chr7:49920388-49920514	127	chr7:49948021,49920388-49920514,49920188	S	-0.27975	-0.26195	-0.6373	-1.38145	-12.6416	-1.36365	-12.9992	FALSE	FALSE	FALSE	FALSE	TRUE	FALSE	TRUE
Ddx43	MmuEX0014114	chr9:78261550-78261691	142	chr9:78260883,78261550-78261691,78262031	S	-1.53485	NA	NA	-10.5487	NA	NA	NA	FALSE	FALSE	NA	TRUE	NA	FALSE	NA
Trpc2	MmuEX0049111	chr7:109224337-109224466	130	chr7:109221830,109224311+109224337-109224466,109226263	S	-1.7727	-4.9665	7.81575	1.2839	-19.7164	-1.9099	-10.128	FALSE	FALSE	FALSE	FALSE	TRUE	FALSE	TRUE
Rnf121	MmuEX0039995	chr7:109180008-109180115	108	chr7:109183821,109180008-109180115,109177646	S	-7.8846	-10.7106	-1.1686	6.00945	4.49135	3.1834	11.2073	FALSE	TRUE	FALSE	FALSE	FALSE	FALSE	TRUE
Fryl	MmuEX0019675	chr5:73506495-73506539	45	chr5:73509723,73506495-73506539,73504091	S	24.0648	NA	30.5988	NA	-37.3996	8.7755	-30.8655	TRUE	NA	TRUE	FALSE	TRUE	FALSE	TRUE
Nr2c2ap	MmuEX0032274	chr8:72656311-72656416	106	chr8:72655907,72656311-72656416,72656486	S	1.78405	-1.36525	15.0512	-1.26575	-24.757	-4.41505	-11.4898	FALSE	FALSE	TRUE	FALSE	TRUE	FALSE	TRUE
Cecr2	MmuEX0010718	chr6:120693801-120693884	84	chr6:120688343,120693801-120693884,120700870	S	12.2742	15.2271	7.27085	-0.2306	-3.12875	2.72235	-8.13205	FALSE	TRUE	FALSE	FALSE	FALSE	FALSE	FALSE
Tia1	MmuEX0047286	chr6:86373600-86373665	66	chr6:86370405,86373600-86373665,86374339	S	-6.5386	-44.434	2.1522	38.3683	-7.6338	0.47295	1.057	FALSE	TRUE	FALSE	TRUE	FALSE	FALSE	FALSE
Setdb2	MmuEX0041868	chr14:60056274-60056602	329	chr14:60059424,60056274-60056602,60050105	S	-8.99145	2.5922	0.7382	-0.1978	-5.0625	11.3858	4.66715	FALSE	FALSE	FALSE	FALSE	FALSE	TRUE	FALSE
Ganab	MmuEX0020047	chr19:8982341-8982406	66	chr19:8981884,8982341-8982406,8983168	S	-3.29725	-17.7603	3.7039	21.8847	-13.9245	7.4216	-6.9233	FALSE	TRUE	FALSE	TRUE	TRUE	FALSE	FALSE
Phf20l1	MmuEX0034750	chr15:66455323-66455445	123	chr15:66454379,66455323-66455445,66455554	S	NA	-53.6029	14.9742	NA	NA	-6.8445	5.8217	FALSE	TRUE	FALSE	NA	FALSE	FALSE	FALSE
Nup62cl	MmuEX0032793	chrX:136562107-136562241	135	chrX:136562378,136562107-136562241,136559879	S	-16.587	-15.0994	3.65675	2.45445	-12.0069	3.942	8.2368	TRUE	TRUE	FALSE	FALSE	TRUE	FALSE	FALSE
BC023829	MmuEX0007382	chrX:67718178-67718261	84	chrX:67720329,67718178-67718261,67716196	S	-3.8831	-6.43495	-0.74095	12.1425	13.4285	9.5906	16.5707	FALSE	FALSE	FALSE	TRUE	TRUE	FALSE	TRUE
Ap1ar	MmuEX0005382	chr3:127518514-127518612	99	chr3:127519828,127518514-127518612,127516213	S	0.83025	-2.3369	24.5473	2.53035	-56.3559	-0.6368	-32.6389	FALSE	FALSE	TRUE	FALSE	TRUE	FALSE	TRUE
Arfgef2	MmuEX0005732	chr2:166668185-166668253	69	chr2:166661957,166668185-166668253,166670950	S	-6.8277	-5.0872	11.2038	0.49985	-16.8542	2.24035	1.1773	FALSE	FALSE	FALSE	FALSE	TRUE	FALSE	FALSE
Zfp850	MmuEX0053660	chr7:28797355-28797469	115	chr7:28799035,28797355-28797469,28793455	S	4.76005	-0.3925	-0.68285	7.80095	10.8014	2.6484	5.3585	FALSE	FALSE	FALSE	FALSE	TRUE	FALSE	FALSE
Dnlz	MmuEX0015277	chr2:26206855-26206994	140	chr2:26207293,26206855-26206994,26206078	S	6.99755	-1.76465	3.67425	3.92305	-6.97465	-4.83915	-10.298	FALSE	FALSE	FALSE	FALSE	FALSE	FALSE	TRUE
Klhl17	MmuEX0025750	chr4:155605656-155605823	168	chr4:155605911,155605656-155605823,155605282	S	-0.72325	-7.27035	-3.5943	3.8631	-1.51055	-2.684	-4.3816	FALSE	FALSE	FALSE	FALSE	FALSE	FALSE	FALSE
Gm11627	MmuEX0020728	chr11:102438213-102438393	181	chr11:102440064,102438213-102438393,102438111	S	-1.4994	-16.1034	0.2099	10.648	-4.04545	-3.956	-2.33615	FALSE	TRUE	FALSE	FALSE	FALSE	FALSE	FALSE
Gm53	MmuEX0021110	chr11:96122926-96123077	152	chr11:96113127,96122926-96123077+96123323,96125488	S	-12.928	-11.1188	NA	13.2503	NA	15.0595	NA	TRUE	FALSE	NA	TRUE	FALSE	FALSE	NA
Prkcc	MmuEX0037125	chr7:3314389-3314476	88	chr7:3314088,3314389-3314476,3314768	S	-9.3595	-6.6507	4.6907	-17.7494	-61.2956	-15.0406	-47.2454	FALSE	FALSE	FALSE	FALSE	TRUE	FALSE	TRUE
Med12	MmuEX0028457	chrX:98477389-98477439	51	chrX:98477221,98477389-98477439,98477740	S	-1.48545	-1.32475	9.94595	0.6165	-10.2596	0.7772	1.17185	FALSE	FALSE	FALSE	FALSE	TRUE	FALSE	FALSE
2210013O21Rik	MmuEX0000768	chrX:150163405-150163482	78	chrX:150160384,150163405-150163482,150175583	S	-4.4988	9.36795	20.7063	-20.8276	-29.5304	-6.96085	-4.3254	FALSE	FALSE	TRUE	TRUE	TRUE	FALSE	FALSE
Gm2694	MmuEX0021051	chr8:90037708-90037795	88	chr8:89996859,90037708-90037795,90045635	S	0.439	-9.30865	NA	15.6268	NA	5.8792	-4.60945	FALSE	FALSE	FALSE	TRUE	FALSE	FALSE	FALSE
Lime1	MmuEX0026452	chr2:181117504-181117865	362	chr2:181117408,181117504-181117865,181117963	S	3.57285	-1.50655	17.8172	3.1807	-14.5174	-1.8987	-0.2731	FALSE	FALSE	TRUE	FALSE	TRUE	FALSE	FALSE
AC151908.1	MmuEX0002670	chr8:128993919-128993988	70	chr8:128995202,128993919-128993988,128991082	S	-0.78875	1.776	9.2305	-1.56155	-25.117	1.0032	-15.0977	FALSE	FALSE	FALSE	FALSE	TRUE	FALSE	FALSE
AC111135.1	MmuEX0002619	chr9:72330254-72330336	83	chr9:72331876,72330254-72330336,72328554+72328582	S	3.87435	7.33265	16.4054	-15.9962	-27.1983	-12.5379	-14.6672	FALSE	FALSE	FALSE	TRUE	TRUE	FALSE	FALSE
AC121784.1	MmuEX0002638	chr12:110977836-110977973	138	chr12:110976017,110977836-110977973,110979900	S	-13.6083	NA	2.31905	3.39775	35.4601	NA	51.3874	FALSE	FALSE	FALSE	FALSE	TRUE	FALSE	TRUE
Scmh1	MmuEX0041242	chr4:120128890-120129114	225	chr4:120126380,120128890-120129114,120134618	C2	-1.89915	-1.6362	-6.31505	0.90085	59.8777	1.1638	55.4618	FALSE	FALSE	FALSE	FALSE	TRUE	FALSE	TRUE
Tpd52l1	MmuEX0048576	chr10:31060946-31060984	39	chr10:31066414+31066417,31060946-31060984,31052775+31052788	C2	1.9814	9.4679	-12.3705	-4.09855	29.7562	3.38795	15.4042	FALSE	FALSE	FALSE	FALSE	TRUE	FALSE	TRUE
Tpd52l1	MmuEX0048577	chr10:31057991-31058051	61	chr10:31066414+31066417,31057991-31058051,31052775+31052788	C3	NA	NA	-8.07795	0.16395	14.9863	NA	NA	FALSE	FALSE	FALSE	FALSE	TRUE	FALSE	FALSE
Comt	MmuEX0012394	chr16:18424397-18424453	57	chr16:18426449,18424397-18424453,18412050	S	18.4028	41.0149	12.9921	-21.9372	-14.0114	0.6748	-19.4222	TRUE	TRUE	FALSE	TRUE	TRUE	FALSE	TRUE
Mcts1	MmuEX0028302	chrX:35954529-35954574	46	chrX:35953955,35954529-35954574,35955106	C1	NA	NA	NA	1.64	26.5987	NA	NA	FALSE	FALSE	NA	FALSE	TRUE	FALSE	NA
Mcts1	MmuEX0028303	chrX:35955106-35955258	153	chrX:35953955,35955106-35955258,35955753	C1	5.0151	0.03525	-2.3863	2.2691	12.1388	-2.71075	4.7374	FALSE	FALSE	FALSE	FALSE	TRUE	FALSE	FALSE
Rnf17	MmuEX0040089	chr14:57132873-57133041	169	chr14:57131164,57132873-57133041,57135173	S	9.0873	NA	NA	13.7687	NA	NA	NA	FALSE	FALSE	NA	TRUE	NA	FALSE	NA
2001-09-01	MmuEX0041707	chr7:134361133-134361256	124	chr7:134361485,134361133-134361256,134360549	S	0.0821	-2.17	9.57015	-0.05285	-16.7406	-2.30495	-7.25255	FALSE	FALSE	FALSE	FALSE	TRUE	FALSE	FALSE
Tom1l2	MmuEX0048469	chr11:60046400-60046459	60	chr11:60055320,60046400-60046459,60044639	S	0.7122	-0.54175	17.8436	1.9359	-20.62	0.68195	-3.4887	FALSE	FALSE	TRUE	FALSE	TRUE	FALSE	FALSE
Myo18a	MmuEX0030455	chr11:77668180-77668224	45	chr11:77667393,77668180-77668224,77671225	S	-3.3777	-19.9056	1.72435	-0.9596	-91.6492	-17.4875	-86.5472	FALSE	TRUE	FALSE	FALSE	TRUE	TRUE	TRUE
Tcf7	MmuEX0046682	chr11:52068601-52068673	73	chr11:52069760,52068601-52068673,52067464+52067487	S	-4.593	-10.9246	14.616	12.5716	-1.1618	6.23995	18.0472	FALSE	TRUE	FALSE	TRUE	FALSE	FALSE	FALSE
Znf512b	MmuEX0053998	chr2:181325175-181325317	143	chr2:181325565,181325175-181325317,181324886	S	3.2778	-18.6277	0.98225	15.4269	3.6368	-6.47865	1.34125	FALSE	TRUE	FALSE	TRUE	FALSE	FALSE	FALSE
Dnajc5	MmuEX0015222	chr2:181283631-181283705	75	chr2:181283546,181283631-181283705,181283978	S	6.89955	-6.3472	29.0297	0.10195	-13.7992	-13.1448	8.3309	FALSE	FALSE	TRUE	FALSE	TRUE	TRUE	FALSE
Tpd52l2	MmuEX0048580	chr2:181237581-181237640	60	chr2:181236758+181236762,181237581-181237640,181242871+181242878	S	-7.705	-17.6679	-0.74705	10.1077	-28.3679	0.1448	-21.4099	FALSE	TRUE	FALSE	TRUE	TRUE	FALSE	TRUE
Tpd52l2	MmuEX0048582	chr2:181246279-181246320	42	chr2:181242972,181246276+181246279-181246320,181247744	C1	-3.55575	-11.3393	-3.99695	1.7126	10.9209	-6.07095	10.4797	FALSE	TRUE	FALSE	FALSE	TRUE	FALSE	TRUE
Dlg3	MmuEX0014809	chrX:98003392-98003491	100	chrX:98002594,98003392-98003491,98006841	C2	-1.67675	0.04965	21.9619	0.15965	-76.4882	1.88605	-52.8496	FALSE	FALSE	TRUE	FALSE	TRUE	FALSE	TRUE
Dlg3	MmuEX0014811	chrX:98006841-98006882	42	chrX:98003491,98006841-98006882,98008065	C2	0.75575	-0.9705	14.5649	1.3106	-32.2463	-0.41565	-18.4371	FALSE	FALSE	TRUE	FALSE	TRUE	FALSE	TRUE
Snrpn	MmuEX0044171	chr7:67138548-67138567	20	chr7:67140292,67138548-67138567+67138591+67138671,67133633	S	0.57235	-0.5591	-11.6186	-1.22405	25.7168	-2.3555	13.5259	FALSE	FALSE	TRUE	FALSE	TRUE	FALSE	TRUE
Epn2	MmuEX0017114	chr11:61348080-61348115	36	chr11:61348773,61348080-61348115,61347183	S	-10.2134	3.63865	-16.0493	-17.5077	0.66875	-3.6556	-5.1671	TRUE	FALSE	TRUE	TRUE	FALSE	FALSE	FALSE
Epn2	MmuEX0017124	chr11:61357660-61357830	171	chr11:61359652,61357660-61357830,61348885	S	-0.5186	-1.8458	-16.1859	2.6086	23.1246	1.2814	7.4573	FALSE	FALSE	TRUE	FALSE	TRUE	FALSE	FALSE
Sec24b	MmuEX0041495	chr3:129723456-129723560	105	chr3:129736749,129723456-129723560,129714790	S	-5.9005	-13.0548	1.63605	16.2517	7.0706	9.0974	14.6072	FALSE	TRUE	FALSE	TRUE	FALSE	FALSE	TRUE
Zfp276	MmuEX0053142	chr8:125780184-125780230	47	chr8:125779910,125780184-125780230,125780319	S	-1.7017	0.95385	2.29895	-6.68855	-5.2741	-4.033	-1.27345	FALSE	FALSE	FALSE	FALSE	FALSE	FALSE	FALSE
Luzp1	MmuEX0027332	chr4:136095040-136095131	92	chr4:136077358,136095040-136095131,136096271	S	0.8659	6.98195	15.9203	-1.53195	-7.63555	4.5841	7.4189	FALSE	FALSE	TRUE	FALSE	FALSE	FALSE	FALSE
Pcbp3	MmuEX0033876	chr10:76233005-76233064	60	chr10:76233706,76233005-76233064,76230661	S	-2.6061	1.3215	2.98605	0.3954	-10.6622	4.323	-5.07005	FALSE	FALSE	FALSE	FALSE	TRUE	FALSE	FALSE
Lman2l	MmuEX0026562	chr1:36495595-36495677	83	chr1:36496454,36495595-36495677,36485306	C1	1.72205	-7.62185	-1.8456	10.8173	10.5047	1.47345	6.9371	FALSE	FALSE	FALSE	TRUE	TRUE	FALSE	FALSE
Lman2l	MmuEX0026563	chr1:36486268-36486300	33	chr1:36495595,36486268-36486300,36485306	C1	-1.6259	-2.37435	-19.0842	1.60095	42.9773	0.8525	25.519	FALSE	FALSE	TRUE	FALSE	TRUE	FALSE	TRUE
Lsr	MmuEX0027226	chr7:31747830-31747886	57	chr7:31750988,31747830-31747886,31747140+31747263	C1	-9.6395	-23.9297	-7.257	11.6311	-7.40655	-2.6591	-5.02405	FALSE	TRUE	FALSE	TRUE	FALSE	FALSE	FALSE
Lsr	MmuEX0027227	chr7:31747117-31747140	24	chr7:31750988,31747117-31747140+31747263,31744333	C1	-0.1265	2.3108	-15.759	-2.32095	-1.79655	0.11635	-17.429	FALSE	FALSE	TRUE	FALSE	FALSE	FALSE	TRUE
Mef2d	MmuEX0028570	chr3:87965703-87965723	21	chr3:87965303,87965703-87965723,87966880	S	-3.91125	-2.60275	-31.6308	-0.17665	72.5443	1.13185	44.8248	FALSE	FALSE	TRUE	FALSE	TRUE	FALSE	TRUE
Foxm1	MmuEX0019555	chr6:128321986-128322030	45	chr6:128321103,128321986-128322030+128322035,128322549+128322552	S	-18.1259	-21.3126	-40.9624	5.44845	-10.9365	2.2618	-33.7729	TRUE	TRUE	TRUE	FALSE	TRUE	FALSE	TRUE
Rapsn	MmuEX0038832	chr2:90883848-90883901	54	chr2:90883419,90883848-90883901,90884997	S	NA	NA	NA	-30.5232	NA	NA	NA	FALSE	NA	NA	TRUE	NA	FALSE	NA
Ddb2	MmuEX0013997	chr2:91058901-91059046	146	chr2:91074265,91058901-91059046,91057563	C1	-4.05265	-29.2863	26.8678	24.234	-32.3135	-0.99965	-1.3931	FALSE	TRUE	TRUE	TRUE	TRUE	FALSE	FALSE
Tmem161a	MmuEX0047784	chr8:72698202-72698305	104	chr8:72696339,72698202-72698305,72700706+72700744	S	-6.2499	-7.47475	-5.96625	7.7833	6.80935	6.55845	7.093	FALSE	FALSE	FALSE	FALSE	FALSE	FALSE	FALSE
Ranbp3	MmuEX0038729	chr17:56840872-56840964	93	chr17:56840511,56840872-56840964+56841297,56842186	S	1.0607	1.40535	3.9946	-2.0039	-4.3378	-1.65925	-1.4039	FALSE	FALSE	FALSE	FALSE	FALSE	FALSE	FALSE
Tiam1	MmuEX0047312	chr16:89908879-89908960	82	chr16:89956181,89908792+89908879-89908960,89898823	S	4.75075	7.07455	8.3984	4.60855	8.4182	6.93235	12.0658	FALSE	FALSE	FALSE	FALSE	FALSE	FALSE	TRUE
Golga2	MmuEX0021418	chr2:32148835-32148915	81	chr2:32147735,32148835-32148915,32152146	C1	-2.7479	-9.94285	NA	8.1154	11.3731	0.92045	NA	FALSE	FALSE	NA	FALSE	TRUE	FALSE	FALSE
Golga2	MmuEX0021419	chr2:32152146-32152241	96	chr2:32147735,32152146-32152241,32152485	C1	0.83695	6.67825	-2.1428	-6.6848	0.3183	-0.8435	-2.66145	FALSE	FALSE	FALSE	FALSE	FALSE	FALSE	FALSE
Golga2	MmuEX0021420	chr2:32153274-32153354	81	chr2:32153097,32153274-32153354,32154120	S	14.4402	6.93695	22.182	-9.12385	-24.5902	-16.6271	-16.8483	TRUE	FALSE	TRUE	FALSE	TRUE	TRUE	TRUE
Akap8l	MmuEX0004514	chr17:32472056-32472115	60	chr17:32472508,32472056-32472115,32471641	S	-0.50035	-9.9182	6.70935	2.44415	-13.3728	-6.9737	-6.16315	FALSE	FALSE	FALSE	FALSE	TRUE	FALSE	FALSE
Tmem143	MmuEX0047745	chr7:53155002-53155106	105	chr7:53153036+53153119,53155002-53155106,53162288+53162317	S	-1.2753	-8.4528	1.84475	10.341	6.202	3.16355	9.32205	FALSE	FALSE	FALSE	TRUE	FALSE	FALSE	FALSE
Tmem39a	MmuEX0047962	chr16:38585732-38585793	62	chr16:38585514+38585631,38585732-38585793,38586334	S	-1.1959	-2.24215	-8.31755	0.7814	11.7483	-0.26485	4.6266	FALSE	FALSE	FALSE	FALSE	TRUE	FALSE	FALSE
Tpra1	MmuEX0048644	chr6:88860542-88860644	103	chr6:88860395,88860542-88860644,88860791	S	2.3343	-6.1964	-2.0719	1.3725	2.7488	-7.1582	-1.6574	FALSE	FALSE	FALSE	FALSE	FALSE	FALSE	FALSE
Cd97	MmuEX0010284	chr8:86254010-86254156	147	chr8:86255802,86254010-86254156,86253424	C2	NA	NA	-2.2095	-5.24885	-17.7991	NA	NA	FALSE	FALSE	FALSE	FALSE	TRUE	FALSE	NA
Pnkp	MmuEX0036021	chr7:52113533-52113579	47	chr7:52112924,52113533-52113579,52113823	S	0.71805	-1.0298	17.7312	-0.2173	-22.8681	-1.96515	-5.8549	FALSE	FALSE	TRUE	FALSE	TRUE	FALSE	FALSE
Pnkp	MmuEX0036023	chr7:52115093-52115172	80	chr7:52114119,52115093-52115172,52115258	S	0.01165	0.15845	9.0392	-0.08405	-10.4077	0.06275	-1.3801	FALSE	FALSE	FALSE	FALSE	TRUE	FALSE	FALSE
Pnkp	MmuEX0036027	chr7:52116233-52116281	49	chr7:52115801,52116233-52116281,52116359	S	0.75415	0.9746	10.8491	-0.3201	-10.4276	-0.09965	-0.33265	FALSE	FALSE	TRUE	FALSE	TRUE	FALSE	FALSE
Crtc1	MmuEX0012788	chr8:72932794-72932910	117	chr8:72963332,72932794-72932910,72930114	C1	0.20025	-15.4695	0.1484	14.1482	-2.6658	-1.52155	-2.71765	FALSE	TRUE	FALSE	FALSE	FALSE	FALSE	FALSE
Taf6l	MmuEX0046222	chr19:8859612-8859668	57	chr19:8860700+8860758,8859612-8859668,8858484	S	-0.5858	-9.8223	8.76325	4.9921	-10.1976	-4.2444	-0.84855	FALSE	FALSE	FALSE	FALSE	TRUE	FALSE	FALSE
Insig2	MmuEX0024240	chr1:123203717-123203883	167	chr1:123208778,123203717-123203883+123203895,123203540	S	0.5809	-2.10025	8.8981	0.9001	-12.049	-1.78105	-3.73185	FALSE	FALSE	FALSE	FALSE	TRUE	FALSE	FALSE
Brd8	MmuEX0008229	chr18:34766074-34766120	47	chr18:34766329,34766074-34766120,34765342	S	5.4561	8.12715	-2.30815	-2.83895	14.0802	-0.1679	6.31595	FALSE	FALSE	FALSE	FALSE	TRUE	FALSE	FALSE
Dnase2a	MmuEX0015260	chr8:87433425-87433589	165	chr8:87433234,87433425-87433589,87433671+87433715	S	-0.3218	-6.36425	2.5123	-5.13685	-13.7646	-11.1793	-10.9306	FALSE	FALSE	FALSE	FALSE	FALSE	TRUE	TRUE
Zfp81	MmuEX0053627	chr17:33475046-33475196	151	chr17:33495679,33475046-33475196,33473793	S	4.6744	-0.2819	18.0188	4.4551	0.14275	-0.5012	13.4871	FALSE	FALSE	TRUE	FALSE	FALSE	FALSE	FALSE
Arhgef40	MmuEX0006041	chr14:52623648-52623791	144	chr14:52623433,52623648-52623791,52624275+52624287	S	NA	-33.5603	9.081	NA	NA	-13.3762	-12.2616	FALSE	TRUE	FALSE	FALSE	FALSE	FALSE	FALSE
Pnpla6	MmuEX0036058	chr8:3516510-3516568	59	chr8:3515465+3515556+3515690,3516507+3516510-3516568,3516681	S	-5.15055	-34.4001	17.5311	21.8005	-30.1806	-7.44915	-7.49905	FALSE	TRUE	TRUE	FALSE	TRUE	FALSE	FALSE
Stxbp2	MmuEX0045619	chr8:3632500-3632581	82	chr8:3632269,3632500-3632581+3632600,3633291	S	-2.0769	-2.01965	16.0103	0.5551	-19.2047	0.61235	-1.11745	FALSE	FALSE	TRUE	FALSE	TRUE	FALSE	FALSE
Sgce	MmuEX0042031	chr6:4640469-4640495	27	chr6:4641429,4640469-4640495,4639767	S	NA	-2.4835	24.9199	NA	NA	-1.9632	-26.5339	FALSE	FALSE	TRUE	FALSE	NA	FALSE	TRUE
Myo9b	MmuEX0030598	chr8:73860775-73860864	90	chr8:73858293,73860775-73860864,73864659	C2	NA	-0.18905	-11.5669	-0.22055	-32.8794	NA	NA	FALSE	FALSE	FALSE	FALSE	TRUE	FALSE	NA
Myo9b	MmuEX0030599	chr8:73862806-73862919	114	chr8:73860864,73862806-73862919,73864659	C1	-5.5598	-8.07095	11.4338	24.9259	12.4618	22.4147	29.4554	FALSE	FALSE	FALSE	TRUE	FALSE	TRUE	TRUE
Myo9b	MmuEX0030600	chr8:73864659-73864698	40	chr8:73862919,73864659-73864698,73866661	C1	0.4049	0.35715	5.3369	-0.2489	-35.2514	-0.29665	-30.3194	FALSE	FALSE	FALSE	FALSE	TRUE	FALSE	TRUE
Ulk2	MmuEX0050552	chr11:61597039-61597217	179	chr11:61600931,61597039-61597217,61595626	S	NA	1.8478	-0.09635	NA	NA	15.1695	18.2542	FALSE	FALSE	FALSE	FALSE	FALSE	FALSE	TRUE
Dgkq	MmuEX0014450	chr5:109079509-109079638	130	chr5:109079836,109079509-109079638+109079657,109079398	S	-5.2877	-0.7125	1.33605	-6.58465	-3.84265	-2.00945	2.7811	FALSE	FALSE	FALSE	FALSE	FALSE	FALSE	FALSE
BC023814	MmuEX0007380	chr3:87731485-87731582	98	chr3:87731846,87731485-87731582+87731637+87731677,87731039	S	1.8225	0.37305	1.1462	0.1885	-0.0259	-1.26095	-0.7022	FALSE	FALSE	FALSE	FALSE	FALSE	FALSE	FALSE
BC023814	MmuEX0007381	chr3:87730977-87731039	63	chr3:87731485,87730977-87731039,87730796	S	-2.6611	-6.68675	0.9689	-0.8612	-10.6585	-4.88685	-7.0285	FALSE	FALSE	FALSE	FALSE	TRUE	FALSE	FALSE
Dtx2	MmuEX0015853	chr5:136502340-136502477	138	chr5:136497728,136502340-136502477,136504369+136504372	S	-4.6703	-6.47665	-0.5442	6.0824	-25.8608	4.27605	-21.7347	FALSE	FALSE	FALSE	FALSE	TRUE	FALSE	TRUE
Hnrnpa2b1	MmuEX0023091	chr6:51411982-51412054	73	chr6:51413410,51411919+51411982-51412054,51411432	S	-4.15635	-22.577	32.7831	16.1466	7.01915	-2.27405	43.9586	FALSE	TRUE	TRUE	TRUE	FALSE	FALSE	TRUE
Hnrnpa2b1	MmuEX0023092	chr6:51414427-51414546	120	chr6:51415178,51414427-51414546,51414210	S	1.74155	-9.21925	9.3683	7.80115	3.65835	-3.15965	11.2851	FALSE	FALSE	FALSE	FALSE	FALSE	FALSE	TRUE
Celf1	MmuEX0010731	chr2:90827822-90827973	152	chr2:90780798,90827822-90827973,90838737	C3	0.2313	-9.12135	2.0982	8.4859	-11.1974	-0.86675	-9.33055	FALSE	FALSE	FALSE	FALSE	TRUE	FALSE	FALSE
Ampd3	MmuEX0004820	chr7:117951294-117951467	174	chr7:117949598,117951294-117951467,117953310	S	2.76875	NA	NA	3.3731	NA	NA	-3.322	FALSE	FALSE	FALSE	FALSE	FALSE	FALSE	FALSE
Apc	MmuEX0005546	chr18:34420659-34420811	153	chr18:34380930,34420659-34420811,34427952	C1	0.383	-0.19665	23.6332	0.63945	-26.2426	0.0598	-2.99235	FALSE	FALSE	TRUE	FALSE	TRUE	FALSE	FALSE
Smpd4	MmuEX0043993	chr16:17635575-17635661	87	chr16:17632150,17635575-17635661,17638589	S	-2.23375	-7.72505	-1.14775	8.64885	7.9626	3.15755	9.0486	FALSE	FALSE	FALSE	FALSE	FALSE	FALSE	FALSE
Ctns	MmuEX0013094	chr11:73002191-73002294	104	chr11:73005180,73002191-73002294+73002308,73002063	S	0.04245	-0.6196	6.30635	0.13435	-13.5278	-0.5277	-7.2639	FALSE	FALSE	FALSE	FALSE	TRUE	FALSE	FALSE
Eps15l1	MmuEX0017149	chr8:74882212-74882344	133	chr8:74891803,74882212-74882344,74865423	C2	0.0769	1.6982	-12.4855	15.8346	18.2282	17.4559	5.66585	FALSE	FALSE	TRUE	TRUE	TRUE	TRUE	FALSE
Eps15l1	MmuEX0017150	chr8:74869865-74869988	124	chr8:74882212,74869865-74869988+74870070,74865423	C2	-6.51365	-10.053	-1.74775	16.3054	2.17995	12.766	6.94585	FALSE	TRUE	FALSE	TRUE	FALSE	TRUE	FALSE
Neurl1a	MmuEX0031521	chr19:47327609-47328298	690	chr19:47315161,47327609-47328298,47331202	S	12.1311	-3.10975	0.38675	12.1849	11.7039	-3.0559	-0.0404	TRUE	FALSE	FALSE	TRUE	TRUE	FALSE	FALSE
Ndor1	MmuEX0031236	chr2:25107241-25107338	98	chr2:25110384,25107241-25107338,25105898	S	-1.14355	-0.2539	5.7564	0.2636	-10.045	1.15325	-3.14505	FALSE	FALSE	FALSE	FALSE	TRUE	FALSE	FALSE
P4htm	MmuEX0033416	chr9:108484413-108484510	98	chr9:108485178,108484413-108484510,108484335	S	0.84835	-7.16405	NA	-11.4284	-41.3507	-19.4409	NA	FALSE	FALSE	FALSE	FALSE	TRUE	FALSE	NA
Pknox1	MmuEX0035445	chr17:31718749-31718995	247	chr17:31701833,31718749-31718995,31720641	S	-11.5698	-19.8196	-1.3467	3.21835	-18.4467	-5.0315	-8.22365	FALSE	TRUE	FALSE	FALSE	TRUE	FALSE	FALSE
Pole	MmuEX0036205	chr5:110723911-110724021	111	chr5:110723635,110723911-110724021,110724247	S	2.07555	25.3666	0.93305	-26.3145	-0.37145	-3.0235	-1.51395	FALSE	TRUE	FALSE	TRUE	FALSE	FALSE	FALSE
Pole	MmuEX0036206	chr5:110724247-110724332	86	chr5:110724021,110724247-110724332,110724537	S	2.13565	6.9733	-5.3127	-13.0862	1.1634	-8.2486	-6.28495	FALSE	FALSE	FALSE	TRUE	FALSE	FALSE	FALSE
Mark3	MmuEX0027962	chr12:112890169-112890195	27	chr12:112885939,112890169-112890195,112891601	C2	-11.6541	-23.6381	-11.0389	-1.9425	-55.5374	-13.9266	-54.9222	TRUE	TRUE	TRUE	FALSE	TRUE	TRUE	TRUE
Fance	MmuEX0018566	chr17:28459591-28459716	126	chr17:28457801,28459591-28459716,28463039+28463097	C1	4.85435	-8.32915	9.10225	9.05145	-25.1364	-4.13205	-20.8884	FALSE	FALSE	FALSE	FALSE	TRUE	FALSE	TRUE
Homer1	MmuEX0023154	chr13:94156300-94156335	36	chr13:94126034,94156300-94156335,94157479	S	-2.3923	-12.167	-15.6477	14.9611	57.2377	5.1863	43.9823	FALSE	FALSE	TRUE	FALSE	TRUE	FALSE	TRUE
Prrg2	MmuEX0037422	chr7:52315575-52315729	155	chr7:52316111,52315575-52315729+52315756+52315785,52315381	S	-8.66215	-4.49005	14.7942	0.73145	3.7489	4.90355	27.2052	FALSE	FALSE	FALSE	FALSE	FALSE	FALSE	TRUE
Tle1	MmuEX0047426	chr4:71799526-71799719	194	chr4:71800723,71799526-71799719+71799722,71798192	S	-0.94695	-5.2741	-2.14935	0.53705	0.5123	-3.7901	-0.6901	FALSE	FALSE	FALSE	FALSE	FALSE	FALSE	FALSE
Elavl2	MmuEX0016666	chr4:90920832-90920870	39	chr4:90927448+90927452,90920832-90920870,90920258+90920261	S	2.1427	-0.08095	-15.9146	-3.3813	76.1654	-5.60495	58.1081	FALSE	FALSE	TRUE	FALSE	TRUE	FALSE	TRUE
Lnp	MmuEX0026645	chr2:74393045-74393103	59	chr2:74406998,74393045-74393103,74389158	S	12.8028	3.37555	-3.9762	17.8954	27.8118	8.4681	11.0328	FALSE	FALSE	FALSE	FALSE	TRUE	FALSE	TRUE
Nav1	MmuEX0030948	chr1:137360492-137360515	24	chr1:137361283,137360492-137360515,137360376	S	2.91025	-2.9435	-13.2388	7.57305	83.4655	1.7193	67.3165	FALSE	FALSE	TRUE	FALSE	TRUE	FALSE	TRUE
Ubp1	MmuEX0050297	chr9:113878702-113878816	115	chr9:113878534,113878702-113878816,113879260	S	0.2309	-4.7238	10.4796	5.89885	-2.41425	0.94415	7.8345	FALSE	FALSE	TRUE	FALSE	FALSE	FALSE	FALSE
Taz	MmuEX0046359	chrX:71534001-71534053	53	chrX:71533852,71534001-71534053,71534444	S	21.0582	20.2386	18.895	-4.19555	23.6552	-5.0152	21.4919	TRUE	TRUE	TRUE	FALSE	TRUE	FALSE	TRUE
Lmbr1	MmuEX0026576	chr5:29691461-29691746	286	chr5:29704667,29691461-29691746,29690495	S	-15.3481	-7.1859	1.62675	13.1175	-19.2632	21.2797	-2.28835	FALSE	FALSE	FALSE	FALSE	TRUE	FALSE	FALSE
Med15	MmuEX0028502	chr16:17680642-17680854	213	chr16:17683252,17680642-17680854,17674751	S	-1.098	4.39905	-1.8567	4.27125	14.0508	9.7683	13.292	FALSE	FALSE	FALSE	FALSE	TRUE	FALSE	TRUE
Med15	MmuEX0028506	chr16:17663470-17663589	120	chr16:17671638,17663470-17663589,17655898	C1	0.81365	-0.16085	7.814	2.027	-24.9526	1.0525	-17.9523	FALSE	FALSE	FALSE	FALSE	TRUE	FALSE	TRUE
Tjap1	MmuEX0047379	chr17:46397829-46397858	30	chr17:46398085,46397829-46397858,46397151	S	2.22915	-0.2239	NA	0.37775	NA	-2.0753	39.1531	FALSE	FALSE	FALSE	FALSE	NA	FALSE	TRUE
Ptprs	MmuEX0037988	chr17:56564750-56565349	600	chr17:56565810,56564750-56565349,56564400	C2	-10.4139	2.10425	6.6432	-9.3024	-23.3566	3.2157	-6.29955	FALSE	FALSE	FALSE	FALSE	TRUE	FALSE	FALSE
Tmem175	MmuEX0047822	chr5:109070841-109070892	52	chr5:109068588,109070841-109070892,109071136	S	-2.57825	-4.69295	25.4815	-2.12145	-27.0311	-4.23615	1.02865	FALSE	FALSE	TRUE	FALSE	TRUE	FALSE	FALSE
D16H22S680E	MmuEX0013490	chr16:18319837-18319880	44	chr16:18324450,18319837-18319880,18316827	S	0.10225	0.18605	-14.0695	-0.5128	14.409	-0.429	0.2372	FALSE	FALSE	TRUE	FALSE	TRUE	FALSE	FALSE
Tmem87b	MmuEX0048116	chr2:128666468-128666539	72	chr2:128663131,128666468-128666539,128666971+128666982	C3	5.88025	6.43225	0.3648	-3.73875	7.76935	-3.18675	2.2539	FALSE	FALSE	FALSE	FALSE	FALSE	FALSE	FALSE
Tsg101	MmuEX0049287	chr7:54156397-54156488	92	chr7:54162421,54156397-54156488,54147930	S	5.2678	5.56435	6.76005	-5.465	-21.0555	-5.16845	-19.5632	FALSE	FALSE	FALSE	FALSE	TRUE	FALSE	FALSE
Hps5	MmuEX0023245	chr7:54020189-54020295	107	chr7:54022464,54020189-54020295,54018583	S	-4.3407	-4.65885	7.61085	7.57185	3.2271	7.2537	15.1786	FALSE	FALSE	FALSE	FALSE	FALSE	FALSE	TRUE
Map3k4	MmuEX0027731	chr17:12435516-12435671	156	chr17:12436366,12435516-12435671,12432936	S	0.24505	3.8628	2.6545	14.592	48.5743	18.2097	50.9838	FALSE	FALSE	FALSE	TRUE	TRUE	TRUE	TRUE
Dguok	MmuEX0014465	chr6:83430837-83430936	100	chr6:83431341,83430837-83430936,83430430	S	-0.57425	-12.4775	0.8948	12.4938	9.1838	0.59055	10.6529	FALSE	TRUE	FALSE	TRUE	FALSE	FALSE	TRUE
Chfr	MmuEX0011279	chr5:110569136-110569208	73	chr5:110565213,110569136-110569208,110569373+110569395	C1	-9.4838	-8.19715	-1.3209	-2.4171	-13.048	-1.13045	-4.8851	FALSE	FALSE	FALSE	FALSE	TRUE	FALSE	FALSE
Tbp	MmuEX0046605	chr17:15638118-15638166	49	chr17:15636988+15637190,15638118-15638166,15639926+15639929	C1	8.2321	4.66365	7.2155	11.3072	29.298	7.7387	28.2814	FALSE	FALSE	FALSE	TRUE	TRUE	FALSE	TRUE
Slc9a5	MmuEX0043617	chr8:107885461-107885538	78	chr8:107883353,107885389+107885461-107885538,107887163	S	-2.1416	13.044	17.1765	-5.9276	-12.4182	9.25795	6.9	FALSE	TRUE	FALSE	FALSE	FALSE	FALSE	FALSE
Slc9a5	MmuEX0043618	chr8:107887837-107887906	70	chr8:107887333,107887837-107887906,107888582	S	-14.2787	-24.7103	10.8038	17.3328	-11.033	6.90115	14.0495	FALSE	TRUE	FALSE	TRUE	FALSE	FALSE	FALSE
4931428F04Rik	MmuEX0001771	chr8:107812693-107813065	373	chr8:107813304,107812669+107812693-107813065,107809769	S	-9.7214	10.9482	11.5442	-21.4167	-17.6251	-0.7471	3.64045	FALSE	FALSE	TRUE	FALSE	FALSE	FALSE	FALSE
Actn1	MmuEX0003623	chr12:81271673-81271753	81	chr12:81272716,81271673-81271753,81270003	C3	17.3842	15.2563	-9.3001	-11.1839	56.3083	-13.3118	29.624	TRUE	TRUE	FALSE	TRUE	TRUE	TRUE	TRUE
Actn1	MmuEX0003624	chr12:81271170-81271235	66	chr12:81272716,81271170-81271235,81270003	C3	-18.0636	-17.1797	7.8037	11.3621	-54.267	12.2461	-28.3997	TRUE	TRUE	FALSE	TRUE	TRUE	TRUE	TRUE
Casd1	MmuEX0009233	chr6:4558634-4558754	121	chr6:4558079,4558634-4558754,4563235	S	NA	0.55835	-1.9463	NA	NA	11.4634	9.35195	FALSE	FALSE	FALSE	FALSE	FALSE	TRUE	FALSE
Casd1	MmuEX0009239	chr6:4584002-4584103	102	chr6:4581598,4584002-4584103,4585746	S	6.31845	-16.9769	0.52895	14.9645	8.693	-8.3309	2.9035	FALSE	TRUE	FALSE	FALSE	FALSE	FALSE	FALSE
Mtmr1	MmuEX0030052	chrX:68646471-68646620	150	chrX:68645774,68646471-68646620,68647452	S	-10.8307	0.2833	2.97715	-5.05855	-0.0994	6.0554	13.7084	FALSE	FALSE	FALSE	FALSE	FALSE	FALSE	FALSE
Ubl4	MmuEX0050261	chrX:71613492-71613597	106	chrX:71613755,71613492-71613597,71613248+71613310+71613349	S	0.71635	0.015	7.83915	0.10105	-10.0779	-0.6003	-2.95515	FALSE	FALSE	FALSE	FALSE	TRUE	FALSE	FALSE
Fam116b	MmuEX0017853	chr15:89023366-89023549	184	chr15:89026650,89023366-89023549,89021459	S	-4.3433	12.9797	5.24455	-24.2313	-20.0014	-6.90835	-10.4136	FALSE	FALSE	FALSE	TRUE	TRUE	FALSE	FALSE
Arnt	MmuEX0006215	chr3:95270715-95270759	45	chr3:95264343,95270715-95270759,95274099+95274111	S	-4.12845	2.19415	9.2612	-2.3618	-23.519	3.9608	-10.1293	FALSE	FALSE	FALSE	FALSE	TRUE	FALSE	FALSE
Mocs2	MmuEX0029391	chr13:115609544-115609665	122	chr13:115608531,115609544-115609665,115611010	S	-14.8742	-12.1668	-13.0358	1.009	-1.23825	3.7164	0.60005	TRUE	TRUE	TRUE	FALSE	FALSE	FALSE	FALSE
5033414D02Rik	MmuEX0001941	chr19:29435307-29435417	111	chr19:29436155+29436287+29436364,29435307-29435417,29432893	S	-0.3514	5.99385	4.79315	6.2586	2.8092	12.6038	7.95375	FALSE	FALSE	FALSE	FALSE	FALSE	TRUE	FALSE
Zfp207	MmuEX0053090	chr11:80206586-80206678	93	chr11:80205494,80206586-80206678,80207788	S	-5.6192	-38.8262	-6.02405	31.9018	29.116	-1.30515	28.7111	FALSE	TRUE	FALSE	TRUE	TRUE	FALSE	TRUE
Psmd11	MmuEX0037543	chr11:80252023-80252132	110	chr11:80251877,80252023-80252132,80258744	S	-26.1042	-3.70625	-7.02975	-13.3359	-8.01965	9.06205	11.0548	TRUE	FALSE	FALSE	FALSE	FALSE	FALSE	FALSE
Elmo2	MmuEX0016707	chr2:165129166-165129201	36	chr2:165130400,165129166-165129201,165127491	S	NA	-0.46895	-3.9027	NA	NA	1.27415	43.8276	FALSE	FALSE	FALSE	FALSE	NA	FALSE	TRUE
Afmid	MmuEX0004169	chr11:117696081-117696166	86	chr11:117693890,117696081-117696166,117696260	S	2.78415	NA	30.5751	-0.3651	-41.607	NA	-13.8161	FALSE	FALSE	TRUE	FALSE	TRUE	FALSE	FALSE
Fam134c	MmuEX0017951	chr11:100964197-100964323	127	chr11:100965204,100964197-100964323,100963404	S	-1.1472	-4.1683	-4.7059	0.29745	-0.53415	-2.72365	-4.09285	FALSE	FALSE	FALSE	FALSE	FALSE	FALSE	FALSE
Mybl2	MmuEX0030272	chr2:162901655-162901771	117	chr2:162901511,162901655-162901771,162903523+162903528	C1	-3.4789	NA	NA	14.4247	NA	NA	NA	FALSE	FALSE	NA	TRUE	NA	FALSE	NA
Ints2	MmuEX0024266	chr11:86070706-86070917	212	chr11:86071007+86071020,86070706-86070917,86069831	C2	-7.35935	-22.8091	3.6586	5.474	-1.3321	-9.9758	9.68585	FALSE	TRUE	FALSE	FALSE	FALSE	FALSE	FALSE
Ints2	MmuEX0024267	chr11:86069939-86069999	61	chr11:86070706,86069924+86069939-86069999,86069831	C1	-7.15325	-11.0183	14.0556	11.751	-0.89115	7.886	20.3177	FALSE	FALSE	TRUE	FALSE	FALSE	FALSE	TRUE
Mapt	MmuEX0027902	chr11:104159860-104160570	711	chr11:104156238,104159812+104159860-104160570,104163675	S	-19.2269	NA	NA	NA	-55.9928	-11.0524	NA	FALSE	FALSE	FALSE	FALSE	TRUE	FALSE	NA
1700081L11Rik	MmuEX0000593	chr11:104229994-104230092	99	chr11:104239999,104229994-104230092,104218910	S	5.8155	1.91205	14.4468	6.70415	4.19795	2.8007	12.8293	FALSE	FALSE	TRUE	FALSE	FALSE	FALSE	TRUE
Rpain	MmuEX0040322	chr11:70787304-70787415	112	chr11:70786577,70787304-70787415,70787571	C1	0.088	6.8695	16.8984	5.13055	3.41855	11.9121	20.2289	FALSE	FALSE	TRUE	FALSE	FALSE	FALSE	TRUE
Rpain	MmuEX0040324	chr11:70788496-70788542	47	chr11:70787634,70788402+70788496-70788542,70791160	C1	-4.4402	0.8858	6.1759	3.3056	0.4079	8.6316	11.024	FALSE	FALSE	FALSE	FALSE	FALSE	FALSE	TRUE
Ncor1	MmuEX0031191	chr11:62162897-62162995	99	chr11:62164880,62162855+62162897-62162995,62158820	S	-1.4763	-9.29845	1.22	5.899	-13.6741	-1.92315	-10.9779	FALSE	FALSE	FALSE	FALSE	TRUE	FALSE	FALSE
Ncor1	MmuEX0031194	chr11:62173263-62173436	174	chr11:62180466,62173263-62173436,62172517	S	-1.984	-3.00855	10.0765	-6.32985	-31.1455	-7.3544	-19.0849	FALSE	FALSE	TRUE	FALSE	TRUE	FALSE	TRUE
Mpdu1	MmuEX0029475	chr11:69471438-69471523	86	chr11:69472068,69471438-69471523+69471558,69471345	S	1.7424	-6.7122	13.2599	4.0806	-20.0607	-4.374	-8.5432	FALSE	FALSE	TRUE	FALSE	TRUE	FALSE	FALSE
H13	MmuEX0022264	chr2:152529731-152529930	200	chr2:152526004,152529731-152529930,152530358	S	-2.92575	-8.21195	-11.8948	7.05605	47.7518	1.76985	38.7829	FALSE	FALSE	TRUE	FALSE	TRUE	FALSE	TRUE
Atp6v0a1	MmuEX0006887	chr11:100910773-100910790	18	chr11:100909839,100910773-100910790,100916340	S	2.3784	15.4171	-14.1853	-14.0715	60.4032	-1.03275	43.8395	FALSE	TRUE	TRUE	TRUE	TRUE	FALSE	TRUE
Trip10	MmuEX0048981	chr17:57390378-57390434	57	chr17:57390280,57390351+57390378-57390434,57392685	S	2.0671	-1.9646	9.0214	3.66945	-12.1661	-0.36225	-5.21175	FALSE	FALSE	FALSE	FALSE	TRUE	FALSE	FALSE
AI428936	MmuEX0002735	chr7:31101862-31102110	249	chr7:31101786,31101862-31102110+31102160+31102181,31102987	S	-3.4098	-5.15325	3.7986	-6.8903	-6.27725	-8.63375	0.93115	FALSE	FALSE	FALSE	FALSE	FALSE	FALSE	FALSE
Trmt11	MmuEX0049035	chr10:30310827-30310908	82	chr10:30313921,30310827-30310908,30310741	S	2.661	-4.9165	-7.8821	15.1323	8.6865	7.5548	-1.8566	FALSE	FALSE	FALSE	TRUE	FALSE	FALSE	FALSE
Reps1	MmuEX0039425	chr10:17827477-17827554	78	chr10:17824081,17827474+17827477-17827554,17834205	S	13.1297	21.9444	2.3343	10.6913	44.3759	19.5061	33.5805	TRUE	TRUE	FALSE	TRUE	TRUE	TRUE	TRUE
Gopc	MmuEX0021486	chr10:52077148-52077171	24	chr10:52078579,52077148-52077171,52074553	S	-1.72145	-3.70865	NA	0.337	73.0533	-1.6502	NA	FALSE	FALSE	NA	FALSE	TRUE	FALSE	NA
Ppp1r12a	MmuEX0036680	chr10:107689813-107689980	168	chr10:107689000,107689813-107689980,107690381	C1	-8.433	-16.8719	-5.57465	9.8205	-0.87475	1.38155	1.9836	FALSE	TRUE	FALSE	FALSE	FALSE	FALSE	FALSE
P4ha1	MmuEX0033403	chr10:58817088-58817158	71	chr10:58815007,58817088-58817158,58824609	C3	1.20165	13.6021	-16.9282	-20.4296	14.6042	-8.02915	-3.5257	FALSE	TRUE	TRUE	TRUE	TRUE	FALSE	FALSE
P4ha1	MmuEX0033404	chr10:58818098-58818168	71	chr10:58815007,58818098-58818168,58824609	C3	0.6971	-12.9769	13.9862	20.1714	-14.9531	6.4974	-1.66405	FALSE	TRUE	TRUE	TRUE	TRUE	FALSE	FALSE
Tmpo	MmuEX0048160	chr10:90616023-90616142	120	chr10:90621493,90616023-90616142,90615925	C1	3.9821	-2.6912	19.1422	7.6371	-33.304	0.9638	-18.1439	FALSE	FALSE	TRUE	FALSE	TRUE	FALSE	TRUE
Epb4.1l2	MmuEX0016999	chr10:25221384-25221437	54	chr10:25208899,25221384-25221437,25221630	C2	1.0919	0.8754	-11.8169	0.98	25.7771	0.7635	12.8683	FALSE	FALSE	FALSE	FALSE	TRUE	FALSE	TRUE
Epb4.1l2	MmuEX0017001	chr10:25223943-25224065	123	chr10:25221944+25222193,25223943-25224065,25225981	C1	-2.0273	-0.3818	-6.7229	0.02	-6.53845	1.6655	-11.234	FALSE	FALSE	FALSE	FALSE	FALSE	FALSE	TRUE
Med23	MmuEX0028529	chr10:24603010-24603027	18	chr10:24602455,24603010-24603027,24608206	S	3.99785	-2.82715	-8.7454	5.0305	60.8774	-1.7945	48.1341	FALSE	FALSE	FALSE	FALSE	TRUE	FALSE	TRUE
Herc4	MmuEX0022805	chr10:62766593-62766616	24	chr10:62761987,62766593-62766616,62769096+62769150	S	0.8482	0.3809	-15.6609	-0.19775	40.8621	-0.66505	24.3529	FALSE	FALSE	FALSE	FALSE	TRUE	FALSE	TRUE
Hnrnph3	MmuEX0023115	chr10:62481508-62481646	139	chr10:62482141,62481508-62481646,62480973	S	13.2185	-2.72185	8.65235	24.6727	16.9583	8.73235	12.3923	TRUE	FALSE	FALSE	TRUE	TRUE	FALSE	TRUE
Unc5b	MmuEX0050632	chr10:60239933-60239965	33	chr10:60240138,60239933-60239965,60237908	S	-1.86255	-1.5808	-5.7127	1.1599	-18.4163	1.44165	-22.2664	FALSE	FALSE	FALSE	FALSE	TRUE	FALSE	TRUE
Anapc16	MmuEX0004851	chr10:59465166-59465215	50	chr10:59465704,59465166-59465215,59459362	C1	1.2798	1.52785	-0.47425	-4.3853	-13.2259	-4.13725	-14.98	FALSE	FALSE	FALSE	FALSE	TRUE	FALSE	TRUE
Cnot2	MmuEX0011919	chr10:115974277-115974334	58	chr10:115986089,115974277-115974334+115974499+115974504,115965005	C1	-10.8056	-15.7491	-10.9342	7.3692	7.2561	2.42575	7.1275	TRUE	TRUE	TRUE	FALSE	FALSE	FALSE	FALSE
Tcf3	MmuEX0046674	chr10:79873143-79873366	224	chr10:79875950,79873143-79873366+79873369,79873019	C3	-2.7509	-8.1955	-0.9885	1.4873	-26.9237	-3.9573	-25.1613	FALSE	FALSE	FALSE	FALSE	TRUE	FALSE	TRUE
Osbpl8	MmuEX0033248	chr10:110661728-110661764	37	chr10:110641896,110661728-110661764,110670609	S	9.5445	5.4703	-5.2095	9.79855	18.155	5.72435	3.401	FALSE	FALSE	FALSE	FALSE	TRUE	FALSE	FALSE
Fbxw11	MmuEX0018930	chr11:32552748-32552904	157	chr11:32542935,32552748-32552904,32611772	C3	7.59415	15.6482	9.7396	-4.14745	-5.01625	3.9066	-2.8708	FALSE	TRUE	FALSE	FALSE	FALSE	FALSE	FALSE
Fbxw11	MmuEX0018931	chr11:32580201-32580302	102	chr11:32542935,32580201-32580302,32611772	C3	0.31265	1.0632	-7.83525	3.3369	21.4474	4.08745	13.2995	FALSE	FALSE	FALSE	FALSE	TRUE	FALSE	TRUE
Fbxw11	MmuEX0018932	chr11:32608188-32608250	63	chr11:32542935,32608188-32608250,32611772	C2	4.0503	-5.493	11.1389	9.99545	-7.95715	0.45215	-0.8685	FALSE	FALSE	TRUE	FALSE	FALSE	FALSE	FALSE
Rhbdf1	MmuEX0039703	chr11:32110827-32110902	76	chr11:32111111,32110827-32110902,32110758	S	-13.1653	-10.5991	-1.3979	0.30635	-5.8206	2.87255	5.94675	FALSE	TRUE	FALSE	FALSE	FALSE	FALSE	FALSE
Nprl3	MmuEX0032223	chr11:32155439-32155568	130	chr11:32163025,32155439-32155568,32153949	C1	-6.13735	-6.2948	5.48195	0.15105	-17.48	-0.0064	-5.8607	FALSE	FALSE	FALSE	FALSE	TRUE	FALSE	FALSE
Clk4	MmuEX0011727	chr11:51084039-51084097	59	chr11:51080833,51084039-51084097,51085302	C1	-5.2433	-8.9535	21.2229	13.6964	-24.7189	9.9862	1.7473	FALSE	FALSE	TRUE	FALSE	TRUE	FALSE	FALSE
Tnip1	MmuEX0048304	chr11:54754213-54754384	172	chr11:54769350+54769523,54754213-54754384,54753237	C1	-0.15965	-5.9568	7.7558	36.9233	-3.7632	31.1261	4.15225	FALSE	FALSE	FALSE	TRUE	FALSE	TRUE	FALSE
Slu7	MmuEX0043737	chr11:43249856-43249934	79	chr11:43247321,43249856-43249934,43250847	S	0.05525	-3.2509	-14.7042	-1.97335	11.1675	-5.2795	-3.59195	FALSE	FALSE	TRUE	FALSE	FALSE	FALSE	FALSE
Patz1	MmuEX0033789	chr11:3206291-3206363	73	chr11:3199208,3206226+3206291-3206363,3207651	S	-6.29325	-23.163	-6.0508	19.7181	-0.3303	2.84835	-0.08785	FALSE	TRUE	FALSE	TRUE	FALSE	FALSE	FALSE
Eif4enif1	MmuEX0016604	chr11:3133991-3134062	72	chr11:3130068+3130104,3133991-3134062,3134465+3134588	S	17.948	13.5894	2.0591	3.61175	14.6034	-0.74685	-1.28555	TRUE	TRUE	FALSE	FALSE	TRUE	FALSE	FALSE
Ogdh	MmuEX0033029	chr11:6216768-6216858	91	chr11:6213982,6216768-6216858,6234536	C3	NA	NA	-8.12635	NA	NA	0.74915	44.3234	FALSE	NA	FALSE	FALSE	NA	FALSE	TRUE
Ogdh	MmuEX0033030	chr11:6216981-6217083	103	chr11:6213982,6216981-6217083,6234536	C3	-4.28605	-6.2701	9.18075	0.45555	-53.9898	-1.5285	-40.523	FALSE	FALSE	FALSE	FALSE	TRUE	FALSE	TRUE
Rtn4	MmuEX0040715	chr11:29605535-29605591	57	chr11:29593693+29593962,29605535-29605591,29633633	C2	2.4347	-3.8105	-0.52375	15.6794	43.3808	9.43425	40.4224	FALSE	FALSE	FALSE	TRUE	TRUE	FALSE	TRUE
Mtif2	MmuEX0030033	chr11:29430581-29430692	112	chr11:29430154,29430581-29430692+29430778,29433226	S	-2.70955	-9.8054	5.33515	5.7929	-10.5655	-1.30295	-2.52075	FALSE	FALSE	FALSE	FALSE	TRUE	FALSE	FALSE
Myo19	MmuEX0030471	chr11:84708980-84709056	77	chr11:84708866,84708980-84709056,84710623	S	1.27025	2.0049	6.2394	-9.34305	-35.2697	-8.6084	-30.3006	FALSE	FALSE	FALSE	FALSE	TRUE	FALSE	TRUE
Prpsap2	MmuEX0037368	chr11:61570084-61570179	96	chr11:61575456+61575535,61570084-61570179,61569847	C1	-7.26455	-18.4006	6.93595	21.8298	-0.04565	10.6936	14.1548	FALSE	TRUE	FALSE	TRUE	FALSE	FALSE	TRUE
Taf15	MmuEX0046179	chr11:83310764-83310798	35	chr11:83302547,83310764-83310798,83311396	S	-4.4897	-4.5475	1.5999	-0.72585	-6.26575	-0.78365	-0.17615	FALSE	FALSE	FALSE	FALSE	FALSE	FALSE	FALSE
Tlk2	MmuEX0047473	chr11:105071859-105071954	96	chr11:105071151,105071859-105071954,105082500	C1	-6.8191	-36.2825	10.9128	35.7632	10.9154	6.29985	28.6472	FALSE	TRUE	TRUE	TRUE	FALSE	FALSE	TRUE
Map3k3	MmuEX0027727	chr11:106012323-106012454	132	chr11:106011732,106012323-106012454,106012932	S	4.39145	-9.36605	-0.92495	9.2571	3.8085	-4.5004	-1.5079	FALSE	FALSE	FALSE	FALSE	FALSE	FALSE	FALSE
Rnf135	MmuEX0040024	chr11:80007388-80007550	163	chr11:80002869,80007388-80007550,80010375	S	-4.6246	NA	-30.0731	-1.17855	9.25595	NA	-16.1926	FALSE	FALSE	TRUE	FALSE	FALSE	FALSE	FALSE
Nf1	MmuEX0031550	chr11:79276735-79276797	63	chr11:79272408,79276735-79276797,79282219	S	-24.8175	-17.7291	9.70125	5.1978	-57.0907	12.2863	-22.572	FALSE	FALSE	FALSE	FALSE	TRUE	FALSE	FALSE
Pecam1	MmuEX0034410	chr11:106533056-106533112	57	chr11:106540863,106533056-106533112,106516476	C2	5.7425	NA	18.8807	17.0032	8.1469	NA	21.2851	FALSE	FALSE	FALSE	TRUE	FALSE	FALSE	TRUE
Pecam1	MmuEX0034411	chr11:106523316-106523338	23	chr11:106540863,106523316-106523338,106516476	C2	-1.43845	NA	NA	12.8286	NA	NA	NA	FALSE	NA	NA	TRUE	NA	FALSE	NA
Helz	MmuEX0022718	chr11:107416833-107416889	57	chr11:107410715,107416833-107416889,107436252	S	-5.377	5.89705	-20.4074	-10.3138	5.7257	0.96025	-9.3047	FALSE	FALSE	TRUE	FALSE	FALSE	FALSE	FALSE
Slc25a19	MmuEX0042849	chr11:115478832-115479015	184	chr11:115482191,115478832-115479015,115477965	S	-2.64415	-3.57455	-2.21295	0.97625	-1.5042	0.04585	-1.073	FALSE	FALSE	FALSE	FALSE	FALSE	FALSE	FALSE
Recql5	MmuEX0039368	chr11:115758090-115758189	100	chr11:115758355,115758090-115758189,115757449	S	2.7031	1.57765	1.7973	-2.6406	-4.68315	-3.76605	-5.58895	FALSE	FALSE	FALSE	FALSE	FALSE	FALSE	FALSE
Sap30bp	MmuEX0040977	chr11:115799324-115799371	48	chr11:115796789,115799324-115799371,115813281	S	0.4237	7.0547	6.2424	-6.7373	-12.7059	-0.1063	-6.8872	FALSE	FALSE	FALSE	FALSE	TRUE	FALSE	FALSE
Fbf1	MmuEX0018700	chr11:116028447-116028542	96	chr11:116028866+116028876,116028447-116028542,116027226	C1	NA	-22.4155	-19.4521	NA	NA	4.25195	20.7459	FALSE	FALSE	TRUE	FALSE	FALSE	FALSE	FALSE
Acox1	MmuEX0003523	chr11:116044778-116044938	161	chr11:116059536,116044778-116044938,116043334	C3	2.37515	-7.57575	-1.50215	-7.3962	6.9885	-17.3471	3.1112	FALSE	FALSE	FALSE	FALSE	FALSE	TRUE	FALSE
Exoc7	MmuEX0017604	chr11:116158885-116158977	93	chr11:116161580,116158885-116158977,116157003	C1	-3.67835	10.5783	-27.8356	-6.7635	52.181	7.49315	28.0237	FALSE	TRUE	TRUE	FALSE	TRUE	FALSE	TRUE
Mink1	MmuEX0029044	chr11:70422910-70422933	24	chr11:70422756,70422910-70422933,70423056	S	8.4281	5.1112	-1.31825	-7.3011	33.0192	-10.618	23.2729	FALSE	FALSE	FALSE	FALSE	TRUE	FALSE	TRUE
Spag9	MmuEX0044515	chr11:93904886-93904980	95	chr11:93897984,93904886-93904980,93909722	S	3.13665	-0.24875	-1.00935	2.7311	-22.7111	-0.6543	-26.8571	FALSE	FALSE	FALSE	FALSE	TRUE	FALSE	TRUE
Luc7l3	MmuEX0027328	chr11:94154241-94154346	106	chr11:94154399+94154452,94154241-94154346+94154369,94152892	S	2.2906	-3.62715	9.59565	6.96435	9.94505	1.0466	17.2501	FALSE	FALSE	FALSE	FALSE	FALSE	FALSE	TRUE
Cacnb1	MmuEX0008834	chr11:97872657-97872811	155	chr11:97873180,97872657-97872811,97871686+97871690	C3	-2.53415	NA	1.45945	14.3553	-13.0952	NA	-9.1016	FALSE	FALSE	FALSE	FALSE	TRUE	FALSE	FALSE
Cacnb1	MmuEX0008836	chr11:97871610-97871686	77	chr11:97873180,97871318+97871610-97871686+97871690,97871230	C2	-1.59075	NA	0.29075	3.6951	4.7266	NA	6.6081	FALSE	FALSE	FALSE	FALSE	FALSE	FALSE	FALSE
Strn3	MmuEX0045550	chr12:52744091-52744201	111	chr12:52748981+52749119,52744091-52744201,52730494	C2	6.1976	14.1221	-6.05415	-1.6473	16.4594	6.2772	4.20765	FALSE	TRUE	FALSE	FALSE	TRUE	FALSE	FALSE
Strn3	MmuEX0045551	chr12:52734566-52734706	141	chr12:52744091,52734566-52734706,52730494	C3	2.98455	-1.2161	-1.71405	5.79235	12.6373	1.5917	7.9387	FALSE	FALSE	FALSE	FALSE	TRUE	FALSE	FALSE
Ctage5	MmuEX0013002	chr12:60245686-60245757	72	chr12:60238773,60245686-60245757,60247834	C2	4.33975	8.8513	2.2931	-6.2092	-36.9248	-1.69765	-38.9714	FALSE	FALSE	FALSE	FALSE	TRUE	FALSE	TRUE
Zc3h14	MmuEX0052741	chr12:99990988-99991102	115	chr12:99985732,99990988-99991102,99994395	S	1.05265	-2.95905	10.7634	3.33145	-14.2076	-0.68025	-4.4969	FALSE	FALSE	TRUE	FALSE	TRUE	FALSE	FALSE
Zc3h14	MmuEX0052742	chr12:100012455-100012529	75	chr12:100002188,100012455-100012529,100021792	C1	11.3768	NA	7.8371	-2.85995	1.02375	NA	-2.51595	TRUE	FALSE	FALSE	FALSE	FALSE	FALSE	FALSE
Polr2h	MmuEX0036300	chr16:20719064-20719157	94	chr16:20718980,20719064-20719157,20720592	S	1.19495	-4.15725	-2.5827	-3.8929	-40.3922	-9.2451	-44.1699	FALSE	FALSE	FALSE	FALSE	TRUE	FALSE	TRUE
Fut8	MmuEX0019768	chr12:78424832-78424924	93	chr12:78378442,78424832-78424924,78432883	S	7.97895	0.9708	13.5438	6.78195	-7.2597	-0.2262	-1.69485	FALSE	FALSE	TRUE	FALSE	FALSE	FALSE	FALSE
Timm9	MmuEX0047358	chr12:72232988-72233068	81	chr12:72237537+72237542,72232988-72233068+72233073,72227384	C1	0.5608	-11.1372	-4.3521	11.4643	17.4232	-0.23375	12.5103	FALSE	FALSE	FALSE	TRUE	TRUE	FALSE	FALSE
Papola	MmuEX0033600	chr12:107071310-107071372	63	chr12:107067487,107071310-107071372,107072920	S	2.55305	-4.3503	12.4604	3.365	-23.9167	-3.53835	-14.0092	FALSE	FALSE	TRUE	FALSE	TRUE	FALSE	TRUE
Vrk1	MmuEX0051613	chr12:107311829-107311888	60	chr12:107308825,107311829-107311888,107313217	C1	-5.0058	-35.8633	7.37165	31.7043	-16.17	0.84675	-3.7925	FALSE	TRUE	FALSE	TRUE	TRUE	FALSE	FALSE
4933426M11Rik	MmuEX0001866	chr12:81952201-81952263	63	chr12:81929230,81952201-81952263,81969414	S	2.388	7.81235	-4.32735	-8.0004	-7.34175	-2.57605	-14.0571	FALSE	FALSE	FALSE	FALSE	FALSE	FALSE	TRUE
Mta1	MmuEX0029874	chr12:114371752-114371787	36	chr12:114371548,114371752-114371787,114374008	S	-11.89	NA	-26.2602	27.7674	31.6065	NA	17.2363	TRUE	NA	TRUE	TRUE	TRUE	FALSE	TRUE
Zmynd11	MmuEX0053970	chr13:9709392-9709553	162	chr13:9720019,9709392-9709553,9697951	S	0.95645	7.8599	-12.4082	-2.5654	8.9162	4.33805	-4.44845	FALSE	FALSE	TRUE	FALSE	FALSE	FALSE	FALSE
Numb	MmuEX0032648	chr12:85166209-85166241	33	chr12:85172872,85166209-85166241,85152255+85152310	S	1.17	-2.41505	12.1089	-10.7607	-46.5509	-14.3457	-35.6121	FALSE	FALSE	FALSE	FALSE	TRUE	FALSE	TRUE
Coq6	MmuEX0012459	chr12:85709093-85709151	59	chr12:85707969,85709093-85709151,85709536	S	0.1463	-2.9661	0.42575	1.5894	-4.44055	-1.523	-4.1611	FALSE	FALSE	FALSE	FALSE	FALSE	FALSE	FALSE
Abcd4	MmuEX0003177	chr12:85946822-85946913	92	chr12:85947050,85946822-85946913,85946334	C1	-8.18705	-10.833	4.3728	6.7493	-17.8175	4.10335	-5.25765	FALSE	TRUE	FALSE	FALSE	TRUE	FALSE	FALSE
1700020O03Rik	MmuEX0000455	chr12:87622399-87622493	95	chr12:87610011,87622399-87622493,87629750	C1	12.4624	13.2132	5.8597	12.843	26.8332	13.5938	20.2306	FALSE	FALSE	FALSE	FALSE	TRUE	FALSE	TRUE
Meg3	MmuEX0028571	chr12:110783158-110783251	94	chr12:110782952,110783158-110783251,110784640	S	3.23775	-13.8026	17.9948	10.7255	-32.1945	-6.31495	-17.4374	FALSE	TRUE	TRUE	FALSE	TRUE	FALSE	TRUE
Meg3	MmuEX0028572	chr12:110784640-110784752	113	chr12:110782952,110784640-110784752,110787689+110787729	C2	-3.22005	-7.7941	NA	5.77735	NA	1.2033	16.4987	FALSE	FALSE	FALSE	FALSE	NA	FALSE	TRUE
Meg3	MmuEX0028574	chr12:110787729-110787762	34	chr12:110787581,110787689+110787729-110787762+110787789,110787863	C2	0.05645	-0.00575	7.19835	0.17165	-10.451	0.10945	-3.3091	FALSE	FALSE	FALSE	FALSE	TRUE	FALSE	FALSE
Klc1	MmuEX0025678	chr12:113031860-113031910	51	chr12:113027670+113027697,113031860-113031910,113033759	C1	-2.99255	NA	-18.8736	17.7629	65.0695	NA	49.1885	FALSE	NA	TRUE	TRUE	TRUE	FALSE	TRUE
Klc1	MmuEX0025679	chr12:113033759-113033889	131	chr12:113027670+113027697,113033759-113033889,113044219	C1	-16.6726	-22.2206	-3.99615	18.7049	7.50015	13.1568	20.1765	TRUE	TRUE	FALSE	TRUE	FALSE	TRUE	TRUE
Tmem14c	MmuEX0047776	chr13:41112484-41112542	59	chr13:41111767,41112484-41112542+41112637,41113075	S	-2.00855	-10.823	4.2058	9.008	-6.61615	0.19355	-0.4018	FALSE	TRUE	FALSE	FALSE	FALSE	FALSE	FALSE
Kif13a	MmuEX0025415	chr13:46856032-46856136	105	chr13:46856642,46856032-46856136,46848241	S	9.26215	27.3952	-0.2664	-4.3747	-0.72175	13.7583	-10.2503	FALSE	TRUE	FALSE	FALSE	FALSE	TRUE	FALSE
Kif13a	MmuEX0025416	chr13:46875995-46876033	39	chr13:46880615,46875995-46876033,46874362	S	-25.1019	-41.9691	3.2839	19.6107	-35.5539	2.7436	-7.1681	TRUE	TRUE	FALSE	TRUE	TRUE	FALSE	FALSE
Slc35b3	MmuEX0043129	chr13:39036369-39036523	155	chr13:39045978,39036369-39036523,39035035	C1	5.03055	0.4533	-9.35205	11.2416	21.8791	6.66435	7.49655	FALSE	FALSE	FALSE	FALSE	TRUE	FALSE	FALSE
Sykb	MmuEX0045912	chr13:52720077-52720145	69	chr13:52718645,52720077-52720145,52727026	S	21.8402	NA	-1.48985	-11.1988	-2.37995	NA	-25.7099	TRUE	NA	FALSE	FALSE	FALSE	FALSE	FALSE
Zfp346	MmuEX0053249	chr13:55231895-55231988	94	chr13:55223876,55231895-55231988,55233668	S	1.60425	-8.2147	1.49315	10.9368	1.6721	1.11785	1.561	FALSE	FALSE	FALSE	TRUE	FALSE	FALSE	FALSE
Pdlim7	MmuEX0034298	chr13:55609225-55609241	17	chr13:55609551+55609569,55609225-55609241,55608985+55609002	C1	0.5897	-5.09775	-12.5031	8.1115	40.4962	2.42405	27.4033	FALSE	FALSE	FALSE	FALSE	TRUE	FALSE	TRUE
Fam193b	MmuEX0018222	chr13:55665881-55665936	56	chr13:55671066,55665881-55665936+55665941,55657586	C1	-1.3168	-26.0982	16.426	36.2818	-8.00105	11.5003	9.7417	FALSE	TRUE	TRUE	TRUE	FALSE	FALSE	FALSE
Fam193b	MmuEX0018227	chr13:55650479-55650718	240	chr13:55651585,55650479-55650718,55645150	S	-2.648	-17.7017	2.89795	17.8394	-5.7796	2.7858	-0.23365	FALSE	TRUE	FALSE	TRUE	FALSE	FALSE	FALSE
Agtpbp1	MmuEX0004338	chr13:59632418-59632564	147	chr13:59633374,59632418-59632564,59629879	S	NA	14.1876	-17.9928	NA	NA	1.31365	-29.4511	FALSE	TRUE	TRUE	FALSE	FALSE	FALSE	FALSE
Ankrd32	MmuEX0005108	chr13:77242742-77242885	144	chr13:77243795,77242742-77242885,77240317	C1	-2.58485	21.6719	4.00435	-5.7886	19.5538	18.4682	26.143	FALSE	FALSE	FALSE	FALSE	FALSE	FALSE	TRUE
Polk	MmuEX0036247	chr13:97253446-97253871	426	chr13:97256763+97256800,97253446-97253871+97254360,97252446	S	-1.83075	-0.99925	-12.5277	-7.52755	-1.11095	-6.69605	-11.8079	FALSE	FALSE	TRUE	FALSE	FALSE	FALSE	FALSE
Ppap2a	MmuEX0036447	chr13:113625067-113625221	155	chr13:113591474,113625067-113625221,113646954	C3	-6.30795	-10.6758	-1.46905	7.3229	-15.3236	2.9551	-10.4847	FALSE	FALSE	FALSE	FALSE	TRUE	FALSE	FALSE
Dlg5	MmuEX0014821	chr14:25010370-25010513	144	chr14:25012014,25010370-25010513,25009723	S	-11.579	-19.7155	-5.82655	12.6679	11.0062	4.53145	16.7586	FALSE	TRUE	FALSE	TRUE	TRUE	FALSE	TRUE
Nudt13	MmuEX0032607	chr14:21126455-21126586	132	chr14:21125588,21126455-21126586,21126915	S	NA	NA	NA	NA	-65.3908	NA	NA	FALSE	FALSE	FALSE	FALSE	TRUE	FALSE	NA
Nudt13	MmuEX0032608	chr14:21129857-21129955	99	chr14:21128942+21129019,21129844+21129857-21129955,21130693	S	-2.10045	-1.2113	25.3729	-0.9373	-44.4774	-0.04815	-17.004	FALSE	FALSE	TRUE	FALSE	TRUE	FALSE	FALSE
Anxa7	MmuEX0005349	chr14:21286680-21286745	66	chr14:21287093,21286680-21286745,21284168	S	-0.2673	0.373	-7.0778	-0.1938	12.2274	0.4465	5.41695	FALSE	FALSE	FALSE	FALSE	TRUE	FALSE	FALSE
Camk2g	MmuEX0008985	chr14:21565014-21565082	69	chr14:21574881,21565014-21565082,21563870	C2	-8.3437	3.2974	-4.2406	-11.2319	-28.6992	0.40915	-24.5962	FALSE	FALSE	FALSE	FALSE	TRUE	FALSE	TRUE
Ktn1	MmuEX0025968	chr14:48336549-48336635	87	chr14:48334397,48336549-48336635,48339871+48339876	S	-1.12565	-18.1338	1.47575	12.2096	-1.8047	-4.7985	0.7967	FALSE	TRUE	FALSE	TRUE	FALSE	FALSE	FALSE
Slmap	MmuEX0043716	chr14:27273024-27273086	63	chr14:27279528,27273024-27273086,27262120	C2	5.9268	1.54095	-7.4145	7.4869	15.2536	3.10105	1.9123	FALSE	FALSE	FALSE	FALSE	TRUE	FALSE	FALSE
Phf7	MmuEX0034783	chr14:32052306-32052422	117	chr14:32052817,32052306-32052422,32051668	S	NA	0.28815	5.1852	NA	NA	15.8755	22.2795	FALSE	FALSE	FALSE	FALSE	FALSE	FALSE	TRUE
Oxnad1	MmuEX0033355	chr14:32908551-32908657	107	chr14:32905317,32908551-32908657,32909673	S	-1.1134	-7.35875	0.1409	1.9459	-5.33845	-4.29945	-4.08415	FALSE	FALSE	FALSE	FALSE	FALSE	FALSE	FALSE
Xpo4	MmuEX0052386	chr14:58262172-58262326	155	chr14:58267256,58262172-58262326,58262060	S	-9.9042	-18.3105	-10.8308	7.96565	0.68085	-0.4407	-0.2458	FALSE	TRUE	FALSE	FALSE	FALSE	FALSE	FALSE
Tgds	MmuEX0047092	chr14:118526717-118526807	91	chr14:118527445,118526717-118526807,118521083	S	5.41475	-4.5714	5.08095	10.0808	0.62715	0.0947	0.29335	FALSE	FALSE	FALSE	TRUE	FALSE	FALSE	FALSE
Mbnl2	MmuEX0028104	chr14:120803860-120803954	95	chr14:120795826,120803860-120803954,120828157	C1	5.5208	6.6708	-0.7518	-11.483	-10.8508	-10.333	-17.1234	FALSE	FALSE	FALSE	TRUE	FALSE	FALSE	TRUE
Mbnl2	MmuEX0028107	chr14:120794934-120794987	54	chr14:120788385,120794934-120794987,120795673	S	16.0913	7.1111	-12.1293	-0.19995	-23.3857	-9.1802	-51.6063	TRUE	FALSE	FALSE	FALSE	TRUE	FALSE	TRUE
Zfp187	MmuEX0053074	chr13:21541143-21541202	60	chr13:21541310,21541143-21541202,21539763	C2	8.08655	NA	8.1127	28.8741	10.0848	NA	10.111	FALSE	NA	FALSE	TRUE	FALSE	FALSE	FALSE
Ctnnd2	MmuEX0013086	chr15:30850467-30850541	75	chr15:30835588,30850467-30850541,30851610	S	-7.042	-3.2412	-11.5274	-1.1602	3.29	2.6406	-1.1954	FALSE	FALSE	TRUE	FALSE	FALSE	FALSE	FALSE
Rai14	MmuEX0038592	chr15:10517593-10517679	87	chr15:10519014,10517593-10517679,10513591	C1	7.3812	-1.30475	7.0018	12.384	6.7727	3.69805	6.3933	FALSE	FALSE	FALSE	TRUE	FALSE	FALSE	FALSE
Rai14	MmuEX0038599	chr15:10519014-10519100	87	chr15:10521342,10519014-10519100,10517679	C1	24.2142	24.9826	18.057	14.4141	13.9154	15.1826	7.7582	TRUE	TRUE	TRUE	TRUE	TRUE	TRUE	FALSE
1110020G09Rik	MmuEX0000126	chr15:9028567-9028632	66	chr15:9025850,9028567-9028632,9029864	S	-3.1073	-19.6353	-3.39915	7.5136	-15.4566	-9.0144	-15.7485	FALSE	TRUE	FALSE	FALSE	TRUE	FALSE	TRUE
Mtdh	MmuEX0029960	chr15:34051178-34051267	90	chr15:34047865,34051178-34051267,34053423	C1	-1.9139	-2.80675	-9.2469	-0.02475	12.4306	-0.9176	5.09765	FALSE	FALSE	FALSE	FALSE	TRUE	FALSE	FALSE
Mtdh	MmuEX0029961	chr15:34053423-34053521	99	chr15:34047865,34053423-34053521,34060919	C1	2.87685	-0.6775	2.26525	2.51095	-9.89675	-1.0434	-10.5084	FALSE	FALSE	FALSE	FALSE	FALSE	FALSE	TRUE
Mtss1	MmuEX0030166	chr15:58778881-58779075	195	chr15:58783025,58778881-58779075,58777574	C3	-5.6341	4.9722	9.99385	-7.3744	-56.348	3.2319	-40.7201	FALSE	FALSE	FALSE	FALSE	TRUE	FALSE	TRUE
Wdr67	MmuEX0052001	chr15:57751486-57751601	116	chr15:57747671,57751486-57751601,57754512	S	-7.76615	-16.9244	-3.28235	3.93035	-24.5297	-5.22785	-20.0459	FALSE	TRUE	FALSE	FALSE	TRUE	FALSE	FALSE
Wdr67	MmuEX0052004	chr15:57793624-57793818	195	chr15:57792538,57793624-57793818,57795359	S	-6.9754	-13.5813	-2.6734	4.77045	1.2556	-1.8354	5.5576	FALSE	TRUE	FALSE	FALSE	FALSE	FALSE	FALSE
Asap1	MmuEX0006335	chr15:63942468-63942638	171	chr15:63951520,63942468-63942638,63934034	S	2.5052	8.12525	18.6066	1.56495	-16.2102	7.185	-0.1088	FALSE	FALSE	TRUE	FALSE	TRUE	FALSE	FALSE
Smcr7l	MmuEX0043898	chr15:80065112-80065210	99	chr15:80064593+80064611+80064988,80065112-80065210,80066235	S	-6.9774	-14.7379	4.61755	6.7033	-18.1084	-1.05725	-6.5134	FALSE	TRUE	FALSE	FALSE	TRUE	FALSE	FALSE
Dmc1	MmuEX0014855	chr15:79423565-79423617	53	chr15:79426674,79423565-79423617,79422076	S	3.5213	NA	NA	8.14685	NA	NA	NA	FALSE	FALSE	NA	FALSE	NA	FALSE	NA
Dmc1	MmuEX0014858	chr15:79416099-79416190	92	chr15:79419181,79416099-79416190,79415601	C1	5.8463	NA	NA	18.0785	NA	NA	NA	FALSE	NA	NA	TRUE	NA	FALSE	NA
Txndc11	MmuEX0049970	chr16:11093909-11094021	113	chr16:11104659,11093909-11094021,11091879	S	-8.489	-9.01555	0.10995	14.7662	-5.9737	14.2397	2.62525	FALSE	FALSE	FALSE	FALSE	FALSE	TRUE	FALSE
Anks3	MmuEX0005205	chr16:4941904-4941987	84	chr16:4942216,4941904-4941987+4941992,4941528+4941802	S	-0.06545	-13.3873	19.8562	8.1059	-14.6174	-5.216	5.3042	FALSE	FALSE	TRUE	FALSE	FALSE	FALSE	FALSE
Zfp251	MmuEX0053122	chr15:76700712-76700844	133	chr15:76701083,76700712-76700844,76700350	S	-0.08	-8.4148	3.3963	-4.23675	-17.2877	-12.5716	-13.8114	FALSE	FALSE	FALSE	FALSE	TRUE	FALSE	FALSE
Atp13a3	MmuEX0006791	chr16:30321892-30321981	90	chr16:30322958,30321892-30321981,30315987	S	-7.95645	-8.4047	-0.9167	9.10775	20.1619	8.6595	27.2017	FALSE	FALSE	FALSE	FALSE	TRUE	FALSE	TRUE
Tmem44	MmuEX0047978	chr16:30518386-30518418	33	chr16:30529498,30518386-30518418,30514908	S	-14.284	-38.7329	-5.57595	0.77695	-52.9819	-23.672	-44.2739	FALSE	TRUE	FALSE	FALSE	TRUE	FALSE	TRUE
Hsf1	MmuEX0023333	chr15:76327266-76327390	125	chr15:76327019,76327266-76327390,76328049	S	1.17455	-1.30355	12.1432	3.1387	-10.6883	0.6606	0.28025	FALSE	FALSE	TRUE	FALSE	TRUE	FALSE	FALSE
Heatr7a	MmuEX0022639	chr15:76262802-76262828	27	chr15:76262725,76262802-76262828,76263704	S	-6.1053	-11.3766	14.7401	2.48895	-76.7531	-2.78235	-55.9076	FALSE	TRUE	FALSE	FALSE	TRUE	FALSE	TRUE
Ptk2	MmuEX0037740	chr15:73195471-73195625	155	chr15:73225078,73195471-73195625,73173789	C2	-3.0573	-11.4565	-1.59285	5.78545	-10.7064	-2.6137	-9.24195	FALSE	TRUE	FALSE	FALSE	TRUE	FALSE	FALSE
Zcrb1	MmuEX0052849	chr15:93221885-93221996	112	chr15:93226018,93221885-93221996,93221589	C2	-11.2653	8.2342	NA	-14.9623	-34.7167	4.53725	NA	FALSE	FALSE	FALSE	FALSE	TRUE	FALSE	FALSE
Cblb	MmuEX0009368	chr16:52186462-52186593	132	chr16:52186345,52186462-52186593,52189126	S	-21.2982	-53.358	-10.0612	22.7233	-39.7377	-9.33645	-28.5008	FALSE	TRUE	TRUE	TRUE	TRUE	FALSE	TRUE
Bbx	MmuEX0007778	chr16:50210558-50210647	90	chr16:50220558,50210558-50210647,50209257	C1	NA	-23.0927	1.1952	NA	NA	2.67915	9.50175	FALSE	TRUE	FALSE	FALSE	FALSE	FALSE	FALSE
Gtpbp8	MmuEX0022183	chr16:44745508-44745606	99	chr16:44746112+44746313,44745396+44745508-44745606,44743981	S	-0.5695	-5.47725	16.3838	6.35725	-30.8078	1.4495	-13.8545	FALSE	FALSE	FALSE	FALSE	TRUE	FALSE	FALSE
Ntan1	MmuEX0032512	chr16:13826976-13827078	103	chr16:13819529,13826976-13827078,13827153	C1	10.724	1.02755	20.6063	4.8525	-37.8203	-4.84395	-27.938	TRUE	FALSE	TRUE	FALSE	TRUE	FALSE	TRUE
Qtrtd1	MmuEX0038189	chr16:43878075-43878146	72	chr16:43880412,43878070+43878075-43878146,43876954	S	-0.58835	3.35795	2.1851	-2.55205	-2.19645	1.39425	0.577	FALSE	FALSE	FALSE	FALSE	FALSE	FALSE	FALSE
Pmm2	MmuEX0035982	chr16:8645462-8645538	77	chr16:8642942,8645462-8645538,8646266	S	3.05575	-0.9573	-3.9423	-2.8271	-6.05785	-6.84015	-13.0559	FALSE	FALSE	FALSE	FALSE	FALSE	FALSE	TRUE
Trmt2a	MmuEX0049040	chr16:18251452-18251567	116	chr16:18251363,18251452-18251567,18251642	S	1.10605	-5.68445	10.3885	1.0478	-16.8077	-5.7427	-7.52535	FALSE	FALSE	TRUE	FALSE	TRUE	FALSE	FALSE
Tbc1d23	MmuEX0046461	chr16:57181605-57181649	45	chr16:57182964,57181605-57181649,57178133	S	-2.9821	-11.2255	NA	8.5465	47.5225	0.3031	NA	FALSE	TRUE	NA	FALSE	TRUE	FALSE	NA
Thap7	MmuEX0047170	chr16:17530323-17530478	156	chr16:17530771+17530777+17530871,17530323-17530478,17528833	C2	-8.43865	-25.7467	-0.86125	15.9047	3.65915	-1.4033	11.2365	FALSE	TRUE	FALSE	TRUE	FALSE	FALSE	FALSE
Thap7	MmuEX0047171	chr16:17529028-17529168	141	chr16:17530323,17529028-17529168,17528833	S	-4.36645	-15.5221	-5.7387	9.52625	-6.20655	-1.62935	-7.5788	FALSE	TRUE	FALSE	FALSE	FALSE	FALSE	FALSE
Dlg1	MmuEX0014795	chr16:31846923-31847019	97	chr16:31842925,31846920+31846923-31847019+31847023,31853929	C3	-3.99265	-15.4854	0.58995	-4.92175	-31.5048	-16.4144	-26.9222	FALSE	TRUE	FALSE	FALSE	TRUE	TRUE	TRUE
Dlg1	MmuEX0014796	chr16:31847722-31847755	34	chr16:31842925,31847722-31847755,31853929	C3	NA	13.0741	10.6328	NA	NA	16.5843	37.1341	FALSE	TRUE	FALSE	NA	NA	TRUE	TRUE
Dnm1l	MmuEX0015292	chr16:16318857-16318934	78	chr16:16319545,16318857-16318934,16318570	C2	-4.434	-23.9944	-2.2217	21.957	19.7004	2.3966	21.9126	FALSE	TRUE	FALSE	TRUE	TRUE	FALSE	TRUE
Dnm1l	MmuEX0015293	chr16:16318538-16318570	33	chr16:16319545,16318538-16318570,16316871	C2	5.1405	NA	26.6053	39.9225	14.1768	NA	35.6416	FALSE	NA	TRUE	TRUE	TRUE	FALSE	TRUE
Dnm1l	MmuEX0015294	chr16:16342790-16342828	39	chr16:16346073+16346091,16342790-16342828,16341561	S	-0.7806	0.67275	-14.5994	-1.22335	17.7206	0.23	3.9018	FALSE	FALSE	TRUE	FALSE	TRUE	FALSE	FALSE
Lrch3	MmuEX0026798	chr16:32995892-32995999	108	chr16:32995082+32995097,32995892-32995999,32997468	S	0.54285	-0.3654	30.6835	0.8614	-68.3768	-0.04685	-38.2362	FALSE	FALSE	TRUE	FALSE	TRUE	FALSE	TRUE
Gsk3b	MmuEX0022008	chr16:38217199-38217237	39	chr16:38208176,38217199-38217237,38220058	S	-4.38555	1.09315	-10.4631	-1.911	22.4163	3.5677	16.3388	FALSE	FALSE	TRUE	FALSE	TRUE	FALSE	TRUE
Clcn2	MmuEX0011577	chr16:20709175-20709388	214	chr16:20709643,20709150+20709175-20709388,20708840	S	-1.2119	-7.8752	-6.02645	-3.8258	0.9842	-10.4891	-3.83035	FALSE	FALSE	FALSE	FALSE	FALSE	TRUE	FALSE
App	MmuEX0005608	chr16:85043821-85043988	168	chr16:85056569,85043821-85043988,85030610	C1	1.91645	-2.02635	7.34795	-8.9853	-78.6591	-12.9281	-73.2276	FALSE	FALSE	FALSE	FALSE	TRUE	FALSE	TRUE
Son	MmuEX0044353	chr16:91674940-91675019	80	chr16:91671710,91674940-91675019,91675646	S	NA	13.8354	2.2793	NA	NA	0.07195	0.92425	NA	TRUE	FALSE	NA	NA	FALSE	FALSE
Synj1	MmuEX0045984	chr16:90948311-90948358	48	chr16:90950596,90948311-90948358,90947107	C3	NA	NA	1.71405	NA	28.7784	NA	NA	FALSE	FALSE	FALSE	FALSE	TRUE	FALSE	NA
Synj1	MmuEX0045985	chr16:90947260-90947298	39	chr16:90950596,90947260-90947298,90947107	C2	2.2232	0.6147	0.1246	-2.8853	68.6638	-4.4938	66.5653	FALSE	FALSE	FALSE	FALSE	TRUE	FALSE	TRUE
2310037I24Rik	MmuEX0000927	chr15:98352067-98352193	127	chr15:98354890+98354992,98352067-98352193,98350856	S	-6.86285	-28.0348	7.68265	20.6775	-11.1446	-0.4945	3.40095	FALSE	TRUE	FALSE	TRUE	TRUE	FALSE	FALSE
Prpf40b	MmuEX0037347	chr15:99132218-99132415	198	chr15:99125704+99125859,99132218-99132415,99133714	C2	-8.95625	0.47725	3.03955	-6.16295	-14.2741	3.27055	-2.2783	FALSE	FALSE	FALSE	FALSE	TRUE	FALSE	FALSE
Fmnl3	MmuEX0019407	chr15:99159525-99159607	83	chr15:99159711,99159525-99159607,99158597	C1	1.02745	-11.8582	2.4098	11.1511	18.166	-1.73455	19.5484	FALSE	TRUE	FALSE	TRUE	TRUE	FALSE	TRUE
Csad	MmuEX0012843	chr15:102009212-102009263	52	chr15:102009392,102009212-102009263,102008217	C2	NA	-16.9573	12.1972	NA	NA	-5.5631	13.2597	FALSE	TRUE	FALSE	FALSE	FALSE	FALSE	TRUE
Csad	MmuEX0012844	chr15:102008958-102009047	90	chr15:102009212,102008958-102009047,102008217	C1	-11.7339	-41.5922	31.364	15.2121	-34.9937	-14.6463	8.1042	TRUE	TRUE	TRUE	TRUE	TRUE	FALSE	FALSE
Csad	MmuEX0012845	chr15:102033568-102033691	124	chr15:102034570,102033568-102033691,102019393	C3	NA	-12.6761	NA	13.9103	NA	NA	NA	FALSE	FALSE	FALSE	TRUE	FALSE	FALSE	FALSE
Csad	MmuEX0012847	chr15:102019318-102019393	76	chr15:102032875,102019318-102019393,102019110	C1	1.4167	21.5636	-2.87695	-29.712	1.58935	-9.5651	-2.7043	FALSE	TRUE	FALSE	TRUE	FALSE	FALSE	FALSE
Map3k12	MmuEX0027710	chr15:102338759-102338894	136	chr15:102339721,102338759-102338894,102335999	C1	-16.3408	-6.95115	7.6048	0.91535	-22.2321	10.305	1.71355	FALSE	FALSE	FALSE	FALSE	TRUE	FALSE	FALSE
Tarbp2	MmuEX0046298	chr15:102350906-102351008	103	chr15:102349033+102349275,102350906-102351008,102351552+102351569	C3	4.33095	-7.445	6.62495	12.0716	-1.71725	0.29565	0.57675	FALSE	FALSE	FALSE	TRUE	FALSE	FALSE	FALSE
Ccdc123	MmuEX0009511	chr7:36214934-36215130	197	chr7:36214317,36214934-36215130,36217537	S	-5.47615	-15.2548	-3.5089	4.81875	-5.9722	-4.95995	-4.00495	FALSE	TRUE	FALSE	FALSE	FALSE	FALSE	FALSE
Fhl1	MmuEX0019223	chrX:54043641-54043827	187	chrX:54043223,54043641-54043827,54045021	C1	-5.43995	-12.096	4.91085	13.4107	3.5976	6.7547	13.9484	FALSE	TRUE	FALSE	TRUE	FALSE	FALSE	TRUE
Fhl1	MmuEX0019224	chrX:54044416-54044615	200	chrX:54043827,54044416-54044615,54045021	C1	1.95455	9.22645	-7.12525	-4.30565	37.1028	2.96625	28.023	FALSE	FALSE	FALSE	FALSE	TRUE	FALSE	TRUE
Ube2j2	MmuEX0050174	chr4:155329531-155329669	139	chr4:155329445,155329531-155329669+155329674,155330477	S	-2.5023	-19.3304	-11.5159	-5.53385	-27.0664	-22.362	-36.08	FALSE	FALSE	FALSE	FALSE	TRUE	FALSE	TRUE
Slc17a9	MmuEX0042695	chr2:180468422-180468521	100	chr2:180467277,180468422-180468521,180470548	S	-5.14295	NA	NA	-8.0945	NA	NA	NA	FALSE	FALSE	NA	FALSE	NA	FALSE	FALSE
Pisd	MmuEX0035268	chr5:33083272-33083437	166	chr5:33084858,33083272-33083437,33082021	C2	-1.20585	-7.35465	1.29595	8.58755	1.6834	2.43875	4.1852	FALSE	FALSE	FALSE	FALSE	FALSE	FALSE	FALSE
Sfi1	MmuEX0041916	chr11:3035286-3035545	260	chr11:3035657+3035734,3035286-3035545,3034733	S	-7.9321	-14.9473	-1.13525	3.93195	2.4356	-3.0832	9.23245	FALSE	TRUE	FALSE	FALSE	FALSE	FALSE	FALSE
Sfi1	MmuEX0041931	chr11:3043698-3043793	96	chr11:3044220,3043698-3043793,3043339	S	-2.0173	-21.0423	4.16005	20.1287	-2.5428	1.1036	3.63455	FALSE	TRUE	FALSE	TRUE	FALSE	FALSE	FALSE
Spats1	MmuEX0044584	chr17:45591040-45591160	121	chr17:45594107,45591040-45591160,45586499	C2	NA	NA	NA	44.1385	NA	NA	NA	FALSE	FALSE	NA	TRUE	NA	NA	NA
Spats1	MmuEX0044585	chr17:45589627-45589689	63	chr17:45591040,45589627-45589689,45586499	C1	NA	NA	NA	26.8629	NA	NA	NA	FALSE	FALSE	NA	TRUE	NA	FALSE	NA
Vegfa	MmuEX0051320	chr17:46159244-46159297	54	chr17:46161014,46159226+46159244-46159297,46158071	C2	-6.16535	-20.0191	0.0415	12.2576	-15.4507	-1.59605	-9.24385	FALSE	TRUE	FALSE	TRUE	TRUE	FALSE	FALSE
Vegfa	MmuEX0051321	chr17:46157940-46158071	132	chr17:46161014,46157940-46158071,46155828	C1	-3.1373	-13.0382	-0.82635	4.14315	-14.1995	-5.7578	-11.8886	FALSE	TRUE	FALSE	FALSE	TRUE	FALSE	TRUE
Polh	MmuEX0036234	chr17:46331151-46331365	215	chr17:46335583,46331151-46331365,46327725	S	-3.1772	-10.2944	10.6653	8.77455	-21.9354	1.65735	-8.0929	FALSE	FALSE	FALSE	FALSE	TRUE	FALSE	FALSE
Epb4.1l3	MmuEX0017010	chr17:69633225-69633347	123	chr17:69624235,69633225-69633347,69633879	C1	NA	-2.37255	-25.9742	NA	NA	-0.11015	25.5765	FALSE	FALSE	TRUE	FALSE	NA	FALSE	TRUE
Wiz	MmuEX0052196	chr17:32496983-32497372	390	chr17:32498406,32496983-32497372,32496439	S	-0.8551	2.93805	-5.405	-2.4126	-9.4157	1.38055	-13.9656	FALSE	FALSE	FALSE	FALSE	FALSE	FALSE	TRUE
Crim1	MmuEX0012727	chr17:78679313-78679555	243	chr17:78637255,78679313-78679555,78680586	S	-12.1035	-4.9535	15.2203	2.2453	-41.3045	9.39525	-13.9808	FALSE	FALSE	FALSE	FALSE	TRUE	FALSE	FALSE
Srsf7	MmuEX0045001	chr17:80604315-80604421	107	chr17:80604602,80603962+80604315-80604421,80603727	S	0.16985	1.93905	-1.1437	0.7071	5.04125	2.4763	3.7277	FALSE	FALSE	FALSE	FALSE	FALSE	FALSE	FALSE
Itfg3	MmuEX0024569	chr17:26362873-26362968	96	chr17:26380935+26380951+26380963,26362857+26362873-26362968+26362984,26357525	S	3.1951	7.74585	14.9601	3.8375	-6.71785	8.38825	5.0471	FALSE	FALSE	TRUE	FALSE	FALSE	FALSE	FALSE
Luc7l	MmuEX0027311	chr17:26390919-26390989	71	chr17:26390036,26390919-26390989+26391333,26391976	S	-3.75975	-19.6699	44.9777	26.7467	-2.4791	10.8366	46.2584	FALSE	TRUE	TRUE	TRUE	FALSE	TRUE	TRUE
1700061G19Rik	MmuEX0000574	chr17:57024174-57024391	218	chr17:57023283,57024174-57024391,57024507	S	7.18035	NA	NA	18.9985	NA	NA	NA	FALSE	NA	NA	TRUE	NA	FALSE	NA
Map4k3	MmuEX0027791	chr17:81063332-81063422	91	chr17:81080208,81063332-81063422,81055261	S	10.1243	-0.30695	4.4661	9.2865	5.5809	-1.14475	-0.0773	TRUE	FALSE	FALSE	FALSE	FALSE	FALSE	FALSE
Thumpd2	MmuEX0047276	chr17:81463257-81463380	124	chr17:81464275,81463257-81463380,81455250	S	2.08705	-18.4079	-3.56085	17.1404	8.5068	-3.3546	2.8589	FALSE	TRUE	FALSE	FALSE	FALSE	FALSE	FALSE
Adamts10	MmuEX0003812	chr17:33680581-33680726	146	chr17:33680250,33680581-33680726,33680817	S	-13.5155	-12.9286	35.6163	7.55405	-34.0543	8.1409	15.0775	FALSE	TRUE	TRUE	FALSE	TRUE	FALSE	FALSE
Dnajc18	MmuEX0015202	chr18:35862066-35862159	94	chr18:35862680,35862066-35862159+35862249,35860644	S	8.7057	25.7752	0.05005	0.2338	-10.1908	17.3033	-18.8465	FALSE	TRUE	FALSE	FALSE	FALSE	FALSE	TRUE
Epb4.1l4a	MmuEX0017012	chr18:34081484-34081588	105	chr18:34165639,34081484-34081588,34051130	S	0.4336	0.0168	14.9641	5.0984	-8.6012	4.6816	5.92925	FALSE	FALSE	TRUE	FALSE	FALSE	FALSE	FALSE
Bin1	MmuEX0007979	chr18:32591325-32591396	72	chr18:32584621,32591325-32591396,32591637	C2	4.8934	NA	0.86665	12.9893	26.7709	NA	22.7442	FALSE	FALSE	FALSE	FALSE	TRUE	FALSE	TRUE
Bag6	MmuEX0007608	chr17:35279505-35279550	46	chr17:35279329,35279443+35279505-35279550,35279672	S	-2.77555	4.4392	19.274	-4.2352	-48.8225	2.97955	-26.773	FALSE	FALSE	TRUE	FALSE	TRUE	FALSE	TRUE
Atat1	MmuEX0006554	chr17:36035333-36035412	80	chr17:36038313,36035333-36035412,36035244+36035295	C1	12.2247	5.00835	0.1699	22.3013	38.6343	15.085	26.5795	FALSE	FALSE	FALSE	TRUE	TRUE	FALSE	TRUE
Atat1	MmuEX0006555	chr17:36035202-36035244	43	chr17:36035333,36035202-36035244+36035295,36034860	C1	-8.25575	-6.90365	-0.0557	-7.03895	-31.798	-5.68685	-23.598	FALSE	FALSE	FALSE	FALSE	TRUE	FALSE	TRUE
Atat1	MmuEX0006557	chr17:36041053-36041121	69	chr17:36041235,36041053-36041121,36038999	C1	6.8981	-17.6539	25.9698	21.6676	-18.9884	-2.88445	0.0833	FALSE	FALSE	TRUE	TRUE	TRUE	FALSE	FALSE
Diap1	MmuEX0014636	chr18:38066042-38066068	27	chr18:38094856,38066042-38066068,38064813	S	-4.07245	-17.4781	0.17695	-0.56675	-0.012	-13.9725	4.2374	FALSE	TRUE	FALSE	FALSE	FALSE	TRUE	FALSE
Gabbr1	MmuEX0019868	chr17:37186722-37186742	21	chr17:37185551,37186598+37186722-37186742,37187944	S	NA	NA	-0.221	-30.6896	5.77425	NA	NA	FALSE	NA	FALSE	TRUE	FALSE	FALSE	FALSE
Ap3s1	MmuEX0005460	chr18:46917036-46917089	54	chr18:46914116,46917036-46917089,46917657	C1	-19.0016	NA	NA	3.4129	-58.2249	NA	NA	FALSE	NA	FALSE	FALSE	TRUE	FALSE	FALSE
Mapk4	MmuEX0027835	chr18:74096784-74096928	145	chr18:74129545,74096784-74096928,74094821	S	1.94265	-2.4008	-15.5832	0.76855	2.5241	-3.5749	-15.0018	FALSE	FALSE	TRUE	FALSE	FALSE	FALSE	FALSE
Mbd1	MmuEX0028066	chr18:74434299-74434427	129	chr18:74434215,74434299-74434427,74434802	S	-2.1006	-0.58765	-15.4558	-0.1346	-6.5657	1.37835	-19.921	FALSE	FALSE	TRUE	FALSE	FALSE	FALSE	TRUE
Smad2	MmuEX0043749	chr18:76446514-76446603	90	chr18:76422381,76446514-76446603,76447582	S	-2.59105	-2.43795	16.3659	2.74675	-34.3974	2.89985	-15.4405	FALSE	FALSE	TRUE	FALSE	TRUE	FALSE	TRUE
Tle4	MmuEX0047447	chr19:14619278-14619352	75	chr19:14638879,14619278-14619352,14592463+14592466	S	11.5489	-0.853	11.0038	15.6783	1.75585	3.2763	1.21075	TRUE	FALSE	TRUE	TRUE	FALSE	FALSE	FALSE
Syt7	MmuEX0046041	chr19:10496247-10496378	132	chr19:10492532,10496247-10496378,10510040	C2	NA	-10.5729	-1.6323	NA	NA	21.524	23.9415	FALSE	FALSE	FALSE	NA	FALSE	FALSE	TRUE
Naa40	MmuEX0030756	chr19:7304438-7304596	159	chr19:7304678,7304438-7304596,7304295	S	-0.34455	-4.16815	5.812	0.51555	-6.8728	-3.30805	-0.71625	FALSE	FALSE	FALSE	FALSE	FALSE	FALSE	FALSE
Uhrf2	MmuEX0050520	chr19:30130725-30130984	260	chr19:30113787,30130725-30130984,30145733	S	0.41755	-15.2399	5.9639	6.4968	-5.96355	-9.1606	-0.4172	FALSE	TRUE	FALSE	FALSE	FALSE	FALSE	FALSE
Rps6kb2	MmuEX0040515	chr19:4159566-4159705	140	chr19:4161068,4159566-4159705,4159460	C1	3.84005	-2.06445	0.12995	5.24265	14.5112	-0.66185	10.8011	FALSE	FALSE	FALSE	FALSE	TRUE	FALSE	TRUE
Rps6kb2	MmuEX0040516	chr19:4159403-4159460	58	chr19:4161068,4159403-4159460,4159327	C1	-2.3521	-2.2806	2.36655	-4.12475	-10.8011	-4.05325	-6.0824	FALSE	FALSE	FALSE	FALSE	TRUE	FALSE	FALSE
Chka	MmuEX0011301	chr19:3875735-3875788	54	chr19:3864759,3875735-3875788,3884472	C1	16.4053	8.99265	12.6095	0.51745	7.82515	-6.89525	4.0293	FALSE	FALSE	FALSE	FALSE	FALSE	FALSE	FALSE
Chka	MmuEX0011302	chr19:3882010-3882120	111	chr19:3875788,3881998+3882010-3882120,3884472	C1	-1.75555	-16.2339	-0.8405	15.8697	-5.5372	1.3914	-4.62215	FALSE	TRUE	FALSE	TRUE	FALSE	FALSE	FALSE
Tmem134	MmuEX0047728	chr19:4131031-4131075	45	chr19:4127836,4130857+4131031-4131075,4131229	S	-4.4251	4.55115	3.58365	-15.3133	-36.2373	-6.337	-28.2285	FALSE	FALSE	FALSE	TRUE	TRUE	FALSE	TRUE
Ppp6r3	MmuEX0036874	chr19:3544108-3544255	148	chr19:3575641,3544108-3544255,3526929+3526934	S	15.6787	12.0318	9.99985	8.1159	13.4971	4.469	7.81825	TRUE	TRUE	FALSE	FALSE	TRUE	FALSE	FALSE
Vegfb	MmuEX0051322	chr19:7061264-7061306	43	chr19:7061842,7061264-7061306,7060976	S	13.3453	12.7263	2.85675	-1.7995	12.9537	-2.41855	2.4651	TRUE	TRUE	FALSE	FALSE	TRUE	FALSE	FALSE
Mark2	MmuEX0027949	chr19:7356288-7356449	162	chr19:7357216,7356282+7356288-7356449,7355745	S	1.9163	-0.15645	8.5673	2.0287	-12.714	-0.04405	-6.063	FALSE	FALSE	FALSE	FALSE	TRUE	FALSE	FALSE
Mark2	MmuEX0027951	chr19:7354476-7354502	27	chr19:7355488,7354476-7354502,7352576	C1	-15.9986	-27.0332	-3.97225	13.012	-2.37375	1.9773	9.6526	TRUE	TRUE	FALSE	TRUE	FALSE	FALSE	FALSE
Mark2	MmuEX0027953	chr19:7352532-7352576	45	chr19:7355488,7352532-7352576,7351940	C1	-0.0938	-0.12255	17.5797	-0.23865	-31.6654	-0.2674	-13.9919	FALSE	FALSE	TRUE	FALSE	TRUE	FALSE	TRUE
Sorbs1	MmuEX0044367	chr19:40444180-40444209	30	chr19:40447966,40444180-40444209,40439656	S	-19.6686	-25.6065	5.79035	0.7175	-30.0914	-5.2204	-4.6325	FALSE	TRUE	FALSE	FALSE	TRUE	FALSE	FALSE
Ablim1	MmuEX0003298	chr19:57125620-57125724	105	chr19:57135743,57125620-57125724,57123999	S	NA	NA	-8.88185	NA	NA	4.93185	50.0373	FALSE	FALSE	FALSE	FALSE	NA	FALSE	TRUE
Ablim1	MmuEX0003301	chr19:57121415-57121555	141	chr19:57123952,57121415-57121555+57121561,57119462	S	1.719	1.41535	21.4766	1.94035	-63.8805	1.6367	-44.1228	FALSE	FALSE	TRUE	FALSE	TRUE	FALSE	TRUE
Sirt7	MmuEX0042471	chr11:120480997-120481082	86	chr11:120481477,120480997-120481082,120480363	C3	0.0021	0.3579	-6.7252	0.5594	17.3559	0.9152	10.6286	FALSE	FALSE	FALSE	FALSE	TRUE	FALSE	TRUE
Lrrc45	MmuEX0027020	chr11:120579964-120580034	71	chr11:120579867,120579964-120580034,120580354	S	10.5402	-2.42005	6.9928	-1.4932	-12.7979	-14.4534	-16.3453	FALSE	FALSE	FALSE	FALSE	FALSE	FALSE	TRUE
Zdhhc16	MmuEX0052895	chr19:42014347-42014394	48	chr19:42014223,42014347-42014394,42015140	S	-3.94905	-22.1255	0.311	18.1684	-5.4681	-0.008	-1.20805	FALSE	TRUE	FALSE	TRUE	FALSE	FALSE	FALSE
Pi4k2a	MmuEX0034943	chr19:42190997-42191056	60	chr19:42190508,42190997-42191056,42194283	S	-0.84265	-5.6845	3.55025	0.7336	-7.9446	-4.10825	-3.5517	FALSE	FALSE	FALSE	FALSE	FALSE	FALSE	FALSE
Btrc	MmuEX0008416	chr19:45531023-45531100	78	chr19:45497730,45531023-45531100,45545505	C1	4.81935	10.6544	14.923	-5.84165	-11.2985	-0.00665	-1.1948	FALSE	TRUE	TRUE	FALSE	FALSE	FALSE	FALSE
Btrc	MmuEX0008417	chr19:45545505-45545594	90	chr19:45531100,45545505-45545594,45577422	C1	7.27185	5.6601	10.7643	1.91165	-3.8853	0.2999	-0.3929	FALSE	FALSE	TRUE	FALSE	FALSE	FALSE	FALSE
Adpgk	MmuEX0004086	chr9:59160847-59160950	104	chr9:59158155,59160847-59160950+59161043,59161560	S	1.54295	0.2499	-1.41565	-2.8915	1.0321	-4.18455	-1.9265	FALSE	FALSE	FALSE	FALSE	FALSE	FALSE	FALSE
Parp6	MmuEX0033740	chr9:59488831-59488903	73	chr9:59487956,59488831-59488903,59496637	C2	9.7908	NA	-0.90125	1.795	28.1546	NA	17.4625	FALSE	FALSE	FALSE	FALSE	TRUE	FALSE	TRUE
Parp6	MmuEX0033741	chr9:59489548-59489617	70	chr9:59488903,59489548-59489617,59496637	C1	NA	5.426	-6.25815	NA	NA	-7.9779	61.0489	FALSE	FALSE	FALSE	FALSE	NA	FALSE	TRUE
Banp	MmuEX0007671	chr8:124513855-124513971	117	chr8:124502654,124513855-124513971,124515428	S	7.05935	-1.55465	-15.1601	16.9809	21.2254	8.36695	-0.994	FALSE	FALSE	TRUE	TRUE	TRUE	FALSE	FALSE
Shmt2	MmuEX0042307	chr10:126957394-126957473	80	chr10:126957974,126957394-126957473+126957718,126957227	S	0.1736	-0.5814	6.8076	0.0621	-10.8255	-0.6929	-4.19145	FALSE	FALSE	FALSE	FALSE	TRUE	FALSE	FALSE
R3hdm2	MmuEX0038222	chr10:126918749-126918811	63	chr10:126913754,126918749-126918811+126918850,126921032	S	-9.18925	-11.607	-16.665	5.1072	56.41	2.68945	48.9342	FALSE	FALSE	TRUE	FALSE	TRUE	FALSE	TRUE
Ptdss2	MmuEX0037671	chr7:148328992-148329074	83	chr7:148321309,148328992-148329074,148332980	S	-1.16225	-0.0442	10.4099	-0.18995	-15.6684	0.9281	-4.0963	FALSE	FALSE	TRUE	FALSE	TRUE	FALSE	FALSE
Gusb	MmuEX0022230	chr5:130476231-130476412	182	chr5:130476627,130476231-130476412,130475939	S	-7.71845	-8.62535	7.7386	9.6303	-2.6043	8.7234	12.8528	FALSE	FALSE	FALSE	FALSE	FALSE	FALSE	TRUE
Sumf2	MmuEX0045726	chr5:130335946-130336090	145	chr5:130335797,130335946-130336090,130338515	S	-1.14945	-0.32055	3.4637	-0.14525	-10.891	0.68365	-6.27785	FALSE	FALSE	FALSE	FALSE	TRUE	FALSE	FALSE
Tnrc6c	MmuEX0048405	chr11:117602983-117603132	150	chr11:117601323,117602959+117602983-117603132,117604241	S	2.6006	20.0186	-4.997	-6.99405	29.6956	10.4239	22.098	FALSE	TRUE	FALSE	FALSE	TRUE	FALSE	TRUE
Copg2	MmuEX0012420	chr6:30846064-30846241	178	chr6:30846367+30846661,30846059+30846064-30846241,30845594	S	-4.139	-3.4788	-12.9862	-1.2505	9.30945	-0.5903	0.46225	FALSE	FALSE	TRUE	FALSE	FALSE	FALSE	FALSE
2008-03-01	MmuEX0027939	chr6:116351355-116352200	846	chr6:116351140,116351355-116352200,116353438+116353455	S	-5.4552	-5.38495	-7.119	0.0135	48.6078	0.08375	46.944	FALSE	FALSE	FALSE	FALSE	TRUE	FALSE	TRUE
Tyms	MmuEX0050028	chr5:30396374-30396495	122	chr5:30398174,30396374-30396495,30395078+30395180	C2	NA	NA	NA	24.1189	NA	NA	NA	FALSE	FALSE	FALSE	TRUE	FALSE	FALSE	FALSE
Pard3	MmuEX0033643	chr8:129934632-129934673	42	chr8:129933517+129933604+129933607,129934629+129934632-129934673,129939470	S	32.7571	46.8826	1.40855	5.70375	33.5046	19.8292	2.1561	TRUE	TRUE	FALSE	FALSE	TRUE	TRUE	FALSE
4833439L19Rik	MmuEX0001387	chr13:54663054-54663232	179	chr13:54665871+54665876,54663054-54663232,54660685	C2	0.7396	-8.36625	0.61335	14.7276	2.43625	5.6217	2.31	FALSE	FALSE	FALSE	TRUE	FALSE	FALSE	FALSE
Aasdhppt	MmuEX0002906	chr9:4308734-4308919	186	chr9:4309254+4309288+4309292,4308694+4308728+4308734-4308919,4302631	C1	NA	NA	NA	10.702	NA	NA	NA	FALSE	FALSE	FALSE	TRUE	FALSE	FALSE	FALSE
Stau2	MmuEX0045351	chr1:16476101-16476231	131	chr1:16499423,16476101-16476231+16476246,16453275	S	NA	0.4119	-1.39985	NA	NA	-14.6189	-23.1941	FALSE	FALSE	FALSE	FALSE	FALSE	FALSE	TRUE
Adam23	MmuEX0003760	chr1:63627711-63627801	91	chr1:63619572,63627711-63627801,63639182	C3	NA	16.4225	5.09675	NA	NA	21.1978	30.7685	FALSE	TRUE	FALSE	FALSE	FALSE	TRUE	TRUE
Adam23	MmuEX0003761	chr1:63631939-63632029	91	chr1:63619572,63631939-63632029,63639182	C3	NA	-39.981	-5.8938	NA	NA	4.807	-22.6355	FALSE	TRUE	FALSE	NA	NA	FALSE	TRUE
Raph1	MmuEX0038830	chr1:60567261-60567335	75	chr1:60582436,60567261-60567335,60560435+60560439	C1	NA	-2.6209	-8.98135	NA	NA	-0.85255	36.3329	FALSE	FALSE	FALSE	FALSE	NA	FALSE	TRUE
Map4k4	MmuEX0027797	chr1:40058275-40058436	162	chr1:40057594,40058275-40058436,40060602+40060608	C2	1.23165	-17.2904	-8.7647	28.7647	48.4348	10.2427	38.4385	FALSE	TRUE	FALSE	TRUE	TRUE	TRUE	TRUE
Map4k4	MmuEX0027798	chr1:40060608-40060832	225	chr1:40057594,40060602+40060608-40060832,40061652	C2	4.3488	19.405	-1.9191	-10.5725	15.2161	4.4837	8.9482	FALSE	TRUE	FALSE	TRUE	TRUE	FALSE	FALSE
Rev1	MmuEX0039454	chr1:38138004-38138203	200	chr1:38140549+38140584,38138004-38138203,38136240+38136243	S	-5.20515	-28.7076	-3.2158	17.7396	-4.7007	-5.7628	-2.71135	FALSE	TRUE	FALSE	TRUE	FALSE	FALSE	FALSE
Rev1	MmuEX0039460	chr1:38131744-38131868	125	chr1:38136135,38131744-38131868,38131288	S	NA	NA	NA	NA	NA	-3.80655	NA	FALSE	NA	FALSE	FALSE	NA	FALSE	FALSE
Osgepl1	MmuEX0033268	chr1:53378340-53378411	72	chr1:53378054,53378340-53378411,53380011	S	0.9089	4.4267	1.31215	-5.25925	-16.4236	-1.74145	-16.0204	FALSE	FALSE	FALSE	FALSE	FALSE	FALSE	TRUE
Gls	MmuEX0020588	chr1:52261190-52261360	171	chr1:52264145,52261190-52261360,52256731	S	-1.78285	-11.4433	-0.30735	10.5735	-2.5008	0.91315	-1.0253	FALSE	TRUE	FALSE	TRUE	FALSE	FALSE	FALSE
Gls	MmuEX0020589	chr1:52257462-52257495	34	chr1:52264145,52257462-52257495,52256731	S	-2.2153	-15.1384	NA	15.3349	NA	2.41185	NA	FALSE	TRUE	FALSE	TRUE	FALSE	FALSE	FALSE
Dst	MmuEX0015771	chr1:34353587-34353604	18	chr1:34352381,34353587-34353604,34356566	S	-29.1967	-37.9419	1.83295	20.7042	-19.4713	11.9591	11.5584	TRUE	TRUE	FALSE	TRUE	TRUE	TRUE	TRUE
Dst	MmuEX0015775	chr1:34360266-34360376	111	chr1:34359877,34360266-34360376,34363373	S	-0.1421	-0.8081	8.74905	0.086	-71.0142	-0.58	-62.123	FALSE	FALSE	FALSE	FALSE	TRUE	FALSE	TRUE
Mff	MmuEX0028787	chr1:82743658-82743717	60	chr1:82732082,82743658-82743717,82747095	C2	-5.81755	-24.2752	-14.3416	16.9557	29.4476	-1.50185	20.9235	FALSE	TRUE	TRUE	TRUE	TRUE	FALSE	TRUE
Fam135a	MmuEX0017964	chr1:24055969-24056046	78	chr1:24060022,24055969-24056046,24053246	S	NA	-8.34625	14.4878	NA	NA	-6.7931	-44.3948	FALSE	FALSE	FALSE	FALSE	NA	FALSE	TRUE
Agfg1	MmuEX0004228	chr1:82876583-82876702	120	chr1:82872899,82876583-82876702,82878803	S	-0.27355	-1.1945	36.2171	0.6085	-61.0564	-0.31245	-24.5658	FALSE	FALSE	TRUE	FALSE	TRUE	FALSE	TRUE
Atg16l1	MmuEX0006620	chr1:89671388-89671444	57	chr1:89670806,89671388-89671444,89672332	C1	-2.5708	-15.5005	-6.2398	17.2242	45.5569	4.29455	41.8879	FALSE	TRUE	FALSE	TRUE	TRUE	FALSE	TRUE
Atg16l1	MmuEX0006621	chr1:89671656-89671703	48	chr1:89670806,89671656-89671703,89672332	C2	-0.17865	NA	-7.213	-0.5704	11.2351	NA	4.20075	FALSE	FALSE	FALSE	FALSE	TRUE	FALSE	FALSE
Lrrfip1	MmuEX0027125	chr1:93005157-93005249	93	chr1:93003967,93005157-93005249,93008733	C1	2.81375	NA	NA	-1.3124	41.6278	NA	NA	FALSE	FALSE	NA	FALSE	TRUE	FALSE	FALSE
Lrrfip1	MmuEX0027126	chr1:93006932-93007024	93	chr1:93003967,93006932-93007024,93008733	C1	NA	NA	-15.1087	NA	NA	NA	25.7085	FALSE	FALSE	TRUE	FALSE	NA	FALSE	TRUE
3110009E18Rik	MmuEX0001293	chr1:122067978-122068055	78	chr1:122062749,122067978-122068055+122068059,122084618	S	2.9005	5.9567	-3.0219	-8.40685	-15.6729	-5.35065	-21.5953	FALSE	FALSE	FALSE	FALSE	TRUE	FALSE	TRUE
Cdc42bpa	MmuEX0010399	chr1:182081291-182081408	118	chr1:182080389,182081291-182081408,182089737	S	-0.67605	-0.91005	1.05805	-0.50855	-9.31185	-0.74255	-7.57775	FALSE	FALSE	FALSE	FALSE	FALSE	FALSE	FALSE
Mpzl1	MmuEX0029602	chr1:167531881-167531986	106	chr1:167534741,167531881-167531986,167523808	S	-9.88615	-30.1308	12.7322	32.9329	-27.6075	12.6882	-4.98915	FALSE	TRUE	TRUE	TRUE	TRUE	TRUE	FALSE
Ralgps2	MmuEX0038678	chr1:158823039-158823143	105	chr1:158830717,158823039-158823143,158818161	S	-1.6646	-0.4938	3.39095	2.8796	8.17285	4.0504	13.2284	FALSE	FALSE	FALSE	FALSE	FALSE	FALSE	TRUE
Frmd4a	MmuEX0019625	chr2:4529045-4529116	72	chr2:4527112,4529045-4529116,4532013	S	0.51385	-0.54235	-14.5823	4.1841	73.6531	3.1279	58.557	FALSE	FALSE	TRUE	FALSE	TRUE	FALSE	TRUE
Uap1	MmuEX0050061	chr1:172078127-172078174	48	chr1:172079402,172078127-172078174+172078177,172073594	S	-17.2945	-30.3375	3.87015	-6.7886	-56.6589	-19.8316	-35.4943	TRUE	TRUE	FALSE	FALSE	TRUE	TRUE	TRUE
Pip4k2a	MmuEX0035232	chr2:18787739-18787777	39	chr2:18793911,18787739-18787777,18774553	S	7.62985	12.673	4.5692	-9.2569	1.70705	-4.2137	-1.3536	FALSE	TRUE	FALSE	FALSE	FALSE	FALSE	FALSE
Mllt10	MmuEX0029212	chr2:18004138-18004352	215	chr2:17992831,18004138-18004352+18004375,18031409	C3	NA	NA	-17.6929	NA	10.4611	NA	NA	FALSE	FALSE	TRUE	FALSE	FALSE	FALSE	FALSE
Mllt10	MmuEX0029217	chr2:18092670-18092702	33	chr2:18091925,18092670-18092702,18107845	S	-1.43955	-9.81135	3.3271	13.5619	10.2034	5.1901	14.9701	FALSE	FALSE	FALSE	TRUE	TRUE	FALSE	TRUE
Mllt10	MmuEX0029221	chr2:18014411-18014461	51	chr2:17992831,18014411-18014461,18023085	C2	-3.30185	NA	-20.9287	-1.3802	24.4391	NA	6.81225	FALSE	FALSE	TRUE	FALSE	TRUE	FALSE	FALSE
Fam188a	MmuEX0018162	chr2:12303730-12303810	81	chr2:12308236,12303730-12303810,12286146	C1	-3.52035	-6.37205	8.2339	1.5668	-28.2824	-1.2849	-16.5281	FALSE	FALSE	FALSE	FALSE	TRUE	FALSE	TRUE
Fam188a	MmuEX0018164	chr2:12327487-12327547	61	chr2:12340786,12327487-12327547,12308306	C3	NA	NA	NA	18.1073	NA	NA	NA	FALSE	NA	FALSE	TRUE	FALSE	FALSE	FALSE
Pfkfb3	MmuEX0034572	chr2:11402874-11402960	87	chr2:11403498,11402874-11402960,11401998	S	17.0831	5.16705	-1.14185	-3.7011	-9.07805	-15.6172	-27.303	FALSE	FALSE	FALSE	FALSE	FALSE	FALSE	TRUE
Abi2	MmuEX0003253	chr1:60504104-60504250	147	chr1:60500926,60504104-60504250,60504922+60504925	S	0.02925	-0.1605	21.9931	-0.66475	-24.5241	-0.8545	-2.56025	FALSE	FALSE	TRUE	FALSE	TRUE	FALSE	FALSE
Zbtb43	MmuEX0052688	chr2:33317786-33317877	92	chr2:33320434,33317786-33317877,33310643	C1	2.20935	-9.9988	-2.8429	9.56655	-11.8103	-2.6416	-16.8625	FALSE	FALSE	FALSE	FALSE	FALSE	FALSE	TRUE
Slc2a8	MmuEX0043043	chr2:32831440-32831548	109	chr2:32831657,32831440-32831548,32831004	S	1.7059	-7.41855	-2.6987	-4.22375	-11.5484	-13.3482	-15.953	FALSE	FALSE	FALSE	FALSE	TRUE	FALSE	TRUE
Lrsam1	MmuEX0027176	chr2:32790688-32790768	81	chr2:32791956,32790688-32790768,32789430	S	-0.7442	0.023	18.2488	0.5595	-20.3333	1.3267	-1.34035	FALSE	FALSE	TRUE	FALSE	TRUE	FALSE	FALSE
Acvr1	MmuEX0003665	chr2:58368435-58368711	277	chr2:58390189,58368435-58368711,58352968	S	-2.2731	-5.76995	4.6806	9.6754	16.871	6.17855	23.8247	FALSE	FALSE	FALSE	FALSE	FALSE	FALSE	TRUE
Fubp3	MmuEX0019739	chr2:31470231-31470302	72	chr2:31468627,31470231-31470302,31471018	S	6.8934	-3.619	3.6958	11.5383	3.8842	1.02595	0.6866	FALSE	FALSE	FALSE	TRUE	FALSE	FALSE	FALSE
Dolpp1	MmuEX0015502	chr2:30251976-30252050	75	chr2:30251772,30251952+30251976-30252050,30252536+30252539	S	-0.75375	-5.7158	0.14325	-0.2715	-2.8866	-5.23355	-1.9896	FALSE	FALSE	FALSE	FALSE	FALSE	FALSE	FALSE
Dolpp1	MmuEX0015503	chr2:30252539-30252667	129	chr2:30252050,30252536+30252539-30252667,30252988	S	-1.5272	-3.8179	-0.05365	0.6735	-2.18515	-1.6172	-0.7116	FALSE	FALSE	FALSE	FALSE	FALSE	FALSE	FALSE
Gapvd1	MmuEX0020073	chr2:34555346-34555426	81	chr2:34556283,34555346-34555426,34551128	S	-3.4876	-0.5013	-9.4354	-1.26945	-5.8279	1.71685	-11.7757	FALSE	FALSE	FALSE	FALSE	FALSE	FALSE	TRUE
Sec16a	MmuEX0041450	chr2:26269199-26269258	60	chr2:26269891,26269199-26269258,26268433	C1	7.7756	-19.8739	16.9057	17.2802	-3.2431	-10.3693	5.887	FALSE	TRUE	TRUE	TRUE	FALSE	FALSE	FALSE
Sdccag3	MmuEX0041371	chr2:26241061-26241129	69	chr2:26241510,26241018+26241061-26241129,26240341	C2	NA	NA	NA	NA	NA	-10.5941	NA	FALSE	NA	FALSE	FALSE	NA	TRUE	NA
Sdccag3	MmuEX0041373	chr2:26244436-26244585	150	chr2:26244669,26244436-26244585,26243191	C2	-4.36165	-11.4742	6.6774	3.49535	-3.62615	-3.6172	7.4129	FALSE	TRUE	FALSE	FALSE	FALSE	FALSE	FALSE
Sdccag3	MmuEX0041374	chr2:26244012-26244080	69	chr2:26244669,26244012-26244080,26243191	C2	4.1188	-0.58555	13.3164	-0.5465	-14.9032	-5.25085	-5.7056	FALSE	FALSE	TRUE	FALSE	TRUE	FALSE	FALSE
Dpp7	MmuEX0015605	chr2:25209128-25209246	119	chr2:25209753,25209128-25209246,25209036	S	12.5291	-2.0554	21.3105	-1.0653	-9.51335	-15.6499	-0.73195	TRUE	FALSE	TRUE	FALSE	FALSE	TRUE	FALSE
2007-03-01	MmuEX0027932	chr2:60085545-60085569	25	chr2:60083317,60085545-60085569,60085947	C1	-0.93775	-0.20085	-9.27555	-0.037	23.7198	0.6999	15.3819	FALSE	FALSE	FALSE	FALSE	TRUE	FALSE	TRUE
Baz2b	MmuEX0007717	chr2:59797878-59798162	285	chr2:59800078+59800439,59797878-59798162,59796549	S	4.80765	2.04605	-8.0849	13.9435	39.2214	11.1819	26.3289	FALSE	FALSE	FALSE	FALSE	TRUE	FALSE	TRUE
Baz2b	MmuEX0007719	chr2:59821839-59822027	189	chr2:59839563,59821839-59822027,59816758+59816764	S	-5.15425	NA	-0.023	NA	16.2273	12.1124	21.3585	FALSE	FALSE	FALSE	FALSE	FALSE	FALSE	TRUE
Pkp4	MmuEX0035467	chr2:59188551-59188679	129	chr2:59186098,59188551-59188679,59190319	C1	-7.5599	-22.901	-2.30945	24.0701	31.2286	8.72905	36.4791	FALSE	TRUE	FALSE	TRUE	TRUE	FALSE	TRUE
Pkp4	MmuEX0035468	chr2:59190319-59190392	74	chr2:59186098,59190319-59190392,59192260	C2	-4.0574	-9.1072	-5.8331	-3.9774	0.88165	-9.0272	-0.89405	FALSE	FALSE	FALSE	FALSE	FALSE	FALSE	FALSE
Atf2	MmuEX0006581	chr2:73691852-73691948	97	chr2:73701226,73691852-73691948,73689034+73689039	S	-0.0669	-2.66415	-9.34135	14.784	22.7476	12.1867	13.4731	FALSE	FALSE	FALSE	TRUE	TRUE	TRUE	TRUE
Atf2	MmuEX0006585	chr2:73683496-73683610	115	chr2:73684254,73683492+73683496-73683610,73680503	C1	4.48845	-2.659	5.99985	0.8247	-3.37705	-6.32275	-1.86565	FALSE	FALSE	FALSE	FALSE	FALSE	FALSE	FALSE
Myef2	MmuEX0030334	chr2:124923299-124923370	72	chr2:124923713,124923299-124923370,124921856	S	9.7246	-3.6741	10.9331	23.9682	23.8847	10.5694	25.0932	FALSE	FALSE	TRUE	TRUE	TRUE	TRUE	TRUE
Atg13	MmuEX0006609	chr2:91520077-91520154	78	chr2:91520500,91520077-91520154,91519586	S	2.54655	-3.89545	-0.48665	4.2631	1.8741	-2.1789	-1.1591	FALSE	FALSE	FALSE	FALSE	FALSE	FALSE	FALSE
Atg13	MmuEX0006614	chr2:91522183-91522266	84	chr2:91524826,91522183-91522266+91522293,91521852	S	-2.26395	-5.485	-14.9272	4.7889	61.5964	1.56785	48.9331	FALSE	FALSE	TRUE	FALSE	TRUE	FALSE	TRUE
Arhgap1	MmuEX0005757	chr2:91491921-91491980	60	chr2:91490409,91491906+91491921-91491980,91494200+91494203+91494230	C1	-2.7232	5.9596	-4.0445	-12.587	-12.4809	-3.90425	-13.8023	FALSE	FALSE	FALSE	TRUE	TRUE	FALSE	TRUE
Adal	MmuEX0003697	chr2:120973977-120974058	82	chr2:120971856,120973977-120974058,120975956	S	3.9244	2.37845	10.4721	1.7196	-8.0146	0.17365	-1.4669	FALSE	FALSE	TRUE	FALSE	FALSE	FALSE	FALSE
Haus2	MmuEX0022386	chr2:120438787-120438856	70	chr2:120438166,120438787-120438856,120441591	S	11.6094	0.80265	3.08625	17.9522	17.1153	7.14545	8.5922	TRUE	FALSE	FALSE	TRUE	TRUE	FALSE	FALSE
Ubox5	MmuEX0050285	chr2:130423090-130423192	103	chr2:130425250+130425328+130425565,130423034+130423090-130423192,130417399+130417649+130417664+130417750	C1	0.89065	-3.69875	-0.37845	2.28825	-0.2428	-2.30115	-1.5119	FALSE	FALSE	FALSE	FALSE	FALSE	FALSE	FALSE
Ubox5	MmuEX0050287	chr2:130454225-130454371	147	chr2:130455648+130455652,130454221+130454225-130454371,130430357+130430362	C2	7.70995	11.7039	9.3498	5.07975	0.96495	9.0737	2.6048	FALSE	TRUE	FALSE	FALSE	FALSE	FALSE	FALSE
Ptpra	MmuEX0037873	chr2:130335566-130335592	27	chr2:130330071,130335566-130335592,130343467	S	-2.3969	-4.66055	NA	4.4813	13.7735	2.21765	NA	FALSE	FALSE	FALSE	FALSE	TRUE	FALSE	NA
Ivd	MmuEX0024796	chr2:118703397-118703501	105	chr2:118702705,118703397-118703501,118703611	S	2.9594	-32.1371	22.1618	29.9465	-14.3918	-5.14995	4.8105	FALSE	TRUE	TRUE	TRUE	TRUE	FALSE	FALSE
2010106G01Rik	MmuEX0000722	chr2:126739036-126739089	54	chr2:126739268,126739036-126739089,126738481	S	5.0969	-27.5389	16.2889	19.3822	-17.9311	-13.2535	-6.73915	FALSE	TRUE	TRUE	FALSE	TRUE	FALSE	FALSE
Ttl	MmuEX0049638	chr2:128894591-128894669	79	chr2:128892039,128894591-128894669,128901592	S	9.63985	5.6964	-0.6546	4.3977	13.1848	0.45425	2.89035	FALSE	FALSE	FALSE	FALSE	TRUE	FALSE	FALSE
Rbck1	MmuEX0039009	chr2:152148908-152149068	161	chr2:152150003,152148908-152149068,152148007	S	-15.0651	-5.60855	3.45175	7.1156	-12.9073	16.5722	5.60955	TRUE	FALSE	FALSE	FALSE	TRUE	TRUE	FALSE
Tpd52	MmuEX0048572	chr3:8936439-8936480	42	chr3:8944611,8936439-8936480,8935040	C2	NA	13.2365	NA	NA	NA	18.2198	NA	FALSE	FALSE	FALSE	FALSE	NA	FALSE	NA
Arfgap1	MmuEX0005704	chr2:180713117-180713146	30	chr2:180712057,180713117-180713146,180713876	S	-0.17585	NA	-14.6938	NA	19.2366	0.38885	4.71855	FALSE	FALSE	TRUE	FALSE	TRUE	FALSE	FALSE
Arfgap1	MmuEX0005706	chr2:180714366-180714425	60	chr2:180713932,180714366-180714425,180715103+180715109	S	-0.03235	-3.4331	20.0616	3.41065	-69.3081	0.0099	-49.2142	FALSE	FALSE	TRUE	FALSE	TRUE	FALSE	TRUE
Raly	MmuEX0038683	chr2:154646748-154646819	72	chr2:154616967+154617284+154617288,154646743+154646748-154646819+154646825,154683005	S	13.4807	14.6021	18.5733	-3.34055	-13.233	-2.2192	-8.14045	TRUE	TRUE	TRUE	FALSE	TRUE	FALSE	FALSE
Hps3	MmuEX0023235	chr3:19919803-19919957	155	chr3:19922758,19919803-19919957,19918919	S	-9.24475	-10.6974	-2.4379	18.3403	4.2622	16.8877	11.0691	FALSE	FALSE	FALSE	TRUE	FALSE	FALSE	FALSE
Rbm39	MmuEX0039147	chr2:156004616-156004688	73	chr2:156004913,156004616-156004688,156003121	S	-3.27705	-13.6983	13.2155	12.6161	-6.9724	2.19485	9.5201	FALSE	TRUE	TRUE	TRUE	FALSE	FALSE	FALSE
Epb4.1l1	MmuEX0016990	chr2:156360422-156360505	84	chr2:156359603,156360422-156360505,156362716	S	0.27725	-0.30735	11.0434	0.4112	-13.5056	-0.1734	-2.73955	FALSE	FALSE	TRUE	FALSE	TRUE	FALSE	FALSE
Fxr1	MmuEX0019783	chr3:33967083-33967174	92	chr3:33963241+33963245,33967083-33967174,33967839	S	2.55035	-7.1265	10.3565	2.66145	-12.1337	-7.0154	-4.3276	FALSE	FALSE	TRUE	FALSE	TRUE	FALSE	FALSE
Ect2	MmuEX0016221	chr3:27047717-27047809	93	chr3:27047915,27047717-27047809,27045804+27045941	S	-5.47815	-3.16485	-13.6814	-6.47525	-67.9201	-4.16195	-76.1232	FALSE	FALSE	TRUE	FALSE	TRUE	FALSE	TRUE
Spata5	MmuEX0044561	chr3:37428905-37428941	37	chr3:37427244,37428905-37428941,37477674	S	20.2233	22.9155	1.92215	-1.86555	12.5729	0.82665	-5.7283	TRUE	TRUE	FALSE	FALSE	TRUE	FALSE	FALSE
Fam48a	MmuEX0018335	chr3:54497025-54497048	24	chr3:54496781+54496803+54496816+54496890+54497024,54497025-54497048+54497130+54497335,54499045+54499050	S	1.6437	-2.98545	3.07965	5.85965	10.2762	1.2305	11.7121	FALSE	FALSE	FALSE	FALSE	TRUE	FALSE	TRUE
Mbnl1	MmuEX0028097	chr3:60418605-60418658	54	chr3:60417442,60418605-60418658,60419542+60419647	S	NA	NA	-1.70345	NA	NA	-5.94685	-11.0214	NA	FALSE	FALSE	FALSE	FALSE	FALSE	FALSE
Ift80	MmuEX0023736	chr3:68731649-68731713	65	chr3:68734744,68731649-68731713,68722547	S	1.31005	15.109	0.459	-10.7318	3.50875	3.06715	2.6577	FALSE	TRUE	FALSE	FALSE	FALSE	FALSE	FALSE
Ccnl1	MmuEX0010076	chr3:65759126-65759198	73	chr3:65760775,65759052+65759126-65759198,65755476	S	11.3068	-14.2234	10.9123	30.5495	4.1807	5.01925	3.7862	TRUE	TRUE	FALSE	TRUE	FALSE	FALSE	FALSE
Dclre1b	MmuEX0013911	chr3:103611995-103612021	27	chr3:103612823,103611995-103612021+103612160,103611499	S	0.86265	-4.29105	-12.2008	0.47145	8.26565	-4.68225	-4.7978	FALSE	FALSE	FALSE	FALSE	FALSE	FALSE	FALSE
Dram2	MmuEX0015682	chr3:106353417-106353593	177	chr3:106350838,106353417-106353593,106355074	C1	-5.7009	-12.4337	2.11445	7.4421	-5.77755	0.7093	2.0378	FALSE	TRUE	FALSE	FALSE	FALSE	FALSE	FALSE
Crtc2	MmuEX0012798	chr3:90063076-90063144	69	chr3:90062448,90063076-90063144,90063308	S	13.518	-1.67655	4.4249	1.62965	6.9742	-13.5648	-2.11885	FALSE	FALSE	FALSE	FALSE	FALSE	FALSE	FALSE
Crtc2	MmuEX0012799	chr3:90064619-90065025	407	chr3:90064292,90064619-90065025,90066373	S	-0.35795	-0.3078	15.1702	0.3164	-25.2677	0.36655	-9.73955	FALSE	FALSE	TRUE	FALSE	TRUE	FALSE	FALSE
Crtc2	MmuEX0012801	chr3:90066836-90066902	67	chr3:90066636,90066836-90066902,90067093	S	1.0352	-1.3858	-2.78045	0.6799	32.6717	-1.7411	28.856	FALSE	FALSE	FALSE	FALSE	TRUE	FALSE	TRUE
Tpm3	MmuEX0048604	chr3:89892970-89893045	76	chr3:89891666,89892970-89893045,89893719	C1	-25.5828	-59.4804	NA	15.3285	22.4475	-18.5693	NA	FALSE	TRUE	FALSE	FALSE	TRUE	FALSE	NA
Adam15	MmuEX0003718	chr3:89144338-89144394	57	chr3:89145430,89144323+89144338-89144394,89144044+89144095+89144101	C1	24.166	NA	-19.0152	-8.9168	44.303	NA	1.1218	TRUE	NA	TRUE	FALSE	TRUE	FALSE	FALSE
Ash1l	MmuEX0006426	chr3:88871077-88871163	87	chr3:88870342,88871077-88871163,88872909	S	-1.32625	-0.22585	-0.83095	0.1271	1.21595	1.2275	1.71125	FALSE	FALSE	FALSE	FALSE	FALSE	FALSE	FALSE
Dclk2	MmuEX0013905	chr3:86593331-86593412	82	chr3:86595917+86595991,86593234+86593331-86593412,86591334	C3	-8.7015	-22.1766	1.0408	13.0896	-12.3655	-0.38555	-2.6232	FALSE	TRUE	FALSE	FALSE	TRUE	FALSE	FALSE
Dclk2	MmuEX0013908	chr3:86597141-86597221	81	chr3:86597739,86597141-86597221,86596033	S	-0.4842	-10.9126	-4.50245	7.1813	8.5772	-3.2471	4.55895	FALSE	FALSE	FALSE	FALSE	FALSE	FALSE	FALSE
Polr3gl	MmuEX0036329	chr3:96386011-96386178	168	chr3:96398007,96386011-96386178,96385696	S	6.32535	3.3432	-2.6933	5.66465	20.4951	2.6825	11.4765	FALSE	FALSE	FALSE	FALSE	TRUE	FALSE	FALSE
Tars2	MmuEX0046312	chr3:95554790-95554907	118	chr3:95555429,95554761+95554790-95554907,95554688	S	1.7469	6.7552	-2.5585	-15.9107	-3.31145	-10.9024	-7.61685	FALSE	FALSE	FALSE	TRUE	FALSE	TRUE	FALSE
Them4	MmuEX0047186	chr3:94121312-94121498	187	chr3:94114210,94121312-94121498,94127504	S	11.6715	3.74265	0.35735	5.49435	16.6995	-2.43445	5.38545	FALSE	FALSE	FALSE	FALSE	TRUE	FALSE	FALSE
Lphn2	MmuEX0026716	chr3:148490505-148490549	45	chr3:148491441,148490505-148490549,148489497	S	NA	1.45285	-2.89655	NA	NA	-0.75335	10.667	FALSE	FALSE	FALSE	FALSE	NA	FALSE	TRUE
Asph	MmuEX0006460	chr4:9525880-9525927	48	chr4:9528454,9525880-9525927,9525448	S	0.88255	-24.0841	0.74745	17.2384	2.79765	-7.7283	2.66255	FALSE	TRUE	FALSE	FALSE	FALSE	FALSE	FALSE
Asph	MmuEX0006464	chr4:9534944-9535018	75	chr4:9537990,9534944-9535018,9531776	S	5.47705	9.70605	-5.0339	-5.7818	0.48	-1.5528	-10.031	FALSE	FALSE	FALSE	FALSE	FALSE	FALSE	TRUE
Ubxn2b	MmuEX0050414	chr4:6125148-6125231	84	chr4:6123661,6125148-6125231,6129439	S	-7.65315	-17.4683	7.41535	15.9206	-7.94875	6.1055	7.11975	FALSE	TRUE	FALSE	FALSE	FALSE	FALSE	FALSE
Odf2l	MmuEX0032967	chr3:144789987-144790115	129	chr3:144789189,144789987-144790115,144790795	S	3.82075	32.9393	-5.5445	-37.8329	-2.5123	-8.7143	-11.8775	FALSE	TRUE	FALSE	TRUE	FALSE	FALSE	FALSE
1810030N24Rik	MmuEX0000666	chr4:34719127-34719302	176	chr4:34725349+34725473+34725528,34719123+34719127-34719302,34718663	S	-2.8384	-2.83915	0.46985	1.26785	9.3968	1.2671	12.705	FALSE	FALSE	FALSE	FALSE	FALSE	FALSE	TRUE
Rod1	MmuEX0040286	chr4:59559021-59559054	34	chr4:59562020,59559021-59559054,59537348	S	8.2257	10.8011	10.5333	3.86075	12.2254	6.4361	14.5329	FALSE	FALSE	FALSE	FALSE	TRUE	FALSE	FALSE
Tmem38b	MmuEX0047954	chr4:53853499-53853655	157	chr4:53839092,53853499-53853655,53861738+53861770	S	1.91395	-13.9519	4.3099	11.5661	-2.9361	-4.29975	-0.54015	FALSE	TRUE	FALSE	TRUE	FALSE	FALSE	FALSE
Kif24	MmuEX0025559	chr4:41356765-41356852	88	chr4:41360862,41356765-41356852,41351831	S	1.74005	-0.1231	-10.9806	1.66595	0.2548	-0.1972	-12.4658	FALSE	FALSE	FALSE	FALSE	FALSE	FALSE	TRUE
Unc13b	MmuEX0050609	chr4:43174315-43174350	36	chr4:43128032,43174315-43174350,43178616	S	-0.70015	-1.8481	-3.74845	11.2108	32.6751	10.0628	29.6268	FALSE	FALSE	FALSE	FALSE	TRUE	FALSE	TRUE
Tpm2	MmuEX0048599	chr4:43531875-43531950	76	chr4:43532099,43531875-43531950,43531336	C3	3.22725	2.93755	5.0915	-0.0376	-26.615	-0.3273	-24.7507	FALSE	FALSE	FALSE	FALSE	TRUE	FALSE	TRUE
Tpm2	MmuEX0048600	chr4:43531516-43531591	76	chr4:43532099,43531516-43531591,43531336	C3	NA	-4.19455	-6.85995	NA	NA	-0.625	22.156	FALSE	FALSE	FALSE	FALSE	NA	FALSE	TRUE
St3gal3	MmuEX0045104	chr4:117630040-117630123	84	chr4:117631033,117630040-117630123,117613105	S	1.8806	-6.6628	3.9821	0.4539	-14.0881	-8.0895	-11.9866	FALSE	FALSE	FALSE	FALSE	TRUE	FALSE	TRUE
St3gal3	MmuEX0045107	chr4:117727255-117727302	48	chr4:117780154,117727255-117727302,117704487	S	5.3353	-7.05675	0.3018	9.34605	-43.7492	-3.046	-48.7826	FALSE	FALSE	FALSE	FALSE	TRUE	FALSE	TRUE
Dock7	MmuEX0015458	chr4:98660338-98660427	90	chr4:98667724,98660338-98660427,98659149	C1	18.5047	18.9631	-0.66825	7.927	59.5746	8.3855	40.4016	TRUE	FALSE	FALSE	FALSE	TRUE	FALSE	TRUE
Dock7	MmuEX0015459	chr4:98659060-98659149	90	chr4:98667724,98659060-98659149,98658150	C2	0.5022	3.38525	22.064	-2.57875	-32.8147	0.3043	-11.2529	FALSE	FALSE	TRUE	FALSE	TRUE	FALSE	TRUE
Fggy	MmuEX0019187	chr4:95510764-95510884	121	chr4:95504350,95510764-95510884,95516273	S	-0.67815	-1.37375	-4.99	4.48795	-9.31305	3.79235	-13.6249	FALSE	FALSE	FALSE	FALSE	FALSE	FALSE	TRUE
Lrp8	MmuEX0026906	chr4:107518844-107519224	381	chr4:107515949,107518844-107519224,107520046+107520049	S	-5.53445	-20.8458	-23.2438	19.6656	33.2118	4.35425	15.5024	FALSE	TRUE	TRUE	FALSE	TRUE	FALSE	TRUE
Lrp8	MmuEX0026908	chr4:107520886-107521008	123	chr4:107520171,107520886-107521008,107523913	C1	NA	NA	-18.0312	NA	NA	-3.1563	17.7767	FALSE	FALSE	TRUE	FALSE	NA	FALSE	FALSE
Lrp8	MmuEX0026909	chr4:107522709-107522747	39	chr4:107520171,107522709-107522747,107523913	C2	-32.8935	-26.6639	-3.0743	-0.20185	-60.9939	6.02775	-31.1747	TRUE	FALSE	FALSE	FALSE	TRUE	FALSE	TRUE
Trit1	MmuEX0049019	chr4:122724118-122724260	143	chr4:122721879,122724118-122724260,122726012	S	4.7609	-15.8298	7.7631	7.6133	-18.6913	-12.9774	-15.689	FALSE	TRUE	FALSE	FALSE	TRUE	FALSE	TRUE
Trit1	MmuEX0049021	chr4:122726395-122726507	113	chr4:122726123,122726395-122726507,122726720	S	4.07785	-9.28065	15.6636	9.8234	-13.4389	-3.5351	-1.85315	FALSE	FALSE	TRUE	FALSE	FALSE	FALSE	FALSE
Trit1	MmuEX0049023	chr4:122729309-122729418	110	chr4:122726797,122729309-122729418,122729727	S	-5.8689	-9.63835	12.3753	9.3353	-23.7004	5.56585	-5.45615	FALSE	FALSE	TRUE	FALSE	TRUE	FALSE	FALSE
Mutyh	MmuEX0030240	chr4:116489383-116489480	98	chr4:116489301,116489383-116489480,116489560	S	0.62845	-2.50745	9.2319	-1.2611	-10.7575	-4.397	-2.15405	FALSE	FALSE	FALSE	FALSE	FALSE	FALSE	FALSE
Nasp	MmuEX0030915	chr4:116283008-116283982	975	chr4:116284577,116283008-116283982,116278368	S	0.36985	-1.7989	6.70925	3.4936	-15.0461	1.32485	-8.7067	FALSE	FALSE	FALSE	FALSE	TRUE	FALSE	FALSE
Stil	MmuEX0045364	chr4:114681876-114682123	248	chr4:114679928,114681876-114682123,114682669	S	17.7926	18.3255	-1.02385	-2.58955	15.7688	-2.0566	-3.04765	TRUE	TRUE	FALSE	FALSE	FALSE	FALSE	FALSE
Eif4g3	MmuEX0016637	chr4:137640172-137640285	114	chr4:137638903,137640172-137640285,137652667	C2	0.2205	-16.5883	-2.95945	21.2129	4.63115	4.40405	1.4512	FALSE	TRUE	FALSE	TRUE	FALSE	FALSE	FALSE
Eif4g3	MmuEX0016638	chr4:137643448-137643480	33	chr4:137638903,137643448-137643480,137652667	C1	-0.86325	-0.5004	12.0428	3.6209	14.6504	3.98375	27.5566	FALSE	FALSE	TRUE	FALSE	TRUE	FALSE	TRUE
Adc	MmuEX0003947	chr4:128638607-128638803	197	chr4:128639328,128638607-128638803,128628016	C2	-11.6606	-12.726	-15.2314	12.8598	4.16255	11.7944	0.59175	FALSE	TRUE	TRUE	TRUE	FALSE	FALSE	FALSE
Srrm1	MmuEX0044964	chr4:134884919-134884960	42	chr4:134885288,134884919-134884960,134883135+134883138	S	0.6158	-20.0488	-2.6496	18.5674	24.1948	-2.09725	20.9294	FALSE	TRUE	FALSE	TRUE	TRUE	FALSE	TRUE
Tmem57	MmuEX0048023	chr4:134392682-134392949	268	chr4:134393764,134392682-134392949,134392364	C1	2.07715	-10.1292	6.92395	14.0918	-0.43435	1.88545	4.41245	FALSE	TRUE	FALSE	TRUE	FALSE	FALSE	FALSE
Meaf6	MmuEX0028433	chr4:124784896-124784953	58	chr4:124780275,124784896-124784953,124785567	C2	0.91465	-12.0463	0.89535	8.8227	-0.3075	-4.13825	-0.3268	FALSE	TRUE	FALSE	FALSE	FALSE	FALSE	FALSE
Meaf6	MmuEX0028434	chr4:124785567-124785600	34	chr4:124780275,124785567-124785600,124786543+124786821	C2	3.94015	NA	-5.40625	-4.28535	20.0369	NA	10.6905	FALSE	NA	FALSE	FALSE	TRUE	FALSE	TRUE
Trnau1ap	MmuEX0049065	chr4:131884384-131884481	98	chr4:131885268,131884384-131884481,131881960	C1	2.51815	-18.9973	-1.86025	20.295	14.7788	-1.2204	10.4004	FALSE	TRUE	FALSE	TRUE	TRUE	FALSE	TRUE
Epb4.1	MmuEX0016976	chr4:131492930-131493379	450	chr4:131513558,131492930-131493379,131491767+131491782	S	-0.5105	-16.9013	-3.69995	26.4306	-20.3213	10.0398	-23.5108	FALSE	TRUE	FALSE	TRUE	TRUE	FALSE	TRUE
Epb4.1	MmuEX0016979	chr4:131518839-131518901	63	chr4:131523703,131518839-131518901,131513734	C1	1.4742	26.3377	-4.97045	-6.70345	-0.0162	18.1601	-6.46085	FALSE	TRUE	FALSE	FALSE	FALSE	TRUE	FALSE
Srsf4	MmuEX0044995	chr4:131441224-131441407	184	chr4:131429785,131441224-131441407,131447122	C2	-2.5242	NA	-10.98	NA	6.7792	NA	-1.6766	FALSE	FALSE	TRUE	FALSE	FALSE	FALSE	FALSE
Necap2	MmuEX0031381	chr4:140627496-140627610	115	chr4:140628444,140627496-140627610,140626148	S	NA	-2.47035	-1.44445	NA	NA	1.96475	21.9614	FALSE	FALSE	FALSE	FALSE	NA	FALSE	TRUE
Klhl7	MmuEX0025808	chr5:23657537-23657658	122	chr5:23655183,23657537-23657658,23662708	C1	NA	-10.095	1.334	NA	NA	0.3124	-1.93365	FALSE	TRUE	FALSE	FALSE	FALSE	FALSE	FALSE
Rer1	MmuEX0039433	chr4:154457241-154457345	105	chr4:154460314,154457218+154457241-154457345+154457348+154457423+154457426,154456857+154456863	S	6.2664	0.02145	6.448	13.4367	5.66605	7.1917	5.84765	FALSE	FALSE	FALSE	TRUE	FALSE	FALSE	FALSE
Dvl1	MmuEX0015923	chr4:155228092-155228195	104	chr4:155227867,155228092-155228195,155228439	S	-0.93145	-0.0264	1.72655	-5.88235	-3.6785	-4.9773	-1.0205	FALSE	FALSE	FALSE	FALSE	FALSE	FALSE	FALSE
Ablim2	MmuEX0003310	chr5:36191453-36191554	102	chr5:36184050,36191453-36191554,36199777	C3	NA	NA	NA	NA	22.1775	NA	NA	FALSE	NA	FALSE	FALSE	TRUE	NA	FALSE
Ablim2	MmuEX0003311	chr5:36192165-36192218	54	chr5:36191554,36192165-36192218,36199777	S	NA	NA	NA	NA	50.527	NA	NA	FALSE	NA	FALSE	FALSE	TRUE	NA	NA
Add1	MmuEX0004039	chr5:34963481-34963567	87	chr5:34962783,34963481-34963567,34967928	S	-7.85935	-16.3522	-2.55675	8.98455	-6.3449	0.4917	-1.0423	FALSE	TRUE	FALSE	FALSE	FALSE	FALSE	FALSE
Slc4a1ap	MmuEX0043394	chr5:31848553-31848639	87	chr5:31846286,31848553-31848639,31850984+31850987	S	-5.89635	-9.8259	-0.01815	5.6835	-5.76875	1.75395	0.10945	FALSE	FALSE	FALSE	FALSE	FALSE	FALSE	FALSE
Gtf3c2	MmuEX0022146	chr5:31475756-31475884	129	chr5:31476141,31475756-31475884,31475415+31475434+31475446	S	2.19195	-9.90285	12.5597	9.0812	-11.6466	-3.0136	-1.2788	FALSE	FALSE	TRUE	FALSE	TRUE	FALSE	FALSE
Nrbp1	MmuEX0032302	chr5:31548695-31548718	24	chr5:31548218,31548695-31548718,31549715	S	NA	NA	NA	NA	NA	0.44575	20.4586	FALSE	FALSE	NA	FALSE	NA	FALSE	TRUE
Khk	MmuEX0025386	chr5:31229061-31229195	135	chr5:31227228,31229061-31229195,31230816	C3	-0.7518	-11.2811	-16.4002	19.3374	36.7204	8.8081	21.072	FALSE	FALSE	FALSE	FALSE	TRUE	FALSE	FALSE
Apbb2	MmuEX0005530	chr5:66783512-66783574	63	chr5:66791315,66783512-66783574,66783096	S	-39.6514	-39.7576	-26.4856	23.1948	5.2188	23.0886	18.3846	TRUE	TRUE	TRUE	TRUE	FALSE	FALSE	FALSE
Guf1	MmuEX0022213	chr5:69954322-69954461	140	chr5:69953096,69954322-69954461,69955763	S	-6.3048	6.1894	-2.78	-20.8539	-23.1896	-8.3597	-19.6648	FALSE	FALSE	FALSE	TRUE	TRUE	FALSE	TRUE
Cdc7	MmuEX0010437	chr5:107403620-107403715	96	chr5:107403039,107403620-107403715,107404504	S	-6.4209	5.56805	5.67555	-13.5553	-15.3139	-1.56635	-3.2174	FALSE	FALSE	FALSE	TRUE	TRUE	FALSE	FALSE
Pitpnm2	MmuEX0035301	chr5:124574807-124574968	162	chr5:124575308,124574807-124574968,124574096	S	NA	NA	3.6758	NA	NA	2.0303	-58.0998	FALSE	FALSE	FALSE	NA	NA	FALSE	TRUE
Rsrc2	MmuEX0040664	chr5:124195506-124195598	93	chr5:124199298,124195506-124195598,124195120	C1	8.8263	3.5292	-4.7698	6.64695	24.4464	1.34985	10.8504	FALSE	FALSE	FALSE	FALSE	TRUE	FALSE	TRUE
Fam168a	MmuEX0018055	chr7:107967250-107967276	27	chr7:107961514,107967250-107967276,107972646	S	1.4907	-13.9527	3.6038	15.6519	40.3768	0.20855	42.4899	FALSE	TRUE	FALSE	TRUE	TRUE	FALSE	TRUE
Kdm2b	MmuEX0025282	chr5:123331646-123331759	114	chr5:123331973,123331646-123331759,123331067	S	1.87625	0.5793	12.2126	1.52025	-14.1595	0.2233	-3.82325	FALSE	FALSE	TRUE	FALSE	TRUE	FALSE	FALSE
Ncor2	MmuEX0031205	chr5:125633977-125634022	46	chr5:125659367,125633977-125634022,125605350	C1	19.8357	17.9371	6.38065	5.22045	22.4262	3.3219	8.9712	TRUE	TRUE	FALSE	FALSE	TRUE	FALSE	FALSE
Ep400	MmuEX0016967	chr5:111129541-111129783	243	chr5:111130640,111129541-111129783,111127935	S	1.29355	0.19165	17.2426	0.3571	-46.8823	-0.7448	-30.9333	FALSE	FALSE	TRUE	FALSE	TRUE	FALSE	TRUE
Ep400	MmuEX0016970	chr5:111182823-111182933	111	chr5:111184416,111182823-111182933,111171079	S	-2.519	2.04515	-14.2733	2.1985	17.0609	6.76265	5.3066	FALSE	FALSE	TRUE	FALSE	TRUE	FALSE	FALSE
St7	MmuEX0045167	chr6:17800357-17800425	69	chr6:17798079,17800357-17800425,17802258	S	NA	NA	-27.4577	NA	NA	13.8704	22.007	NA	FALSE	TRUE	FALSE	FALSE	FALSE	FALSE
Wasf3	MmuEX0051719	chr5:147272541-147272716	176	chr5:147267237,147272541-147272716,147278374	C3	0.0404	7.8565	2.44785	8.0256	21.4343	15.8417	23.8418	FALSE	FALSE	FALSE	FALSE	TRUE	TRUE	TRUE
Wasf3	MmuEX0051720	chr5:147277426-147277595	170	chr5:147267237,147277426-147277595,147278374	C3	-5.8274	-5.7017	-4.7047	-12.9399	-23.8976	-12.8142	-22.7749	FALSE	FALSE	FALSE	TRUE	TRUE	TRUE	TRUE
Ing3	MmuEX0024142	chr6:21900038-21900109	72	chr6:21899793,21900038-21900109,21902092+21902129	S	-8.68315	-7.21775	-14.119	4.7042	13.2495	6.1696	7.81365	FALSE	FALSE	TRUE	FALSE	TRUE	FALSE	FALSE
Auts2	MmuEX0007132	chr5:131919326-131919548	223	chr5:131921269,131919326-131919548,131916563	C3	-1.5368	-1.4546	15.471	3.71465	-18.7157	3.79685	-1.70785	FALSE	FALSE	TRUE	FALSE	TRUE	FALSE	FALSE
Auts2	MmuEX0007135	chr5:131946284-131946328	45	chr5:131948108+131948129,131946284-131946328,131941997	S	-5.5101	-18.8831	-33.6799	17.0825	47.0698	3.70955	18.9	FALSE	FALSE	TRUE	FALSE	TRUE	FALSE	FALSE
Agfg2	MmuEX0004234	chr5:138101390-138101422	33	chr5:138102592,138101390-138101422,138096956	S	3.2285	-5.2511	-0.02445	5.90265	15.2079	-2.57695	11.9549	FALSE	FALSE	FALSE	FALSE	TRUE	FALSE	FALSE
Zkscan1	MmuEX0053856	chr5:138538681-138538807	127	chr5:138538386,138538681-138538807,138541818	C1	-0.2199	-2.29275	17.7153	3.1938	-23.3601	1.12095	-5.4249	FALSE	FALSE	TRUE	FALSE	TRUE	FALSE	FALSE
Calu	MmuEX0008941	chr6:29311294-29311487	194	chr6:29306697,29311294-29311487,29316040	C3	1.423	-2.0038	-1.67195	10.0013	22.0856	6.57445	18.9906	FALSE	FALSE	FALSE	TRUE	TRUE	FALSE	TRUE
Calu	MmuEX0008942	chr6:29311560-29311753	194	chr6:29306697,29311560-29311753,29316040	C3	-3.52855	2.87295	2.61375	-9.95065	-22.5772	-3.54915	-16.4349	FALSE	FALSE	FALSE	FALSE	TRUE	FALSE	TRUE
Tra2a	MmuEX0048668	chr6:49202807-49203107	301	chr6:49213837,49202807-49203107,49202514	S	NA	-16.0942	NA	NA	NA	-0.50305	NA	FALSE	TRUE	NA	NA	NA	FALSE	NA
Stra8	MmuEX0045520	chr6:34877719-34877853	135	chr6:34871054,34877719-34877853+34877916,34880361	S	-11.4404	NA	NA	10.5686	NA	NA	NA	TRUE	NA	NA	TRUE	NA	FALSE	NA
Zyx	MmuEX0054111	chr6:42301269-42301361	93	chr6:42301147,42301269-42301361,42301474	S	3.1054	-16.1801	12.9364	37.5778	2.29155	18.2923	12.1226	FALSE	TRUE	TRUE	TRUE	FALSE	TRUE	FALSE
Slc37a3	MmuEX0043213	chr6:39322846-39322926	81	chr6:39327234+39327618,39322846-39322926,39317045	C2	1.33335	5.1449	0.1794	-0.5947	-13.9881	3.21685	-15.142	FALSE	FALSE	FALSE	FALSE	FALSE	FALSE	TRUE
Zfml	MmuEX0053007	chr6:83907503-83907586	84	chr6:83906756,83907503-83907586,83908178	C2	6.7331	12.0759	-2.983	-13.8256	-7.4647	-8.4828	-17.1808	FALSE	FALSE	FALSE	FALSE	FALSE	FALSE	TRUE
Adamts9	MmuEX0003888	chr6:92766464-92766637	174	chr6:92773341,92766464-92766637,92757179	C1	-22.1402	-12.4831	-2.51075	12.8537	7.97225	22.5109	27.6017	FALSE	FALSE	FALSE	TRUE	FALSE	FALSE	FALSE
Lrig1	MmuEX0026817	chr6:94557286-94557432	147	chr6:94558034,94557286-94557432,94556357	S	-3.887	4.4393	-9.4844	-6.48415	1.11155	1.84215	-4.48585	FALSE	FALSE	FALSE	FALSE	FALSE	FALSE	FALSE
Wbp1	MmuEX0051721	chr6:83070766-83070867	102	chr6:83071197,83070747+83070766-83070867+83070870,83070281	S	-7.0384	-25.0618	4.5149	22.5801	17.2645	4.55675	28.8178	FALSE	TRUE	FALSE	TRUE	TRUE	FALSE	TRUE
Foxp1	MmuEX0019571	chr6:98891530-98891651	122	chr6:98894613,98891530-98891651,98889782	S	-4.75225	-11.5639	0.3612	10.832	8.5319	4.0203	13.6454	FALSE	TRUE	FALSE	FALSE	FALSE	FALSE	TRUE
Abtb1	MmuEX0003337	chr6:88790704-88790759	56	chr6:88790832+88790867,88790704-88790759,88789765	S	1.3587	-1.56425	4.1307	0.03835	-25.544	-2.8846	-22.7721	FALSE	FALSE	FALSE	FALSE	TRUE	FALSE	TRUE
Itpr1	MmuEX0024736	chr6:108382643-108382690	48	chr6:108367994,108382640+108382643-108382690,108388294	C2	-5.9458	14.7267	-15.8672	-13.6619	9.8653	7.0106	-0.0561	FALSE	TRUE	FALSE	FALSE	FALSE	FALSE	FALSE
Rad52	MmuEX0038531	chr6:119863917-119864010	94	chr6:119863121,119863917-119864010,119864188	C1	2.3468	-0.46125	17.8839	-9.73855	-53.432	-12.5466	-37.8948	FALSE	FALSE	FALSE	FALSE	TRUE	FALSE	TRUE
Erc1	MmuEX0017221	chr6:119568864-119568930	67	chr6:119570329,119568864-119568930,119544991	S	-2.327	4.05395	-22.6849	-0.62535	73.2416	5.7556	52.8837	FALSE	FALSE	TRUE	FALSE	TRUE	FALSE	TRUE
Erc1	MmuEX0017224	chr6:119728006-119728089	84	chr6:119729495,119728006-119728089,119723919	S	-4.6432	-10.0744	4.5336	-4.07795	-85.252	-9.5091	-76.0752	FALSE	FALSE	FALSE	FALSE	TRUE	FALSE	TRUE
Etv6	MmuEX0017474	chr6:134016325-134016483	159	chr6:133986156,134016325-134016483,134087303+134087306	S	1.3816	-17.6799	12.8378	35.2101	8.27875	16.1486	19.735	FALSE	FALSE	TRUE	TRUE	FALSE	FALSE	TRUE
Plekha5	MmuEX0035713	chr6:140505325-140505378	54	chr6:140501319,140505325-140505378,140517874	C2	NA	NA	-21.9674	NA	NA	NA	12.1389	FALSE	FALSE	TRUE	FALSE	NA	FALSE	TRUE
Plekha5	MmuEX0035719	chr6:140542076-140542178	103	chr6:140540285,140542076-140542178,140544770	S	2.58155	-4.7565	-0.7409	16.3385	12.2322	9.00045	8.9097	FALSE	FALSE	FALSE	TRUE	TRUE	FALSE	FALSE
Rad18	MmuEX0038482	chr6:112578456-112578518	63	chr6:112594582,112578456-112578518,112570898	S	-1.36105	-8.65745	1.9922	16.8648	2.95265	9.5684	6.3059	FALSE	FALSE	FALSE	TRUE	FALSE	FALSE	FALSE
Mtmr14	MmuEX0030083	chr6:113227825-113227939	115	chr6:113220695,113227784+113227825-113227939,113230597	S	-1.0801	-10.2912	9.8207	17.0495	-0.7578	7.8385	10.143	FALSE	TRUE	FALSE	TRUE	FALSE	FALSE	TRUE
5730419I09Rik	MmuEX0002013	chr6:142967848-142967949	102	chr6:142968844,142967848-142967949,142966593	C2	-1.69185	-9.84535	4.84	14.5618	-62.0626	6.40835	-55.5308	FALSE	FALSE	FALSE	TRUE	TRUE	FALSE	TRUE
5730419I09Rik	MmuEX0002015	chr6:143021063-143021214	152	chr6:143026783,143021063-143021214,143015661	C1	0.41995	1.55055	21.1906	-0.8285	-25.3206	0.3021	-4.55	FALSE	FALSE	TRUE	FALSE	TRUE	FALSE	FALSE
Dennd5b	MmuEX0014306	chr6:149003422-149003609	188	chr6:149016572,149003422-149003609,148993541	S	NA	-3.62055	-0.4285	NA	NA	13.2984	17.5785	FALSE	FALSE	FALSE	FALSE	FALSE	FALSE	TRUE
Tspan9	MmuEX0049369	chr6:128028045-128028144	100	chr6:128033400,128028045-128028144,127984263	S	10.8789	7.2638	-3.93045	-4.89735	0.4865	-8.5125	-14.3229	FALSE	FALSE	FALSE	FALSE	FALSE	FALSE	TRUE
Dmwd	MmuEX0014907	chr7:19667268-19667342	75	chr7:19666650,19667268-19667342,19667625	S	5.30855	1.317	11.3796	-0.0295	-1.14165	-4.02105	4.92935	FALSE	FALSE	TRUE	FALSE	FALSE	FALSE	FALSE
Cyfip1	MmuEX0013297	chr7:63153195-63153342	148	chr7:63152185,63153195-63153342,63155285	C3	NA	5.8302	18.6352	NA	NA	2.01645	45.9691	FALSE	FALSE	TRUE	FALSE	NA	FALSE	TRUE
Cyfip1	MmuEX0013298	chr7:63153608-63153761	154	chr7:63152185,63153608-63153761,63155285	C3	-3.91345	-4.38255	-14.8736	-0.1357	-30.0881	-0.6048	-41.0483	FALSE	FALSE	FALSE	FALSE	TRUE	FALSE	TRUE
Snrpa1	MmuEX0044159	chr7:73215005-73215084	80	chr7:73214412,73215005-73215084,73215476	S	0.9179	1.807	8.15415	-1.2747	-12.1863	-0.3856	-4.9501	FALSE	FALSE	FALSE	FALSE	TRUE	FALSE	FALSE
Mef2a	MmuEX0028559	chr7:74389407-74389430	24	chr7:74396543,74389407-74389430,74385326	S	NA	NA	-23.4748	NA	NA	-4.06315	33.5623	FALSE	FALSE	TRUE	FALSE	NA	FALSE	TRUE
Dpf1	MmuEX0015562	chr7:30099158-30099208	51	chr7:30098232,30099158-30099208,30099302	S	8.93375	3.90175	21.9134	-1.04345	-6.332	-6.07545	6.6476	FALSE	FALSE	TRUE	FALSE	FALSE	FALSE	FALSE
4632434I11Rik	MmuEX0001348	chr7:100016622-100016700	79	chr7:100021272,100016622-100016700+100016708,100015209	S	9.4302	-8.2552	9.98105	18.4129	5.4394	0.7275	5.99025	FALSE	FALSE	FALSE	TRUE	FALSE	FALSE	FALSE
Stard10	MmuEX0045287	chr7:108494149-108494201	53	chr7:108492548,108494149-108494201,108494406	S	-2.23125	0.00585	8.0263	0.7609	-11.043	2.998	-0.7855	FALSE	FALSE	FALSE	FALSE	TRUE	FALSE	FALSE
Ino80e	MmuEX0024175	chr7:134000740-134000805	66	chr7:134001190,134000740-134000805+134000856,133996505	S	-0.0286	-0.97615	26.3845	1.1241	-35.9396	0.17655	-9.5265	FALSE	FALSE	TRUE	FALSE	TRUE	FALSE	FALSE
Rab6	MmuEX0038386	chr7:107778180-107778285	106	chr7:107776971,107778180-107778285,107780256	C3	11.4361	13.6725	-1.9299	-2.0641	-12.778	0.1723	-26.144	TRUE	TRUE	FALSE	FALSE	TRUE	FALSE	TRUE
Rab6	MmuEX0038387	chr7:107778352-107778457	106	chr7:107776971,107778352-107778457,107780256	C3	-11.7432	-14.2653	2.78125	1.61095	12.9499	-0.91115	27.4745	TRUE	TRUE	FALSE	FALSE	TRUE	FALSE	TRUE
Rabep2	MmuEX0038417	chr7:133588037-133588092	56	chr7:133587943,133588037-133588092,133588334	S	-0.4265	-9.64335	NA	-6.4492	-30.4002	-15.6661	NA	FALSE	FALSE	FALSE	FALSE	TRUE	FALSE	FALSE
Arhgap17	MmuEX0005804	chr7:130427291-130427339	49	chr7:130430012,130427291-130427339,130423630	C3	13.284	0.6777	-5.4264	-21.3888	-40.1493	-33.995	-58.8597	TRUE	FALSE	FALSE	TRUE	TRUE	TRUE	TRUE
Phkg2	MmuEX0034857	chr7:134721489-134721543	55	chr7:134721160+134721202+134721224,134721489-134721543,134723181	S	11.2476	14.728	7.3262	-3.6148	21.2535	-0.1343	17.3321	FALSE	FALSE	FALSE	FALSE	TRUE	FALSE	TRUE
Tial1	MmuEX0047295	chr7:135590245-135590312	68	chr7:135591635,135590245-135590312+135590621,135589784	S	5.0983	-12.7113	16.2083	27.4711	30.1555	9.66145	41.2655	FALSE	FALSE	TRUE	TRUE	TRUE	FALSE	TRUE
Ate1	MmuEX0006567	chr7:137647236-137647364	129	chr7:137650996,137647236-137647364,137625229	C3	4.5074	13.2407	8.7113	-3.5309	-13.8507	5.20235	-9.6468	FALSE	FALSE	FALSE	FALSE	TRUE	FALSE	FALSE
Tacc2	MmuEX0046129	chr7:137887058-137887198	141	chr7:137885815,137887058-137887198,137894704	C1	0.0733	0.4287	-14.4624	0.4218	18.5584	0.7772	4.02275	FALSE	FALSE	TRUE	FALSE	TRUE	FALSE	FALSE
2610020H08Rik	MmuEX0001093	chr7:126986756-126986848	93	chr7:126977915,126986756-126986848,126987362	C1	1.7585	-30.6975	-1.1891	23.6261	-9.83755	-8.8299	-12.7851	FALSE	TRUE	FALSE	TRUE	FALSE	FALSE	FALSE
2610020H08Rik	MmuEX0001096	chr7:126988897-126989015	119	chr7:126987960,126988897-126989015,126992246	C1	2.9812	-20.9991	9.047	14.5878	1.12705	-9.3924	7.19285	FALSE	TRUE	FALSE	FALSE	FALSE	FALSE	FALSE
Mettl10	MmuEX0028728	chr7:140028783-140028890	108	chr7:140042274+140042278+140042298,140028783-140028890,140019565	C2	NA	-10.6756	NA	NA	NA	NA	NA	FALSE	TRUE	FALSE	FALSE	FALSE	FALSE	FALSE
Mettl10	MmuEX0028729	chr7:140023043-140023259	217	chr7:140028783,140023043-140023259,140019565	C1	-3.2967	-17.1585	-2.99805	20.3395	1.82385	6.4777	2.1225	FALSE	TRUE	FALSE	TRUE	FALSE	FALSE	FALSE
Ctbp2	MmuEX0013012	chr7:140217396-140217555	160	chr7:140273440,140217396-140217555,140191028	S	13.7987	10.4623	17.5522	4.8688	-5.0351	1.5324	-1.28165	TRUE	TRUE	TRUE	FALSE	FALSE	FALSE	FALSE
Stim1	MmuEX0045370	chr7:109577288-109577380	93	chr7:109575831,109577288-109577380,109579399	S	-11.6415	-12.2934	-1.1084	-2.4014	-62.2505	-3.0533	-51.7174	FALSE	FALSE	FALSE	FALSE	TRUE	FALSE	TRUE
Cask	MmuEX0009246	chrX:13129499-13129567	69	chrX:13132004,13129499-13129567,13128108	C2	9.9401	29.8292	4.1177	-18.8973	1.0749	0.9918	-4.7475	FALSE	TRUE	FALSE	TRUE	FALSE	FALSE	FALSE
Cask	MmuEX0009247	chrX:13128073-13128108	36	chrX:13129499,13128073-13128108,13126487	C1	-11.8533	-20.669	-1.84755	-7.83115	35.7751	-16.6469	45.7809	FALSE	TRUE	FALSE	FALSE	TRUE	FALSE	TRUE
Rbm10	MmuEX0039057	chrX:20214552-20214782	231	chrX:20213040,20214552-20214782,20216559	S	-4.4574	-17.7879	-0.6639	10.4167	-7.8133	-2.91385	-4.0198	FALSE	TRUE	FALSE	TRUE	FALSE	FALSE	FALSE
Cstf2	MmuEX0012990	chrX:130606954-130607013	60	chrX:130604446,130606954-130607013,130607675+130607753	C1	-0.3324	0.22445	-10.1203	-1.01165	36.2066	-0.4548	26.4187	FALSE	FALSE	FALSE	FALSE	TRUE	FALSE	TRUE
Lrch2	MmuEX0026786	chrX:143931310-143931375	66	chrX:143937927,143931310-143931375,143926630	C1	-1.91995	-9.1603	-17.2172	-9.2908	-7.79095	-16.5312	-23.0882	FALSE	FALSE	TRUE	FALSE	FALSE	FALSE	TRUE
Zmym3	MmuEX0053931	chrX:98611506-98611800	295	chrX:98612248,98611506-98611800,98611277	S	-0.70735	-13.6928	9.95355	13.5476	2.4455	0.5622	13.1064	FALSE	TRUE	FALSE	TRUE	FALSE	FALSE	TRUE
Zfp185	MmuEX0053068	chrX:70243077-70243142	66	chrX:70242744,70243077-70243142,70243875	S	6.2826	NA	-2.36765	-18.7757	0.68775	NA	-7.9625	FALSE	NA	FALSE	TRUE	FALSE	FALSE	FALSE
Haus7	MmuEX0022402	chrX:70693299-70693395	97	chrX:70693531,70693299-70693395,70692476	C1	-3.93535	-10.9342	2.86695	6.64345	-7.72695	-0.3554	-0.92465	FALSE	TRUE	FALSE	FALSE	FALSE	FALSE	FALSE
Atp11a	MmuEX0006736	chr8:12863759-12863862	104	chr8:12859479,12863759-12863862,12864920	C3	-22.1978	-31.79	12.0739	15.9446	-30.8226	6.3525	3.4491	FALSE	TRUE	FALSE	FALSE	TRUE	FALSE	FALSE
Mcf2l	MmuEX0028211	chr8:13014819-13014893	75	chr8:13013650,13014819-13014893,13017347	C2	-2.3004	NA	-18.6397	3.7341	87.6766	NA	71.3372	FALSE	FALSE	TRUE	FALSE	TRUE	FALSE	TRUE
Rab11fip1	MmuEX0038257	chr8:28262069-28263631	1563	chr8:28264618,28262069-28263631,28261275	S	-6.81865	15.8882	-15.8348	-24.2911	-10.0637	-1.5842	-19.0799	FALSE	TRUE	FALSE	TRUE	FALSE	FALSE	TRUE
Ankrd10	MmuEX0004991	chr8:11623697-11623858	162	chr8:11628439,11623697-11623858+11623910,11619297	C1	-3.75885	-6.73075	6.71685	3.67835	2.68005	0.70645	13.1557	FALSE	FALSE	FALSE	FALSE	FALSE	FALSE	TRUE
Ankrd10	MmuEX0004992	chr8:11620262-11620373	112	chr8:11628439,11620262-11620373,11619297	C1	-7.17155	-15.8974	1.3942	7.31605	-12.8115	-1.4098	-4.2457	FALSE	TRUE	FALSE	FALSE	TRUE	FALSE	FALSE
Rbpms	MmuEX0039238	chr8:34899864-34899967	104	chr8:34905554,34899864-34899967,34894658	S	-6.78925	-32.7549	3.5929	28.7284	-8.00825	2.7628	2.3739	FALSE	TRUE	FALSE	TRUE	FALSE	FALSE	FALSE
Pcm1	MmuEX0033992	chr8:42389341-42389505	165	chr8:42379170,42389341-42389505,42394874	S	-4.2484	-14.2282	-8.09235	2.2054	-18.5593	-7.7744	-22.4033	FALSE	TRUE	FALSE	FALSE	TRUE	FALSE	TRUE
Galnt7	MmuEX0020028	chr8:60021632-60021814	183	chr8:60024126,60021632-60021814+60022145,60018934	C3	19.9616	13.4184	-2.74475	10.8699	14.6799	4.3267	-8.0265	TRUE	TRUE	FALSE	FALSE	FALSE	FALSE	FALSE
Galnt7	MmuEX0020029	chr8:60021309-60021491	183	chr8:60024126,60021309-60021491,60018934	C3	-18.452	-14.1965	3.6536	-6.7115	-14.3306	-2.45595	7.7751	TRUE	TRUE	FALSE	FALSE	FALSE	FALSE	FALSE
Nek1	MmuEX0031434	chr8:63523056-63523130	75	chr8:63522904,63523056-63523130,63528581	S	-2.5547	-0.368	10.7265	-0.0963	-15.8997	2.0904	-2.6185	FALSE	FALSE	FALSE	FALSE	TRUE	FALSE	FALSE
Triml1	MmuEX0048957	chr8:44223921-44224151	231	chr8:44225997,44223840+44223921-44224151+44224154,44221913	C1	-7.1234	NA	NA	11.0516	NA	NA	NA	FALSE	NA	NA	TRUE	NA	FALSE	FALSE
Setd6	MmuEX0041853	chr8:98241821-98242001	181	chr8:98240878+98240941+98240962,98241821-98242001,98242093	C1	-1.52565	-10.4907	0.73505	5.6284	-6.18205	-3.3366	-3.92135	FALSE	TRUE	FALSE	FALSE	FALSE	FALSE	FALSE
Orc6	MmuEX0033172	chr8:87826695-87826858	164	chr8:87825137,87826695-87826858,87827261	S	2.11645	15.1155	-7.84535	-11.6817	8.43995	1.3173	-1.52185	FALSE	TRUE	FALSE	TRUE	FALSE	FALSE	FALSE
Tmem38a	MmuEX0047949	chr8:75103859-75104043	185	chr8:75103618,75103859-75104043,75105084	S	-9.45045	-5.9295	-4.33395	1.792	14.1686	5.31295	19.2852	FALSE	FALSE	FALSE	FALSE	TRUE	FALSE	TRUE
Pbx4	MmuEX0033857	chr8:72393928-72394081	154	chr8:72390502,72393928-72394081,72394477	C1	-4.56665	-18.702	18.2557	23.3547	-17.9261	9.21945	4.89635	FALSE	TRUE	TRUE	TRUE	TRUE	FALSE	FALSE
Ints10	MmuEX0024261	chr8:71348951-71349028	78	chr8:71346149,71348951-71349028,71351176	C1	-0.6362	-1.7107	-21.5295	1.0465	40.4802	-0.028	19.587	FALSE	FALSE	TRUE	FALSE	TRUE	FALSE	TRUE
Nae1	MmuEX0030804	chr8:107051278-107051349	72	chr8:107052087,107051278-107051349,107051062	S	8.1157	12.659	-1.4099	-2.96	11.1271	1.5833	1.6015	FALSE	TRUE	FALSE	FALSE	TRUE	FALSE	FALSE
Dus2l	MmuEX0015876	chr8:108555598-108555641	44	chr8:108554343,108555598-108555641,108557623	S	-2.64315	-3.86695	-12.3186	-3.9661	-7.07725	-5.1899	-16.7527	FALSE	FALSE	FALSE	FALSE	FALSE	FALSE	TRUE
Kars	MmuEX0024963	chr8:114532107-114532286	180	chr8:114535110,114532107-114532286,114529688	S	-3.51425	-11.8087	-1.2328	11.0328	4.0964	2.7384	6.37785	FALSE	TRUE	FALSE	TRUE	FALSE	FALSE	FALSE
Snx19	MmuEX0044253	chr9:30269816-30270000	185	chr9:30247810,30269816-30270000,30270805	S	-7.0538	-26.7927	-17.037	7.16315	6.66525	-12.5757	-3.3179	FALSE	TRUE	TRUE	FALSE	FALSE	FALSE	FALSE
Alg9	MmuEX0004668	chr9:50591363-50591433	71	chr9:50587209,50591363-50591433,50596258	S	2.11155	-2.9176	14.8141	0.3929	-13.6189	-4.63625	-0.91635	FALSE	FALSE	TRUE	FALSE	FALSE	FALSE	FALSE
Cadm1	MmuEX0008868	chr9:47626817-47626900	84	chr9:47622028,47626817-47626900,47637460	C2	-0.3868	0.54195	29.2886	-0.78685	-72.0828	0.1419	-42.4074	FALSE	FALSE	TRUE	FALSE	TRUE	FALSE	TRUE
Cadm1	MmuEX0008869	chr9:47637460-47637492	33	chr9:47626900,47637460-47637492,47656250	C2	17.5537	32.7117	0.37475	-10.2593	59.9213	4.8987	42.7423	TRUE	TRUE	FALSE	FALSE	TRUE	FALSE	TRUE
Cadm1	MmuEX0008870	chr9:47644800-47644853	54	chr9:47637492,47644800-47644853,47656250	C2	-2.47125	NA	-13.3898	NA	14.7645	1.31685	3.84595	FALSE	FALSE	TRUE	FALSE	TRUE	FALSE	FALSE
Tyk2	MmuEX0050017	chr9:20919636-20919723	88	chr9:20919816,20919636-20919723,20918764	S	0.0069	-2.78285	15.5845	1.05965	-24.6757	-1.7301	-9.09805	FALSE	FALSE	TRUE	FALSE	TRUE	FALSE	FALSE
Dock6	MmuEX0015441	chr9:21633918-21634022	105	chr9:21634658,21633918-21634022,21629974	C2	-36.6289	0.4519	-16.2318	-14.3463	0.15625	22.7344	20.5533	TRUE	FALSE	FALSE	TRUE	FALSE	TRUE	TRUE
Dock6	MmuEX0015442	chr9:21630227-21630319	93	chr9:21634658,21630227-21630319,21629974	C2	12.021	NA	-2.28135	3.52165	-31.6005	NA	-45.9029	TRUE	FALSE	FALSE	FALSE	TRUE	FALSE	TRUE
Narg2	MmuEX0030891	chr9:69269468-69269597	130	chr9:69264916,69269468-69269597,69273464	S	-1.0146	-3.6087	8.3458	-2.289	-15.9547	-4.8831	-6.5943	FALSE	FALSE	FALSE	FALSE	TRUE	FALSE	FALSE
Kif23	MmuEX0025548	chr9:61771712-61772023	312	chr9:61772439,61771712-61772023,61769053	S	3.28345	-23.9211	18.6033	39.9689	14.5017	12.7644	29.8215	FALSE	TRUE	TRUE	TRUE	TRUE	TRUE	TRUE
Kif23	MmuEX0025550	chr9:61781036-61781077	42	chr9:61783187,61781036-61781077,61779994	S	-6.82435	-8.2195	-2.0923	2.81535	13.7075	1.4202	18.4396	FALSE	FALSE	FALSE	FALSE	TRUE	FALSE	TRUE
Usp28	MmuEX0050911	chr9:48841682-48841777	96	chr9:48840458,48841682-48841777,48843698	C1	0.66655	-0.6228	-19.3136	1.1215	35.6785	-0.16785	15.6983	FALSE	FALSE	TRUE	FALSE	TRUE	FALSE	TRUE
Pkm2	MmuEX0035418	chr9:59522836-59523002	167	chr9:59519880,59522836-59523002,59525851	C3	0.57165	5.7878	-19.1761	-1.3881	63.1474	3.82805	43.3997	FALSE	FALSE	TRUE	FALSE	TRUE	FALSE	TRUE
Neil1	MmuEX0031410	chr9:56992905-56993024	120	chr9:56994408,56992905-56993024,56992815	S	-2.317	-3.3732	17.4344	1.35605	-16.4866	0.29985	3.26485	FALSE	FALSE	TRUE	FALSE	TRUE	FALSE	FALSE
Neil1	MmuEX0031412	chr9:56991994-56992121	128	chr9:56992331+56992445,56991994-56992121,56991813	S	-0.59095	-0.983	11.4444	0.2411	-12.754	-0.15095	-0.7187	FALSE	FALSE	FALSE	FALSE	TRUE	FALSE	FALSE
Stoml1	MmuEX0045503	chr9:58103341-58103620	280	chr9:58102847,58103341-58103620,58104447	S	7.8894	13.3324	1.4787	-15.9072	-17.3107	-10.4642	-23.7215	FALSE	TRUE	FALSE	TRUE	TRUE	FALSE	TRUE
Tpm1	MmuEX0048597	chr9:66880273-66880348	76	chr9:66880601,66880273-66880348,66879321	C3	38.6412	45.5802	8.2792	-9.52375	11.3603	-2.58485	-19.0018	TRUE	TRUE	FALSE	FALSE	TRUE	FALSE	TRUE
Tpm1	MmuEX0048598	chr9:66879758-66879833	76	chr9:66880601,66879758-66879833,66879321	C3	-35.905	-45.5501	-6.1674	12.2299	-8.43835	2.5848	21.2993	TRUE	TRUE	FALSE	TRUE	FALSE	FALSE	TRUE
Dpp8	MmuEX0015616	chr9:64922750-64922935	186	chr9:64922392,64922750-64922935,64923543	S	2.47875	-17.6623	1.53955	14.9058	-5.9037	-5.23515	-6.8429	FALSE	TRUE	FALSE	TRUE	FALSE	FALSE	FALSE
2610101N10Rik	MmuEX0001125	chr9:95401107-95401238	132	chr9:95402959,95401107-95401238,95396352	S	0.75545	-7.42105	-0.87095	10.7257	9.2035	2.5492	7.5771	FALSE	FALSE	FALSE	TRUE	FALSE	FALSE	FALSE
Atr	MmuEX0007013	chr9:95806157-95806277	121	chr9:95804197,95806157-95806277,95807715	S	0.97645	0.9139	16.846	-3.17195	-21.16	-3.2345	-5.29045	FALSE	FALSE	FALSE	FALSE	TRUE	FALSE	FALSE
Tfdp2	MmuEX0047059	chr9:96133101-96133167	67	chr9:96123617,96133101-96133167,96174258+96174285	C1	13.2775	20.2158	-1.49625	-11.6332	-3.03335	-4.6949	-17.8072	TRUE	TRUE	FALSE	FALSE	FALSE	FALSE	TRUE
Tfdp2	MmuEX0047063	chr9:96190999-96191046	48	chr9:96188141,96190999-96191046,96195384	S	12.33	20.008	-27.1842	-8.84055	21.2009	-1.1626	-18.3133	FALSE	TRUE	TRUE	FALSE	TRUE	FALSE	TRUE
Zfp949	MmuEX0053724	chr9:88447554-88447674	121	chr9:88443138+88443346,88447500+88447554-88447674+88447699,88449214	S	-8.1117	-0.3508	0.72395	4.2961	0.9955	12.057	9.83115	FALSE	FALSE	FALSE	FALSE	FALSE	TRUE	FALSE
Lrrfip2	MmuEX0027140	chr9:111116317-111116418	102	chr9:111108351,111116317-111116418,111116645	C1	-0.6716	-0.6128	-18.1063	0.0534	33.0082	0.1122	15.5734	FALSE	FALSE	TRUE	FALSE	TRUE	FALSE	TRUE
Lrrfip2	MmuEX0027141	chr9:111095551-111095622	72	chr9:111092788,111095551-111095622,111102169	S	-13.9452	-27.2867	-14.6219	15.2086	-39.8712	1.8671	-40.5478	TRUE	TRUE	TRUE	TRUE	TRUE	FALSE	TRUE
Nktr	MmuEX0031815	chr9:121647506-121647533	28	chr9:121640683,121647506-121647533,121650240	S	-1.75135	-13.0379	6.5376	22.7672	5.274	11.4807	13.563	FALSE	FALSE	FALSE	TRUE	FALSE	FALSE	FALSE
Dnajc13	MmuEX0015186	chr9:104055598-104055706	109	chr9:104059144,104055598-104055706,104054753	S	-0.6153	1.00725	-20.8329	-0.68835	36.1591	0.9342	15.9416	FALSE	FALSE	TRUE	FALSE	TRUE	FALSE	TRUE
Mapkapk3	MmuEX0027872	chr9:107159746-107159831	86	chr9:107160661,107159746-107159831,107159473	S	-1.49685	-4.6397	8.0794	0.27885	-13.9442	-2.864	-4.3679	FALSE	FALSE	FALSE	FALSE	TRUE	FALSE	FALSE
Rbm6	MmuEX0039189	chr9:107735765-107735838	74	chr9:107749599,107735765-107735838,107703104	C2	20.6261	NA	-0.36045	10.4519	21.8403	NA	0.8537	TRUE	NA	FALSE	FALSE	TRUE	FALSE	FALSE
Ip6k1	MmuEX0024332	chr9:107947577-107947644	68	chr9:107947231+107947353,107947577-107947644,107947794	S	1.68635	-10.9106	5.4072	7.4114	-3.28015	-5.1855	0.4407	FALSE	TRUE	FALSE	FALSE	FALSE	FALSE	FALSE
Eml4	MmuEX0016805	chr17:83824598-83824771	174	chr17:83821075,83824598-83824771,83826563	S	2.32295	17.1716	-4.6307	-28.3269	-55.2082	-13.4782	-62.1619	FALSE	TRUE	FALSE	TRUE	TRUE	TRUE	TRUE
Gpr19	MmuEX0021703	chr6:134836909-134836954	46	chr6:134837648,134836909-134836954,134820461+134820500	C1	6.54665	-15.0828	9.6075	13.6608	-22.2611	-7.96865	-19.2002	FALSE	TRUE	FALSE	TRUE	TRUE	FALSE	TRUE
Gpr19	MmuEX0021704	chr6:134827235-134827352	118	chr6:134837648,134827235-134827352,134820461+134820500	C1	-3.65125	NA	0.89085	NA	-10.5605	0.09305	-6.01845	FALSE	NA	FALSE	NA	TRUE	FALSE	FALSE
Crebl2	MmuEX0012698	chr6:134801098-134801242	145	chr6:134799318,134801098-134801242,134802296	S	-0.01765	-7.87645	2.60315	13.5866	8.24725	5.7278	10.8681	FALSE	FALSE	FALSE	TRUE	FALSE	FALSE	FALSE
Pon2	MmuEX0036366	chr6:5228719-5228812	94	chr6:5239013,5228719-5228812,5227927	S	-10.7708	-33.7493	7.31675	27.2886	-18.2758	4.31015	-0.1882	FALSE	TRUE	FALSE	TRUE	TRUE	FALSE	FALSE
Cd59a	MmuEX0010245	chr2:103937882-103938001	120	chr2:103936084,103937882-103938001,103944328	S	0.93845	4.3372	-6.1066	-7.77765	-3.30095	-4.3789	-10.346	FALSE	FALSE	FALSE	FALSE	FALSE	FALSE	TRUE
Ccdc88a	MmuEX0009964	chr11:29397343-29397426	84	chr11:29394093,29397343-29397426,29398409	S	-5.1238	-12.6068	26.9397	9.4298	-13.6631	1.94675	18.4003	FALSE	FALSE	TRUE	FALSE	FALSE	FALSE	TRUE
Gpbp1	MmuEX0021556	chr13:112238104-112238163	60	chr13:112239141,112238104-112238163,112231024	S	2.53385	21.323	-8.7217	-18.0952	1.2675	0.694	-9.98805	FALSE	TRUE	FALSE	TRUE	FALSE	FALSE	FALSE
Lrig2	MmuEX0026825	chr3:104266582-104266710	129	chr3:104267782,104266582-104266710+104266731+104266768,104265611	S	-9.14785	2.32885	-2.88065	-3.8013	15.0186	7.6754	21.2858	FALSE	FALSE	FALSE	FALSE	TRUE	FALSE	TRUE
Mycbp2	MmuEX0030319	chr14:103576473-103576547	75	chr14:103581571,103576473-103576547,103574207	C1	NA	NA	-18.0161	NA	NA	-0.54695	14.6278	FALSE	FALSE	TRUE	FALSE	NA	FALSE	TRUE
Mycbp2	MmuEX0030320	chr14:103573983-103574207	225	chr14:103581571,103573983-103574207,103573136	C1	-3.52945	-1.397	4.70895	6.10245	-24.4083	8.2349	-16.1699	FALSE	FALSE	FALSE	FALSE	TRUE	FALSE	FALSE
Mycbp2	MmuEX0030322	chr14:103668575-103668682	108	chr14:103675006,103668575-103668682,103662038	S	NA	4.00825	5.8823	NA	NA	-5.8922	-71.3504	FALSE	FALSE	FALSE	FALSE	NA	FALSE	TRUE
Lmo7	MmuEX0026629	chr14:102330389-102330497	109	chr14:102328668,102330389-102330497,102331787	S	-35.4661	-30.3426	-6.7588	1.5612	-16.9761	6.68475	11.7312	TRUE	TRUE	FALSE	FALSE	FALSE	FALSE	FALSE
Phldb2	MmuEX0034878	chr16:45775081-45775200	120	chr16:45777826,45775057+45775081-45775200,45772388	C1	14.3501	-1.76935	-0.51905	-4.31895	12.3362	-20.4384	-2.5329	TRUE	FALSE	FALSE	FALSE	FALSE	TRUE	FALSE
Dis3	MmuEX0014727	chr14:99498338-99498405	68	chr14:99498665,99498338-99498405,99498059	S	-1.2532	-9.0001	1.11625	9.0736	8.90765	1.3267	11.2771	FALSE	FALSE	FALSE	FALSE	FALSE	FALSE	TRUE
Shf	MmuEX0042286	chr2:122181211-122181351	141	chr2:122182819,122181211-122181351,122179933	S	NA	1.3315	NA	NA	NA	1.2865	41.5624	FALSE	FALSE	NA	FALSE	NA	FALSE	TRUE
Kctd17	MmuEX0025213	chr15:78268014-78268101	88	chr15:78266140,78268014-78268101,78268917	C1	2.70355	4.7225	6.9864	-16.018	-5.6752	-13.9991	-1.39235	FALSE	FALSE	FALSE	TRUE	FALSE	FALSE	FALSE
Gstt2	MmuEX0022043	chr10:75296397-75296484	88	chr10:75296920,75296397-75296484,75295556+75295577	S	-0.71475	-1.40515	9.71395	0.2334	-12.5208	-0.457	-2.09215	FALSE	FALSE	FALSE	FALSE	TRUE	FALSE	FALSE
Dnm2	MmuEX0015305	chr9:21284851-21284989	139	chr9:21282787+21282792,21284851-21284989,21285777	C3	3.2371	7.633	-11.1994	-9.99375	-0.3229	-5.59785	-14.7593	FALSE	FALSE	TRUE	FALSE	FALSE	FALSE	TRUE
Map2k4	MmuEX0027678	chr11:65589235-65589267	33	chr11:65601638,65589235-65589267,65569873	S	2.9409	6.5801	-16.5921	1.77855	22.6913	5.41775	3.15835	FALSE	FALSE	TRUE	FALSE	TRUE	FALSE	FALSE
Usp37	MmuEX0050998	chr1:74506489-74506554	66	chr1:74508140,74506489-74506554,74502794	S	2.56795	-13.4608	7.938	16.9647	-7.1789	0.93605	-1.80885	FALSE	FALSE	FALSE	FALSE	FALSE	FALSE	FALSE
Clasp2	MmuEX0011530	chr9:113784383-113784445	63	chr9:113779848,113784383-113784445,113785362	S	-0.68875	-4.0432	NA	2.7263	44.3695	-0.62815	NA	FALSE	FALSE	NA	FALSE	TRUE	FALSE	NA
2700078E11Rik	MmuEX0001199	chr19:60613317-60613406	90	chr19:60618913,60613317-60613406,60610177	S	-8.35965	-7.24005	10.4728	2.6789	-18.2789	3.7985	0.55355	FALSE	FALSE	TRUE	FALSE	TRUE	FALSE	FALSE
Armcx2	MmuEX0006204	chrX:131341993-131342052	60	chrX:131342160,131341993-131342052,131341866	S	-2.4877	-3.16	11.7234	2.0886	-15.2761	1.4163	-1.065	FALSE	FALSE	TRUE	FALSE	TRUE	FALSE	FALSE
Armcx1	MmuEX0006201	chrX:131253265-131253357	93	chrX:131252589,131253195+131253265-131253357,131253459	C2	6.28745	-10.6859	-4.1603	12.6262	12.0445	-4.34715	1.59675	FALSE	FALSE	FALSE	FALSE	TRUE	FALSE	FALSE
Cdc14a	MmuEX0010321	chr3:116107461-116107536	76	chr3:116125485,116107461-116107536,116095832	S	NA	NA	-3.80875	NA	NA	23.0778	14.2106	FALSE	FALSE	FALSE	FALSE	FALSE	TRUE	FALSE
Ppip5k1	MmuEX0036605	chr2:121152588-121152650	63	chr2:121153381,121152588-121152650,121147528	C1	-9.02015	8.49635	-19.8173	1.29935	-0.5553	18.8159	-11.3524	FALSE	FALSE	TRUE	FALSE	FALSE	FALSE	FALSE
Rbfox2	MmuEX0039029	chr15:76924881-76924920	40	chr15:76928370,76924881-76924920,76916585	C1	17.0191	21.0289	9.10125	-3.4421	6.20635	0.56765	-1.71155	TRUE	TRUE	FALSE	FALSE	FALSE	FALSE	FALSE
Rbfox2	MmuEX0039030	chr15:76922242-76922284	43	chr15:76928370,76922242-76922284,76916585	C3	-9.03	-5.27145	NA	-5.5935	-11.1468	-1.83495	NA	FALSE	FALSE	FALSE	FALSE	TRUE	FALSE	FALSE
Myo6	MmuEX0030565	chr9:80144450-80144488	39	chr9:80140324,80144450-80144488,80146953	C2	3.6387	26.391	NA	16.1759	NA	38.9282	NA	FALSE	TRUE	FALSE	TRUE	FALSE	TRUE	FALSE
Vps8	MmuEX0051589	chr16:21608241-21608294	54	chr16:21581771,21608241-21608294,21640752	S	0.6266	3.0147	8.96045	-1.82745	-12.8922	0.56065	-4.55835	FALSE	FALSE	FALSE	FALSE	TRUE	FALSE	FALSE
Lrrc14	MmuEX0026927	chr15:76541852-76541960	109	chr15:76541163+76541266+76541357+76541361,76541786+76541852-76541960,76543297	C1	-4.29035	-5.07805	5.5645	13.9354	-2.0983	13.1478	7.75655	FALSE	FALSE	FALSE	TRUE	FALSE	FALSE	FALSE
Tmem87a	MmuEX0048105	chr2:120200224-120200295	72	chr2:120201155,120200224-120200295,120197368	C3	13.2216	0.2615	0.7932	3.67285	-15.3058	-9.2872	-27.7342	FALSE	FALSE	FALSE	FALSE	TRUE	FALSE	TRUE
Tmem87a	MmuEX0048106	chr2:120199647-120199715	69	chr2:120201155,120199647-120199715,120197368	C3	-9.12765	-3.7424	-4.03735	2.7588	20.1952	8.14405	25.2855	FALSE	FALSE	FALSE	FALSE	TRUE	FALSE	TRUE
Ppp1r16a	MmuEX0036712	chr15:76523869-76523944	76	chr15:76523782,76523869-76523944,76524025+76524050	S	5.2547	0.39085	-1.76405	-0.30945	-0.25525	-5.1733	-7.274	FALSE	FALSE	FALSE	FALSE	FALSE	FALSE	FALSE
Pla2g4b	MmuEX0035496	chr2:119857043-119857138	96	chr2:119856608+119856654,119857043-119857138,119857238+119857311	C1	10.568	16.4144	-7.2128	-15.027	9.60085	-9.1807	-8.18	FALSE	TRUE	FALSE	TRUE	FALSE	FALSE	FALSE
6330503K22Rik	MmuEX0002165	chr7:125876401-125876486	86	chr7:125875967,125876401-125876486,125878782	C1	-2.37725	-6.88615	12.2604	16.4383	-21.8797	11.9294	-7.24205	FALSE	FALSE	TRUE	FALSE	TRUE	FALSE	FALSE
Pqlc1	MmuEX0036907	chr18:80469201-80469254	54	chr18:80460292,80469201-80469254,80480015	S	-6.5307	-0.1826	-12.1476	7.5177	14.329	13.8658	8.7121	FALSE	FALSE	TRUE	FALSE	FALSE	FALSE	FALSE
Fancd2	MmuEX0018562	chr6:113536204-113536242	39	chr6:113535537,113536204-113536242,113537376	S	-2.7057	-15.7751	12.6692	2.36735	-7.68835	-10.702	7.6866	FALSE	TRUE	FALSE	FALSE	FALSE	FALSE	FALSE
Rpap1	MmuEX0040334	chr2:119612957-119613033	77	chr2:119613151+119613171,119612923+119612957-119613033,119609706	S	-4.95065	-24.3256	13.5295	15.9105	-7.58085	-3.4645	10.8993	FALSE	TRUE	TRUE	TRUE	FALSE	FALSE	FALSE
Ctnnd1	MmuEX0013081	chr2:84445341-84445403	63	chr2:84448486,84445341-84445403,84443909	S	-1.42805	5.7701	-6.36245	-7.2248	-12.6036	-0.02665	-17.538	FALSE	FALSE	FALSE	FALSE	TRUE	FALSE	TRUE
Emid1	MmuEX0016769	chr11:5009547-5009637	91	chr11:5016883,5009547-5009637,5006972	C3	NA	-28.6226	-2.00135	NA	NA	NA	NA	FALSE	TRUE	FALSE	FALSE	FALSE	FALSE	FALSE
Golgb1	MmuEX0021452	chr16:36885123-36885274	152	chr16:36875349,36885097+36885123-36885274+36885311,36886217+36886220	C1	4.3204	-1.12195	20.1981	5.56855	-22.6525	0.1262	-6.7748	FALSE	FALSE	TRUE	FALSE	TRUE	FALSE	FALSE
Senp6	MmuEX0041679	chr9:79946693-79946713	21	chr9:79941448,79946693-79946713,79951501	S	-35.6915	-35.7259	-3.87965	10.1433	2.8905	10.109	34.7024	TRUE	TRUE	FALSE	FALSE	FALSE	FALSE	TRUE
Setd5	MmuEX0041847	chr6:113055911-113056135	225	chr6:113055115,113055911-113056135,113059879	C1	-0.56875	-7.44865	-2.2442	15.3964	8.06915	8.5165	6.3937	FALSE	FALSE	FALSE	TRUE	FALSE	FALSE	FALSE
Fam53c	MmuEX0018360	chr18:34922727-34922784	58	chr18:34922378,34922727-34922784,34927822+34927825	S	-4.60955	0.60035	-1.57215	-0.64435	8.2179	4.56555	11.2553	FALSE	FALSE	FALSE	FALSE	FALSE	FALSE	TRUE
Mtmr3	MmuEX0030089	chr11:4385882-4385992	111	chr11:4387228+4387237,4385882-4385992,4385454	S	-4.47695	-21.3967	-6.7666	14.8669	-8.7094	-2.05285	-10.9991	FALSE	TRUE	FALSE	TRUE	FALSE	FALSE	TRUE
Gcsh	MmuEX0020234	chr8:119515468-119515634	167	chr8:119516981+119517188,119515126+119515468-119515634,119513103	C1	-0.56565	-10.0882	NA	9.16435	-0.2388	-0.35815	NA	FALSE	TRUE	FALSE	FALSE	FALSE	FALSE	FALSE
Cybasc3	MmuEX0013291	chr19:10653472-10653564	93	chr19:10652383+10652573+10652611,10653472-10653564,10654953+10654988	S	-2.4625	-6.8536	-15.1351	-5.59625	-17.5194	-9.98735	-30.192	FALSE	FALSE	FALSE	FALSE	TRUE	FALSE	TRUE
Diap2	MmuEX0014640	chrX:126335931-126335963	33	chrX:126284652,126335931-126335963,126338549	S	-8.7171	NA	NA	-4.21375	-24.6976	NA	NA	FALSE	FALSE	FALSE	FALSE	TRUE	FALSE	FALSE
Hmgxb4	MmuEX0023060	chr8:77522734-77522837	104	chr8:77517648,77522734-77522837,77523459	S	-4.19215	-1.24095	-25.04	-11.7431	3.9066	-8.79185	-16.9413	FALSE	FALSE	TRUE	FALSE	FALSE	FALSE	TRUE
Hmgxb4	MmuEX0023063	chr8:77523898-77524012	115	chr8:77523790,77523898-77524012,77524549	S	0.22425	-11.0126	7.48785	5.97495	-34.1354	-5.2619	-26.8718	FALSE	TRUE	FALSE	FALSE	TRUE	FALSE	TRUE
Mtrr	MmuEX0030161	chr13:68713895-68714267	373	chr13:68716465,68713895-68714267,68711577	S	-0.9541	-2.7159	-12.2303	4.17295	3.7363	2.41115	-7.53995	FALSE	FALSE	TRUE	FALSE	FALSE	FALSE	FALSE
Cacna1a	MmuEX0008729	chr8:87139473-87139569	97	chr8:87136311,87139473-87139569,87141691	C3	-15.8426	0.07195	-14.898	-23.0025	5.6649	-7.088	6.6095	FALSE	FALSE	FALSE	FALSE	FALSE	FALSE	FALSE
Rnps1	MmuEX0040247	chr17:24551986-24552107	122	chr17:24551679+24551689,24551986-24552107+24552450,24554983+24555015	C1	2.3052	5.00245	-8.09165	-7.8752	12.8444	-5.17795	2.44755	FALSE	FALSE	FALSE	FALSE	TRUE	FALSE	FALSE
Mrps10	MmuEX0029713	chr17:47507237-47507319	83	chr17:47505903+47506306,47507213+47507237-47507319,47509376	C1	NA	-7.57235	0.13965	11.4611	12.5292	NA	NA	FALSE	FALSE	FALSE	TRUE	TRUE	FALSE	FALSE
Unc13a	MmuEX0050593	chr8:74190540-74190569	30	chr8:74195499+74195525,74190540-74190569,74189977	S	NA	-6.4742	-16.1383	NA	NA	2.994	75.7318	FALSE	FALSE	TRUE	FALSE	NA	FALSE	TRUE
Acot11	MmuEX0003502	chr4:106421867-106421993	127	chr4:106422488,106421867-106421993,106420870+106421089	S	-0.88785	-1.4993	-56.554	1.2827	-1.82795	0.67125	-57.4941	FALSE	FALSE	TRUE	FALSE	FALSE	FALSE	TRUE
Pip5k1c	MmuEX0035247	chr10:80778624-80778701	78	chr10:80777863,80778624-80778701,80780511	C2	NA	NA	NA	NA	24.9251	NA	NA	FALSE	FALSE	FALSE	FALSE	TRUE	FALSE	NA
Pip5k1c	MmuEX0035248	chr10:80780071-80780148	78	chr10:80777863,80780071-80780148,80780511	S	2.2644	-3.5693	-17.5177	-9.0023	56.8205	-14.836	37.0384	FALSE	FALSE	TRUE	FALSE	TRUE	TRUE	TRUE
Synrg	MmuEX0046011	chr11:83853158-83853193	36	chr11:83852823,83853158-83853193,83854299	S	-9.10545	-12.4461	-3.54935	4.68365	-9.83535	1.343	-4.27925	FALSE	TRUE	FALSE	FALSE	FALSE	FALSE	FALSE
Cog7	MmuEX0012105	chr7:129084684-129084749	66	chr7:129087292,129084684-129084749,129080654	S	-1.66385	-2.5968	-0.8932	3.0849	-13.0554	2.15195	-12.2848	FALSE	FALSE	FALSE	FALSE	TRUE	FALSE	TRUE
Dhx57	MmuEX0014614	chr17:80677582-80677721	140	chr17:80680536,80677563+80677582-80677721,80675375	S	-2.05815	-2.17725	-4.40705	1.1838	-27.8361	1.0647	-30.185	FALSE	FALSE	FALSE	FALSE	TRUE	FALSE	TRUE
Eef2k	MmuEX0016279	chr7:128035110-128035244	135	chr7:128033265,128035110-128035244,128035379	S	-3.2419	-2.4814	5.20635	0.7349	-12.203	1.4954	-3.75475	FALSE	FALSE	FALSE	FALSE	TRUE	FALSE	FALSE
Oma1	MmuEX0033087	chr4:103001443-103001571	129	chr4:102998005,103001443-103001571,103003910	S	-3.7456	15.3544	-9.29025	-17.1687	-7.5925	1.93125	-13.1372	FALSE	TRUE	FALSE	TRUE	FALSE	FALSE	TRUE
Secisbp2	MmuEX0041557	chr13:51774203-51774359	157	chr13:51772648,51774203-51774359+51774363,51775102	S	1.05895	-2.07165	-0.53435	1.5395	-1.01305	-1.5911	-2.60635	FALSE	FALSE	FALSE	FALSE	FALSE	FALSE	FALSE
A630007B06Rik	MmuEX0002533	chr19:56887485-56888179	695	chr19:56896478,56887485-56888179,56884855	S	-0.2708	-0.65195	14.5361	0.2885	-14.3946	-0.09265	0.4124	FALSE	FALSE	TRUE	FALSE	TRUE	FALSE	FALSE
Heatr5a	MmuEX0022603	chr12:53013192-53013218	27	chr12:53015961,53013192-53013218,53011080	S	NA	NA	-13.1567	NA	NA	0.09015	3.5797	FALSE	FALSE	TRUE	FALSE	NA	FALSE	FALSE
Epn1	MmuEX0017109	chr7:5033620-5033723	104	chr7:5032079+5032240,5033620-5033723,5035265+5035332	S	-6.09915	-15.1026	4.65145	14.8209	14.2514	5.81745	25.002	FALSE	TRUE	FALSE	TRUE	TRUE	FALSE	TRUE
Epn1	MmuEX0017112	chr7:5044914-5044988	75	chr7:5044567+5044586,5044914-5044988,5045501	S	-1.68805	-4.43835	32.5611	5.4161	-70.7789	2.6658	-36.5296	FALSE	FALSE	TRUE	FALSE	TRUE	FALSE	TRUE
Helq	MmuEX0022703	chr5:101197301-101197474	174	chr5:101199417,101197301-101197474+101197718,101195820	S	1.6293	8.5059	-3.9004	-7.4396	-4.7725	-0.563	-10.3022	FALSE	FALSE	FALSE	FALSE	FALSE	FALSE	TRUE
Helq	MmuEX0022704	chr5:101195707-101195820	114	chr5:101197301,101195707-101195820,101194094	S	-1.28055	-1.2634	-5.3906	-2.79455	-2.51545	-2.7774	-6.6255	FALSE	FALSE	FALSE	FALSE	FALSE	FALSE	FALSE
Helq	MmuEX0022705	chr5:101216003-101216101	99	chr5:101219145+101219158,101216003-101216101,101214446	S	-4.85895	-10.6441	0.90215	2.18475	-1.39205	-3.6004	4.36905	FALSE	TRUE	FALSE	FALSE	FALSE	FALSE	FALSE
G2e3	MmuEX0019838	chr12:52466242-52466546	305	chr12:52464533,52466242-52466546,52468739+52468762	S	-0.64805	14.6908	-0.63575	-15.6463	-2.88705	-0.30745	-2.87475	FALSE	TRUE	FALSE	FALSE	FALSE	FALSE	FALSE
Sec31a	MmuEX0041514	chr5:100802444-100802734	291	chr5:100804227,100802399+100802444-100802734,100797371	C1	2.25175	5.0075	-1.26055	-3.3594	-1.85615	-0.60365	-5.36845	FALSE	FALSE	FALSE	FALSE	FALSE	FALSE	FALSE
Shq1	MmuEX0042324	chr6:100561730-100561845	116	chr6:100580872+100580877,100561730-100561845+100561850,100523782	S	3.4163	0.01205	-5.95075	3.49075	-2.70355	0.0865	-12.0706	FALSE	FALSE	FALSE	FALSE	FALSE	FALSE	TRUE
Pcsk7	MmuEX0034085	chr9:45735120-45735201	82	chr9:45734911,45735120-45735201,45735658	S	-0.17955	-3.9291	11.8779	4.00775	1.7802	0.2582	13.8377	FALSE	FALSE	TRUE	FALSE	FALSE	FALSE	TRUE
Dennd1a	MmuEX0014218	chr2:37992446-37992495	50	chr2:38015327,37992446-37992495,37982168	C1	22.4528	-0.13415	9.2044	20.6761	13.1857	-1.91085	-0.0627	TRUE	FALSE	FALSE	TRUE	FALSE	FALSE	FALSE
2210018M11Rik	MmuEX0000781	chr7:105748262-105748303	42	chr7:105749182,105748262-105748303,105745694	C1	-1.0882	-12.83	3.4485	9.84585	-9.9425	-1.896	-5.4058	FALSE	TRUE	FALSE	FALSE	FALSE	FALSE	FALSE
2210018M11Rik	MmuEX0000783	chr7:105793677-105793718	42	chr7:105794959,105793677-105793718,105790178	C1	-10.4352	-23.6069	2.2336	10.5298	-25.6532	-2.64185	-12.9844	FALSE	TRUE	FALSE	FALSE	TRUE	FALSE	FALSE
2210018M11Rik	MmuEX0000785	chr7:105788241-105788393	153	chr7:105790003,105788241-105788393,105786030	S	-3.95355	1.7382	1.4423	-9.37025	-14.0689	-3.6785	-8.6731	FALSE	FALSE	FALSE	FALSE	TRUE	FALSE	FALSE
Haus8	MmuEX0022410	chr8:73793125-73793183	59	chr8:73796183,73793125-73793183,73787003	S	-6.49725	-10.432	-6.52935	1.0529	-2.23945	-2.8818	-2.27155	FALSE	TRUE	FALSE	FALSE	FALSE	FALSE	FALSE
Reep6	MmuEX0039387	chr10:79797458-79797538	81	chr10:79796879,79797458-79797538,79797855	S	-0.52515	-2.0262	-21.1599	0.4301	47.7331	-1.07095	27.0983	FALSE	FALSE	FALSE	FALSE	TRUE	FALSE	TRUE
Ankrd11	MmuEX0005001	chr8:125424502-125424598	97	chr8:125432568,125424502-125424598,125424049+125424083	S	-5.1239	-2.9472	-6.2351	-1.80405	-9.7523	0.37265	-10.8635	FALSE	FALSE	FALSE	FALSE	FALSE	FALSE	TRUE
Dcaf10	MmuEX0013805	chr4:45362409-45362463	55	chr4:45361091,45362409-45362463,45372633	S	0.73435	3.661	20.5695	-1.4941	-3.3487	1.43255	16.4865	FALSE	FALSE	TRUE	FALSE	FALSE	FALSE	TRUE
1700021K19Rik	MmuEX0000466	chr16:32841623-32841667	45	chr16:32843084,32841623-32841667,32838439	S	-1.83465	4.1289	-32.0279	-2.90755	68.5477	3.056	38.3544	FALSE	FALSE	TRUE	FALSE	TRUE	FALSE	TRUE
Gtf3c4	MmuEX0022150	chr2:28686022-28686152	131	chr2:28689070,28686022-28686152,28683086	S	0.2544	-3.74205	1.5417	3.749	-3.6899	-0.24745	-2.4026	FALSE	FALSE	FALSE	FALSE	FALSE	FALSE	FALSE
Sbno2	MmuEX0041090	chr10:79542698-79544127	1430	chr10:79545360,79542698-79544127,79535263	S	1.4641	1.8529	-32.2073	-0.15875	50.4008	0.23005	16.7294	FALSE	FALSE	TRUE	FALSE	TRUE	FALSE	TRUE
Rnf38	MmuEX0040186	chr4:44171877-44171924	48	chr4:44200227+44200321,44171775+44171862+44171877-44171924,44165425	S	14.3193	NA	-0.7226	17.1672	42.8811	NA	27.8392	FALSE	FALSE	FALSE	FALSE	TRUE	FALSE	TRUE
Usp35	MmuEX0050984	chr7:104463597-104463688	92	chr7:104468477,104463590+104463597-104463688,104463437	C1	NA	-27.0188	NA	25.959	-15.5135	NA	NA	FALSE	TRUE	FALSE	TRUE	TRUE	FALSE	FALSE
Abca7	MmuEX0003019	chr10:79471408-79471585	178	chr10:79471311+79471316,79471408-79471585,79471673	S	1.043	-2.36095	19.9211	3.28535	-19.7962	-0.1186	-0.91815	FALSE	FALSE	TRUE	FALSE	TRUE	FALSE	FALSE
Prkx	MmuEX0037212	chrX:75016586-75016681	96	chrX:75018455,75016586-75016681,75010745	S	4.1037	-0.9884	10.889	4.96925	-4.58665	-0.12285	2.19865	FALSE	FALSE	TRUE	FALSE	FALSE	FALSE	FALSE
Ggta1	MmuEX0020394	chr2:35269739-35269804	66	chr2:35277700,35269739-35269804,35268947	C2	-13.3262	-35.3241	0.0191	16.1323	-22.7838	-5.8656	-9.43845	FALSE	TRUE	FALSE	TRUE	TRUE	FALSE	FALSE
Ddx26b	MmuEX0014076	chrX:53747310-53747420	111	chrX:53746310,53747310-53747420,53749693	S	-16.3574	8.61095	27.8078	-12.437	-38.5794	12.5313	5.58585	FALSE	FALSE	TRUE	FALSE	TRUE	FALSE	FALSE
Tmem63b	MmuEX0048040	chr17:45815912-45815950	39	chr17:45816186,45815912-45815950,45814965	S	1.1151	-0.25555	-5.35295	-4.804	-74.6429	-6.17465	-81.111	FALSE	FALSE	FALSE	FALSE	TRUE	FALSE	TRUE
Fmnl2	MmuEX0019399	chr2:52989446-52989492	47	chr2:52986010,52989446-52989492+52989539,52990874	C3	9.4201	-6.4146	25.7264	9.9883	-60.1369	-5.8464	-43.8306	FALSE	FALSE	TRUE	FALSE	TRUE	FALSE	TRUE
Smug1	MmuEX0044014	chr15:102988588-102988658	71	chr15:102993703,102988557+102988588-102988658,102988349	S	4.40215	0.6172	20.0673	-0.8862	-25.2212	-4.67115	-9.55605	FALSE	FALSE	TRUE	FALSE	TRUE	FALSE	FALSE
Slain2	MmuEX0042523	chr5:73357043-73357120	78	chr5:73349525,73357043-73357120,73365770	S	-5.6753	-14.3276	-0.26855	9.9561	-3.0323	1.3038	2.37445	FALSE	TRUE	FALSE	FALSE	FALSE	FALSE	FALSE
Vezt	MmuEX0051336	chr10:93452885-93453028	144	chr10:93456262,93452885-93453028+93453032,93447238	S	-4.5423	-1.4164	-2.47685	6.19805	8.2963	9.32395	10.3618	FALSE	FALSE	FALSE	FALSE	FALSE	FALSE	TRUE
Pphln1	MmuEX0036548	chr15:93229658-93229924	267	chr15:93228888+93228892+93229135,93229658-93229924,93241103+93241123	S	4.0644	-14.5543	-1.01845	19.4215	1.53715	0.80275	-3.5457	FALSE	TRUE	FALSE	TRUE	FALSE	FALSE	FALSE
Pphln1	MmuEX0036550	chr15:93250715-93250921	207	chr15:93241214,93250715-93250921,93254445	S	-4.54335	-24.7791	-8.16805	26.0996	-16.0939	5.8639	-19.7187	FALSE	TRUE	FALSE	TRUE	TRUE	FALSE	TRUE
Pphln1	MmuEX0036552	chr15:93282548-93282604	57	chr15:93272143+93272147,93282548-93282604,93285882+93285888	S	-2.96995	-12.196	1.1783	9.6666	-5.01715	0.44055	-0.8689	FALSE	TRUE	FALSE	FALSE	FALSE	FALSE	FALSE
Kidins220	MmuEX0025396	chr12:25725321-25725434	114	chr12:25723415,25725321-25725434,25735960	S	2.13905	3.91645	11.27	-7.06435	-86.6474	-5.28695	-77.5165	FALSE	FALSE	TRUE	FALSE	TRUE	FALSE	TRUE
Ubac1	MmuEX0050091	chr2:25860846-25860984	139	chr2:25862047,25860846-25860984,25854587	S	3.01795	-3.6268	4.72595	10.6227	-5.9388	3.978	-4.2308	FALSE	FALSE	FALSE	TRUE	FALSE	FALSE	FALSE
Fam13b	MmuEX0017976	chr18:34619011-34619076	66	chr18:34621715,34618650+34619011-34619076,34617528	S	-15.8393	8.43485	-2.994	-18.8621	-24.6954	5.41205	-11.85	FALSE	FALSE	FALSE	TRUE	TRUE	FALSE	TRUE
Fam13b	MmuEX0017979	chr18:34607680-34607775	96	chr18:34608022,34607680-34607775,34605269	S	-7.6539	-2.9446	6.6738	-5.48425	-11.7856	-0.77495	2.5421	FALSE	FALSE	FALSE	FALSE	FALSE	FALSE	FALSE
Iqce	MmuEX0024424	chr5:141144976-141145059	84	chr5:141146421,141144976-141145059+141145074,141142162	S	5.35815	-3.2103	1.464	1.2625	-16.9423	-7.30595	-20.8364	FALSE	FALSE	FALSE	FALSE	FALSE	FALSE	TRUE
Ppp6r2	MmuEX0036860	chr15:89076689-89076771	83	chr15:89073890,89076689-89076771,89083450	S	4.01695	1.2271	-5.27	-4.2729	-2.5727	-7.06275	-11.8597	FALSE	FALSE	FALSE	FALSE	FALSE	FALSE	TRUE
Etl4	MmuEX0017444	chr2:20723169-20723288	120	chr2:20720410,20723169-20723288,20729529	C2	-4.1303	-6.20565	6.98955	-6.5723	-25.9782	-8.64765	-14.8583	FALSE	FALSE	FALSE	FALSE	TRUE	FALSE	FALSE
Tbc1d9b	MmuEX0046524	chr11:49977664-49977714	51	chr11:49977398,49977664-49977714,49981671	C1	-1.17515	-3.56955	-12.6882	3.06515	43.3712	0.67075	31.8581	FALSE	FALSE	FALSE	FALSE	TRUE	FALSE	TRUE
Tbc1d9b	MmuEX0046525	chr11:49981671-49981727	57	chr11:49977398,49981671-49981727,49982198	C1	7.37565	2.95775	-1.77995	5.1481	16.1075	0.7302	6.95185	FALSE	FALSE	FALSE	FALSE	TRUE	FALSE	FALSE
Cenpt	MmuEX0010865	chr8:108373733-108373823	91	chr8:108375771,108373733-108373823,108373609+108373613+108373669+108373687	S	0.4934	0.1627	12.3994	-2.3965	-14.616	-2.7272	-2.7101	FALSE	FALSE	TRUE	FALSE	TRUE	FALSE	FALSE
Cab39	MmuEX0008672	chr1:87691932-87692048	117	chr1:87690396,87691932-87692048,87714932	S	-0.04515	NA	-10.6495	NA	8.5334	1.51915	-2.07095	FALSE	FALSE	TRUE	FALSE	FALSE	FALSE	FALSE
Decr2	MmuEX0014187	chr17:26224967-26225018	52	chr17:26225874,26224967-26225018,26224404	S	-0.49275	-0.8216	1.34655	-3.88785	-15.9314	-4.2167	-14.0921	FALSE	FALSE	FALSE	FALSE	TRUE	FALSE	TRUE
Anln	MmuEX0005233	chr9:22153691-22153744	54	chr9:22155364,22153691-22153744,22143532	S	-2.73915	-16.5199	1.2159	-0.83695	-14.9369	-14.6177	-10.9819	FALSE	TRUE	FALSE	FALSE	TRUE	TRUE	FALSE
Sun1	MmuEX0045736	chr5:139705707-139705898	192	chr5:139702839,139705707-139705898,139706562+139706727	C1	-4.33025	3.10595	-8.92875	-9.36315	-48.5251	-1.92695	-53.1236	FALSE	FALSE	FALSE	FALSE	TRUE	FALSE	TRUE
Sun1	MmuEX0045737	chr5:139706727-139706792	66	chr5:139702839,139706562+139706727-139706792,139709425	C3	2.8931	10.5046	-2.26065	-7.1127	-1.9559	0.49875	-7.10965	FALSE	TRUE	FALSE	FALSE	FALSE	FALSE	FALSE
Sun1	MmuEX0045738	chr5:139707081-139707191	111	chr5:139706792,139707081-139707191,139709425	C1	8.8852	18.3934	4.6798	-6.1403	2.0187	3.36785	-2.1867	FALSE	TRUE	FALSE	FALSE	FALSE	FALSE	FALSE
Amdhd2	MmuEX0004778	chr17:24295607-24295661	55	chr17:24299943,24295607-24295661,24295489	S	0.65305	-4.00375	2.86325	0.75595	-11.3165	-3.90085	-9.10635	FALSE	FALSE	FALSE	FALSE	TRUE	FALSE	FALSE
BC053749	MmuEX0007518	chr7:31335777-31335853	77	chr7:31337227,31335777-31335853,31334722	S	17.6036	23.3005	8.9248	-3.94465	12.6076	1.7522	3.92875	FALSE	TRUE	FALSE	FALSE	FALSE	FALSE	FALSE
Phkb	MmuEX0034847	chr8:88366925-88367011	87	chr8:88364956+88365002,88366903+88366920+88366925-88367011,88399533	C1	6.4221	20.415	10.8314	-17.6512	-3.7331	-3.65825	0.67615	FALSE	TRUE	FALSE	FALSE	FALSE	FALSE	FALSE
Ss18	MmuEX0045006	chr18:14795901-14795993	93	chr18:14798766,14795901-14795993,14795127	C1	-4.51705	-19.1682	-2.2985	23.9198	4.39565	9.2686	6.6142	FALSE	TRUE	FALSE	TRUE	FALSE	FALSE	FALSE
Rab11fip3	MmuEX0038266	chr17:26148942-26149076	135	chr17:26150719,26148942-26149076,26145835	S	-20.3335	-40.6688	-20.7569	25.77	39.5425	5.4347	39.1192	FALSE	TRUE	TRUE	TRUE	TRUE	FALSE	TRUE
Ralgapa2	MmuEX0038634	chr2:146182824-146182882	59	chr2:146183693,146182824-146182882,146179015	S	-2.48135	NA	8.29425	-6.45375	-41.4937	NA	-30.7181	FALSE	FALSE	FALSE	FALSE	TRUE	FALSE	TRUE
Lrrc20	MmuEX0026959	chr10:60945084-60945230	147	chr10:60938637,60945084-60945230,60989808	S	3.7873	6.5987	7.76915	-3.8725	-10.1416	-1.0611	-6.15975	FALSE	FALSE	FALSE	FALSE	FALSE	FALSE	FALSE
Cyb561d2	MmuEX0013267	chr9:107443828-107443981	154	chr9:107444366,107443828-107443981,107443371+107443400	S	-4.33915	-11.0361	-1.89425	0.79275	-0.0645	-5.9042	2.3804	FALSE	TRUE	FALSE	FALSE	FALSE	FALSE	FALSE
D4Wsu53e	MmuEX0013588	chr4:134481692-134481736	45	chr4:134481347,134481692-134481736,134482650	C1	NA	NA	13.3227	NA	NA	1.33275	-14.5685	FALSE	FALSE	TRUE	NA	NA	FALSE	TRUE
D4Wsu53e	MmuEX0013589	chr4:134481941-134482065	125	chr4:134481347,134481941-134482065,134482650	C1	6.1814	1.62225	5.18465	2.42275	-7.992	-2.1364	-8.98875	FALSE	FALSE	FALSE	FALSE	FALSE	FALSE	FALSE
Stag1	MmuEX0045219	chr9:100658109-100658205	97	chr9:100638561,100658109-100658205,100677175	S	4.26235	1.9053	10.8479	3.0396	-6.7327	0.68255	-0.14715	FALSE	FALSE	TRUE	FALSE	FALSE	FALSE	FALSE
Solh	MmuEX0044341	chr17:26110036-26110324	289	chr17:26122416,26110036-26110324,26102472	S	-4.37185	-4.90435	-26.2669	4.73005	39.5407	4.19755	17.6457	FALSE	FALSE	TRUE	FALSE	TRUE	FALSE	TRUE
Map4k1	MmuEX0027766	chr7:29787367-29787422	56	chr7:29787009,29787367-29787422,29788116	S	-0.6712	-7.05185	5.8322	-5.3124	-9.56835	-11.693	-3.06495	FALSE	FALSE	FALSE	FALSE	FALSE	TRUE	FALSE
Letmd1	MmuEX0026331	chr15:100302091-100302206	116	chr15:100300267,100302091-100302206,100302980	S	-11.5407	-0.89045	0.621	-5.58995	-4.75175	5.06035	7.41	TRUE	FALSE	FALSE	FALSE	FALSE	FALSE	FALSE
Pafah2	MmuEX0033469	chr4:133960921-133961017	97	chr4:133960158,133960921-133961017,133966694+133966819	S	2.5002	4.0807	5.1406	0.8876	-11.3742	2.4681	-8.73385	FALSE	FALSE	FALSE	FALSE	TRUE	FALSE	FALSE
Kdm6a	MmuEX0025353	chrX:17824101-17824235	135	chrX:17823542,17824101-17824235,17825396	C2	7.97845	2.8345	-4.21155	-8.9308	-24.5104	-14.0747	-36.7004	FALSE	FALSE	FALSE	FALSE	TRUE	FALSE	TRUE
Kdm6a	MmuEX0025354	chrX:17824693-17824848	156	chrX:17823542,17824693-17824848,17825396	C2	-6.21645	6.8543	-2.0456	1.616	26.2755	14.6867	30.4464	FALSE	FALSE	FALSE	FALSE	TRUE	TRUE	TRUE
Ctbp1	MmuEX0013007	chr5:33612091-33612283	193	chr5:33617428,33612091-33612283,33609686	S	1.5313	-4.522	5.8355	12.0603	-2.7877	6.00705	1.5165	FALSE	FALSE	FALSE	TRUE	FALSE	FALSE	FALSE
Rims2	MmuEX0039873	chr15:39366384-39366563	180	chr15:39342920,39366384-39366563,39367418	C2	-21.6746	-46.142	-37.2034	4.8881	7.6279	-19.5792	-7.90085	FALSE	TRUE	TRUE	FALSE	FALSE	FALSE	FALSE
Rcor3	MmuEX0039316	chr1:193932525-193932582	58	chr1:193940150,193932525-193932582,193925036	C2	NA	NA	20.896	NA	NA	2.00915	-21.8371	FALSE	NA	TRUE	FALSE	NA	FALSE	FALSE
Rcor3	MmuEX0039317	chr1:193925633-193925748	116	chr1:193932525,193925507+193925633-193925748,193925036	C2	-8.1268	-0.04275	-8.34475	-9.59785	-21.3879	-1.5138	-21.6059	FALSE	FALSE	FALSE	FALSE	TRUE	FALSE	TRUE
Atp11b	MmuEX0006757	chr3:35742493-35742618	126	chr3:35738136,35742493-35742618,35748356	C1	-0.1369	-0.45865	NA	0.36265	50.697	0.0409	NA	FALSE	FALSE	NA	FALSE	TRUE	FALSE	NA
Depdc5	MmuEX0014329	chr5:33301930-33301995	66	chr5:33298607,33301930-33301995,33307281	S	-11.0937	-6.73345	0.6745	-4.9859	31.8962	-0.6257	43.6644	FALSE	FALSE	FALSE	FALSE	TRUE	FALSE	TRUE
Depdc5	MmuEX0014333	chr5:33329585-33329645	61	chr5:33326679,33329585-33329645,33333391	S	-4.83385	9.04685	13.2851	-13.2353	-19.8609	0.6454	-1.742	FALSE	FALSE	FALSE	TRUE	TRUE	FALSE	FALSE
4930427A07Rik	MmuEX0001506	chr12:114395372-114395574	203	chr12:114394964,114395372-114395574,114395789	S	0.6977	-13.6143	-0.7864	-2.16745	1.6169	-16.4794	0.1328	FALSE	FALSE	FALSE	FALSE	FALSE	TRUE	FALSE
Ppfia1	MmuEX0036506	chr7:151675102-151675164	63	chr7:151677357,151675102-151675164,151671113+151671116	C1	NA	NA	-18.2388	-1.3125	33.3358	NA	NA	FALSE	FALSE	TRUE	FALSE	TRUE	FALSE	NA
Atp8a1	MmuEX0006941	chr5:68172227-68172300	74	chr5:68177865,68172227-68172300,68167437	C3	-3.40615	10.9129	20.1193	-8.856	-33.6205	5.46305	-10.0951	FALSE	FALSE	TRUE	FALSE	TRUE	FALSE	FALSE
Ddhd1	MmuEX0014010	chr14:46248529-46248549	21	chr14:46249255,46248529-46248549,46240515	C1	0.54705	NA	-15.4436	NA	69.0376	1.55555	53.047	FALSE	FALSE	FALSE	FALSE	TRUE	FALSE	TRUE
Vopp1	MmuEX0051396	chr6:57739971-57740029	59	chr6:57774921,57739971-57740029,57724782	C1	NA	NA	12.9041	NA	NA	10.1809	5.55975	FALSE	FALSE	TRUE	FALSE	FALSE	FALSE	FALSE
N4bp2	MmuEX0030696	chr5:66179292-66179380	89	chr5:66177600,66179292-66179380,66181257	C2	1.33925	6.28625	-13.4733	0.274	25.4662	5.221	10.6537	FALSE	FALSE	FALSE	FALSE	TRUE	FALSE	FALSE
Aim2	MmuEX0004445	chr1:175357890-175358029	140	chr1:175350817,175357890-175358029,175382959	C1	-10.0717	-7.8906	2.3664	6.254	6.69975	8.4351	19.1379	TRUE	FALSE	FALSE	FALSE	FALSE	FALSE	FALSE
Sirpa	MmuEX0042444	chr2:129433869-129433969	101	chr2:129419430,129433869-129433969,129434640	S	-2.21055	-0.8807	-2.59895	-2.9278	-17.8059	-1.59795	-18.1944	FALSE	FALSE	FALSE	FALSE	TRUE	FALSE	TRUE
1110007C09Rik	MmuEX0000087	chr13:49299316-49299357	42	chr13:49300561,49299298+49299316-49299357,49299158	S	-1.9781	-3.49995	9.7039	-1.85905	-29.8748	-3.3809	-18.1928	FALSE	FALSE	FALSE	FALSE	TRUE	FALSE	TRUE
Parp11	MmuEX0033706	chr6:127421566-127421686	121	chr6:127420848,127421566-127421686,127424254	S	-7.88515	-19.1836	-15.7425	24.7771	11.3794	13.4787	3.52195	FALSE	TRUE	TRUE	FALSE	FALSE	FALSE	FALSE
Acd	MmuEX0003448	chr8:108224347-108224430	84	chr8:108224603,108224347-108224430+108224440,108224258+108224302	S	1.34505	-13.1266	3.5973	10.2007	3.2971	-4.27095	5.54935	FALSE	TRUE	FALSE	TRUE	FALSE	FALSE	FALSE
Dennd4c	MmuEX0014291	chr4:86459686-86459832	147	chr4:86459441,86459686-86459832,86465766	S	3.65095	3.06515	1.15545	23.3745	13.7071	22.7887	11.2116	FALSE	FALSE	FALSE	TRUE	FALSE	TRUE	FALSE
Sbno1	MmuEX0041081	chr5:124863194-124863298	105	chr5:124864408,124863194-124863298,124860388+124860391	S	4.23615	2.7195	0.3184	6.5135	38.2196	4.99685	34.3019	FALSE	FALSE	FALSE	FALSE	TRUE	FALSE	TRUE
Btbd10	MmuEX0008366	chr7:120508419-120508483	65	chr7:120512386,120508419-120508483,120479032	C2	-5.31955	-0.62125	8.7491	-9.2876	-23.5538	-4.5893	-9.4851	FALSE	FALSE	FALSE	FALSE	TRUE	FALSE	FALSE
Btbd10	MmuEX0008367	chr7:120495295-120495419	125	chr7:120508419,120495295-120495419+120495452,120479032	C1	-14.2113	-2.70275	-4.0807	-15.4642	-18.6519	-3.9556	-8.5213	TRUE	FALSE	FALSE	TRUE	TRUE	FALSE	FALSE
Trpm4	MmuEX0049161	chr7:52583091-52583265	175	chr7:52588752,52583091-52583265,52582822	C1	-3.2105	-6.30655	8.90005	3.4023	-13.825	0.30625	-1.71445	FALSE	FALSE	FALSE	FALSE	TRUE	FALSE	FALSE
Bphl	MmuEX0008130	chr13:34138655-34138821	167	chr13:34136396,34138655-34138821,34142150+34142168	S	-1.00145	3.98245	2.9597	-4.3673	-16.5879	0.6166	-12.6267	FALSE	FALSE	FALSE	FALSE	TRUE	FALSE	FALSE
Smg6	MmuEX0043938	chr11:74742495-74744250	1756	chr11:74739505,74742495-74744250,74745079	S	9.97555	3.07015	0.44185	11.1593	12.3566	4.2539	2.8229	FALSE	FALSE	FALSE	FALSE	TRUE	FALSE	FALSE
Ccdc155	MmuEX0009635	chr7:52445007-52445063	57	chr7:52445320,52445007-52445063,52444770	S	4.2429	NA	NA	15.8239	NA	NA	NA	FALSE	FALSE	NA	TRUE	NA	FALSE	NA
Ccdc155	MmuEX0009638	chr7:52443982-52444069	88	chr7:52444223,52443982-52444069,52443667	C1	6.15475	NA	NA	30.8162	NA	NA	NA	FALSE	FALSE	NA	TRUE	NA	FALSE	NA
Ccdc155	MmuEX0009641	chr7:52440648-52440699	52	chr7:52442022,52440648-52440699,52439623	C1	0.6764	NA	NA	18.1788	NA	NA	NA	FALSE	FALSE	NA	TRUE	NA	FALSE	FALSE
Snx10	MmuEX0044215	chr6:51519793-51519907	115	chr6:51512063,51519793-51519907,51525902	S	-2.4298	-10.3634	2.4549	7.1269	-7.5267	-0.80665	-2.642	FALSE	TRUE	FALSE	FALSE	FALSE	FALSE	FALSE
Lace1	MmuEX0026018	chr10:42158160-42158211	52	chr10:42174113,42158160-42158211,42146393	S	3.7626	18.2824	5.0265	-20.5206	-23.9917	-6.0008	-22.7279	FALSE	FALSE	FALSE	TRUE	TRUE	FALSE	TRUE
Ncoa6	MmuEX0031169	chr2:155231211-155234186	2976	chr2:155237261,155231211-155234186,155228476	S	-1.8865	20.5584	-11.5547	-10.4662	42.5459	11.9787	32.8777	FALSE	TRUE	TRUE	TRUE	TRUE	FALSE	TRUE
Sbf2	MmuEX0041074	chr7:117484804-117484878	75	chr7:117492369,117484804-117484878,117483588	C1	3.7222	22.7325	-1.1979	4.8833	61.3745	23.8936	56.4545	FALSE	TRUE	FALSE	FALSE	TRUE	TRUE	TRUE
Socs7	MmuEX0044335	chr11:97238311-97238412	102	chr11:97237855,97238311-97238412,97239250	C1	12.484	8.72065	-6.3253	3.5172	62.7368	-0.2462	43.9275	FALSE	FALSE	FALSE	FALSE	TRUE	FALSE	TRUE
Otud7b	MmuEX0033334	chr3:95934154-95934177	24	chr3:95908551+95908742,95934154-95934177+95934266,95940397	C3	-4.4572	-26.1515	-0.28055	32.3009	3.1184	10.6066	7.29505	FALSE	TRUE	FALSE	TRUE	FALSE	FALSE	FALSE
Prr3	MmuEX0037383	chr17:36115656-36115726	71	chr17:36116072,36115656-36115726,36115388	S	-1.621	-11.884	8.33975	5.4998	-47.871	-4.7632	-37.9103	FALSE	FALSE	FALSE	FALSE	TRUE	FALSE	TRUE
Zfp280d	MmuEX0053169	chr9:72166531-72166648	118	chr9:72160567,72166531-72166648,72166899	S	NA	-35.0365	-7.953	NA	NA	-2.40725	-5.05725	NA	TRUE	FALSE	FALSE	NA	FALSE	FALSE
Ubn2	MmuEX0050282	chr6:38439254-38439304	51	chr6:38437150,38439254-38439304,38440384	S	NA	NA	NA	NA	NA	-16.6904	-30.4278	FALSE	FALSE	FALSE	FALSE	NA	FALSE	TRUE
Tm6sf1	MmuEX0047535	chr7:89018618-89018722	105	chr7:89016376,89018618-89018722,89020610	S	NA	-0.8837	0.7494	NA	NA	13.9493	15.1098	FALSE	FALSE	FALSE	FALSE	FALSE	FALSE	TRUE
Arfrp1	MmuEX0005752	chr2:181095706-181095776	71	chr2:181096096,181095706-181095776,181094444	S	4.33235	-8.96265	26.3402	4.33575	-26.9287	-8.95925	-4.9208	FALSE	FALSE	TRUE	FALSE	TRUE	FALSE	FALSE
Rtel1	MmuEX0040689	chr2:181089714-181089830	117	chr2:181089147,181089714-181089830,181090015+181090033+181090122	S	-11.1964	-11.9947	-9.83715	-8.4208	3.1946	-9.2192	4.5538	TRUE	FALSE	FALSE	FALSE	FALSE	FALSE	FALSE
Josd2	MmuEX0024924	chr7:51726604-51726677	74	chr7:51725907,51726483+51726604-51726677,51726785	S	3.7524	-3.11255	10.0272	5.2714	-8.29005	-1.59355	-2.01525	FALSE	FALSE	TRUE	FALSE	FALSE	FALSE	FALSE
Golga4	MmuEX0021442	chr9:118485341-118485474	134	chr9:118482139,118485341-118485474+118485627,118486260	S	-0.59065	-1.26005	-12.8262	2.27685	13.9551	1.60745	1.71955	FALSE	FALSE	TRUE	FALSE	TRUE	FALSE	FALSE
Golga4	MmuEX0021443	chr9:118488660-118488724	65	chr9:118486346,118488660-118488724,118490967	S	21.4301	36.2792	-0.35355	-4.21005	51.6115	10.6392	29.8279	TRUE	TRUE	FALSE	FALSE	TRUE	FALSE	TRUE
Pbx3	MmuEX0033852	chr2:34032269-34032381	113	chr2:34033607+34033697,34032269-34032381,34031474	S	6.0381	-6.2543	10.0222	6.80685	-5.5048	-5.48555	-1.52065	FALSE	FALSE	TRUE	FALSE	FALSE	FALSE	FALSE
Kdm3b	MmuEX0025298	chr18:34963104-34963703	600	chr18:34959013,34963104-34963703,34967895	S	2.27795	-1.9233	3.6763	2.72605	-14.2507	-1.4752	-12.8523	FALSE	FALSE	FALSE	FALSE	TRUE	FALSE	TRUE
Sema6c	MmuEX0041641	chr3:94971335-94971398	64	chr3:94971042+94971142,94971335-94971398,94971546	S	1.2152	12.8003	18.7848	-18.1755	-28.8604	-6.59035	-11.2907	FALSE	FALSE	TRUE	TRUE	TRUE	FALSE	TRUE
Smurf1	MmuEX0044020	chr5:145654949-145655026	78	chr5:145655343,145654949-145655026,145654176	C1	NA	NA	0.03885	NA	NA	-0.49735	12.1992	FALSE	FALSE	FALSE	FALSE	NA	FALSE	TRUE
Hace1	MmuEX0022336	chr10:45309287-45309376	90	chr10:45308240+45308266,45309287-45309376,45310074	S	-6.58905	-1.2414	4.9835	10.6219	4.9027	15.9695	16.4752	FALSE	FALSE	FALSE	FALSE	FALSE	TRUE	TRUE
Ralgps1	MmuEX0038665	chr2:33192033-33192140	108	chr2:33196233,33192033-33192140,33180223	C1	-15.3268	-0.90495	3.6931	2.1484	-3.3151	16.5702	15.7048	FALSE	FALSE	FALSE	FALSE	FALSE	FALSE	TRUE
Zcchc2	MmuEX0052811	chr1:107914796-107914879	84	chr1:107912670,107914796-107914879,107916425	S	5.5151	-4.6496	25.5269	8.98035	-38.7861	-1.18435	-18.7743	FALSE	FALSE	TRUE	FALSE	TRUE	FALSE	TRUE
Myst2	MmuEX0030642	chr11:95152834-95152896	63	chr11:95155877,95152834-95152896+95152923,95151184	S	3.7993	-10.1209	19.5529	14.5822	-12.3201	0.662	3.4335	FALSE	TRUE	TRUE	TRUE	TRUE	FALSE	FALSE
Usp6nl	MmuEX0051101	chr2:6315519-6315601	83	chr2:6312168,6315519-6315601,6321326	S	-6.97075	2.5159	-1.0853	5.51005	2.98455	14.9967	8.87	FALSE	FALSE	FALSE	FALSE	FALSE	TRUE	FALSE
Gtpbp5	MmuEX0022174	chr2:179807845-179807938	94	chr2:179806591,179807845-179807938,179813324	C2	NA	27.903	NA	-24.4133	-25.3975	NA	NA	NA	TRUE	NA	TRUE	TRUE	FALSE	NA
Gtpbp5	MmuEX0022175	chr2:179812709-179812847	139	chr2:179807938,179812709-179812847,179813324	C2	5.3514	19.9983	14.5076	-16.1204	-34.1236	-1.47345	-24.9674	FALSE	TRUE	TRUE	TRUE	TRUE	FALSE	TRUE
Rreb1	MmuEX0040576	chr13:38033412-38033573	162	chr13:38024355+38024358,38033412-38033573,38038722+38038726	S	-13.5462	-10.1748	-0.1034	-0.12285	-24.3066	3.24855	-10.8638	FALSE	FALSE	FALSE	FALSE	TRUE	FALSE	FALSE
Lsm14b	MmuEX0027203	chr2:179763663-179763779	117	chr2:179762740,179763663-179763779,179766066	S	6.2526	9.67615	-12.4987	-3.4791	38.4399	-0.05555	19.6885	FALSE	FALSE	TRUE	FALSE	TRUE	FALSE	TRUE
Lsm14b	MmuEX0027205	chr2:179766499-179766576	78	chr2:179766233,179766499-179766576,179766766	S	1.2882	-0.91145	-1.80995	-17.1661	3.4323	-19.3657	0.33415	FALSE	FALSE	FALSE	TRUE	FALSE	TRUE	FALSE
Zdhhc1	MmuEX0052869	chr8:108000514-108000638	125	chr8:108000917,108000514-108000638,108000429	S	NA	-13.1211	0.1098	NA	NA	4.57225	34.3077	FALSE	FALSE	FALSE	FALSE	NA	FALSE	TRUE
Ciz1	MmuEX0011463	chr2:32221323-32221394	72	chr2:32219854,32221323-32221394,32222823	S	8.66545	18.3284	-5.38495	-7.37805	41.0324	2.2849	26.9821	FALSE	TRUE	FALSE	FALSE	TRUE	FALSE	TRUE
Daglb	MmuEX0013735	chr5:144233815-144233986	172	chr5:144227972,144233815-144233986,144235481	S	-2.93685	-0.74705	5.17675	2.68195	-16.3278	4.87175	-8.21415	FALSE	FALSE	FALSE	FALSE	TRUE	FALSE	FALSE
Gpatch2	MmuEX0021533	chr1:189140403-189140442	40	chr1:189128276,189140403-189140442,189146163	S	-0.1748	-6.5813	5.4035	15.1951	6.56475	8.78855	12.1431	FALSE	FALSE	FALSE	TRUE	FALSE	FALSE	FALSE
Arid4b	MmuEX0006103	chr13:14284216-14284368	153	chr13:14283523,14284216-14284368,14285633	S	-4.8	-12.3181	-0.7873	5.10335	-8.74725	-2.4148	-4.73455	FALSE	TRUE	FALSE	FALSE	FALSE	FALSE	FALSE
Tbce	MmuEX0046552	chr13:14095810-14095963	154	chr13:14097410,14095797+14095800+14095810-14095963,14093445	S	-1.76325	-3.3126	-1.0151	0.28225	-11.4426	-1.2671	-10.6944	FALSE	FALSE	FALSE	FALSE	TRUE	FALSE	TRUE
Prrc2b	MmuEX0037404	chr2:32068407-32070467	2061	chr2:32067811,32068407-32070467,32071566	S	-0.95655	1.76785	-25.0119	-3.82885	67.2777	-1.10445	43.2223	FALSE	FALSE	TRUE	FALSE	TRUE	FALSE	TRUE
BC024814	MmuEX0007398	chr16:8482220-8482260	41	chr16:8478422,8482220-8482260,8482349	S	-7.70875	-23.892	-5.54035	20.2251	18.9533	4.04195	21.1216	FALSE	TRUE	FALSE	TRUE	TRUE	FALSE	FALSE
Ubn1	MmuEX0050277	chr16:5081987-5082076	90	chr16:5081754,5081987-5082076,5084149	S	-0.3144	1.72125	12.3831	0.32675	6.27825	2.3624	18.9757	FALSE	FALSE	TRUE	FALSE	FALSE	FALSE	TRUE
Tusc3	MmuEX0049949	chr8:40159979-40160068	90	chr8:40134570,40159979-40160068,40189583	S	8.255	14.6623	1.9317	-8.08105	-3.6846	-1.6737	-10.0079	FALSE	TRUE	FALSE	FALSE	FALSE	FALSE	TRUE
Fam149b	MmuEX0018001	chr14:21178977-21179138	162	chr14:21177362,21178977-21179138,21182485	C1	-11.2886	-15.2494	-3.65475	17.5997	-2.03195	13.6388	5.6019	FALSE	TRUE	FALSE	TRUE	FALSE	FALSE	FALSE
Fam149b	MmuEX0018004	chr14:21196997-21197221	225	chr14:21194835,21196997-21197221,21197622	S	-4.41375	-3.76035	8.81595	3.58275	-27.1067	4.23615	-13.877	FALSE	FALSE	FALSE	FALSE	TRUE	FALSE	FALSE
Ccbl1	MmuEX0009445	chr2:30042707-30042827	121	chr2:30043209,30042707-30042827,30042429	S	-7.86315	-0.451	15.5973	-4.01895	-20.2832	3.3932	3.17715	FALSE	FALSE	TRUE	FALSE	TRUE	FALSE	FALSE
Tbc1d13	MmuEX0046400	chr2:29990929-29991072	144	chr2:29990390,29990889+29990929-29991072,29992193	C1	-1.2404	-14.513	7.52615	12.4772	3.1886	-0.79535	11.9551	FALSE	TRUE	FALSE	TRUE	FALSE	FALSE	TRUE
Tbc1d13	MmuEX0046401	chr2:29992193-29992233	41	chr2:29990390,29992193-29992233,29992641	C1	-0.89595	-2.71065	-10.5867	0.7703	4.49085	-1.0444	-5.1999	FALSE	FALSE	TRUE	FALSE	FALSE	FALSE	FALSE
Got1l1	MmuEX0021504	chr8:28310310-28310414	105	chr8:28310705,28310310-28310414+28310419,28310074	S	11.5602	-8.3185	-11.5177	14.829	11.8864	-5.0497	-11.1915	FALSE	FALSE	FALSE	TRUE	FALSE	FALSE	FALSE
Mcph1	MmuEX0028277	chr8:18625560-18625674	115	chr8:18622694,18625560-18625674,18627118	S	-1.15395	-2.54815	-12.6786	6.9922	-1.2426	5.598	-12.7673	FALSE	FALSE	TRUE	FALSE	FALSE	FALSE	TRUE
Rapgef1	MmuEX0038771	chr2:29565676-29565828	153	chr2:29562920,29565673+29565676-29565828,29577744	C3	-1.3903	NA	-27.1378	2.0419	58.5778	NA	32.8302	FALSE	FALSE	TRUE	FALSE	TRUE	FALSE	TRUE
A730011L01Rik	MmuEX0002541	chr11:119361160-119361199	40	chr11:119360975,119361160-119361199,119361905	S	-3.62855	1.3829	10.8732	-4.5726	-44.4001	0.43885	-29.8984	FALSE	FALSE	FALSE	FALSE	TRUE	FALSE	TRUE
Rere	MmuEX0039441	chr4:149813452-149813577	126	chr4:149805702,149813452-149813577,149842804	S	15.2442	9.54805	-1.406	8.12655	25.7461	2.43035	9.09585	FALSE	FALSE	FALSE	FALSE	TRUE	FALSE	FALSE
Ift88	MmuEX0023757	chr14:58135818-58135928	111	chr14:58126108,58135818-58135928,58136174	S	1.2053	-3.9011	10.3552	3.28685	-15.2871	-1.81955	-6.1372	FALSE	FALSE	FALSE	FALSE	TRUE	FALSE	FALSE
9430038I01Rik	MmuEX0002372	chr7:144568638-144568800	163	chr7:144579054,144568638-144568800,144568034	C1	-5.4302	-15.8508	0.96945	11.5647	0.9304	1.14405	7.33005	FALSE	TRUE	FALSE	FALSE	FALSE	FALSE	FALSE
Alkbh3	MmuEX0004690	chr2:93841582-93841670	89	chr2:93843210,93841582-93841670,93836549	S	0.08015	-16.1354	10.234	17.4169	-10.7195	1.2014	-0.56565	FALSE	TRUE	FALSE	TRUE	FALSE	FALSE	FALSE
Akap9	MmuEX0004533	chr5:4004803-4004943	141	chr5:4003782,4004803-4004943,4005410	S	NA	24.0056	-3.50525	NA	NA	27.9402	53.3132	FALSE	FALSE	FALSE	FALSE	NA	FALSE	TRUE
Bptf	MmuEX0008152	chr11:106905806-106905979	174	chr11:106908314,106905806-106905979,106905139	S	-6.7217	-34.1983	3.5226	28.9224	17.4395	1.4457	27.6838	FALSE	TRUE	FALSE	TRUE	TRUE	FALSE	TRUE
Bptf	MmuEX0008153	chr11:106956316-106956504	189	chr11:106957030,106956316-106956504,106944014	C1	-44.8923	-74.3603	-23.2761	22.9048	9.14965	-6.5632	30.7659	TRUE	TRUE	TRUE	TRUE	FALSE	FALSE	TRUE
Bptf	MmuEX0008154	chr11:106948026-106948211	186	chr11:106957030,106948026-106948211,106944014	C2	NA	NA	-19.7714	NA	NA	NA	NA	FALSE	FALSE	TRUE	FALSE	NA	FALSE	NA
Bptf	MmuEX0008156	chr11:106923364-106923525	162	chr11:106923850,106923364-106923525,106923149	S	2.54785	4.13975	-11.4069	-3.69275	23.9248	-2.10085	9.97005	FALSE	FALSE	TRUE	FALSE	TRUE	FALSE	FALSE
Xaf1	MmuEX0052332	chr11:72120066-72120154	89	chr11:72118363,72120066-72120154,72122109	C2	-18.3174	NA	NA	10.487	NA	NA	NA	TRUE	FALSE	NA	FALSE	NA	NA	FALSE
Ambra1	MmuEX0004771	chr2:91645181-91645267	87	chr2:91613904,91645181-91645267,91650187	S	-12.9154	-9.09565	-8.51365	-6.0588	-21.6541	-2.239	-17.2523	FALSE	FALSE	FALSE	FALSE	TRUE	FALSE	TRUE
Wbscr27	MmuEX0051757	chr5:135411649-135411741	93	chr5:135410294,135411649-135411741,135416327	S	-9.9778	-11.7045	-13.0363	0.6112	-30.3698	-1.11555	-33.4282	FALSE	TRUE	FALSE	FALSE	TRUE	FALSE	TRUE
Ranbp17	MmuEX0038710	chr11:33304082-33304199	118	chr11:33341803,33304038+33304082-33304199,33229544	C1	-1.43885	1.7763	-2.90435	0.4768	13.426	3.69195	11.9604	FALSE	FALSE	FALSE	FALSE	TRUE	FALSE	FALSE
Madd	MmuEX0027515	chr2:90980714-90980783	70	chr2:90982903+90982913,90980714-90980783,90978912	S	14.3622	7.04025	NA	-7.38035	NA	-14.7023	-44.2717	FALSE	FALSE	FALSE	FALSE	NA	FALSE	TRUE
Madd	MmuEX0027516	chr2:91000474-91000527	54	chr2:91002185,91000474-91000527,90999462	S	3.04275	NA	4.6807	NA	60.42	4.78275	62.0579	FALSE	FALSE	FALSE	FALSE	TRUE	FALSE	TRUE
Scamp5	MmuEX0041148	chr9:57294884-57295033	150	chr9:57299163,57294884-57295033+57295040,57293980	S	-30.0765	-31.3878	-17.7419	10.2006	40.4337	8.88935	52.7683	TRUE	TRUE	TRUE	TRUE	TRUE	FALSE	TRUE
Eml2	MmuEX0016785	chr7:19787179-19787276	98	chr7:19787002,19787179-19787276,19787858	S	-2.04235	-16.1436	3.833	6.38145	1.8333	-7.71975	7.70865	FALSE	TRUE	FALSE	FALSE	FALSE	FALSE	FALSE
D4Ertd22e	MmuEX0013584	chr4:140676239-140676288	50	chr4:140695607,140676239-140676288,140674693+140674696	S	-0.9031	0.3303	-5.88955	2.60565	11.0738	3.83905	6.0873	FALSE	FALSE	FALSE	FALSE	TRUE	FALSE	FALSE
Sft2d2	MmuEX0041979	chr1:167118100-167118185	86	chr1:167118379,167118100-167118185,167115220	S	7.64295	-4.06885	2.93025	15.6062	14.8771	3.89445	10.1644	FALSE	FALSE	FALSE	TRUE	TRUE	FALSE	TRUE
S100pbp	MmuEX0040895	chr4:128860845-128860957	113	chr4:128866616+128866786,128860845-128860957+128860961,128859776	S	-1.42975	-8.56425	0.55055	12.6989	4.45325	5.56445	6.43355	FALSE	FALSE	FALSE	TRUE	FALSE	FALSE	FALSE
Pif1	MmuEX0035027	chr9:65439527-65439666	140	chr9:65437861,65439494+65439527-65439666,65439931	S	-7.40115	-2.71005	-1.29775	-6.46925	-7.49815	-1.77815	-1.39475	FALSE	FALSE	FALSE	FALSE	FALSE	FALSE	FALSE
Arhgap12	MmuEX0005791	chr18:6065703-6065769	67	chr18:6069829,6065703-6065769+6065843,6064419	S	-1.66475	-0.10935	-19.6992	7.6896	38.6257	9.245	20.5911	FALSE	FALSE	TRUE	FALSE	TRUE	FALSE	TRUE
Uspl1	MmuEX0051128	chr5:149999284-149999410	127	chr5:149996382,149999284-149999410+149999452,149999921	C1	-6.5594	-0.0519	-7.06855	-37.089	-61.4924	-30.5815	-62.0016	FALSE	FALSE	FALSE	TRUE	TRUE	TRUE	TRUE
Tcl1	MmuEX0046732	chr12:106456433-106456502	70	chr12:106456842+106456869+106456918+106456942,106456433-106456502+106456723,106455798+106455911	S	3.8632	NA	NA	14.1227	NA	NA	NA	FALSE	NA	NA	TRUE	NA	FALSE	NA
Meis3	MmuEX0028637	chr7:16764351-16764449	99	chr7:16764144,16764300+16764351-16764449,16767390	S	-17.385	-3.7997	0.48195	1.5485	0.76635	15.1339	18.6334	TRUE	FALSE	FALSE	FALSE	FALSE	FALSE	TRUE
Fam35a	MmuEX0018268	chr14:35072811-35072918	108	chr14:35080687,35072811-35072918,35062557	C1	10.1451	-3.72955	9.8862	16.7062	2.1917	2.83155	1.9328	FALSE	FALSE	FALSE	TRUE	FALSE	FALSE	FALSE
Stx3	MmuEX0045592	chr19:11857516-11857626	111	chr19:11859880,11857516-11857626,11856170	C1	0.4044	-0.06245	27.728	0.43935	-39.8693	-0.0275	-12.5457	FALSE	FALSE	TRUE	FALSE	TRUE	FALSE	TRUE
Stx3	MmuEX0045595	chr19:11864538-11864583	46	chr19:11866236,11864538-11864583,11864075+11864121	S	-1.36605	-2.3094	-12.8453	0.3367	15.0251	-0.60665	3.5458	FALSE	FALSE	TRUE	FALSE	TRUE	FALSE	FALSE
Mrps27	MmuEX0029744	chr13:100171225-100171347	123	chr13:100170331,100171225-100171347,100173459	S	-1.13495	-10.7433	1.62675	10.4482	-2.56265	0.8399	0.19905	FALSE	TRUE	FALSE	TRUE	FALSE	FALSE	FALSE
Slc39a11	MmuEX0043277	chr11:113420825-113420863	39	chr11:113423320+113423398,113420825-113420863,113384938	S	4.001	2.1387	7.4612	-0.34935	-11.2284	-2.21165	-7.76815	FALSE	FALSE	FALSE	FALSE	TRUE	FALSE	FALSE
Alg13	MmuEX0004640	chrX:140799479-140799518	40	chrX:140798650,140799479-140799518,140802442	S	0.00875	-0.0417	-5.31355	0.7514	12.9549	0.70095	7.63255	FALSE	FALSE	FALSE	FALSE	TRUE	FALSE	FALSE
Plekha6	MmuEX0035728	chr1:135191140-135191285	146	chr1:135190664,135191140-135191285,135195497	S	NA	-10.2936	-3.60275	NA	NA	3.9472	-26.4013	FALSE	FALSE	FALSE	FALSE	NA	FALSE	TRUE
Ubac2	MmuEX0050098	chr14:122382490-122382537	48	chr14:122372954,122382490-122382537,122393447	S	6.62035	0.99565	12.3652	5.7033	-10.2583	0.0786	-4.51335	FALSE	FALSE	TRUE	FALSE	TRUE	FALSE	FALSE
Ppp2r2d	MmuEX0036752	chr7:146040142-146040348	207	chr7:146038387,146040142-146040348,146060093	C1	1.4378	2.13215	NA	-0.10735	12.2064	0.587	NA	FALSE	FALSE	NA	FALSE	TRUE	FALSE	FALSE
Ppp2r2d	MmuEX0036756	chr7:146061373-146061538	166	chr7:146060190,146061373-146061538,146062073	S	1.5276	3.9498	-2.59665	-3.7805	-15.763	-1.3583	-19.8873	FALSE	FALSE	FALSE	FALSE	TRUE	FALSE	TRUE
Ydjc	MmuEX0052506	chr16:17147890-17148067	178	chr16:17147790,17147890-17148067,17148249	S	-1.9957	-10.5667	7.4808	2.8269	-8.1268	-5.7441	1.3497	FALSE	TRUE	FALSE	FALSE	FALSE	FALSE	FALSE
Poldip3	MmuEX0036191	chr15:82967898-82967984	87	chr15:82968562,82967898-82967984,82965819	S	-1.7351	-2.06575	-7.93095	-1.6784	-5.07575	-2.00905	-11.2716	FALSE	FALSE	FALSE	FALSE	FALSE	FALSE	TRUE
Smek1	MmuEX0043904	chr12:102283736-102283891	156	chr12:102287870,102283736-102283891,102282869	S	-0.0783	-18.9101	0.17	18.4603	2.1802	-0.37145	2.4285	FALSE	TRUE	FALSE	TRUE	FALSE	FALSE	FALSE
Tcf20	MmuEX0046661	chr15:82644911-82645033	123	chr15:82646037+82646041,82644911-82645033,82640212+82640217	S	-0.7096	-15.6428	-19.3803	18.845	64.5553	3.9118	45.8845	FALSE	TRUE	TRUE	TRUE	TRUE	FALSE	TRUE
Ipo9	MmuEX0024386	chr1:137323508-137323618	111	chr1:137326845,137323508-137323618,137316930	S	0.5279	-11.627	8.4104	16.8695	15.7444	4.71455	23.6269	FALSE	TRUE	FALSE	TRUE	TRUE	FALSE	TRUE
Git2	MmuEX0020455	chr5:115193785-115193889	105	chr5:115195438,115193740+115193785-115193889,115189290	S	2.13955	-9.1058	9.3187	12.1854	-10.915	0.94005	-3.73585	FALSE	FALSE	FALSE	TRUE	TRUE	FALSE	FALSE
Git2	MmuEX0020456	chr5:115187357-115187446	90	chr5:115189042,115187357-115187446,115183952	S	-14.211	-11.4418	1.3237	-1.74095	-64.9415	1.02825	-49.4068	TRUE	TRUE	FALSE	FALSE	TRUE	FALSE	TRUE
Metap1d	MmuEX0028695	chr2:71360590-71360687	98	chr2:71353857,71360568+71360590-71360687,71361859	S	-3.0125	4.0722	2.3214	-6.1023	-5.2374	0.9824	0.0965	FALSE	FALSE	FALSE	FALSE	FALSE	FALSE	FALSE
Arhgef11	MmuEX0005966	chr3:87522151-87522180	30	chr3:87521442,87522151-87522180,87526279	S	-17.2342	-10.7662	8.25575	-0.4346	-35.7446	6.03345	-10.2546	FALSE	FALSE	FALSE	FALSE	TRUE	FALSE	FALSE
Igsf3	MmuEX0023832	chr3:101236838-101236897	60	chr3:101235516,101236838-101236897,101239254	S	-19.8618	-3.0432	4.40295	-45.1168	-79.0668	-28.2982	-54.8021	FALSE	FALSE	FALSE	TRUE	TRUE	FALSE	TRUE
Dzip1	MmuEX0016032	chr14:119323119-119323317	199	chr14:119323613+119323647,119323119-119323317,119322389	S	-2.50415	-11.2496	-3.3152	10.735	26.2915	1.98955	25.4805	FALSE	FALSE	FALSE	FALSE	TRUE	FALSE	TRUE
Dzip1	MmuEX0016033	chr14:119312335-119312432	98	chr14:119314412,119312335-119312432,119311788	S	1.83595	3.8403	12.0749	-0.15215	-2.37395	1.8522	7.865	FALSE	FALSE	TRUE	FALSE	FALSE	FALSE	FALSE
Pbrm1	MmuEX0033844	chr14:31836253-31836356	104	chr14:31836045,31836253-31836356+31836365,31838684+31838687	C1	5.3898	-0.13495	-13.7804	11.1945	54.4768	5.6698	35.3067	FALSE	FALSE	TRUE	FALSE	TRUE	FALSE	TRUE
Pbrm1	MmuEX0033846	chr14:31927035-31927190	156	chr14:31920496,31927035-31927190,31930199	C1	28.8722	48.3062	30.5863	-11.6224	-21.194	7.81165	-19.4798	TRUE	TRUE	TRUE	FALSE	TRUE	FALSE	TRUE
Arl15	MmuEX0006132	chr13:114724272-114724331	60	chr13:114712599,114724272-114724331,114757790	S	1.6387	19.3133	3.94935	-18.3241	-10.4335	-0.6495	-8.12285	FALSE	TRUE	FALSE	TRUE	TRUE	FALSE	FALSE
Tsen2	MmuEX0049279	chr6:115499931-115500012	82	chr6:115498048,115499931-115500012,115504009	S	8.7038	11.6174	-4.6889	-5.7711	-11.7903	-2.85745	-25.183	FALSE	TRUE	FALSE	FALSE	TRUE	FALSE	TRUE
Rbm7	MmuEX0039193	chr9:48302388-48302492	105	chr9:48303260,48302388-48302492,48302286	S	0.42715	-18.674	-7.8923	15.6702	15.785	-3.43085	7.46555	FALSE	TRUE	FALSE	TRUE	TRUE	FALSE	FALSE
Zmym4	MmuEX0053946	chr4:126600308-126600478	171	chr4:126600813,126600308-126600478,126592909	S	-0.18155	1.26965	8.04205	-0.1428	-10.6098	1.3084	-2.38615	FALSE	FALSE	FALSE	FALSE	TRUE	FALSE	FALSE
Zfp410	MmuEX0053309	chr12:85680001-85680203	203	chr12:85679732,85680001-85680203,85681052	S	0.6256	-1.8301	-4.237	3.6646	11.3188	1.2089	6.4562	FALSE	FALSE	FALSE	FALSE	TRUE	FALSE	FALSE
Dmtf1	MmuEX0014901	chr5:9126540-9126643	104	chr5:9127957,9126540-9126643+9126749,9124527	S	7.79165	0.20955	11.2314	5.23575	7.2563	-2.34635	10.696	FALSE	FALSE	TRUE	FALSE	FALSE	FALSE	TRUE
Dmtf1	MmuEX0014904	chr5:9148900-9149022	123	chr5:9150376,9148900-9149022,9140480	S	-0.862	-6.30195	2.7225	4.2261	-11.4949	-1.21385	-7.9104	FALSE	FALSE	FALSE	FALSE	TRUE	FALSE	FALSE
Ubap2l	MmuEX0050122	chr3:89835233-89835292	60	chr3:89837987,89835218+89835233-89835292,89832299	S	0.0683	3.2303	9.7342	-4.7606	-50.6746	-1.5986	-41.0087	FALSE	FALSE	FALSE	FALSE	TRUE	FALSE	TRUE
Ipo11	MmuEX0024354	chr13:107647579-107647605	27	chr13:107650941,107647579-107647605,107647388	S	NA	-4.8936	-15.9304	NA	NA	0.11275	13.4067	FALSE	FALSE	TRUE	FALSE	NA	FALSE	TRUE
Atxn2	MmuEX0007075	chr5:122231342-122231551	210	chr5:122229605,122231342-122231551,122233866	S	-0.81225	-0.78505	18.1464	6.10045	-27.2094	6.12765	-8.25075	FALSE	FALSE	TRUE	FALSE	TRUE	FALSE	FALSE
Shc1	MmuEX0042269	chr3:89228112-89228165	54	chr3:89227738,89228112-89228165,89228477	S	1.58055	1.02515	3.71485	-1.07975	-12.9977	-1.63515	-10.8634	FALSE	FALSE	FALSE	FALSE	TRUE	FALSE	TRUE
Pla2g6	MmuEX0035523	chr15:79134735-79134899	165	chr15:79136133,79134735-79134899,79133127	C1	27.9306	29.8282	9.16805	-10.9557	17.0037	-9.0581	-1.7589	TRUE	TRUE	FALSE	TRUE	TRUE	FALSE	FALSE
Dhx9	MmuEX0014628	chr1:155323554-155323692	139	chr1:155325171,155323554-155323692,155322839	S	-4.1148	-17.6717	2.8651	15.3726	-5.89245	1.81565	1.08745	FALSE	TRUE	FALSE	TRUE	FALSE	FALSE	FALSE
Exog	MmuEX0017608	chr9:119354405-119354439	35	chr9:119354268,119354405-119354439,119356067	C1	0.23895	-20.7631	9.43365	17.1346	3.5124	-3.86755	12.7071	FALSE	TRUE	FALSE	FALSE	FALSE	FALSE	FALSE
Exog	MmuEX0017609	chr9:119354806-119354919	114	chr9:119354268,119354806-119354919,119356067	C2	NA	-22.0739	NA	NA	NA	5.407	NA	FALSE	TRUE	FALSE	FALSE	NA	FALSE	FALSE
Alkbh6	MmuEX0004695	chr7:31098492-31098617	126	chr7:31097726,31098492-31098617,31098938	S	0.59265	2.6758	9.4316	2.8006	2.926	4.88375	11.765	FALSE	FALSE	FALSE	FALSE	FALSE	FALSE	TRUE
D130020L05Rik	MmuEX0013469	chr12:102322494-102322709	216	chr12:102322235,102322494-102322709,102326252	C2	NA	-10.8272	25.8282	NA	NA	2.82205	-6.02315	FALSE	FALSE	TRUE	FALSE	NA	FALSE	FALSE
Exoc3l	MmuEX0017570	chr8:107819160-107819335	176	chr8:107819526+107819543,107819160-107819335,107819080+107819084	C1	3.2078	NA	NA	30.6523	NA	NA	-2.79345	FALSE	NA	FALSE	TRUE	FALSE	FALSE	FALSE
Usp48	MmuEX0051064	chr4:137192849-137192902	54	chr4:137190923,137192849-137192902,137193675+137193680	S	-1.81945	-12.1273	2.29065	12.4532	-15.9002	2.1454	-11.7901	FALSE	TRUE	FALSE	TRUE	TRUE	FALSE	TRUE
Dpy19l3	MmuEX0015652	chr7:36507726-36507849	124	chr7:36510310,36507726-36507849,36506698	S	-0.0655	4.61305	-5.84355	11.5458	17.1107	16.2244	11.3327	FALSE	FALSE	FALSE	FALSE	TRUE	FALSE	FALSE
Zmym1	MmuEX0053912	chr4:126734645-126734837	193	chr4:126736037,126734645-126734837,126731626	C1	-4.9758	0.218	-7.3762	-3.64555	21.6578	1.54825	19.2574	FALSE	FALSE	FALSE	FALSE	TRUE	FALSE	TRUE
Trp53bp1	MmuEX0049087	chr2:121054324-121054443	120	chr2:121061309,121054324-121054443,121053584	S	1.0101	1.55345	30.1837	1.6292	-46.3942	2.17255	-17.2206	FALSE	FALSE	TRUE	FALSE	TRUE	FALSE	TRUE
Trp53bp1	MmuEX0049091	chr2:121046894-121046979	86	chr2:121049441,121046894-121046979+121046986,121041907	S	3.42535	-10.4522	-1.09785	14.1799	12.1176	0.30225	7.5944	FALSE	TRUE	FALSE	TRUE	TRUE	FALSE	FALSE
Ccdc84	MmuEX0009947	chr9:44221000-44221097	98	chr9:44221220,44221000-44221097+44221105+44221126,44220566	S	-1.26645	-0.37505	2.44825	-0.6788	-3.9696	0.2126	-0.2549	FALSE	FALSE	FALSE	FALSE	FALSE	FALSE	FALSE
Wdfy3	MmuEX0051787	chr5:102307025-102307078	54	chr5:102311442,102307025-102307078,102305028	S	0.21915	-1.9225	15.4029	-2.6434	-72.1462	-4.78505	-56.9624	FALSE	FALSE	TRUE	FALSE	TRUE	FALSE	TRUE
Thrap3	MmuEX0047244	chr4:125850381-125850573	193	chr4:125850688,125850381-125850573,125848991+125849125	S	-9.57	-12.156	11.9884	-3.642	-28.7554	-6.22795	-7.19705	FALSE	FALSE	FALSE	FALSE	TRUE	FALSE	FALSE
Cep164	MmuEX0010916	chr9:45614069-45615727	1659	chr9:45617787,45614069-45615727,45611411	C1	-3.0426	-2.53215	-3.25125	4.9339	23.1787	5.44435	22.97	FALSE	FALSE	FALSE	FALSE	TRUE	FALSE	TRUE
Cep164	MmuEX0010921	chr9:45590035-45590331	297	chr9:45595509,45590035-45590331,45587919	C2	NA	-25.5155	20.3291	NA	NA	6.7505	13.266	FALSE	TRUE	TRUE	NA	FALSE	FALSE	FALSE
Zfand3	MmuEX0052969	chr17:30290248-30290313	66	chr17:30272450+30272604,30290248-30290313,30329508	S	14.2104	11.0599	12.05	2.82455	2.62145	-0.32595	0.46105	TRUE	TRUE	TRUE	FALSE	FALSE	FALSE	FALSE
Slc38a6	MmuEX0043248	chr12:74394686-74394786	101	chr12:74393220,74394686-74394786,74411132	S	NA	3.0579	4.27025	NA	NA	10.8115	48.1648	FALSE	FALSE	FALSE	FALSE	NA	FALSE	TRUE
Slc38a6	MmuEX0043254	chr12:74444656-74444735	80	chr12:74442747,74444656-74444735,74445780	S	14.0408	9.51665	-10.3381	-0.36575	-8.1682	-4.8899	-32.5471	FALSE	FALSE	FALSE	FALSE	FALSE	FALSE	TRUE
4930503L19Rik	MmuEX0001621	chr18:70616128-70616198	71	chr18:70617971,70616128-70616198,70613042	C1	-5.1815	-1.06335	16.1927	3.489	-17.9301	7.60715	3.44415	FALSE	FALSE	FALSE	FALSE	TRUE	FALSE	FALSE
Pwwp2a	MmuEX0038080	chr11:43496983-43497727	745	chr11:43496118,43496983-43497727,43518036	C1	0.13555	-6.94635	1.8445	5.78425	-4.721	-1.29765	-3.01205	FALSE	FALSE	FALSE	FALSE	FALSE	FALSE	FALSE
Pwwp2a	MmuEX0038082	chr11:43530532-43530651	120	chr11:43518979,43530532-43530651,43533723+43533834	S	-3.8413	-21.1325	-1.75665	18.6371	-0.61175	1.34585	1.4729	FALSE	TRUE	FALSE	TRUE	FALSE	FALSE	FALSE
Magi1	MmuEX0027548	chr6:93654271-93654354	84	chr6:93657998,93654271-93654354,93651369+93651375	S	-19.7291	15.1265	-5.80545	-12.9919	55.1707	21.8637	69.0943	FALSE	FALSE	FALSE	FALSE	TRUE	FALSE	TRUE
Zfp688	MmuEX0053551	chr7:134564919-134564988	70	chr7:134565137+134565163+134565323,134564919-134564988+134565032,134563155	C2	-1.0585	-7.0936	2.47345	15.7202	-7.71705	9.68505	-4.1851	FALSE	FALSE	FALSE	TRUE	FALSE	FALSE	FALSE
Zfp688	MmuEX0053552	chr7:134563524-134563619	96	chr7:134564919,134563524-134563619+134563623,134563155	C2	-1.4305	-18.0451	-2.81545	13.3994	-13.3102	-3.21525	-14.6951	FALSE	TRUE	FALSE	TRUE	FALSE	FALSE	FALSE
2410002F23Rik	MmuEX0000986	chr7:51502621-51502786	166	chr7:51502178+51502193,51502608+51502621-51502786,51503622	C1	-12.3888	3.0241	-0.3073	-29.2472	-43.5322	-13.8342	-31.4506	FALSE	FALSE	FALSE	TRUE	TRUE	FALSE	TRUE
Glb1	MmuEX0020474	chr9:114326079-114326248	170	chr9:114310387,114326079-114326248,114329471	S	-16.9201	-24.3545	4.76455	10.651	-20.8392	3.2166	0.84545	TRUE	TRUE	FALSE	TRUE	TRUE	FALSE	FALSE
Wnk1	MmuEX0052214	chr6:119879844-119879885	42	chr6:119884274,119879844-119879885,119877252	C1	-0.0173	-0.144	NA	0.103	15.3274	-0.0237	NA	FALSE	FALSE	NA	FALSE	TRUE	FALSE	FALSE
Wnk1	MmuEX0052216	chr6:119903789-119903920	132	chr6:119906089,119903789-119903920+119904250,119902987	C1	11.6395	10.2831	-1.181	2.58895	34.4941	1.23255	21.6736	TRUE	TRUE	FALSE	FALSE	TRUE	FALSE	TRUE
Wnk1	MmuEX0052217	chr6:119902703-119902987	285	chr6:119906089,119902703-119902987,119902013	C1	10.9631	21.7991	0.2665	-8.15755	11.5381	2.67845	0.84155	TRUE	TRUE	FALSE	FALSE	TRUE	FALSE	FALSE
Eif4g1	MmuEX0016615	chr16:20673941-20674034	94	chr16:20673728,20673941-20674034,20674301+20674305	S	3.8228	10.4841	3.5387	-7.9365	1.553	-1.27515	1.2689	FALSE	TRUE	FALSE	FALSE	FALSE	FALSE	FALSE
Eif4g1	MmuEX0016617	chr16:20674859-20674879	21	chr16:20674387,20674859-20674879,20675417	S	NA	NA	-15.2987	NA	NA	0.1665	36.442	FALSE	FALSE	TRUE	FALSE	NA	FALSE	TRUE
5830418K08Rik	MmuEX0002079	chr9:15134949-15135092	144	chr9:15135198,15134940+15134949-15135092,15132395	S	-0.9927	-13.0401	31.8496	7.62055	-32.6707	-4.4268	0.17165	FALSE	TRUE	TRUE	FALSE	TRUE	FALSE	FALSE
Zfp62	MmuEX0053502	chr11:49027725-49027820	96	chr11:49027144+49027148,49027725-49027820,49028566	C1	-4.04455	NA	-1.0916	NA	-15.3567	-0.4677	-12.4038	FALSE	FALSE	FALSE	FALSE	TRUE	FALSE	FALSE
Zfp62	MmuEX0053503	chr11:49028057-49028156	100	chr11:49027144+49027148,49028028+49028057-49028156,49028566	C1	-1.80275	6.0128	NA	-1.6717	23.7574	6.14385	NA	FALSE	FALSE	FALSE	FALSE	TRUE	FALSE	FALSE
Zfp322a	MmuEX0053223	chr13:23454449-23454523	75	chr13:23454672,23454449-23454523,23449582	S	-13.0865	-9.6436	1.9709	-12.1296	-33.4338	-8.68675	-18.3764	FALSE	FALSE	FALSE	FALSE	TRUE	FALSE	TRUE
Hnrnpa1	MmuEX0023087	chr15:103073353-103073505	153	chr15:103073149,103073353-103073505+103073511+103073515,103074056+103074060+103074071	C1	3.07975	-1.21525	6.14635	-9.2308	5.7216	-13.5258	8.7882	FALSE	FALSE	FALSE	FALSE	FALSE	TRUE	FALSE
Zfp518b	MmuEX0053405	chr5:39074432-39074497	66	chr5:39075918,39074432-39074497,39074021	C1	-5.4843	-2.90745	-5.79735	-6.76395	-22.3956	-4.1871	-22.7086	FALSE	FALSE	FALSE	FALSE	TRUE	FALSE	TRUE
Mbtps2	MmuEX0028154	chrX:154031657-154031805	149	chrX:154036428,154031657-154031805,154029487	S	-7.47355	-16.1099	-7.669	24.6137	36.9466	15.9774	36.7511	FALSE	TRUE	FALSE	TRUE	TRUE	TRUE	TRUE
Zfp740	MmuEX0053595	chr15:102035660-102035736	77	chr15:102035314+102035517,102035660-102035736,102038202	S	-2.9064	-7.4829	15.2507	-2.72945	-26.6737	-7.30595	-8.51665	FALSE	FALSE	TRUE	FALSE	TRUE	FALSE	FALSE
Ythdf3	MmuEX0052600	chr3:16103187-16103219	33	chr3:16089563,16103187-16103219,16103826+16103834	S	-11.6861	-39.7567	15.1587	36.6467	-11.5184	8.5761	15.3264	FALSE	TRUE	TRUE	TRUE	TRUE	FALSE	TRUE
Gphn	MmuEX0021593	chr12:79594937-79595044	108	chr12:79593297,79594937-79595044,79605604	S	0.59995	-0.40545	27.044	-3.0489	-78.1421	-4.0543	-51.698	FALSE	FALSE	TRUE	FALSE	TRUE	FALSE	TRUE
Trpt1	MmuEX0049197	chr19:7072423-7072592	170	chr19:7071267,7072423-7072592,7072682	S	-0.90985	-18.8392	35.5014	13.1964	-49.0127	-4.73305	-12.6015	FALSE	TRUE	TRUE	FALSE	TRUE	FALSE	FALSE
Trpt1	MmuEX0049198	chr19:7072682-7072856	175	chr19:7071267,7072682-7072856,7072999	C2	-0.27115	-0.80175	10.1288	-0.2347	-12.3049	-0.7653	-1.90505	FALSE	FALSE	TRUE	FALSE	TRUE	FALSE	FALSE
D19Wsu162e	MmuEX0013522	chr19:46681202-46681249	48	chr19:46673783,46681202-46681249,46718843	S	19.3721	37.6915	19.0422	-20.383	-30.4504	-2.06355	-30.7801	TRUE	TRUE	TRUE	TRUE	TRUE	FALSE	TRUE
Lrrc49	MmuEX0027041	chr9:60528312-60528509	198	chr9:60532842,60528312-60528509,60527978	S	0.7582	NA	-1.3335	NA	-23.3505	-2.4624	-25.4423	FALSE	NA	FALSE	NA	TRUE	FALSE	TRUE
Gigyf2	MmuEX0020416	chr1:89276543-89276583	41	chr1:89275658,89276543-89276583,89300242	S	2.5009	-1.9046	12.2774	5.18305	-8.7425	0.77755	1.03405	FALSE	FALSE	TRUE	FALSE	FALSE	FALSE	FALSE
Cyp4f16	MmuEX0013401	chr17:32677216-32677360	145	chr17:32674141,32677216-32677360,32679683	S	-4.99975	-6.86195	-20.2508	8.5324	-7.04505	6.6702	-22.2961	FALSE	FALSE	TRUE	FALSE	FALSE	FALSE	TRUE
Phldb1	MmuEX0034867	chr9:44509029-44509169	141	chr9:44511886,44509029-44509169,44507779	C1	NA	-1.5882	-6.43535	NA	NA	1.20165	31.4758	FALSE	FALSE	FALSE	FALSE	NA	FALSE	TRUE
Phf3	MmuEX0034775	chr1:30893950-30894111	162	chr1:30919832,30893950-30894111,30888404	C1	6.837	-2.66255	20.1101	11.9599	-13.2724	2.46035	0.00065	FALSE	FALSE	TRUE	TRUE	TRUE	FALSE	FALSE
Phf3	MmuEX0034776	chr1:30886688-30888404	1717	chr1:30893950,30886688-30888404,30881364	C1	2.6506	-0.4219	13.6196	4.30545	-14.5359	1.23295	-3.56695	FALSE	FALSE	TRUE	FALSE	TRUE	FALSE	FALSE
Tada3	MmuEX0046154	chr6:113326886-113326939	54	chr6:113327310,113326886-113326939,113326058	S	-0.62345	-0.5756	6.33225	23.0592	41.1897	23.1071	48.1454	FALSE	FALSE	FALSE	TRUE	TRUE	TRUE	TRUE
Cyp20a1	MmuEX0013317	chr1:60409753-60409919	167	chr1:60409014,60409753-60409919,60411358	S	-0.7709	-0.1277	6.3046	1.4246	-16.1438	2.0678	-9.06825	FALSE	FALSE	FALSE	FALSE	TRUE	FALSE	FALSE
Aff4	MmuEX0004154	chr11:53194088-53194174	87	chr11:53189135,53194088-53194174,53203257	S	-1.40835	12.5539	5.71085	-17.36	-29.3671	-3.3977	-22.2479	FALSE	TRUE	FALSE	TRUE	TRUE	FALSE	TRUE
Clip1	MmuEX0011700	chr5:124085183-124085287	105	chr5:124090503,124085183-124085287,124081178	C1	-2.13645	NA	-8.14255	NA	61.234	1.31845	55.2279	FALSE	FALSE	FALSE	FALSE	TRUE	FALSE	TRUE
Aftph	MmuEX0004178	chr11:20596754-20596834	81	chr11:20598316,20596754-20596834,20592591	S	NA	NA	-18.0119	NA	NA	1.9013	46.9029	FALSE	FALSE	TRUE	FALSE	NA	FALSE	TRUE
Nsun3	MmuEX0032455	chr16:62771525-62771562	38	chr16:62776114,62771525-62771562,62770638	S	NA	NA	NA	NA	-13.6105	NA	NA	FALSE	FALSE	FALSE	FALSE	TRUE	FALSE	FALSE
Fam118b	MmuEX0017881	chr9:35034749-35034810	62	chr9:35042816,35034749-35034810+35034976,35031327	S	-1.3302	-6.01465	-18.7037	3.85145	5.21275	-0.833	-12.1608	FALSE	FALSE	TRUE	FALSE	FALSE	FALSE	TRUE
Tatdn1	MmuEX0046336	chr15:58741128-58741204	77	chr15:58747707,58741128-58741204,58737366	S	12.3354	2.9364	22.8288	1.7061	-28.0948	-7.6929	-17.6014	FALSE	FALSE	TRUE	FALSE	TRUE	FALSE	FALSE
Tatdn1	MmuEX0046340	chr15:58755460-58755523	64	chr15:58757991,58755384+58755460-58755523,58752972	S	16.1079	17.9739	-10.1827	3.66335	29.5722	5.52935	3.2816	FALSE	TRUE	TRUE	FALSE	TRUE	FALSE	FALSE
Pcmtd1	MmuEX0034002	chr1:7110275-7110680	406	chr1:7079297,7110275-7110680+7110696,7137718	S	17.5938	-1.633	16.0986	20.3549	2.0875	1.1282	0.59235	FALSE	FALSE	TRUE	TRUE	FALSE	FALSE	FALSE
Pcmtd1	MmuEX0034003	chr1:7145161-7145352	192	chr1:7137820,7145161-7145352,7150973	S	-12.6727	6.0433	-4.57135	-16.898	-18.5539	1.818	-10.4525	FALSE	FALSE	FALSE	TRUE	TRUE	FALSE	FALSE
Mical3	MmuEX0028987	chr6:120903652-120903702	51	chr6:120907717,120903652-120903702,120902503	S	-1.80965	-2.9009	2.00995	-1.7508	-69.3056	-2.84205	-65.4861	FALSE	FALSE	FALSE	FALSE	TRUE	FALSE	TRUE
Senp8	MmuEX0041696	chr9:59587747-59587839	93	chr9:59598385,59587747-59587839+59587858,59585675	C1	-2.00225	-7.40685	-20.2877	-0.1954	19.2763	-5.6	0.99085	FALSE	FALSE	TRUE	FALSE	FALSE	FALSE	FALSE
1110012J17Rik	MmuEX0000101	chr17:66720663-66720785	123	chr17:66727193,66720663-66720785,66717800	S	-0.26915	-0.85825	-6.7861	3.71565	10.0727	3.12655	3.55575	FALSE	FALSE	FALSE	FALSE	TRUE	FALSE	FALSE
Immt	MmuEX0024088	chr6:71803167-71803262	96	chr6:71802861,71803167-71803262,71806906	C1	-1.0449	-17.205	11.4992	21.7452	5.87595	5.58505	18.4201	FALSE	TRUE	TRUE	TRUE	FALSE	FALSE	TRUE
Rexo4	MmuEX0039486	chr2:26815744-26815937	194	chr2:26816123,26815744-26815937,26814087	S	3.65125	-2.6116	2.5098	4.0801	-10.158	-2.18275	-11.2995	FALSE	FALSE	FALSE	FALSE	FALSE	FALSE	TRUE
Nav2	MmuEX0030957	chr7:56806967-56807419	453	chr7:56803911,56806967-56807419,56812280	C2	NA	-24.7357	-16.2308	NA	NA	3.6871	-10.8481	FALSE	TRUE	FALSE	FALSE	FALSE	FALSE	FALSE
Pbx1	MmuEX0033850	chr1:170115087-170115199	113	chr1:170121409+170121520,170115087-170115199,170113750	S	1.83685	1.25605	0.52005	6.00935	54.3539	5.42855	53.0371	FALSE	FALSE	FALSE	FALSE	TRUE	FALSE	TRUE
Hook2	MmuEX0023178	chr8:87517223-87517355	133	chr8:87517133,87517223-87517355,87517432+87517474	S	2.0445	1.91025	24.2978	-2.0104	-28.2763	-2.14465	-6.02295	FALSE	FALSE	TRUE	FALSE	TRUE	FALSE	FALSE
BC004004	MmuEX0007305	chr17:29414802-29414892	91	chr17:29405947,29414802-29414892,29419005	S	4.02575	4.1215	0.7866	8.4644	15.1386	8.56015	11.8994	FALSE	FALSE	FALSE	FALSE	TRUE	FALSE	TRUE
BC004004	MmuEX0007307	chr17:29419623-29419836	214	chr17:29419212+29419219,29419623-29419836,29430952	S	-5.324	-3.2098	0.2078	9.80065	7.16555	11.9148	12.6974	FALSE	FALSE	FALSE	FALSE	FALSE	TRUE	TRUE
1200016B10Rik	MmuEX0000210	chr1:153257901-153258588	688	chr1:153259921,153257901-153258588,153254765	S	12.0756	14.8854	0.98655	-3.7327	13.1707	-0.92295	2.08165	FALSE	TRUE	FALSE	FALSE	FALSE	FALSE	FALSE
Senp7	MmuEX0041688	chr16:56089497-56089577	81	chr16:56082521,56089497-56089577,56097453	S	-0.2075	2.36625	-19.5121	-1.3157	7.9429	1.25805	-11.3617	FALSE	FALSE	TRUE	FALSE	FALSE	FALSE	FALSE
9230110C19Rik	MmuEX0002339	chr9:8023900-8023966	67	chr9:8025962,8023900-8023966,8022303+8022544	S	NA	-22.1229	4.542	NA	NA	11.034	11.7751	FALSE	TRUE	FALSE	FALSE	FALSE	FALSE	FALSE
Zfp952	MmuEX0053733	chr17:33139468-33139577	110	chr17:33138963,33139468-33139577,33139703	S	9.2933	2.8846	8.10765	-4.1211	-15.0328	-10.5298	-16.2184	FALSE	FALSE	FALSE	FALSE	TRUE	FALSE	FALSE
Mapk14	MmuEX0027826	chr17:28873956-28874035	80	chr17:28865920,28873956-28874035,28878733	C3	-2.46415	-4.74645	10.3797	4.2398	-35.2013	1.9575	-22.3574	FALSE	FALSE	TRUE	FALSE	TRUE	FALSE	TRUE
Mapk14	MmuEX0027827	chr17:28877689-28877704	16	chr17:28865920,28877625+28877689-28877704,28878733	C3	2.31625	5.7022	-8.04995	-3.40605	30.0546	-0.0201	19.6884	FALSE	FALSE	FALSE	FALSE	TRUE	FALSE	TRUE
Mast1	MmuEX0027993	chr8:87439354-87439490	137	chr8:87439579,87439354-87439490,87437402+87437406+87437427	C1	-10.331	NA	NA	NA	NA	4.61915	NA	TRUE	NA	FALSE	FALSE	NA	FALSE	NA
Srcap	MmuEX0044851	chr7:134657679-134657754	76	chr7:134655852,134657679-134657754,134659456	S	-11.4593	-2.90945	-0.44815	1.8624	6.3808	10.4123	17.392	TRUE	FALSE	FALSE	FALSE	FALSE	FALSE	TRUE
Slc25a40	MmuEX0042921	chr5:8427196-8427267	72	chr5:8423039,8427196-8427267,8427408	C1	10.4479	-39.2431	24.8269	41.3139	-7.13985	-8.377	7.23915	FALSE	TRUE	FALSE	TRUE	FALSE	FALSE	FALSE
Mdm4	MmuEX0028339	chr1:134901231-134901298	68	chr1:134905714,134901231-134901298,134900467	S	-7.3629	-5.31725	-1.62325	-23.4125	-25.9898	-21.3669	-20.2502	FALSE	FALSE	FALSE	TRUE	TRUE	FALSE	TRUE
Mgmt	MmuEX0028924	chr7:144111539-144111695	157	chr7:144086370,144111539-144111695,144142951	C1	-10.2273	-11.7088	-7.4224	1.5009	-7.41235	0.01945	-4.6074	FALSE	TRUE	FALSE	FALSE	FALSE	FALSE	FALSE
Actn4	MmuEX0003637	chr7:29680451-29680531	81	chr7:29681108,29680451-29680531,29679678	C3	0.5684	-0.2194	12.161	1.0858	-21.8153	0.298	-10.2227	FALSE	FALSE	TRUE	FALSE	TRUE	FALSE	TRUE
Actn4	MmuEX0003638	chr7:29680140-29680205	66	chr7:29681108,29680140-29680205,29679678	C3	-0.77225	0.69575	-9.21925	-1.40215	19.6505	0.06585	11.2035	FALSE	FALSE	FALSE	FALSE	TRUE	FALSE	TRUE
Actn4	MmuEX0003639	chr7:29696509-29696594	86	chr7:29697259,29696509-29696594,29692083	C3	-3.95295	-9.29155	-8.0759	4.7392	-27.668	-0.5994	-31.7909	FALSE	FALSE	FALSE	FALSE	TRUE	FALSE	TRUE
Actn4	MmuEX0003640	chr7:29694922-29695007	86	chr7:29697259,29694922-29695007,29692083	C3	4.1503	9.62615	10.9438	-5.67565	28.7634	-0.1998	35.5569	FALSE	FALSE	TRUE	FALSE	TRUE	FALSE	TRUE
Atp5s	MmuEX0006870	chr12:70838938-70839048	111	chr12:70826001,70838938-70839048,70841886	C2	-2.9316	-13.3979	0.85	9.055	-9.91485	-1.41135	-6.13325	FALSE	TRUE	FALSE	FALSE	FALSE	FALSE	FALSE
Agap1	MmuEX0004189	chr1:91662881-91663039	159	chr1:91640471,91662881-91663039,91685738	S	7.5525	5.79405	6.56945	-3.1611	-14.3383	-4.91955	-15.3213	FALSE	FALSE	FALSE	FALSE	TRUE	FALSE	TRUE
Tead1	MmuEX0046859	chr7:119985554-119985616	63	chr7:119982994,119985554-119985616,120000312	C2	0.1791	6.0181	-3.08245	-5.6798	-0.09165	0.1592	-3.3532	FALSE	FALSE	FALSE	FALSE	FALSE	FALSE	FALSE
Mtap6	MmuEX0029916	chr7:106465982-106466178	197	chr7:106464412,106465982-106466178,106484495	S	-0.71735	NA	NA	NA	64.3515	NA	NA	FALSE	NA	NA	FALSE	TRUE	FALSE	NA
Cd47	MmuEX0010235	chr16:49908167-49908191	25	chr16:49906925,49908167-49908191,49910982+49910987	C1	10.0154	NA	-4.02995	9.93405	53.0301	NA	38.9847	FALSE	NA	FALSE	FALSE	TRUE	NA	TRUE
Cd47	MmuEX0010236	chr16:49908816-49908848	33	chr16:49908191,49908816-49908848,49910982+49910987	C2	NA	NA	NA	NA	NA	24.8117	NA	FALSE	NA	FALSE	FALSE	NA	TRUE	NA
Pprc1	MmuEX0036887	chr19:46141719-46141776	58	chr19:46140207,46141719-46141776,46142508+46142511	S	0.1095	0.5355	-0.6583	-0.222	0.0604	0.204	-0.7074	FALSE	FALSE	FALSE	FALSE	FALSE	FALSE	FALSE
Hmcn2	MmuEX0023021	chr2:31314204-31314323	120	chr2:31313573,31314204-31314323,31314601	S	-6.2483	NA	NA	26.7779	NA	NA	NA	FALSE	FALSE	NA	TRUE	FALSE	FALSE	NA
Zzef1	MmuEX0054130	chr11:72708648-72708787	140	chr11:72706914,72708648-72708787,72713006	S	8.9795	0.50625	-1.2968	9.78375	11.7279	1.3105	1.4516	FALSE	FALSE	FALSE	FALSE	TRUE	FALSE	FALSE
Klhl26	MmuEX0025779	chr8:72999706-72999835	130	chr8:73000749,72999706-72999835,72979547	C1	-4.40705	-11.5974	-0.52865	7.01255	-9.01415	-0.17775	-5.13575	FALSE	TRUE	FALSE	FALSE	FALSE	FALSE	FALSE
Slain1	MmuEX0042519	chr14:104083451-104083600	150	chr14:104056289,104083451-104083600,104084886	S	-0.14465	18.7013	-13.7933	1.9106	42.0768	20.7566	28.4281	FALSE	TRUE	TRUE	FALSE	TRUE	TRUE	TRUE
Ubl7	MmuEX0050267	chr9:57759524-57759632	109	chr9:57758814+57758866+57758978,57759517+57759524-57759632,57760445	S	3.738	-4.0371	5.12145	13.657	4.1243	5.8819	5.50775	FALSE	FALSE	FALSE	TRUE	FALSE	FALSE	FALSE
Tcf7l1	MmuEX0046684	chr6:72598795-72598836	42	chr6:72599114,72598795-72598836,72584226	S	2.07705	2.9258	-7.83085	-9.3023	-7.774	-8.45355	-17.6819	FALSE	FALSE	FALSE	FALSE	FALSE	FALSE	TRUE
6030429G01Rik	MmuEX0002104	chr7:4483340-4483482	143	chr7:4483789,4483340-4483482,4482469	S	NA	-6.30085	NA	8.5474	NA	NA	NA	FALSE	FALSE	FALSE	FALSE	FALSE	FALSE	FALSE
Ppp4r1l-ps	MmuEX0036823	chr2:173425091-173425188	98	chr2:173434234,173425091-173425188,173422688	C1	-3.3141	-28.0312	1.8029	28.6961	-13.9281	3.97895	-8.81105	FALSE	TRUE	FALSE	TRUE	FALSE	FALSE	FALSE
Fez2	MmuEX0019095	chr17:78786331-78786411	81	chr17:78799970,78786331-78786411,78784159	S	-0.7824	0.10325	-16.8744	0.0736	39.3409	0.95925	23.2489	FALSE	FALSE	TRUE	FALSE	TRUE	FALSE	TRUE
Socs6	MmuEX0044330	chr18:89056384-89056444	61	chr18:89056601+89056605,89056384-89056444+89056457,89040310	S	-9.47135	-25.1177	NA	6.1844	NA	-9.4619	-10.4955	FALSE	TRUE	FALSE	FALSE	NA	FALSE	FALSE
Cnot10	MmuEX0011910	chr9:114506913-114506948	36	chr9:114507823,114506913-114506948,114506724	S	17.9501	21.4805	7.7064	8.9511	52.7144	12.4815	42.4708	TRUE	TRUE	FALSE	FALSE	TRUE	TRUE	TRUE
R3hdm1	MmuEX0038210	chr1:130059346-130059435	90	chr1:130049976,130059346-130059435,130064470	C2	0.3226	NA	-19.1673	-2.51015	27.5374	NA	8.04745	FALSE	FALSE	TRUE	FALSE	TRUE	FALSE	FALSE
Stk30	MmuEX0045427	chr12:112048815-112048951	137	chr12:112049989,112048815-112048951+112048988,112048233	S	11.4135	17.6345	-5.69055	-19.0291	-18.171	-12.8081	-35.275	TRUE	FALSE	FALSE	TRUE	TRUE	FALSE	TRUE
Pign	MmuEX0035072	chr1:107476499-107476607	109	chr1:107481566,107476499-107476607,107462827	S	4.43555	-0.87095	-11.1229	3.9525	6.71525	-1.354	-8.84325	FALSE	FALSE	TRUE	FALSE	FALSE	FALSE	FALSE
Cspp1	MmuEX0012968	chr1:10075828-10076033	206	chr1:10073639,10075828-10076033,10078132	S	1.39165	-10.1186	17.0933	6.157	-35.1257	-5.3532	-19.4241	FALSE	TRUE	FALSE	FALSE	TRUE	FALSE	TRUE
Cspp1	MmuEX0012971	chr1:10094293-10094445	153	chr1:10086094,10094293-10094445,10098450	S	1.00065	1.4551	-0.76885	1.20735	-44.8686	1.6618	-46.6381	FALSE	FALSE	FALSE	FALSE	TRUE	FALSE	TRUE
Zfp180	MmuEX0053060	chr7:24871507-24871610	104	chr7:24870525,24871507-24871610,24882840	S	-4.27755	3.54495	6.1113	-8.8651	-17.7249	-1.0426	-7.3361	FALSE	FALSE	FALSE	FALSE	TRUE	FALSE	FALSE
Chd6	MmuEX0011205	chr2:160795882-160795942	61	chr2:160803195,160795882-160795942,160795286+160795291	S	-5.18445	6.1	-1.78045	-5.30715	-10.3979	5.9773	-6.9939	FALSE	FALSE	FALSE	FALSE	FALSE	FALSE	FALSE
Aak1	MmuEX0002872	chr6:86920985-86921080	96	chr6:86917367,86920985-86921080,86945834	C3	NA	NA	-13.0002	NA	NA	NA	35.1878	FALSE	FALSE	FALSE	FALSE	NA	FALSE	TRUE
Aak1	MmuEX0002874	chr6:86932536-86932637	102	chr6:86917367,86932536-86932637,86945834	C3	-1.43265	3.19185	-15.3677	5.1391	65.8799	9.7636	51.9449	FALSE	FALSE	TRUE	FALSE	TRUE	FALSE	TRUE
Aak1	MmuEX0002876	chr6:86936264-86936368	105	chr6:86917367,86936258+86936264-86936368,86945834	C3	NA	NA	NA	NA	75.0504	NA	NA	FALSE	FALSE	NA	FALSE	TRUE	FALSE	NA
Cep170	MmuEX0010927	chr1:178699364-178699657	294	chr1:178699844,178699364-178699657,178691631	C1	-11.7082	-22.7793	-8.54425	1.1568	-2.85345	-9.9143	0.3105	FALSE	TRUE	FALSE	FALSE	FALSE	FALSE	FALSE
Whsc1	MmuEX0052158	chr5:34164308-34164377	70	chr5:34163526,34164308-34164377,34185761	S	8.06745	13.6039	18.8805	-9.06025	-17.6623	-3.52375	-6.84915	FALSE	FALSE	TRUE	FALSE	FALSE	FALSE	FALSE
Mpp7	MmuEX0029564	chr18:7379987-7380067	81	chr18:7403184,7379987-7380067,7356233	S	-6.09505	-11.1317	2.1132	0.8658	-7.02695	-4.17085	1.1813	FALSE	TRUE	FALSE	FALSE	FALSE	FALSE	FALSE
E2f6	MmuEX0016112	chr12:16820653-16820718	66	chr12:16818121,16820653-16820718,16823206	C1	12.8832	21.2031	14.3437	-7.4237	7.78245	0.89625	9.243	FALSE	TRUE	TRUE	FALSE	FALSE	FALSE	FALSE
Zfp317	MmuEX0053217	chr9:19446432-19446547	116	chr9:19445698,19446408+19446432-19446547,19447042	S	-0.6002	-6.5541	-5.7161	5.5999	-4.9655	-0.354	-10.0814	FALSE	FALSE	FALSE	FALSE	FALSE	FALSE	FALSE
Zfp746	MmuEX0053598	chr6:48016428-48016553	126	chr6:48017168,48016428-48016553,48014948+48014951	S	-0.08485	2.0075	10.1179	-0.6708	-15.2084	1.42155	-5.0057	FALSE	FALSE	TRUE	FALSE	FALSE	FALSE	FALSE
D19Ertd737e	MmuEX0013515	chr19:60300768-60300802	35	chr19:60302135+60302213+60302547,60300768-60300802,60297207	C1	-4.79295	-10.1997	0.1778	-0.07085	-10.8257	-5.47765	-5.85495	FALSE	FALSE	FALSE	FALSE	TRUE	FALSE	FALSE
D19Ertd737e	MmuEX0013516	chr19:60296957-60297207	251	chr19:60302135+60302213+60302547,60296957-60297207,60296263	C2	NA	NA	NA	10.9152	NA	NA	NA	FALSE	NA	FALSE	TRUE	FALSE	FALSE	FALSE
Camk2b	MmuEX0008966	chr11:5881073-5881117	45	chr11:5882504,5881073-5881117,5879724	S	NA	0.8594	-2.7617	NA	NA	1.52705	21.488	FALSE	FALSE	FALSE	FALSE	NA	FALSE	TRUE
Phf21a	MmuEX0034764	chr2:92191766-92191788	23	chr2:92189605,92191766-92191788,92197021	C3	NA	NA	NA	NA	NA	4.10315	59.5731	FALSE	FALSE	NA	FALSE	NA	FALSE	TRUE
Phtf1	MmuEX0034914	chr3:103792538-103792697	160	chr3:103791484,103792538-103792697,103794961	S	-2.3296	3.78805	5.6035	-3.7685	-16.0641	2.34915	-8.13095	FALSE	FALSE	FALSE	FALSE	TRUE	FALSE	FALSE
Map2k5	MmuEX0027693	chr9:63205800-63205867	68	chr9:63219544,63205800-63205867,63191263	S	11.6731	5.27705	12.7282	3.7006	-8.97715	-2.69545	-7.92205	FALSE	FALSE	TRUE	FALSE	FALSE	FALSE	FALSE
Col13a1	MmuEX0012145	chr10:61316105-61316140	36	chr10:61319086,61316105-61316140,61313913	S	4.2578	-23.1777	NA	20.8885	1.35245	-6.54705	NA	FALSE	TRUE	FALSE	FALSE	FALSE	FALSE	FALSE
Abi1	MmuEX0003244	chr2:22805704-22805790	87	chr2:22808955,22805704-22805790,22802281	C1	-0.08315	-6.03855	17.1118	3.00455	-39.3898	-2.95085	-22.1948	FALSE	FALSE	TRUE	FALSE	TRUE	FALSE	TRUE
Deaf1	MmuEX0014179	chr7:148487499-148487585	87	chr7:148496661,148487499-148487585+148487588,148483515	S	-0.0377	-12.6792	-1.89575	11.2089	3.338	-1.43255	1.47995	FALSE	TRUE	FALSE	TRUE	FALSE	FALSE	FALSE
Max	MmuEX0028056	chr12:78062250-78062276	27	chr12:78062977,78062250-78062276,78054263	S	24.3149	25.5186	25.0915	-7.2602	-3.68835	-6.0565	-2.91175	TRUE	TRUE	TRUE	FALSE	FALSE	FALSE	FALSE
Arhgef12	MmuEX0005976	chr9:42848623-42848679	57	chr9:42850674,42848623-42848679,42835378	S	-4.4101	-9.58465	2.3105	6.29315	-10.3204	1.1186	-3.5998	FALSE	FALSE	FALSE	FALSE	FALSE	FALSE	FALSE
Taf1b	MmuEX0046190	chr12:25193949-25194046	98	chr12:25189899,25193949-25194046,25194319	S	0.12185	6.72255	10.8178	-8.4062	-23.9566	-1.8055	-13.2607	FALSE	FALSE	TRUE	FALSE	TRUE	FALSE	TRUE
Gtf2i	MmuEX0022111	chr5:134752242-134752298	57	chr5:134755307,134752242-134752298+134752301,134750465	C1	1.5246	2.5891	-22.1324	-0.08445	43.3873	0.98005	19.7303	FALSE	FALSE	TRUE	FALSE	TRUE	FALSE	TRUE
Gtf2i	MmuEX0022113	chr5:134748394-134748456	63	chr5:134750409,134748394-134748456,134742526	S	-2.44635	-2.61965	-7.5986	7.67225	21.9661	7.49895	16.8139	FALSE	FALSE	FALSE	FALSE	TRUE	FALSE	TRUE
Rnf14	MmuEX0040037	chr18:38461310-38461461	152	chr18:38460138+38460244,38461310-38461461,38467519	S	3.39035	-7.57385	-9.72485	18.2876	31.2045	7.3234	18.0892	FALSE	FALSE	FALSE	TRUE	TRUE	FALSE	TRUE
Zfp266	MmuEX0053137	chr9:20311172-20311273	102	chr9:20312463,20311172-20311273+20311326,20310509	S	-2.5982	18.1996	4.33455	-21.0119	-9.95845	-0.21405	-3.0257	FALSE	TRUE	FALSE	TRUE	FALSE	FALSE	FALSE
4921513D23Rik	MmuEX0001406	chr16:14140276-14140438	163	chr16:14141736+14141778,14140276-14140438+14140465,14138614	S	5.44705	11.2432	-5.3075	-8.1151	7.2575	-2.3189	-3.49705	FALSE	TRUE	FALSE	FALSE	FALSE	FALSE	FALSE
Fnip2	MmuEX0019517	chr3:79311761-79311850	90	chr3:79312009,79311761-79311850,79310200	S	-4.385	-1.3143	24.2053	-0.7318	-45.7559	2.3389	-17.1656	FALSE	FALSE	TRUE	FALSE	TRUE	FALSE	TRUE
Slc38a10	MmuEX0043224	chr11:120009035-120009152	118	chr11:120012152+120012294,120009035-120009152,120002959	C1	-4.3226	-17.9586	-3.07845	16.8172	2.0502	3.1812	3.29435	FALSE	TRUE	FALSE	TRUE	FALSE	FALSE	FALSE
Slc38a10	MmuEX0043226	chr11:120002914-120002959	46	chr11:120009035,120002914-120002959,120002000	C1	11.5	12.0519	2.0941	-0.0597	7.9908	0.4922	-1.41515	TRUE	TRUE	FALSE	FALSE	FALSE	FALSE	FALSE
4930534B04Rik	MmuEX0001670	chr12:92498426-92499076	651	chr12:92505176,92498426-92499076,92494179	S	-10.9345	-0.06755	-4.4161	0.19395	0.13625	11.061	6.6547	TRUE	FALSE	FALSE	FALSE	FALSE	FALSE	FALSE
Sec22c	MmuEX0041465	chr9:121602028-121602191	164	chr9:121604652,121602028-121602191,121599533	S	8.4265	-16.8451	-7.48345	15.3317	26.7392	-9.93985	10.8293	FALSE	TRUE	FALSE	FALSE	TRUE	FALSE	FALSE
Dot1l	MmuEX0015546	chr10:80254888-80255518	631	chr10:80254306,80254888-80255518,80256252	S	15.5149	19.968	1.14205	-19.5349	-3.6758	-15.0818	-18.0486	TRUE	TRUE	FALSE	TRUE	FALSE	TRUE	TRUE
U2af1	MmuEX0050048	chr17:31789447-31789513	67	chr17:31791924,31789447-31789513,31785839	C2	-4.7074	-7.28715	10.7455	7.2618	-0.65995	4.68205	14.793	FALSE	FALSE	TRUE	FALSE	FALSE	FALSE	TRUE
U2af1	MmuEX0050049	chr17:31788591-31788657	67	chr17:31791924,31788591-31788657,31785839	C3	8.0603	22.6997	1.2496	-13.6109	-7.5528	1.0285	-14.3635	FALSE	TRUE	FALSE	TRUE	FALSE	FALSE	TRUE
Ssbp3	MmuEX0045024	chr4:106699822-106699902	81	chr4:106682373,106699822-106699902,106700798	S	11.8598	39.314	4.00055	-34.6769	19.0529	-7.22265	11.1937	FALSE	TRUE	FALSE	TRUE	TRUE	FALSE	TRUE
Flot2	MmuEX0019353	chr11:77868287-77868377	91	chr11:77863061,77868287-77868377,77869259	C1	-0.15535	2.1454	5.6971	-2.8738	-25.4803	-0.57305	-19.6278	FALSE	FALSE	FALSE	FALSE	TRUE	FALSE	TRUE
Srpk2	MmuEX0044943	chr5:23122145-23122208	64	chr5:23181538,23122145-23122208,23071083	C1	1.59135	7.64315	-12.7019	-9.8921	37.9532	-3.8403	23.66	FALSE	FALSE	TRUE	FALSE	TRUE	FALSE	TRUE
Hdac10	MmuEX0022461	chr15:88957580-88957648	69	chr15:88957816,88957580-88957648,88957425	S	-1.31275	0.92145	32.4581	-0.9588	-38.1581	1.2754	-4.3872	FALSE	FALSE	TRUE	FALSE	TRUE	FALSE	FALSE
Mrpl42	MmuEX0029696	chr10:94953169-94953215	47	chr10:94956265,94953169-94953215,94953046	C1	-3.28175	NA	1.85075	1.35255	-14.5366	NA	-9.40415	FALSE	FALSE	FALSE	FALSE	TRUE	FALSE	FALSE
Ptcd3	MmuEX0037651	chr6:71842463-71842513	51	chr6:71843376,71842463-71842513,71839680	S	-3.514	-2.1163	2.0655	3.6204	5.67515	5.0181	11.2546	FALSE	FALSE	FALSE	FALSE	FALSE	FALSE	TRUE
Zfp192	MmuEX0053078	chr13:21613655-21613778	124	chr13:21614093,21613655-21613778,21612831	C1	14.0153	-8.3928	-0.73895	6.4554	-25.507	-15.9527	-40.2614	FALSE	FALSE	FALSE	FALSE	FALSE	FALSE	TRUE
Brpf3	MmuEX0008295	chr17:28968259-28968356	98	chr17:28965386,28968259-28968356,28972707	C1	-0.0691	-4.7668	4.70795	5.81315	-12.6128	1.11545	-7.8357	FALSE	FALSE	FALSE	FALSE	TRUE	FALSE	FALSE
Trerf1	MmuEX0048821	chr17:47456301-47456567	267	chr17:47454870,47456301-47456567+47456627,47460227	S	-2.11125	0.61305	-5.6058	-0.144	0.5229	2.5803	-2.97165	FALSE	FALSE	FALSE	FALSE	FALSE	FALSE	FALSE
Cnnm2	MmuEX0011888	chr19:46946146-46946211	66	chr19:46943121,46946146-46946211,46951698	S	-15.0985	-23.1137	-0.15185	22.5809	32.508	14.5656	47.4547	TRUE	TRUE	FALSE	TRUE	TRUE	FALSE	TRUE
Fam172a	MmuEX0018089	chr13:77973771-77973882	112	chr13:77964649,77973771-77973882+77973962,78041915	S	0.27855	-0.9958	6.3271	0.0985	-14.7967	-1.17585	-8.74815	FALSE	FALSE	FALSE	FALSE	TRUE	FALSE	FALSE
Ano6	MmuEX0005277	chr15:95661075-95661137	63	chr15:95621487,95661075-95661137,95694656	S	14.8366	32.2677	-2.85635	-12.4932	-0.12325	4.9379	-17.8162	FALSE	TRUE	FALSE	FALSE	FALSE	FALSE	FALSE
Phactr4	MmuEX0034675	chr4:131939197-131939277	81	chr4:131942807,131939197-131939277,131934478	S	10.387	3.18145	1.00555	7.383	-14.8387	0.17745	-24.2202	FALSE	FALSE	FALSE	FALSE	FALSE	FALSE	TRUE
Lyar	MmuEX0027363	chr5:38614373-38614466	94	chr5:38611874+38612028+38612033,38614373-38614466+38614470,38615866+38615957	C1	2.76365	11.651	-5.7313	2.7275	14.4284	11.6149	5.9334	FALSE	TRUE	FALSE	FALSE	TRUE	TRUE	FALSE
Ninl	MmuEX0031730	chr2:150795716-150795868	153	chr2:150796760,150795716-150795868,150791978	S	-1.2648	-2.6529	-3.9112	-1.7193	-11.6362	-3.1074	-14.2826	FALSE	FALSE	FALSE	FALSE	TRUE	FALSE	TRUE
Clec16a	MmuEX0011636	chr16:10638880-10639008	129	chr16:10635389,10638880-10639008,10644854	S	-14.8831	-11.0083	-13.3591	4.1919	6.9868	8.0667	8.5108	FALSE	FALSE	TRUE	FALSE	FALSE	FALSE	FALSE
Clec16a	MmuEX0011640	chr16:10738485-10738608	124	chr16:10731912,10738485-10738608,10741707+10741862	S	-3.213	-17.8234	-15.5663	14.7424	33.0027	0.13205	20.6493	FALSE	TRUE	TRUE	TRUE	TRUE	FALSE	TRUE
Trp53i11	MmuEX0049092	chr2:93029246-93029380	135	chr2:93027904,93029246-93029380,93037054	S	6.22285	15.4134	-7.40875	-6.2324	7.83845	2.95815	-5.79315	FALSE	TRUE	FALSE	FALSE	FALSE	FALSE	FALSE
Il3ra	MmuEX0024011	chr14:15179614-15179702	89	chr14:15179026,15179524+15179614-15179702,15181335	C3	NA	NA	0.54245	14.6808	54.434	NA	NA	FALSE	FALSE	FALSE	FALSE	TRUE	FALSE	FALSE
Il3ra	MmuEX0024012	chr14:15181335-15181458	124	chr14:15180582,15181335-15181458,15181757	C1	-5.9761	0.70355	3.9975	6.56885	1.72755	13.2485	11.7012	FALSE	FALSE	FALSE	FALSE	FALSE	TRUE	FALSE
Il3ra	MmuEX0024015	chr14:15183452-15183481	30	chr14:15183320,15183452-15183481,15183564	C1	4.84855	-8.6665	8.9263	18.2995	-0.39835	4.78445	3.6794	FALSE	FALSE	FALSE	TRUE	FALSE	FALSE	FALSE
Ank3	MmuEX0004934	chr10:69416188-69416220	33	chr10:69413806,69416188-69416220,69418674	S	-2.20115	-9.81015	10.1604	13.3453	34.1531	5.73635	46.5147	FALSE	FALSE	FALSE	FALSE	TRUE	FALSE	TRUE
Strada	MmuEX0045527	chr11:106045876-106045933	58	chr11:106048415+106048439,106045876-106045933,106035095	S	-0.20805	NA	-26.8132	-5.94735	32.5628	NA	5.95765	FALSE	FALSE	TRUE	FALSE	TRUE	FALSE	FALSE
Fat1	MmuEX0018678	chr8:46135196-46135231	36	chr8:46130522,46135196-46135231,46136135	S	-24.5785	-50.8318	-14.3918	9.6523	-29.5219	-16.601	-19.3351	TRUE	TRUE	TRUE	FALSE	TRUE	TRUE	TRUE
Trpc2	MmuEX0049115	chr7:109227519-109227691	173	chr7:109227332+109227411,109227519-109227691,109229043	S	0.9409	10.4283	4.8729	-12.343	-7.56675	-2.85565	-3.63475	FALSE	TRUE	FALSE	TRUE	FALSE	FALSE	FALSE
Fryl	MmuEX0019677	chr5:73416010-73416027	18	chr5:73418555,73416010-73416027,73415237	S	NA	-1.9072	-8.3739	NA	NA	7.08595	59.871	FALSE	FALSE	FALSE	NA	NA	FALSE	TRUE
Gltscr1	MmuEX0020623	chr7:16572262-16572438	177	chr7:16572828,16572262-16572438,16565335	S	-25.6653	-23.593	-6.00425	3.68495	-64.5593	5.7572	-44.8983	TRUE	TRUE	FALSE	FALSE	TRUE	FALSE	TRUE
Zfp942	MmuEX0053705	chr17:22069960-22070041	82	chr17:22078693,22069960-22070041+22070080,22067459	C1	-0.5592	-0.22575	20.5014	0.2192	-29.4422	0.55265	-8.3815	FALSE	FALSE	TRUE	FALSE	TRUE	FALSE	FALSE
Dtnb	MmuEX0015823	chr12:3773551-3773640	90	chr12:3772746,3773551-3773640,3779619	C1	0.1004	0.9636	28.1063	-0.7873	-62.3776	0.0759	-34.3717	FALSE	FALSE	TRUE	FALSE	TRUE	FALSE	TRUE
Dtnb	MmuEX0015824	chr12:3774570-3774610	41	chr12:3773640,3774570-3774610,3779619	C1	-11.9437	-34.5115	0.1171	32.9059	7.7224	10.3382	19.7832	FALSE	TRUE	FALSE	TRUE	FALSE	FALSE	TRUE
Dtnb	MmuEX0015826	chr12:3754096-3754116	21	chr12:3751907,3754096-3754116,3772587	S	-6.22975	-28.7828	-26.5395	31.8484	63.1017	9.2953	42.7919	FALSE	TRUE	TRUE	TRUE	TRUE	FALSE	TRUE
Dtnb	MmuEX0015828	chr12:3732618-3732707	90	chr12:3718489,3732618-3732707,3734939	S	-2.06345	-1.41745	28.0002	1.09535	-46.6125	1.74135	-16.5489	FALSE	FALSE	TRUE	FALSE	TRUE	FALSE	TRUE
Tut1	MmuEX0049954	chr19:9034233-9034333	101	chr19:9033892,9034233-9034333,9036834	S	0.4674	-1.482	-2.4265	0.67065	-1.46495	-1.27875	-4.35885	FALSE	FALSE	FALSE	FALSE	FALSE	FALSE	FALSE
6820431F20Rik	MmuEX0002242	chr8:72089582-72089799	218	chr8:72090659,72089582-72089799,72088754	S	0.2203	-6.66055	-13.853	-6.3029	-45.7553	-13.1837	-59.8287	FALSE	FALSE	TRUE	FALSE	TRUE	FALSE	TRUE
Pvt1	MmuEX0038074	chr15:61980794-61980907	114	chr15:61939020+61939062,61980794-61980907,62007022	C2	NA	NA	-12.7812	NA	NA	NA	-27.5796	FALSE	FALSE	FALSE	FALSE	FALSE	FALSE	TRUE
Wdr90	MmuEX0052090	chr17:25996964-25997078	115	chr17:25997317,25996964-25997078,25996870	S	-0.08455	-0.3735	17.1369	1.5409	-16.611	1.25195	0.6105	FALSE	FALSE	TRUE	FALSE	TRUE	FALSE	FALSE
Eme2	MmuEX0016761	chr17:25029984-25030099	116	chr17:25030250,25029984-25030099,25029889	S	NA	-18.306	8.72735	NA	NA	-14.7175	-7.4227	FALSE	TRUE	FALSE	FALSE	FALSE	FALSE	FALSE
Csnk1g3	MmuEX0012940	chr18:54096507-54096602	96	chr18:54093199,54096507-54096602,54107702	S	-7.97735	-5.579	-6.61225	-3.55085	0.94085	-1.1525	2.30595	FALSE	FALSE	FALSE	FALSE	FALSE	FALSE	FALSE
Csnk1g3	MmuEX0012941	chr18:54108299-54108322	24	chr18:54107808,54108299-54108322,54112899	S	-30.7743	-53.4138	-31.0236	20.6939	24.6229	-1.94555	24.3738	TRUE	TRUE	TRUE	TRUE	TRUE	FALSE	TRUE
Btbd19	MmuEX0008378	chr4:116796544-116796745	202	chr4:116797934,116796544-116796745,116796387	C1	-12.6662	-26.7918	-15.8761	-2.37375	-24.8884	-16.4993	-28.0984	FALSE	TRUE	FALSE	FALSE	FALSE	FALSE	TRUE
Dda1	MmuEX0013984	chr8:73996094-73996145	52	chr8:73996016,73996094-73996145,73997674	S	1.74665	-2.53475	5.64415	2.697	-12.0435	-1.5844	-8.14605	FALSE	FALSE	FALSE	FALSE	TRUE	FALSE	FALSE
Arfip1	MmuEX0005740	chr3:84333113-84333187	75	chr3:84338509,84333092+84333113-84333187,84331720	S	-8.45115	-2.98765	-1.4203	-1.6427	-8.79765	3.8208	-1.7668	FALSE	FALSE	FALSE	FALSE	FALSE	FALSE	FALSE
1700001L05Rik	MmuEX0000328	chr15:83195459-83195940	482	chr15:83197299+83197420,83195459-83195940+83195943,83189380	C1	9.73255	NA	-9.43545	2.2628	-8.25575	NA	-27.4237	FALSE	FALSE	FALSE	FALSE	FALSE	FALSE	TRUE
Chd2	MmuEX0011165	chr7:80592406-80592449	44	chr7:80594043,80592406-80592449,80592199	S	0.25435	-1.29645	-1.2437	13.2648	1.2904	11.714	-0.20765	FALSE	FALSE	FALSE	TRUE	FALSE	TRUE	FALSE
5830417I10Rik	MmuEX0002065	chr3:88599386-88599409	24	chr3:88593320,88599386-88599409,88603537	S	4.97995	2.7059	8.81125	-11.4557	-9.87775	-13.7297	-6.04645	FALSE	FALSE	FALSE	TRUE	FALSE	TRUE	FALSE
Tmem8b	MmuEX0048127	chr4:43693918-43694186	269	chr4:43693664,43693918-43694186,43694831	S	0.05305	-14.0727	0.23015	19.6548	25.3216	5.529	25.4987	FALSE	FALSE	FALSE	TRUE	TRUE	FALSE	TRUE
Alkbh1	MmuEX0004678	chr12:88782593-88782730	138	chr12:88784592,88782593-88782730,88781364	C1	6.57385	-11.2607	15.7623	21.4693	-14.0181	3.6348	-4.8296	FALSE	TRUE	TRUE	TRUE	FALSE	FALSE	FALSE
Gm2382	MmuEX0021046	chr9:88610326-88610587	262	chr9:88614497,88610326-88610587,88583823	S	2.168	-0.7098	8.9702	5.89205	-16.277	3.01425	-9.4748	FALSE	FALSE	FALSE	FALSE	TRUE	FALSE	FALSE
Pigb	MmuEX0035038	chr9:72871036-72871087	52	chr9:72877373,72871036-72871087,72870293	S	-0.38485	NA	7.12325	NA	-20.5254	-3.1382	-13.0174	FALSE	FALSE	FALSE	FALSE	TRUE	FALSE	FALSE
Rundc2a	MmuEX0040766	chr16:11395312-11395492	181	chr16:11367894,11395312-11395492,11399858	S	-16.5831	-1.69955	-17.6375	-0.9232	-14.1532	13.9604	-15.2076	FALSE	FALSE	TRUE	FALSE	FALSE	FALSE	FALSE
Pisd-ps1	MmuEX0035269	chr11:3027134-3027222	89	chr11:3026061,3027134-3027222,3027482	S	0.5468	-5.06665	14.5908	4.4806	-10.607	-1.13285	3.437	FALSE	FALSE	TRUE	FALSE	FALSE	FALSE	FALSE
2210015D19Rik	MmuEX0000769	chr11:5665512-5665574	63	chr11:5662243,5665512-5665574,5680209	S	-2.09015	-8.69955	-3.0463	4.4881	-28.2874	-2.1213	-29.2435	FALSE	FALSE	FALSE	FALSE	TRUE	FALSE	TRUE
Gm13227	MmuEX0020807	chr4:145177335-145177427	93	chr4:145002183,145177335-145177427,145182835	S	15.9614	NA	-4.70185	6.5676	14.1622	NA	-6.5011	TRUE	FALSE	FALSE	FALSE	FALSE	FALSE	FALSE
6720401G13Rik	MmuEX0002214	chrX:47913986-47914176	191	chrX:47915853+47915857+47915984,47913754+47913986-47914176+47914183,47911561	S	-0.8455	-3.11445	-11.3994	2.5072	7.38255	0.23825	-3.1714	FALSE	FALSE	FALSE	FALSE	FALSE	FALSE	FALSE
3110053B16Rik	MmuEX0001306	chr12:20908131-20908191	61	chr12:20926703,20908131-20908191,20882899+20882956	C3	4.6198	7.47615	3.48125	-5.4717	-15.6763	-2.61535	-16.8149	FALSE	FALSE	FALSE	FALSE	TRUE	FALSE	TRUE
2310010J17Rik	MmuEX0000876	chr7:97275438-97275554	117	chr7:97278382,97275438-97275554,97273542	S	NA	3.85315	4.32335	NA	NA	-31.9683	-32.5279	FALSE	FALSE	FALSE	FALSE	NA	TRUE	TRUE
B230206L02Rik	MmuEX0007199	chr11:94016770-94016811	42	chr11:93999977,94016770-94016811,94016891	C1	-0.25355	-7.4357	NA	1.6437	-17.9275	-5.53845	NA	FALSE	FALSE	FALSE	FALSE	TRUE	FALSE	FALSE
2010001A14Rik	MmuEX0000701	chr11:57609528-57609675	148	chr11:57609814,57609528-57609675,57609296	C2	NA	-25.7965	NA	NA	NA	-19.6473	NA	FALSE	TRUE	NA	FALSE	NA	FALSE	FALSE
5530601H04Rik	MmuEX0001987	chrX:102243248-102243349	102	chrX:102262098,102243248-102243349,102239450	S	-7.64215	-15.0148	16.945	9.20515	-0.59245	1.83245	23.9947	FALSE	FALSE	TRUE	FALSE	FALSE	FALSE	TRUE
5530601H04Rik	MmuEX0001991	chrX:102264950-102265014	65	chrX:102265339+102265404,102264950-102265014+102265038,102263967	S	15.8135	0.051	1.9652	13.8527	14.0149	-1.9098	0.1666	FALSE	FALSE	FALSE	FALSE	TRUE	FALSE	FALSE
BC065397	MmuEX0007557	chrX:133294957-133295114	158	chrX:133294457,133294957-133295114,133296530	S	-16.3326	-12.5459	3.5478	3.9113	-6.0903	7.69795	13.7901	FALSE	TRUE	FALSE	FALSE	FALSE	FALSE	FALSE
SNORA74.2	MmuEX0040901	chr18:35716991-35717023	33	chr18:35716345,35716991-35717023+35717045,35731497	S	-0.41035	0.14005	NA	-0.1201	-10.9248	0.4303	NA	FALSE	FALSE	FALSE	FALSE	TRUE	FALSE	FALSE
Rps6kc1	MmuEX0040528	chr1:192632762-192632894	133	chr1:192633953,192632762-192632894,192624460	S	5.24055	-3.1399	7.3354	11.559	-2.15865	3.17855	-0.0638	FALSE	FALSE	FALSE	TRUE	FALSE	FALSE	FALSE
AC111135.1	MmuEX0002622	chr9:72321465-72321599	135	chr9:72325544,72321465-72321599,72309797	C1	7.2952	19.087	7.25635	-7.43205	8.29515	4.35975	8.2563	FALSE	TRUE	FALSE	FALSE	FALSE	FALSE	FALSE
AC152063.3	MmuEX0002671	chr12:110844424-110844551	128	chr12:110842276,110844424-110844551,110855421	C1	3.0549	-20.5043	6.6233	23.474	10.9271	-0.08515	14.4955	FALSE	TRUE	FALSE	TRUE	FALSE	FALSE	FALSE
AC152063.3	MmuEX0002672	chr12:110845624-110845706	83	chr12:110842276,110845624-110845706,110858523	C2	3.75125	5.5762	-12.5524	-8.82315	-9.98495	-6.9982	-26.2886	FALSE	FALSE	FALSE	FALSE	FALSE	FALSE	FALSE
AC152063.3	MmuEX0002673	chr12:110855421-110855559	139	chr12:110844551,110855421-110855559,110858523	C2	3.95335	9.6213	5.7165	9.07505	22.8685	14.743	24.6317	FALSE	FALSE	FALSE	FALSE	TRUE	TRUE	TRUE
AC152063.3	MmuEX0002676	chr12:110872404-110872564	161	chr12:110865363,110872404-110872564,110873604	C2	5.5073	-6.60255	16.0313	18.0204	0.2219	5.9105	10.7459	FALSE	FALSE	TRUE	TRUE	FALSE	FALSE	FALSE
AC152063.3	MmuEX0002677	chr12:110873604-110873667	64	chr12:110865363,110873604-110873667,110876049	C2	2.2048	-6.23425	7.88645	12.1441	8.10785	3.7051	13.7895	FALSE	FALSE	FALSE	TRUE	FALSE	FALSE	FALSE
AC152063.3	MmuEX0002680	chr12:110880775-110880862	88	chr12:110878538,110880775-110880862,110881624	S	2.15735	-7.33525	8.08115	13.968	3.5981	4.47545	9.5219	FALSE	FALSE	FALSE	TRUE	FALSE	FALSE	FALSE
Axin2	MmuEX0007154	chr11:108805824-108805919	96	chr11:108805200,108805824-108805919,108807194	S	0.11295	0.00035	-2.1195	-0.3774	-0.1261	-0.49	-2.35855	FALSE	FALSE	FALSE	FALSE	FALSE	FALSE	FALSE
Pemt	MmuEX0034437	chr11:59845215-59845322	108	chr11:59859842,59845215-59845322,59797060	C2	26.3538	21.3929	-0.52505	-2.91705	-4.5469	-7.87785	-31.4257	TRUE	FALSE	FALSE	FALSE	FALSE	FALSE	TRUE
Arvcf	MmuEX0006306	chr16:18405195-18405314	120	chr16:18404638,18405195-18405314,18405700	S	7.1998	8.32385	2.03745	-1.39835	8.81305	-0.2743	3.6507	FALSE	FALSE	FALSE	FALSE	FALSE	FALSE	FALSE
Krit1	MmuEX0025921	chr5:3836778-3836894	117	chr5:3832226,3836778-3836894,3840874	S	-1.2065	-13.0555	7.22915	2.779	-5.41505	-9.07	3.0206	FALSE	TRUE	FALSE	FALSE	FALSE	FALSE	FALSE
2500003M10Rik	MmuEX0001047	chr3:90306038-90306175	138	chr3:90307018,90306038-90306175,90304029	S	-0.82745	-2.8676	10.517	0.1962	-24.2404	-1.84395	-12.8959	FALSE	FALSE	FALSE	FALSE	TRUE	FALSE	TRUE
Ift20	MmuEX0023688	chr11:78352012-78352240	229	chr11:78350078,78352012-78352240,78352336	S	1.82045	-5.83315	-4.516	12.0958	37.9498	4.44215	31.6133	FALSE	FALSE	FALSE	TRUE	TRUE	FALSE	TRUE
Mef2d	MmuEX0028565	chr3:87971960-87972266	307	chr3:87971656,87971960-87972266,87972554	S	-5.013	-11.9605	-7.11095	7.4424	7.84575	0.49485	5.7478	FALSE	TRUE	FALSE	FALSE	FALSE	FALSE	FALSE
Nup214	MmuEX0032768	chr2:31845755-31845881	127	chr2:31844659,31845755-31845881,31846784	S	1.74095	-0.8229	10.0792	3.04095	-7.59995	0.4771	0.73825	FALSE	FALSE	TRUE	FALSE	FALSE	FALSE	FALSE
Mll1	MmuEX0029154	chr9:44618456-44618571	116	chr9:44618719,44618456-44618571,44617881	S	-5.06375	0.0078	0.4177	-8.1374	-11.404	-3.06585	-5.9226	FALSE	FALSE	FALSE	FALSE	TRUE	FALSE	FALSE
2310045N01Rik	MmuEX0000937	chr8:72669710-72669789	80	chr8:72669033,72669710-72669789,72688128	C2	NA	NA	NA	-12.5449	-5.1479	NA	NA	FALSE	NA	FALSE	TRUE	FALSE	FALSE	NA
Ocel1	MmuEX0032932	chr8:73896367-73896532	166	chr8:73895884,73896367-73896532,73896648	S	-10.0074	-33.5641	21.2413	13.961	-29.0409	-9.59575	2.20765	FALSE	TRUE	TRUE	FALSE	TRUE	FALSE	FALSE
[truncated: 3,800 more rows]

## Sheet: Table EV3 description
Table EV3. Slow RNAPII regulated alternative splicing events.
dPSI is for changes in percent splicing inclusion between slow/slow and WT ESCs (dPSI.es.ew); slow/slow and WT NPCs (dPSI.ns.nw),; slow/slow and WT neurons (dPSI.ms.mw); WT ESCs and WT NPCs (dPSI.nw.ew); WT ESCs and WT neurons (dPSI.mw.ew); slow/slow ESCs and slow/slow NPCs (dPSI.ns.es); slow/slow ESCs and slow/slow neurons (dPSI.ms.es). TRUE or FALSE show whether AS change is significant.
