# Supplementary material for: A slow transcription rate causes embryonic lethality and perturbs kinetic coupling of neuronal genes
Source: EMBO J. 2019 Apr 15;38(9):e101244. doi: 10.15252/embj.2018101244 (PMC6484407; doi:10.15252/embj.2018101244)
Supplement: Supplementary file 6 — Table EV4 [file EMBJ-38-e101244-s006.xlsx]

## Sheet: Table EV4
Gene name	Coordinates (mm9)	AS	dPsi	Protein change	Domain	Protein/Isoform function	Phenotypes of loss	Disease
Kinesins
Kif1c	chr11:70515948-70516053	Exon	10.9037	10 aa insertion	-	anterograde translocation of synaptic vesicle precursors	Failed development of synapse	Hereditary spastic paraparesis
Kif1b	chr4:148594651-148594899	Exon	-15.6637	no PH domain-like, aa change in P-loop containing nucleoside triphosphate hydrolases	PH domain-like, P-loop containing nucleoside triphosphate hydrolases	long isoform transports synaptic vesicle precursors	defects in sensory and motor neurons, loss of synaptic vesicles, knockout of long isoform neurological disease	Charcot–Marie–Tooth Disease Type 2A
	chr4:148631979-148632190	Alt3	-20.7023
Dynein
Dync1i2	chr2:71071706-71071765	Exon	-13.3523	shorter cytoplasmic part of domain	dynein 1 intermediate chain 1	isoform confers cargo specificity on the dynein complex	-	-
Dctn1	chr6:83147313-83147327	MIC	-11.554	5 aa substitution	Dynactin 1-related MT-binding	retrograde flux from the distal axon	-	motor neuron disease, ALS, FTD
Hook2	chr8:87522285-87522290	MIC	-40.3906			involved in polarity		Alzheimer disease
	chr8:87517223-87517355	Exon	24.2978		Hook Domain
Microtubules
Clip1	chr5:124077303-124077419	Exon	27.9654	3 insertions and 1 deletion, loss of 1 domain	Dynactin 1-related MT-binding	transport over the length of axons and dendrites		loss-of-function mutation cause cognitive impairment
	chr5:124080462-124081178	Alt5	-22.9441
Clip2	chr5:134980604-134980708	Exon	-44.1219	Deletion of 462-496 aa/loss of 1 domain	Dynactin 1-related MT-binding			Williams- Beuren syndrome
Clasp2	chr9:113796163-113796165	MIC	10.7935	3 rather than 4 ARM repeats	ARM repeat	capturing microtubules at synaptic membrane	decreased axon and dendritic length
Presynaptic
Dnajc5	chr2:181283631-181283705	Exon	29.0297	NMD, loss of protein		chaperons synaptic vesicle fusion	age-dependent synapse deterioration, neurodegeneration
Mical1	chr10:41198234-41198441	Exon	-12.6932	ORF disruption upon exclusion	FAD binding 3	development of lamina-restricted hippocampal connections	defects in the lamination
Scrib	chr15:75878352-75878426	Exon	-15.9202	Shorter protein	Discs large	scaffolding protein, key role for neurotransmitter release	impaired NMDAR-dependent synaptic plasticity	ASD, ADHD, microcephaly
	chr15:75878427-75878544	IR	21.4389	ORF disruption upon sequence inclusion
	chr15:75878103-75878351	IR	22.8891
Dnm1l	chr16:16318538-16318570	Exon	26.6053	AA substitution		function in synaptic mitochondria by mobilizing reserve pool vesicles	brain hypoplasia	encephalopathy, optic atrophy
	chr16:16342790-16342828	Exon	-14.5994	Exon B important for localization	GTPase domain
Synj1	chr16:90974155-90974320	Alt3	12.4816	Loss of Dnase I-like and Rna-binding domain	RBD, Dnase I-like	endocytic vesicle fission	neurological defects	early-onset Parkinson’s disease
	chr16:90974155-90974311	Alt3	-12.6813
Gabbr1	chr17:37185552-37186721	IR	12.8363	ORF disruption upon sequence inclusion		GABA receptor		ASD, Schizophrenia
Dnm1	chr2:32190202-32190340	Exon	10.1934	aa substitution	Dynamin	activity-dependent synaptic vesicle endocytosis and membrane recycling		epileptic encephalopathy, Lennox-Gastaut Syndrome
Hcn3	chr3:88955003-88955346	IR	10.8564	ORF disruption upon sequence inclusion		involved in shaping the ventricular action potential waveform	impaired processing of contextual information
Clta	chr4:44043087-44043140	Exon	-20.3395	Domain divided into 2, shorter protein	Clathrin light chain	endocytosis and recycling of synaptic vesicles
Erc1	chr6:119568864-119568930	Exon	-22.6849	When included NMD		synaptic vesicle priming
	chr6:119663698-119663829	Exon	21.0753
	chr6:119684099-119684110	MIC	-19.0765		CAST domain
Stx4a	chr7:134992083-134992181	Exon	27.0183		AAA, T2SF, SNARE, ETRAMP	vesicle trafficking/release	impaired both spine exocytosis and long-term potentiation at hippocampal synapses	Alzheimer’s disease
Cadm1	chr9:47626817-47626900	Exon	29.2886	445, 456 aa rather than 474 aa	CD34_antigen	synaptic cell adhesion molecule	smaller cerebella with decreased number of synapse	ASD
	chr9:47644800-47644853	Exon	-13.3898		tyrosine-protein kinase
Cacna1a	chr8:87100182-87100193	MIC	-17.4996		Ion transfer domain	mediate calcium entry into neurons at synapses upon depolarization	Cerebrall disfunction, neurological disorder	ASD, spinocerebellar ataxia type 6, neurodegeneration
Unc13a	chr8:74190540-74190569	Exon	-16.1383	Short isoform lacking Calcium/lipid-binding domain, CaLB		synaptic vesicle priming		ASD
Dennd1a	chr2:37660592-37660720	Exon	-22.2852	Exon belongs to shorter isoform	DENN DOMAIN-CONTAINING	regulates clathrin-mediated endocytosis of synaptic vesicles
Tbc1d24	chr17:24317622-24318169	IR	14.0658	3' UTR		vesicle endocytosis and recycling		familial infantile myoclonic epilepsy, DOORS syndrome
Apbb1	chr7:112714460-112714465	MIC	-13.7331	Inclusion enhances interaction with Kat5, but not APP	PTB1 domain	neuronal positioning and axon outgrowth, synaptic vesicle loading	neurological phenotypes, including motor deficits, reduced anxiety, NMJ malformations	ASD,Alzheimer’s disease
Syn1	chrX:20438736-20439624	IR	16.9221			synaptic vesicle release and the establishment of a synaptic vesicle reserve pool	epileptic phenotype	ASD, epilepsy
Rims2	chr15:39398489-39398589	Exon	26.2822	Shorter protein, with searation of the domain into 2	Fyve/PHD ZF domain	presynaptic long-term potentiation	impaired Ca2+ responsiveness to neurotransmitter release	ASD
	chr15:39447815-39448056	Exon	22.9586
	chr15:39137638-39137649	MIC	-23.3734
Scamp5	chr9:57294884-57295033	Exon	-17.7419	ORF disruption upon sequence exclusion	SCAMP domain	synaptic vesicle endocytosis		ASD
Stx3	chr19:11857516-11857626	Exon	27.728	Isoform 3A where included, isofrom 3B interacts with SNAREs	Prominin, Filo-VP35, SNARE, Podoplanin	synaptic vesicle fusion/isoform 3B specific-function
	chr19:11856057-11856170	Exon	13.8088		Prominin/Podoplanin
	chr19:11864538-11864583	Exon	-12.8453	ORF disruption upon sequence inclusion	Syntaxin
	chr19:11851079-11851577	IR	27.3503	NMD
Doc2a	chr7:133995320-133995404	IR	-10.187			synaptic exocytosis		ASD
Aak1	chr6:86932536-86932637	Exon	-15.3677			recycling of synaptic vesicles after neurotransmission
Postsynaptic
Dlg3	chrX:98003392-98003491	Exon	21.9619	shorter protein lacking Discs large domain	DISCS LARGE	regulates cortical synapse development		ASD,non-syndromic mental retardation
	chrX:98006841-98006882	Exon	14.5649
Lin7b	chr7:52623838-52624510	IR	48.8935	ORF disruption upon sequence inclusion		proper localization of GRIN2B (subunit 2B of the NMDA receptor) to neuronal postsynaptic density		ASD
Homer1	chr13:94156300-94156335	Exon	-15.6477	Homer 1a isoform	Carboxy-terminal CC	synaptic plasticity, calcium signaling, Homer 1a overexpression causes autism		ASD, schizophrenia
Ptprs	chr17:56585322-56585333	MIC	-10.7325	Inclusion inhibits interaction with SALM5, protein invovled in synapse development	meB insert in Ig domain	postsynaptic differentiation,		ASD
Mpp2	chr11:101941967-101942085	Exon	11.0032	ORF disruption upon sequence exclusion	L27 domain	scaffold that links SynCAM1 cell adhesion molecules to core proteins of the postsynaptic density
Camk2g	chr14:21563871-21565013	IR	27.4865			dendritic spine and synapse formation		intellectual disability, schizophrenia
Sharpin	chr15:76180660-76180910	IR	11.1657	5' UTR/ncRNA		PSD protein that may regulate the complexity of the Shank-based protein network in an alternative splicing-dependent manner	dermatitis
Gsk3b	chr16:38217199-38217237	Exon	-10.4631	shorter Protein kinase domain upon exclusion	Protein kinase domain	long-term depression (LTD) that is induced by the synaptic activation of N-methyl-D-aspartate receptors (NMDARs)		Schisophrenia, mood disorders
Add3	chr19:53318800-53318895	Exon	-22.4705		Adducin domain	changes in cytoskeletal organization resulting from synaptic stimulation	impaired in performance of fear conditioning and the water maze paradigm	intellectual disability, microcephaly, cataracts and skeletal defects
Ablim1	chr19:57121415-57121555	Exon	21.4766	Shorter protein		axon outgrowth, guidance, and synaptic maturation
Dst	chr1:34356684-34358705	IR	30.1588	NMD		MT and MF organization, intracellular transport, organelle structure	hereditary sensory neuropathy	ASD, hereditary sensory and autonomic neuropathy 6
Arfgap1	chr2:180715103-180715179	Alt3	20.6647			endosomal trafficking and dendritic spine morphology during early brain development		ASD, Schisophrenia, Parkinson's Disease
	chr2:180714366-180714425	Exon	20.0616
	chr2:180713117-180713146	Exon	-14.6938
	chr2:180715109-180715179	Alt3	-21.0268
Lrp8	chr4:107520886-107521008	Exon	-18.0312			a functional component of a multiprotein complex containing the NMDA receptor (NMDA-R) at excitatory synapses, modulates synaptic plasticity events central to learning and memory
	chr4:107518844-107519224	Exon	-23.2438
Ank2	chr3:126631583-126631765	Exon	21.7999			involved in action potential initiation in axons		ASD
Dnm2	chr9:21295102-21295113	MIC	13.8209			endocytosis at the post-synaptic membrane, isoform specific	early embryonic lethality	Charcot-Marie-Tooth disease, Alzheimer disease
	chr9:21284851-21284989	Exon	-11.1994		Dynamin domain
Plcb4	chr2:135836672-135836708	Exon	38.9837	ORF disruption upon sequence inclusion		mediate signals for mGluR1 to modulate synaptic transmission and plasticity, isoform specific	central nervous system defects, including ataxia, absence seizures and defects in visual responses	ASD, Auriculocondylar syndrome
	chr2:135828397-135833075	IR	20.4993
	chr2:135765683-135765740	Exon	-11.1182	ORF disruption upon sequence exclusion
	chr2:135790788-135790823	Exon	-12.3659
Clstn1	chr4:149015767-149015823	Exon	-16.3823	Deletion in the domain	Laminin G 3 domain	transport of NMDA receptors to synaptic targets	immature neuronal circuitry
Arhgap32	chr9:32063644-32064297	IR	15.4878	ORF disruption upon sequence inclusion		regulates dendritic spine morphology and strength by modulating Rho GTPase	Mice deficient for a longer splicing isoform exhibit ASD-like social behaviors	ASD
Dmd	chrX:82390250-82390288	Exon	23.2021			component of the dystrophin-glycoprotein complex (DGC), which bridges the inner cytoskeleton and the extracellular matrix. Deletions, duplications, and point mutations at this gene locus may cause		ASD, Duchenne muscular dystrophy (DMD), Becker muscular dystrophy (BMD), cardiomyopathy
	chrX:82442843-82442874	Exon	-23.3883

## Sheet: Table EV4 description
Table EV4. Differentially spliced genes in slow/slow neurons that are involved in synapse signalling.
Coordinates of affected exon, type of splicing change, dPSI, predicted change in protein structure (if known), affected domain (if known), function of the encoded protein/isoform, phenotypic consequences of protein/isoform loss and associated disease.
