# Supplementary material for: A slow transcription rate causes embryonic lethality and perturbs kinetic coupling of neuronal genes
Source: EMBO J. 2019 Apr 15;38(9):e101244. doi: 10.15252/embj.2018101244 (PMC6484407; doi:10.15252/embj.2018101244)
Supplement: Supplementary file 8 — Source Data for Figure 3 [file EMBJ-38-e101244-s007.zip]

Archive with 2 entries (2 files):
- Source_Data_Fig3_slow.pdf
- Source_Data_Fig3_wt.pdf
